# Supplementary material for: Genomic and taxonomic evaluation of 38 Treponema prophage sequences
Source: BMC Genomics. 2024 Jun 1;25:549. doi: 10.1186/s12864-024-10461-5 (PMC11144348; doi:10.1186/s12864-024-10461-5)
Supplement: Supplementary file 2 — Additional file 2. 27087P2 additional annotations. The file shows the results from UniProt and BLASTp for the hypothetical protein coding sequences in the prophage sequence [file 12864_2024_10461_MOESM2_ESM.xlsx]

## Sheet: 27087P2 additional annotations
27087P2 additional annotations -
The file shows the results from UniProt and BLASTp for the hypothetical protein coding sequences in the prophage sequence

## Sheet: CDS21
	Hit	DB	Accession	Description	Organism	Length	Score(Bits)	Identities(%)	Positives(%)	E()
	1	TR	A0A0B7GU68	Leucine Rich Repeat protein OS=Treponema phagedenis OX=162 GN=TPHV1_10158 PE=4 SV=1	Treponema phagedenis	368	1099	64.8	72.1	8.5e-147
	2	TR	A0A0B7GT75	Leucine Rich Repeat protein OS=Treponema phagedenis OX=162 GN=TPHV1_20215 PE=4 SV=1	Treponema phagedenis	295	1004	61.5	67.3	1.8e-133
	3	TR	A0A0B7GPM4	Leucine Rich Repeat protein OS=Treponema phagedenis OX=162 GN=TPHV1_10157 PE=4 SV=1	Treponema phagedenis	493	908	70.9	79.8	4.3e-116
	4	TR	A0A0B7GWI3	Leucine Rich Repeat protein OS=Treponema phagedenis OX=162 GN=TPHV1_510076 PE=4 SV=1	Treponema phagedenis	312	875	56.2	70.4	1.2e-113
	5	TR	A0A0B7GSN6	Leucine Rich Repeat protein OS=Treponema phagedenis OX=162 GN=TPHV1_10155 PE=4 SV=1	Treponema phagedenis	249	706	60.7	70.7	5.5e-89
	6	TR	A0A975F4X3	Leucine-rich repeat domain-containing protein OS=Treponema parvum OX=138851 GN=HRQ91_07805 PE=4 SV=1	Treponema parvum	453	673	53.6	69.6	2.7e-81
	7	TR	Q73L62	Internalin-related protein OS=Treponema denticola (strain ATCC 35405 / DSM 14222 / CIP 103919 / JCM 8153 / KCTC 15104) OX=243275 GN=TDE_2003 PE=4 SV=1	Treponema denticola (strain ATCC 35405 / DSM 14222 / CIP 103919 / JCM 8153 / KCTC 15104)	424	577	43.7	63.8	2.7e-67
	8	TR	A0A0B7GPY6	Leucine Rich Repeat protein OS=Treponema phagedenis OX=162 GN=TPHV1_10156 PE=4 SV=1	Treponema phagedenis	206	553	63.5	75.9	1.6e-66
	9	TR	S3JYD3	Uncharacterized protein OS=Treponema maltophilum ATCC 51939 OX=1125699 GN=HMPREF9194_01347 PE=4 SV=1	Treponema maltophilum ATCC 51939	251	557	48.6	62.2	1.7e-66
	10	TR	S3K0P5	Uncharacterized protein OS=Treponema maltophilum ATCC 51939 OX=1125699 GN=HMPREF9194_02168 PE=4 SV=1	Treponema maltophilum ATCC 51939	406	560	38.4	56.5	5.6e-65
	11	TR	A0A0B7GZ83	Leucine Rich Repeat protein OS=Treponema phagedenis OX=162 GN=TPHV1_30175 PE=4 SV=1	Treponema phagedenis	469	556	44.1	61.4	1.1e-63
	12	TR	Q73Q51	Internalin-related protein OS=Treponema denticola (strain ATCC 35405 / DSM 14222 / CIP 103919 / JCM 8153 / KCTC 15104) OX=243275 GN=TDE_0593 PE=4 SV=1	Treponema denticola (strain ATCC 35405 / DSM 14222 / CIP 103919 / JCM 8153 / KCTC 15104)	631	565	44.3	64.8	1.6e-63
	13	TR	F4KMZ6	Internalin-related protein OS=Porphyromonas asaccharolytica (strain ATCC 25260 / DSM 20707 / BCRC 10618 / JCM 6326 / LMG 13178 / VPI 4198) OX=879243 GN=Poras_1441 PE=4 SV=1	Porphyromonas asaccharolytica (strain ATCC 25260 / DSM 20707 / BCRC 10618 / JCM 6326 / LMG 13178 / VPI 4198)	504	545	42.5	59.7	1e-61
	14	TR	F4KKR8	Uncharacterized protein OS=Porphyromonas asaccharolytica (strain ATCC 25260 / DSM 20707 / BCRC 10618 / JCM 6326 / LMG 13178 / VPI 4198) OX=879243 GN=Poras_1050 PE=4 SV=1	Porphyromonas asaccharolytica (strain ATCC 25260 / DSM 20707 / BCRC 10618 / JCM 6326 / LMG 13178 / VPI 4198)	838	559	46	63.8	2.4e-61
	15	TR	A0A1Y3VAW1	BACON domain-containing protein OS=Alistipes sp. An66 OX=1965650 GN=B5G16_09220 PE=4 SV=1	Alistipes sp. An66	577	537	54.8	69.3	7e-60
	16	TR	A0A553AFQ7	T9SS type A sorting domain-containing protein OS=Flavobacterium sp. GT3R68 OX=2594437 GN=FNW07_07465 PE=4 SV=1	Flavobacterium sp. GT3R68	1404	543	51.5	71.5	2.7e-58
	17	TR	A0A7G9FHY7	Ig-like domain-containing protein OS=Treponema sp. Marseille-Q4132 OX=2766701 GN=H9I35_05355 PE=4 SV=1	Treponema sp. Marseille-Q4132	598	525	37.9	53	5.8e-58
	18	TR	F4KNQ1	Bacterial repeat domain-containing protein OS=Porphyromonas asaccharolytica (strain ATCC 25260 / DSM 20707 / BCRC 10618 / JCM 6326 / LMG 13178 / VPI 4198) OX=879243 GN=Poras_1567 PE=4 SV=1	Porphyromonas asaccharolytica (strain ATCC 25260 / DSM 20707 / BCRC 10618 / JCM 6326 / LMG 13178 / VPI 4198)	759	528	50.5	64.1	2.4e-57
	19	TR	A0A7G9FDQ8	Leucine-rich repeat domain-containing protein OS=Treponema sp. Marseille-Q4132 OX=2766701 GN=H9I35_09625 PE=4 SV=1	Treponema sp. Marseille-Q4132	309	501	45	60.1	2.4e-57
	20	TR	D7JCD4	Cell wall surface anchor family protein OS=Bacteroidetes oral taxon 274 str. F0058 OX=575590 GN=HMPREF0156_00135 PE=4 SV=1	Bacteroidetes oral taxon 274 str. F0058	719	526	38.4	61.6	2.8e-57
	21	TR	R6W0C9	Leucine Rich repeat protein OS=Alistipes sp. CAG:268 OX=1262693 GN=BN576_00459 PE=4 SV=1	Alistipes sp. CAG:268	431	508	50.3	71.4	5.4e-57
	22	TR	A0A388TG81	Leucine repeat rich protein (Fragment) OS=Termititenax aidoneus OX=2218524 GN=NO1_2215 PE=4 SV=1	Termititenax aidoneus	447	488	53.2	64.2	6.8e-54
	23	TR	F4KNQ2	Bacterial repeat domain-containing protein OS=Porphyromonas asaccharolytica (strain ATCC 25260 / DSM 20707 / BCRC 10618 / JCM 6326 / LMG 13178 / VPI 4198) OX=879243 GN=Poras_1568 PE=4 SV=1	Porphyromonas asaccharolytica (strain ATCC 25260 / DSM 20707 / BCRC 10618 / JCM 6326 / LMG 13178 / VPI 4198)	738	493	45	61.3	1.6e-52
	24	TR	A0A2W7NE74	Putative secreted protein (Por secretion system target) OS=Breznakibacter xylanolyticus OX=990 GN=LX69_01246 PE=4 SV=1	Breznakibacter xylanolyticus	685	491	50	68.8	1.7e-52
	25	TR	A0A174Z4T1	Internalin-J OS=[Ruminococcus] torques OX=33039 GN=inlJ PE=4 SV=1	[Ruminococcus] torques	858	488	53	67.3	2.3e-51
	26	TR	D7JEN6	Cell wall surface anchor family protein OS=Bacteroidetes oral taxon 274 str. F0058 OX=575590 GN=HMPREF0156_01082 PE=4 SV=1	Bacteroidetes oral taxon 274 str. F0058	511	470	44.2	60.6	1.1e-50
	27	TR	A0A2U1JLH7	Secretion system C-terminal sorting domain-containing protein OS=Flavobacterium psychrotolerans OX=2169410 GN=DB895_05370 PE=4 SV=1	Flavobacterium psychrotolerans	521	468	43.6	68.3	2.6e-50
	28	TR	A0A2W7NME9	Putative secreted protein (Por secretion system target) OS=Breznakibacter xylanolyticus OX=990 GN=LX69_01247 PE=4 SV=1	Breznakibacter xylanolyticus	1130	480	50.3	67.3	6.1e-50
	29	TR	S3L2Q1	Uncharacterized protein OS=Treponema maltophilum ATCC 51939 OX=1125699 GN=HMPREF9194_01394 PE=4 SV=1	Treponema maltophilum ATCC 51939	333	452	44.6	59	8.7e-50
	30	TR	A0A2X4PKQ6	Internalin-J OS=Porphyromonas crevioricanis OX=393921 GN=inlJ_3 PE=4 SV=1	Porphyromonas crevioricanis	439	454	41.1	54	5.5e-49
	31	TR	A0A365P2E3	T9SS C-terminal target domain-containing protein OS=Flavobacterium tibetense OX=2233533 GN=DPN68_06410 PE=4 SV=1	Flavobacterium tibetense	892	471	46	68.3	5.9e-49
	32	TR	A0A1Y4ARD6	BACON domain-containing protein OS=Alistipes sp. An31A OX=1965631 GN=B5F90_01340 PE=4 SV=1	Alistipes sp. An31A	517	453	48.5	64	3.6e-48
	33	TR	Q73KI7	Internalin-related protein OS=Treponema denticola (strain ATCC 35405 / DSM 14222 / CIP 103919 / JCM 8153 / KCTC 15104) OX=243275 GN=TDE_2231 PE=4 SV=1	Treponema denticola (strain ATCC 35405 / DSM 14222 / CIP 103919 / JCM 8153 / KCTC 15104)	273	436	40.8	60.8	4e-48
	34	TR	A0A7G8WEP7	T9SS type A sorting domain-containing protein OS=Winogradskyella sp. PAMC22761 OX=2762324 GN=H7F37_07155 PE=4 SV=1	Winogradskyella sp. PAMC22761	793	463	48.3	66.2	4.1e-48
	35	TR	A0A2U1JI40	Secretion system C-terminal sorting domain-containing protein OS=Flavobacterium psychrotolerans OX=2169410 GN=DB895_10815 PE=4 SV=1	Flavobacterium psychrotolerans	413	446	44.9	58.4	4.6e-48
	36	TR	A0A2V4BKR0	Secretion system C-terminal sorting domain-containing protein OS=Flavobacterium cheongpyeongense OX=2212651 GN=DMB65_17245 PE=4 SV=1	Flavobacterium cheongpyeongense	1329	466	44.4	61.4	4.7e-48
	37	TR	A0A1Y3VEA4	BACON domain-containing protein OS=Alistipes sp. An66 OX=1965650 GN=B5G16_05625 PE=4 SV=1	Alistipes sp. An66	584	455	50.8	64.3	5.6e-48
	38	TR	A0A0A2DW68	Uncharacterized protein OS=Porphyromonas sp. COT-108 OH1349 OX=1537504 GN=JT26_05395 PE=4 SV=1	Porphyromonas sp. COT-108 OH1349	764	459	37.9	55	1.2e-47
	39	TR	A0A1G6Z2B9	Listeria/Bacterioides repeat-containing protein (Fragment) OS=Peptococcus niger OX=2741 GN=SAMN04489866_11159 PE=4 SV=1	Peptococcus niger	928	459	49	68.7	2.8e-47
	40	TR	A0A1H8ZGR7	Uncharacterized conserved protein YjdB, contains Ig-like domain OS=Lachnospiraceae bacterium RM5 OX=1200721 GN=SAMN02910289_00176 PE=4 SV=1	Lachnospiraceae bacterium RM5	1434	459	42.5	63.8	4.1e-47
	41	TR	A0A133Y2M0	Leucine Rich repeat-containing domain protein OS=Bacteroidales bacterium KA00251 OX=1497953 GN=HMPREF1869_00409 PE=4 SV=1	Bacteroidales bacterium KA00251	431	437	33.4	52.2	1.4e-46
	42	TR	S3LCW7	Bacterial repeat domain-containing protein (Fragment) OS=Treponema vincentii F0403 OX=1125702 GN=HMPREF1222_00447 PE=4 SV=1	Treponema vincentii F0403	553	443	39.5	55.9	1.8e-46
	43	TR	A0A1B6BF42	Internalin-like protein OS=Fusibacter sp. 3D3 OX=1048380 GN=F3D3_2920 PE=4 SV=1	Fusibacter sp. 3D3	1474	452	48	59.6	3.5e-46
	44	TR	A0A972FM04	T9SS type A sorting domain-containing protein OS=Flavobacterium silvaticum OX=1852020 GN=G6047_08710 PE=4 SV=1	Flavobacterium silvaticum	1311	451	45.8	62.1	4.6e-46
	45	TR	A0A7U6KH90	Beta-galactosidase OS=Lachnospiraceae bacterium KM106-2 OX=2093742 GN=lbkm_2559 PE=4 SV=1	Lachnospiraceae bacterium KM106-2	711	445	41.8	62.7	6.7e-46
	46	TR	D4MAW2	Leucine Rich Repeat OS=Fretibacterium fastidiosum OX=651822 GN=SY1_23530 PE=4 SV=1	Fretibacterium fastidiosum	625	442	48.5	64.7	7e-46
	47	TR	A0A1G6HBJ7	Por secretion system C-terminal sorting domain-containing protein OS=Williamwhitmania taraxaci OX=1640674 GN=SAMN05216323_10099 PE=4 SV=1	Williamwhitmania taraxaci	530	437	45	57.4	9.1e-46
	48	TR	A0A917GRN9	Secretion system C-terminal sorting domain-containing protein OS=Bizionia arctica OX=1495645 GN=GCM10010976_26940 PE=4 SV=1	Bizionia arctica	873	447	41.7	63.2	9.9e-46
	49	TR	U7UN32	Repeat, TIGR02543 family (Fragment) OS=Peptoniphilus sp. BV3C26 OX=1111134 GN=HMPREF1253_0874 PE=4 SV=1	Peptoniphilus sp. BV3C26	750	444	36.6	56.5	1.3e-45
	50	TR	A0A7H1VKN9	InlB B-repeat-containing protein OS=Ruminiclostridium herbifermentans OX=2488810 GN=EHE19_013780 PE=4 SV=1	Ruminiclostridium herbifermentans	1603	447	45.9	64.4	1.6e-45
	51	TR	E0NSL3	Leucine Rich Repeat protein OS=Hoylesella marshii DSM 16973 = JCM 13450 OX=862515 GN=HMPREF0658_1164 PE=4 SV=1	Hoylesella marshii DSM 16973 = JCM 13450	503	433	36.8	54.4	2.2e-45
	52	TR	D7JFH9	Immunoreactive 47 kDa antigen PG97 OS=Bacteroidetes oral taxon 274 str. F0058 OX=575590 GN=HMPREF0156_01246 PE=4 SV=1	Bacteroidetes oral taxon 274 str. F0058	441	429	35.8	56.6	2.5e-45
	53	TR	A0A1G9CIP9	Por secretion system C-terminal sorting domain-containing protein OS=Flavobacterium noncentrifugens OX=1128970 GN=SAMN04487935_3542 PE=4 SV=1	Flavobacterium noncentrifugens	1323	442	44.5	65.5	7.2e-45
	54	TR	A0A8H2M501	Internalin-J OS=Urinicoccus massiliensis OX=1723382 GN=inlJ PE=4 SV=1	Urinicoccus massiliensis	1717	442	44.2	65.9	7.7e-45
	55	TR	A0A915YK02	T9SS type A sorting domain-containing protein OS=Aureispira sp. EL160426 OX=2864201 GN=AsAng_0052780 PE=4 SV=1	Aureispira sp. EL160426	469	427	47.2	65.8	8.5e-45
	56	TR	A0A1H4Y761	Por secretion system C-terminal sorting domain-containing protein OS=Tenacibaculum sp. MAR_2009_124 OX=1250059 GN=SAMN04489761_4360 PE=4 SV=1	Tenacibaculum sp. MAR_2009_124	446	425	44.3	62.7	1.1e-44
	57	TR	A0A257KE94	Secretion system C-terminal sorting domain-containing protein OS=Flavobacterium sp. BFFFF2 OX=2015558 GN=CFE24_01250 PE=4 SV=1	Flavobacterium sp. BFFFF2	1090	440	46	64.4	1.2e-44
	58	TR	R7LEU8	Internalin-related protein OS=Prevotella sp. CAG:891 OX=1262937 GN=BN805_01830 PE=4 SV=1	Prevotella sp. CAG:891	507	427	35.4	52.5	1.7e-44
	59	TR	A0A1M6GZF2	Conserved repeat domain-containing protein OS=Flavobacterium terrae OX=415425 GN=SAMN05444363_2817 PE=4 SV=1	Flavobacterium terrae	900	437	38.7	65.2	2.4e-44
	60	TR	D7JCN8	Cell wall surface anchor family protein OS=Bacteroidetes oral taxon 274 str. F0058 OX=575590 GN=HMPREF0156_00503 PE=4 SV=1	Bacteroidetes oral taxon 274 str. F0058	504	425	42.2	61.1	3.1e-44
	61	TR	A0A916DR91	T9SS type A sorting domain-containing protein OS=Aureispira sp. EL160426 OX=2864201 GN=AsAng_0023930 PE=4 SV=1	Aureispira sp. EL160426	400	418	44.1	64.4	4.3e-44
	62	TR	A0A0A2E5H9	Uncharacterized protein OS=Porphyromonas sp. COT-108 OH1349 OX=1537504 GN=JT26_00160 PE=4 SV=1	Porphyromonas sp. COT-108 OH1349	1313	435	46.5	65.3	6.1e-44
	63	TR	A0A1M5G1G6	Gliding motility-associated C-terminal domain-containing protein OS=Flavobacterium fluvii OX=468056 GN=SAMN05443549_1011045 PE=4 SV=1	Flavobacterium fluvii	1331	435	39.1	59.7	6.1e-44
	64	TR	A0A0A2G756	Uncharacterized protein OS=Porphyromonas gingivicanis OX=266762 GN=HQ36_01230 PE=4 SV=1	Porphyromonas gingivicanis	790	432	44.7	57.7	7.4e-44
	65	TR	F4KKR2	Immunoreactive 47 kDa antigen OS=Porphyromonas asaccharolytica (strain ATCC 25260 / DSM 20707 / BCRC 10618 / JCM 6326 / LMG 13178 / VPI 4198) OX=879243 GN=Poras_1044 PE=4 SV=1	Porphyromonas asaccharolytica (strain ATCC 25260 / DSM 20707 / BCRC 10618 / JCM 6326 / LMG 13178 / VPI 4198)	302	409	41.2	59.2	8.7e-44
	66	TR	A0A4Z0LD94	T9SS type A sorting domain-containing protein OS=Flavobacterium humi OX=2562683 GN=E4635_02645 PE=4 SV=1	Flavobacterium humi	455	419	42.6	65.8	9.4e-44
	67	TR	A0A0B7IFE6	BIG2 domain-containing protein OS=Capnocytophaga canis OX=1848903 GN=CCAND38_630001 PE=4 SV=1	Capnocytophaga canis	556	424	39.1	56.4	9.8e-44
	68	TR	G5GCS9	Uncharacterized protein OS=Alloprevotella rava F0323 OX=679199 GN=HMPREF9332_01380 PE=4 SV=1	Alloprevotella rava F0323	476	420	37.2	58.5	9.9e-44
	69	TR	A0A1M6GZH0	Por secretion system C-terminal sorting domain-containing protein OS=Flavobacterium terrae OX=415425 GN=SAMN05444363_2816 PE=4 SV=1	Flavobacterium terrae	445	418	40.3	60.5	1.1e-43
	70	TR	A0A553DR21	T9SS type A sorting domain-containing protein OS=Flavobacterium restrictum OX=2594428 GN=FNW21_15395 PE=4 SV=1	Flavobacterium restrictum	856	431	44.2	62.3	1.4e-43
	71	TR	A0A1Y3V5X0	Leucine-rich repeat domain-containing protein OS=Alistipes sp. An66 OX=1965650 GN=B5G16_11780 PE=4 SV=1	Alistipes sp. An66	323	408	49.5	58.1	2.1e-43
	72	TR	A0A2U1JG97	Secretion system C-terminal sorting domain-containing protein OS=Flavobacterium psychrotolerans OX=2169410 GN=DB895_12385 PE=4 SV=1	Flavobacterium psychrotolerans	311	407	47.2	67.4	2.2e-43
	73	TR	R5JJX3	Regulator of chromosome condensation RCC1 OS=Coprococcus sp. CAG:782 OX=1262863 GN=BN781_01456 PE=4 SV=1	Coprococcus sp. CAG:782	933	430	40.8	65.4	2.3e-43
	74	TR	A0A2U1JPV3	T9SS C-terminal target domain-containing protein OS=Flavobacterium psychrotolerans OX=2169410 GN=DB895_00325 PE=4 SV=1	Flavobacterium psychrotolerans	841	429	43.3	64.5	2.4e-43
	75	TR	R6VL32	BACON domain-containing protein OS=Alistipes sp. CAG:268 OX=1262693 GN=BN576_00458 PE=4 SV=1	Alistipes sp. CAG:268	389	412	47.3	66.9	2.5e-43
	76	TR	A0A7Y9C660	Leucine-rich repeat domain-containing protein OS=Flavobacterium agri OX=2743471 GN=HZF10_14040 PE=4 SV=1	Flavobacterium agri	1282	430	45.1	61.8	2.8e-43
	77	TR	A0A1Y4AV76	BACON domain-containing protein OS=Alistipes sp. An31A OX=1965631 GN=B5F90_01345 PE=4 SV=1	Alistipes sp. An31A	543	420	46.8	58.3	3e-43
	78	TR	A0A839K306	S-layer homology domain-containing protein OS=Variimorphobacter saccharofermentans OX=2755051 GN=H0486_11870 PE=4 SV=1	Variimorphobacter saccharofermentans	1962	430	50.2	60.5	3.1e-43
	79	TR	A0A023BX95	EF-hand domain-containing protein OS=Aquimarina atlantica OX=1317122 GN=ATO12_12335 PE=4 SV=1	Aquimarina atlantica	424	412	42.6	61.3	5.3e-43
	80	TR	A0A0A2MMC4	Secretion system C-terminal sorting domain-containing protein OS=Flavobacterium enshiense DK69 OX=1107311 GN=Q767_14635 PE=4 SV=1	Flavobacterium enshiense DK69	901	426	43.2	65.8	7.3e-43
	81	TR	A0A257L8L7	Internalin OS=Bacteroidetes bacterium B1(2017) OX=2015582 GN=CFE21_05950 PE=4 SV=1	Bacteroidetes bacterium B1(2017)	392	409	38	52.5	7.4e-43
	82	TR	A0A1I5Z4J7	Uncharacterized protein OS=Lachnospiraceae bacterium XBB1006 OX=1520827 GN=SAMN02910358_02574 PE=4 SV=1	Lachnospiraceae bacterium XBB1006	661	421	42	60.4	9.3e-43
	83	TR	R5NSV2	Putative carbohydrate-active enzyme OS=Clostridium sp. CAG:127 OX=1262774 GN=BN482_00564 PE=4 SV=1	Clostridium sp. CAG:127	1636	426	47	61.4	1e-42
	84	TR	D4IMU4	BACON domain-containing protein OS=Alistipes shahii WAL 8301 OX=717959 GN=AL1_19020 PE=4 SV=1	Alistipes shahii WAL 8301	517	414	41.9	59.5	1.5e-42
	85	TR	A0A1G5JR75	Por secretion system C-terminal sorting domain-containing protein OS=Flavobacterium caeni OX=490189 GN=SAMN02927903_02818 PE=4 SV=1	Flavobacterium caeni	453	410	41.6	65	1.8e-42
	86	TR	A0A3A9B865	Leucine-rich repeat domain-containing protein OS=bacterium D16-34 OX=2320120 GN=D7W09_05200 PE=4 SV=1	bacterium D16-34	403	407	40	52.1	1.8e-42
	87	TR	A0A0B7H2V0	Leucine Rich Repeat protein OS=Treponema phagedenis OX=162 GN=HPC63_07940 PE=4 SV=1	Treponema phagedenis	295	398	47.2	65.7	3e-42
	88	TR	R7A0L5	Regulator of chromosome condensation RCC1 OS=Roseburia sp. CAG:309 OX=1262945 GN=BN600_00440 PE=4 SV=1	Roseburia sp. CAG:309	413	406	42.7	66.3	3.1e-42
	89	TR	A0A2V4C6C7	Secretion system C-terminal sorting domain-containing protein OS=Flavobacterium cheongpyeongense OX=2212651 GN=DMB65_07315 PE=4 SV=1	Flavobacterium cheongpyeongense	435	407	44.7	66	3.5e-42
	90	TR	A0A916DVS6	T9SS type A sorting domain-containing protein OS=Aureispira sp. EL160426 OX=2864201 GN=AsAng_0048000 PE=4 SV=1	Aureispira sp. EL160426	400	404	47.5	63.9	4.7e-42
	91	TR	A0A199XP47	Internalin-J OS=Flavobacterium succinicans OX=29536 GN=inlJ_2 PE=4 SV=1	Flavobacterium succinicans	1911	421	45.2	63.5	4.7e-42
	92	TR	R6YZU8	Internalin-related protein OS=Roseburia sp. CAG:309 OX=1262945 GN=BN600_00504 PE=4 SV=1	Roseburia sp. CAG:309	915	420	33.7	52.9	4.8e-42
	93	TR	A0A1M4XHP8	Conserved repeat domain-containing protein/Por secretion system C-terminal sorting domain-containing protein OS=Flavobacterium fontis OX=1124188 GN=SAMN05444377_10263 PE=4 SV=1	Flavobacterium fontis	964	420	41.9	62.2	5.1e-42
	94	TR	A0A925YVQ8	Leucine-rich repeat domain-containing protein OS=Chlorobiales bacterium OX=2723030 GN=IAF08_05525 PE=4 SV=1	Chlorobiales bacterium	685	416	49.7	64.8	5.7e-42
	95	TR	A0A915YGY7	T9SS type A sorting domain-containing protein OS=Aureispira sp. EL160426 OX=2864201 GN=AsAng_0036180 PE=4 SV=1	Aureispira sp. EL160426	509	409	45.3	62.6	6.6e-42
	96	TR	A0A974WIM5	T9SS type A sorting domain-containing protein OS=Fulvivirga lutea OX=2810512 GN=JR347_09240 PE=4 SV=1	Fulvivirga lutea	1198	419	45.5	61.9	7.8e-42
	97	TR	Q7MX64	Internalin-related protein OS=Porphyromonas gingivalis (strain ATCC BAA-308 / W83) OX=242619 GN=PG_0350 PE=4 SV=1	Porphyromonas gingivalis (strain ATCC BAA-308 / W83)	484	407	37.3	55.4	8.5e-42
	98	TR	A0A1H3FYG1	Leucine-rich repeat (LRR) protein OS=Allochromatium warmingii OX=61595 GN=SAMN05421644_12141 PE=4 SV=1	Allochromatium warmingii	513	408	43.8	60.2	9.8e-42
	99	TR	A0A401UTF9	PKD domain-containing protein OS=Clostridium tagluense OX=360422 GN=Ctaglu_44580 PE=4 SV=1	Clostridium tagluense	715	415	41.2	60.4	9.9e-42
	100	TR	A0A925TTP1	Leucine-rich repeat domain-containing protein (Fragment) OS=Chlorobiales bacterium OX=2723030 GN=IAF08_15725 PE=4 SV=1	Chlorobiales bacterium	458	405	46.7	65.6	1e-41
	101	TR	A0A1G4RHJ8	Glucan-binding domain-containing protein (YG repeat) OS=Ruminococcaceae bacterium YRB3002 OX=1520819 GN=SAMN02910456_01869 PE=4 SV=1	Ruminococcaceae bacterium YRB3002	667	412	38	64.3	1.7e-41
	102	TR	A0A1W2ASR6	Por secretion system C-terminal sorting domain-containing protein OS=Moheibacter sediminis OX=1434700 GN=SAMN06296427_10555 PE=4 SV=1	Moheibacter sediminis	559	408	45.8	61.6	1.9e-41
	103	TR	F4KLX3	Uncharacterized protein OS=Porphyromonas asaccharolytica (strain ATCC 25260 / DSM 20707 / BCRC 10618 / JCM 6326 / LMG 13178 / VPI 4198) OX=879243 GN=Poras_0207 PE=4 SV=1	Porphyromonas asaccharolytica (strain ATCC 25260 / DSM 20707 / BCRC 10618 / JCM 6326 / LMG 13178 / VPI 4198)	438	402	31.2	51.5	1.9e-41
	104	TR	A0A915YDL2	T9SS type A sorting domain-containing protein OS=Aureispira sp. EL160426 OX=2864201 GN=AsAng_0018610 PE=4 SV=1	Aureispira sp. EL160426	503	405	47.9	63.9	2.2e-41
	105	TR	R6YRS3	Uncharacterized protein OS=Roseburia sp. CAG:309 OX=1262945 GN=BN600_00502 PE=4 SV=1	Roseburia sp. CAG:309	789	412	39.3	57.4	3.9e-41
	106	TR	R2QCM8	WxL domain-containing protein OS=Enterococcus pallens ATCC BAA-351 OX=1158607 GN=UAU_01922 PE=4 SV=1	Enterococcus pallens ATCC BAA-351	926	413	45.2	66	4.2e-41
	107	TR	A0A915YFF7	T9SS type A sorting domain-containing protein OS=Aureispira sp. EL160426 OX=2864201 GN=AsAng_0027310 PE=4 SV=1	Aureispira sp. EL160426	575	406	48.5	62.4	4.5e-41
	108	TR	A0A1G9CIT9	Por secretion system C-terminal sorting domain-containing protein OS=Flavobacterium noncentrifugens OX=1128970 GN=SAMN04487935_3543 PE=4 SV=1	Flavobacterium noncentrifugens	1289	413	47.5	65.7	5e-41
	109	TR	D7JF79	Internalin-J OS=Bacteroidetes oral taxon 274 str. F0058 OX=575590 GN=HMPREF0156_00478 PE=4 SV=1	Bacteroidetes oral taxon 274 str. F0058	402	397	44.4	63.9	5.1e-41
	110	TR	A0A3N2M402	Leucine-rich repeat domain-containing protein OS=Muribaculaceae bacterium Isolate-104 (HZI) OX=2486471 GN=EEL49_10730 PE=4 SV=1	Muribaculaceae bacterium Isolate-104 (HZI)	357	394	40	57.1	5.2e-41
	111	TR	A0A2S1SIM8	Secretion system C-terminal sorting domain-containing protein OS=Flavobacterium pallidum OX=2172098 GN=HYN49_10370 PE=4 SV=1	Flavobacterium pallidum	2649	413	41.3	60.9	5.7e-41
	112	TR	A0A257K6B0	Laminin G domain-containing protein OS=Flavobacterium sp. BFFFF2 OX=2015558 GN=CFE24_14255 PE=4 SV=1	Flavobacterium sp. BFFFF2	1274	411	47.5	65.9	9.1e-41
	113	TR	D7JF76	Cell wall surface anchor family protein OS=Bacteroidetes oral taxon 274 str. F0058 OX=575590 GN=HMPREF0156_00475 PE=4 SV=1	Bacteroidetes oral taxon 274 str. F0058	786	409	34.2	51.4	9.8e-41
	114	TR	A0A2K1E4A0	T9SS C-terminal target domain-containing protein OS=Hanstruepera neustonica OX=1445657 GN=C1T31_02860 PE=4 SV=1	Hanstruepera neustonica	911	410	43.5	61.5	1e-40
	115	TR	F4KN65	Secretion system C-terminal sorting domain-containing protein OS=Porphyromonas asaccharolytica (strain ATCC 25260 / DSM 20707 / BCRC 10618 / JCM 6326 / LMG 13178 / VPI 4198) OX=879243 GN=Poras_0449 PE=4 SV=1	Porphyromonas asaccharolytica (strain ATCC 25260 / DSM 20707 / BCRC 10618 / JCM 6326 / LMG 13178 / VPI 4198)	886	409	35	53.1	1.3e-40
	116	TR	A0A553AFA6	T9SS type A sorting domain-containing protein OS=Flavobacterium sp. GT3R68 OX=2594437 GN=FNW07_06590 PE=4 SV=1	Flavobacterium sp. GT3R68	820	408	42.8	61.9	1.5e-40
	117	TR	A0A4Q0IBV8	Leucine-rich repeat domain-containing protein OS=Muribaculaceae bacterium Isolate-004 (NCI) OX=2489216 GN=ED375_07115 PE=4 SV=1	Muribaculaceae bacterium Isolate-004 (NCI)	354	390	40.9	60.1	1.9e-40
	118	TR	A0A095UYW0	Secretion system C-terminal sorting domain-containing protein OS=Flavobacterium aquatile LMG 4008 = ATCC 11947 OX=1453498 GN=LG45_11635 PE=4 SV=1	Flavobacterium aquatile LMG 4008 = ATCC 11947	815	407	40.7	62.8	2e-40
	119	TR	A0A915YMD4	T9SS type A sorting domain-containing protein OS=Aureispira sp. EL160426 OX=2864201 GN=AsAng_0063910 PE=4 SV=1	Aureispira sp. EL160426	446	395	41.6	63.4	2.3e-40
	120	TR	D7JF78	Cell wall surface anchor family protein OS=Bacteroidetes oral taxon 274 str. F0058 OX=575590 GN=HMPREF0156_00477 PE=4 SV=1	Bacteroidetes oral taxon 274 str. F0058	919	407	31.6	51.9	2.6e-40
	121	TR	A0A318XMM0	Putative repeat protein (TIGR02543 family) OS=Ruminiclostridium sufflavum DSM 19573 OX=1121337 GN=LY28_01829 PE=4 SV=1	Ruminiclostridium sufflavum DSM 19573	1616	407	39.3	53.8	3.3e-40
	122	TR	A0A4Q0J0P7	Leucine-rich repeat domain-containing protein OS=Muribaculaceae bacterium Isolate-002 (NCI) OX=2489215 GN=ED352_07720 PE=4 SV=1	Muribaculaceae bacterium Isolate-002 (NCI)	352	388	38	58.8	3.5e-40
	123	TR	D7JF72	Internalin-related protein OS=Bacteroidetes oral taxon 274 str. F0058 OX=575590 GN=HMPREF0156_00471 PE=4 SV=1	Bacteroidetes oral taxon 274 str. F0058	981	405	32.9	50.1	5.1e-40
	124	TR	Q8YA34	Lmo0331 protein OS=Listeria monocytogenes serovar 1/2a (strain ATCC BAA-679 / EGD-e) OX=169963 GN=lmo0331 PE=3 SV=1	Listeria monocytogenes serovar 1/2a (strain ATCC BAA-679 / EGD-e)	633	400	42.2	61	5.9e-40
	125	TR	A0A137SSK5	Leucine Rich repeat-containing domain protein (Fragment) OS=Clostridiales bacterium KA00134 OX=1588750 GN=HMPREF3189_01370 PE=4 SV=1	Clostridiales bacterium KA00134	466	393	43	62.8	6.4e-40
	126	TR	A0A3L7ZXI0	Leucine-rich repeat domain-containing protein OS=bacterium J10(2018) OX=2320122 GN=D7V95_08680 PE=4 SV=1	bacterium J10(2018)	352	386	41.4	59.6	6.9e-40
	127	TR	A0A519KD30	T9SS type A sorting domain-containing protein OS=Flavobacterium sp. OX=239 GN=EOO51_07895 PE=4 SV=1	Flavobacterium sp.	1150	404	41.4	63.1	7.5e-40
	128	TR	A0A4Z0V7X0	Leucine-rich repeat domain-containing protein OS=Duncaniella freteri OX=2530391 GN=EZ315_07260 PE=4 SV=1	Duncaniella freteri	346	385	40.3	59.7	8.4e-40
	129	TR	A0A8C8LT04	Resolvase/invertase-type recombinase catalytic domain-containing protein OS=Oncorhynchus tshawytscha OX=74940 PE=4 SV=1	Oncorhynchus tshawytscha	377	387	38	62.5	8.5e-40
	130	TR	A0A3A8WDL5	BIG2 domain-containing protein OS=bacterium D16-59 OX=2320098 GN=D7V96_11390 PE=4 SV=1	bacterium D16-59	364	386	34.2	49.2	9e-40
	131	TR	A0A1Y3V6W2	BACON domain-containing protein OS=Alistipes sp. An66 OX=1965650 GN=B5G16_11570 PE=4 SV=1	Alistipes sp. An66	414	389	51.1	62.6	9.3e-40
	132	TR	A0A3N2KX82	Leucine-rich repeat domain-containing protein OS=Muribaculaceae bacterium Isolate-080 (Janvier) OX=2486468 GN=EEL39_00210 PE=4 SV=1	Muribaculaceae bacterium Isolate-080 (Janvier)	352	385	37.4	60.3	9.6e-40
	133	TR	A0A3N2KX85	Leucine-rich repeat domain-containing protein OS=Muribaculaceae bacterium Isolate-080 (Janvier) OX=2486468 GN=EEL39_00235 PE=4 SV=1	Muribaculaceae bacterium Isolate-080 (Janvier)	352	385	37.4	60.3	9.6e-40
	134	TR	A0A2S1QTR6	Secretion system C-terminal sorting domain-containing protein OS=Flavobacterium album OX=2175091 GN=HYN59_01040 PE=4 SV=1	Flavobacterium album	777	401	37.2	57.7	1.1e-39
	135	TR	F2I949	Secretion system C-terminal sorting domain-containing protein OS=Fluviicola taffensis (strain DSM 16823 / NCIMB 13979 / RW262) OX=755732 GN=Fluta_0997 PE=4 SV=1	Fluviicola taffensis (strain DSM 16823 / NCIMB 13979 / RW262)	530	394	46	60.4	1.2e-39
	136	TR	A0A1H9G3Y3	EF-hand domain-containing protein (Fragment) OS=Lachnospiraceae bacterium RM5 OX=1200721 GN=SAMN02910289_02033 PE=4 SV=1	Lachnospiraceae bacterium RM5	799	400	44.1	64.7	1.7e-39
	137	TR	C9LF31	Leucine Rich Repeat protein OS=Alloprevotella tannerae ATCC 51259 OX=626522 GN=GCWU000325_00812 PE=4 SV=1	Alloprevotella tannerae ATCC 51259	561	394	37.5	57.1	1.9e-39
	138	TR	A0A3N2NF94	Leucine-rich repeat domain-containing protein OS=Muribaculaceae bacterium Isolate-110 (HZI) OX=2486473 GN=EEL51_06320 PE=4 SV=1	Muribaculaceae bacterium Isolate-110 (HZI)	347	382	32.6	55.6	2.4e-39
	139	TR	A0A975F620	Leucine-rich repeat domain-containing protein OS=Treponema parvum OX=138851 GN=HRQ91_11080 PE=4 SV=1	Treponema parvum	283	377	47.1	62.3	2.7e-39
	140	TR	A0A416GE73	Leucine-rich repeat domain-containing protein OS=Bacteroides sp. OF04-15BH OX=2292281 GN=DXA74_04965 PE=4 SV=1	Bacteroides sp. OF04-15BH	459	388	32.1	55.1	2.9e-39
	141	TR	A0A432LNE8	T9SS type A sorting domain-containing protein OS=Prevotella koreensis OX=2490854 GN=EHV08_10835 PE=4 SV=1	Prevotella koreensis	483	389	34.4	52.7	3.2e-39
	142	TR	A0A3D9RVL9	Putative secreted protein (Por secretion system target) OS=Lutibacter oceani OX=1853311 GN=BX611_1338 PE=4 SV=1	Lutibacter oceani	1094	399	41.5	63.8	3.4e-39
	143	TR	A0A373LPQ3	BIG2 domain-containing protein OS=Eubacterium sp. AF36-5BH OX=2293108 GN=DW006_03075 PE=4 SV=1	Eubacterium sp. AF36-5BH	467	388	40.3	61.2	3.4e-39
	144	TR	D7JF73	Internalin-related protein OS=Bacteroidetes oral taxon 274 str. F0058 OX=575590 GN=HMPREF0156_00472 PE=4 SV=1	Bacteroidetes oral taxon 274 str. F0058	764	396	38.3	53.5	5.1e-39
	145	TR	D7JEK8	Immunoreactive 47 kDa antigen PG97 OS=Bacteroidetes oral taxon 274 str. F0058 OX=575590 GN=HMPREF0156_01054 PE=4 SV=1	Bacteroidetes oral taxon 274 str. F0058	465	386	34.9	51.7	6.3e-39
	146	TR	A0A4Z0LD83	T9SS type A sorting domain-containing protein OS=Flavobacterium humi OX=2562683 GN=E4635_02650 PE=4 SV=1	Flavobacterium humi	1239	397	41.8	58.7	6.4e-39
	147	TR	A0A0Q5UJ88	Secretion system C-terminal sorting domain-containing protein OS=Flavobacterium sp. Leaf359 OX=1736351 GN=ASG38_06045 PE=4 SV=1	Flavobacterium sp. Leaf359	888	396	35.9	52.1	7.2e-39
	148	TR	A0A2S1SJK1	T9SS C-terminal target domain-containing protein OS=Flavobacterium pallidum OX=2172098 GN=HYN49_11765 PE=4 SV=1	Flavobacterium pallidum	971	396	40.7	63.7	7.9e-39
	149	TR	R5B4N6	Internalin-related protein OS=Bacteroides sp. CAG:927 OX=1262753 GN=BN813_00256 PE=4 SV=1	Bacteroides sp. CAG:927	346	378	39.4	59.1	8.8e-39
	150	TR	A0A2S5AGQ2	C-type lectin domain-containing protein OS=Flavobacterium alvei OX=2080416 GN=C3L50_03060 PE=4 SV=1	Flavobacterium alvei	1695	396	40	66.8	9.4e-39
	151	TR	A0A4Q2XQX4	Leucine-rich repeat domain-containing protein OS=Verrucomicrobiaceae bacterium OX=2026800 GN=EOP86_24805 PE=4 SV=1	Verrucomicrobiaceae bacterium	397	381	47.6	64.3	9.5e-39
	152	TR	A0A2V1IP52	Leucine-rich repeat domain-containing protein OS=Duncaniella muris OX=2094150 GN=C5O23_05725 PE=4 SV=1	Duncaniella muris	351	378	39.8	60.2	9.8e-39
	153	TR	D7JF74	Cell wall surface anchor family protein OS=Bacteroidetes oral taxon 274 str. F0058 OX=575590 GN=HMPREF0156_00473 PE=4 SV=1	Bacteroidetes oral taxon 274 str. F0058	521	387	39.6	56.4	1.1e-38
	154	TR	A0A850ELV7	Leucine-rich repeat domain-containing protein OS=Paenibacillus agri OX=2744309 GN=HPT30_16745 PE=4 SV=1	Paenibacillus agri	407	381	41.5	62.5	1.2e-38
	155	TR	A0A2N3HQ06	Uncharacterized protein (Fragment) OS=Labilibaculum filiforme OX=1940526 GN=BZG02_20640 PE=4 SV=1	Labilibaculum filiforme	335	376	31.6	61.2	1.3e-38
	156	TR	R5EJ20	Internalin-related protein OS=Clostridium sp. CAG:590 OX=1262825 GN=BN724_02039 PE=4 SV=1	Clostridium sp. CAG:590	522	386	45.4	67	1.5e-38
	157	TR	R5SE14	Internalin-related protein OS=Clostridium sp. CAG:75 OX=1262836 GN=BN771_00670 PE=4 SV=1	Clostridium sp. CAG:75	381	378	43.8	64.9	1.9e-38
	158	TR	A0A1M5GQ30	Leucine-rich repeat (LRR) protein OS=Dysgonomonas macrotermitis OX=1346286 GN=SAMN05444362_11493 PE=4 SV=1	Dysgonomonas macrotermitis	680	390	38.6	58.1	2.1e-38
	159	TR	A0A1A7R6X6	Putative secreted protein (Por secretion system target) OS=Gelidibacter algens OX=49280 GN=LX77_00930 PE=4 SV=1	Gelidibacter algens	502	384	41.2	64.3	2.2e-38
	160	TR	E0NRY9	Leucine Rich Repeat protein OS=Hoylesella marshii DSM 16973 = JCM 13450 OX=862515 GN=HMPREF0658_0940 PE=4 SV=1	Hoylesella marshii DSM 16973 = JCM 13450	441	381	31.8	50.6	2.2e-38
	161	TR	A0A919Z5A0	Leucine-rich repeat domain-containing protein OS=Paenibacillus sp. J2TS4 OX=2807194 GN=J2TS4_27780 PE=4 SV=1	Paenibacillus sp. J2TS4	428	380	41.1	59.3	2.4e-38
	162	TR	R6YJS8	Internalin-related protein OS=Roseburia sp. CAG:309 OX=1262945 GN=BN600_00503 PE=4 SV=1	Roseburia sp. CAG:309	726	390	44	62	2.8e-38
	163	TR	A0A1B1Y5W2	Uncharacterized protein OS=Wenyingzhuangia fucanilytica OX=1790137 GN=AXE80_07465 PE=4 SV=1	Wenyingzhuangia fucanilytica	850	391	43.3	62.2	3.1e-38
	164	TR	A0A257K9B2	Secretion system C-terminal sorting domain-containing protein OS=Flavobacterium sp. BFFFF2 OX=2015558 GN=CFE24_08600 PE=4 SV=1	Flavobacterium sp. BFFFF2	857	391	43	63	3.2e-38
	165	TR	F4KN32	Uncharacterized protein OS=Porphyromonas asaccharolytica (strain ATCC 25260 / DSM 20707 / BCRC 10618 / JCM 6326 / LMG 13178 / VPI 4198) OX=879243 GN=Poras_0416 PE=4 SV=1	Porphyromonas asaccharolytica (strain ATCC 25260 / DSM 20707 / BCRC 10618 / JCM 6326 / LMG 13178 / VPI 4198)	860	391	39.4	60.1	3.2e-38
	166	TR	A0A4Y9IZ13	Leucine-rich repeat domain-containing protein OS=Barnesiella sp. WM24 OX=2558278 GN=E4T81_06700 PE=4 SV=1	Barnesiella sp. WM24	352	374	39.6	59.9	3.8e-38
	167	TR	E0NPP4	Leucine Rich Repeat protein OS=Hoylesella marshii DSM 16973 = JCM 13450 OX=862515 GN=HMPREF0658_0145 PE=4 SV=1	Hoylesella marshii DSM 16973 = JCM 13450	638	387	42.8	57.7	3.9e-38
	168	TR	A0A2S1SJY1	T9SS C-terminal target domain-containing protein OS=Flavobacterium pallidum OX=2172098 GN=HYN49_12640 PE=4 SV=1	Flavobacterium pallidum	839	390	42.7	63.8	4.2e-38
	169	TR	A0A2N8N9U4	Uncharacterized protein OS=Tannerella sp. oral taxon 808 OX=712711 GN=BHU16_01145 PE=4 SV=1	Tannerella sp. oral taxon 808	312	371	36.6	53.1	4.2e-38
	170	TR	A0A2K8VA47	Secretion system C-terminal sorting domain-containing protein OS=Tenacibaculum sp. SZ-18 OX=754423 GN=BTO06_05070 PE=4 SV=1	Tenacibaculum sp. SZ-18	722	388	41.4	61.1	5.1e-38
	171	TR	A0A1B1Y5T3	Secretion system C-terminal sorting domain-containing protein OS=Wenyingzhuangia fucanilytica OX=1790137 GN=AXE80_07460 PE=4 SV=1	Wenyingzhuangia fucanilytica	1338	390	44.7	66.3	5.5e-38
	172	TR	A0A419W889	All-beta uncharacterized protein OS=Mangrovibacterium diazotrophicum OX=1261403 GN=BC643_2049 PE=4 SV=1	Mangrovibacterium diazotrophicum	423	377	42.4	60.6	5.9e-38
	173	TR	A0A2Y9BE55	Uncharacterized protein OS=Faecalicatena orotica OX=1544 GN=A8806_107231 PE=4 SV=1	Faecalicatena orotica	506	381	34.3	53.5	6.1e-38
	174	TR	A0A3A8WWM4	Leucine-rich repeat domain-containing protein OS=bacterium D16-59 OX=2320098 GN=D7V96_12825 PE=4 SV=1	bacterium D16-59	447	378	40.3	57.8	6.5e-38
	175	TR	R5AMH9	Internalin-related protein OS=Prevotella sp. CAG:1031 OX=1262917 GN=BN456_00438 PE=4 SV=1	Prevotella sp. CAG:1031	383	374	38.4	58.8	7.4e-38
	176	TR	A0A1Y3WUH3	Internalin OS=Barnesiella sp. An55 OX=1965646 GN=B5G10_00590 PE=4 SV=1	Barnesiella sp. An55	353	371	38.8	57.2	1.1e-37
	177	TR	A0A1M6DE51	Gliding motility-associated C-terminal domain-containing protein OS=Algibacter luteus OX=1178825 GN=SAMN05216261_1506 PE=4 SV=1	Algibacter luteus	467	377	44.6	62	1.3e-37
	178	TR	C9LJZ1	Leucine Rich Repeat protein OS=Alloprevotella tannerae ATCC 51259 OX=626522 GN=GCWU000325_02555 PE=4 SV=1	Alloprevotella tannerae ATCC 51259	441	375	31.6	49.8	1.6e-37
	179	TR	A9ECU4	Internalin-related protein OS=Kordia algicida OT-1 OX=391587 GN=KAOT1_04155 PE=4 SV=1	Kordia algicida OT-1	1257	386	41.3	62.7	1.8e-37
	180	TR	A0A257K7A2	Secretion system C-terminal sorting domain-containing protein OS=Flavobacterium sp. BFFFF2 OX=2015558 GN=CFE24_12255 PE=3 SV=1	Flavobacterium sp. BFFFF2	1618	386	40.6	60.9	1.9e-37
	181	TR	V6SDT7	Secretion system C-terminal sorting domain-containing protein OS=Flavobacterium enshiense DK69 OX=1107311 GN=Q767_03705 PE=4 SV=1	Flavobacterium enshiense DK69	496	377	38.1	62.9	2e-37
	182	TR	A0A1Y4NI34	Dockerin domain-containing protein OS=Anaeromassilibacillus sp. An172 OX=1965570 GN=B5F08_03050 PE=4 SV=1	Anaeromassilibacillus sp. An172	522	378	37.2	59.6	2e-37
	183	TR	A0A1H5J2L7	Por secretion system C-terminal sorting domain-containing protein OS=Tenacibaculum sp. MAR_2010_89 OX=1250198 GN=SAMN04487765_2679 PE=4 SV=1	Tenacibaculum sp. MAR_2010_89	835	384	39.1	59.4	2.6e-37
	184	TR	A0A930UFL6	T9SS type B sorting domain-containing protein OS=Flavobacterium soyangense OX=2023265 GN=IR213_13385 PE=4 SV=1	Flavobacterium soyangense	1669	385	38.8	61.2	2.7e-37
	185	TR	A0A1G5JPD9	Por secretion system C-terminal sorting domain-containing protein OS=Flavobacterium caeni OX=490189 GN=SAMN02927903_02817 PE=4 SV=1	Flavobacterium caeni	474	375	38.8	58.7	2.7e-37
	186	TR	A0A919YV53	Leucine-rich repeat domain-containing protein OS=Paenibacillus montaniterrae OX=429341 GN=J40TS1_30450 PE=4 SV=1	Paenibacillus montaniterrae	428	372	36.6	53.6	3.4e-37
	187	TR	A0A3N2MVB6	Leucine-rich repeat domain-containing protein OS=Muribaculaceae bacterium Isolate-102 (HZI) OX=2486470 GN=EEL48_06535 PE=4 SV=1	Muribaculaceae bacterium Isolate-102 (HZI)	350	367	38.4	59.1	3.8e-37
	188	TR	A0A972FTH1	T9SS type A sorting domain-containing protein OS=Flavobacterium silvaticum OX=1852020 GN=G6047_04380 PE=4 SV=1	Flavobacterium silvaticum	936	383	41.6	58.9	4e-37
	189	TR	A0A4R6Q7D7	Putative repeat protein (TIGR01451 family)/predicted secreted protein (Por secretion system target) OS=Flavobacterium dankookense OX=706186 GN=BC748_2507 PE=4 SV=1	Flavobacterium dankookense	884	382	36.1	53	5.2e-37
	190	TR	A0A1B1SDL9	Leucine-rich repeat domain-containing protein OS=Muribaculum intestinale OX=1796646 GN=A4V02_07415 PE=4 SV=1	Muribaculum intestinale	352	366	38.3	56.2	5.6e-37
	191	TR	B3QTE0	Surface antigen, putative OS=Chloroherpeton thalassium (strain ATCC 35110 / GB-78) OX=517418 GN=Ctha_0215 PE=4 SV=1	Chloroherpeton thalassium (strain ATCC 35110 / GB-78)	481	373	39.9	55.9	5.8e-37
	192	TR	R7GSF8	Lin0354 protein OS=Ruminococcus sp. CAG:403 OX=1262958 GN=BN645_00055 PE=4 SV=1	Ruminococcus sp. CAG:403	484	373	47.1	63.8	6.1e-37
	193	TR	A0A2S8A4L1	Secretion system C-terminal sorting domain-containing protein OS=Apibacter adventoris OX=1679466 GN=C4S77_12740 PE=4 SV=1	Apibacter adventoris	563	376	38.6	62.8	6.4e-37
	194	TR	A0A6M1EAJ1	T9SS type B sorting domain-containing protein OS=Parapedobacter sp. SGR-10 OX=2710879 GN=G5B00_16270 PE=4 SV=1	Parapedobacter sp. SGR-10	1571	382	50.8	63.5	6.5e-37
	195	TR	A0A316EGT1	Fibronectin type-III domain-containing protein OS=Arcicella aurantiaca OX=591202 GN=LV89_01354 PE=4 SV=1	Arcicella aurantiaca	412	369	39.6	63	6.8e-37
	196	TR	A1VSD4	Leucine-rich repeat domain-containing protein OS=Polaromonas naphthalenivorans (strain CJ2) OX=365044 GN=Pnap_3264 PE=4 SV=1	Polaromonas naphthalenivorans (strain CJ2)	452	371	40.4	57.1	7.1e-37
	197	TR	A0A1P8JFX9	Secretion protein OS=Prevotella intermedia ATCC 25611 = DSM 20706 OX=1122984 GN=BWX39_08395 PE=4 SV=1	Prevotella intermedia ATCC 25611 = DSM 20706	473	372	31.3	54.2	7.1e-37
	198	TR	A0A0B7GRX1	Leucine-rich repeat domain-containing protein OS=Treponema phagedenis OX=162 GN=TPHV1_150080 PE=4 SV=1	Treponema phagedenis	130	347	70.8	81.2	9.4e-37
	199	TR	Q73R85	Surface antigen, putative OS=Treponema denticola (strain ATCC 35405 / DSM 14222 / CIP 103919 / JCM 8153 / KCTC 15104) OX=243275 GN=TDE_0206 PE=4 SV=1	Treponema denticola (strain ATCC 35405 / DSM 14222 / CIP 103919 / JCM 8153 / KCTC 15104)	618	375	36.6	53.3	1.5e-36
	200	TR	A0A7Y3R8F8	Leucine-rich repeat domain-containing protein OS=Flavobacterium sp. IMCC34852 OX=2732161 GN=HKT18_04390 PE=4 SV=1	Flavobacterium sp. IMCC34852	382	364	40.6	59.4	2e-36
	201	TR	A0A0C1G2X5	Internalin OS=Flavobacterium sp. KMS OX=1566023 GN=OA93_04795 PE=4 SV=1	Flavobacterium sp. KMS	800	377	38.9	53.6	2.1e-36
	202	TR	A0A923H9P9	T9SS type A sorting domain-containing protein OS=Hyunsoonleella aquatilis OX=2762758 GN=H7U19_16000 PE=4 SV=1	Hyunsoonleella aquatilis	463	368	39.3	55.8	2.3e-36
	203	TR	A0A916ZCW3	Leucine-rich repeat domain-containing protein OS=Paenibacillus nasutitermitis OX=1652958 GN=GCM10010911_54220 PE=4 SV=1	Paenibacillus nasutitermitis	428	366	38.5	58.2	2.4e-36
	204	TR	R5WS54	Internalin-related protein OS=Alistipes sp. CAG:157 OX=1262692 GN=BN505_01705 PE=4 SV=1	Alistipes sp. CAG:157	719	375	38.8	55.3	2.9e-36
	205	TR	A0A4P7PUG4	Secretion system C-terminal sorting domain-containing protein OS=Flavobacterium sangjuense OX=2518177 GN=GS03_01015 PE=4 SV=1	Flavobacterium sangjuense	467	367	35.9	53.4	3.3e-36
	206	TR	A0A426DFP8	LPXTG cell wall anchor domain-containing protein OS=Schaedlerella arabinosiphila OX=2044587 GN=EBB54_09615 PE=4 SV=1	Schaedlerella arabinosiphila	788	375	41.6	60.8	3.7e-36
	207	TR	A0A0A2G344	Internalin OS=Porphyromonas gingivicanis OX=266762 GN=HQ36_05450 PE=4 SV=1	Porphyromonas gingivicanis	856	375	39.7	54.4	4.3e-36
	208	TR	A0A1H1LN77	Por secretion system C-terminal sorting domain-containing protein OS=Polaribacter sp. KT25b OX=1855336 GN=SAMN05216503_0764 PE=4 SV=1	Polaribacter sp. KT25b	992	375	44.4	65.8	4.8e-36
	209	TR	A0A1V3R079	Secretion system C-terminal sorting domain-containing protein OS=Flavobacterium sp. A45 OX=1945862 GN=B0E44_11405 PE=4 SV=1	Flavobacterium sp. A45	524	368	37.6	59.9	5.3e-36
	210	TR	A0A374VWL2	EF-hand domain-containing protein OS=Ruminococcus sp. OM06-36AC OX=2292375 GN=DXB92_05375 PE=4 SV=1	Ruminococcus sp. OM06-36AC	2105	375	38.9	58.4	5.8e-36
	211	TR	A0A0A2G7K1	Secretion system C-terminal sorting domain-containing protein OS=Porphyromonas gingivicanis OX=266762 GN=HQ36_02725 PE=4 SV=1	Porphyromonas gingivicanis	675	372	34.7	60.6	5.9e-36
	212	TR	A0A397T5I1	Uncharacterized protein OS=Glomus cerebriforme OX=658196 GN=C1645_765789 PE=4 SV=1	Glomus cerebriforme	520	367	39.6	59.4	7e-36
	213	TR	A0A3S3R1T1	T9SS type A sorting domain-containing protein OS=Flavobacterium cerinum OX=2502784 GN=EPI11_04830 PE=4 SV=1	Flavobacterium cerinum	468	364	38.5	62.1	9e-36
	214	TR	A0A0A2MMJ4	Secretion system C-terminal sorting domain-containing protein OS=Flavobacterium enshiense DK69 OX=1107311 GN=Q767_15455 PE=4 SV=1	Flavobacterium enshiense DK69	832	372	36.8	59.7	1e-35
	215	TR	A0A1I5RSR9	Fibronectin type-III domain-containing protein OS=Pseudarcicella hirudinis OX=1079859 GN=SAMN04515674_104220 PE=4 SV=1	Pseudarcicella hirudinis	384	359	42.9	62.1	1.1e-35
	216	TR	A0A095SW64	Secretion system C-terminal sorting domain-containing protein OS=Flavobacterium aquatile LMG 4008 = ATCC 11947 OX=1453498 GN=LG45_09890 PE=4 SV=1	Flavobacterium aquatile LMG 4008 = ATCC 11947	886	372	39.3	64	1.1e-35
	217	TR	A0A4R6QFK1	Putative secreted protein (Por secretion system target) OS=Flavobacterium dankookense OX=706186 GN=BC748_0321 PE=3 SV=1	Flavobacterium dankookense	1251	372	39.1	61.3	1.3e-35
	218	TR	A0A401I8K8	Leucine-rich repeat domain-containing protein OS=Paenibacillus sp. 598K OX=1117987 GN=PA598K_06132 PE=4 SV=1	Paenibacillus sp. 598K	411	360	42.2	57.8	1.3e-35
	219	TR	A0A6G7X671	Ig-like domain-containing protein OS=Dysgonomonas sp. HDW5A OX=2714926 GN=G7050_09835 PE=4 SV=1	Dysgonomonas sp. HDW5A	682	369	40.3	55.8	1.6e-35
	220	TR	A0A2X4PJ93	Internalin-J OS=Porphyromonas crevioricanis OX=393921 GN=inlJ_4 PE=4 SV=1	Porphyromonas crevioricanis	1047	371	34.4	53.1	1.6e-35
	221	TR	G2PPY0	Leucine-rich repeat-containing protein OS=Allomuricauda ruestringensis (strain DSM 13258 / CIP 107369 / LMG 19739 / B1) OX=886377 GN=Murru_2521 PE=4 SV=1	Allomuricauda ruestringensis (strain DSM 13258 / CIP 107369 / LMG 19739 / B1)	539	365	38.5	59.7	1.7e-35
	222	TR	A0A4Z0L9S8	T9SS type A sorting domain-containing protein OS=Flavobacterium humi OX=2562683 GN=E4635_04190 PE=4 SV=1	Flavobacterium humi	757	369	37.6	61.9	2.2e-35
	223	TR	D7JEK7	Immunoreactive 47 kDa antigen PG97 OS=Bacteroidetes oral taxon 274 str. F0058 OX=575590 GN=HMPREF0156_01053 PE=4 SV=1	Bacteroidetes oral taxon 274 str. F0058	431	359	31	49	2.6e-35
	224	TR	S7VVC6	Internalin-like protein OS=Winogradskyella psychrotolerans RS-3 OX=641526 GN=ADIWIN_0767 PE=4 SV=1	Winogradskyella psychrotolerans RS-3	632	366	45.3	65.7	2.9e-35
	225	TR	A0A1G9B3S1	Conserved repeat domain-containing protein/Por secretion system C-terminal sorting domain-containing protein OS=Flavobacterium noncentrifugens OX=1128970 GN=SAMN04487935_3182 PE=4 SV=1	Flavobacterium noncentrifugens	1007	369	36.8	56.4	3e-35
	226	TR	A0A3A8ZAR1	Leucine-rich repeat domain-containing protein OS=bacterium 1xD8-6 OX=2320116 GN=D7V82_07625 PE=4 SV=1	bacterium 1xD8-6	386	356	38.3	55.1	3.1e-35
	227	TR	A6EQJ4	Internalin-related protein (Fragment) OS=unidentified eubacterium SCB49 OX=50743 GN=SCB49_05520 PE=4 SV=1	unidentified eubacterium SCB49	1196	369	36	57.5	3.1e-35
	228	TR	D7JF97	Cell wall surface anchor family protein OS=Bacteroidetes oral taxon 274 str. F0058 OX=575590 GN=HMPREF0156_01163 PE=4 SV=1	Bacteroidetes oral taxon 274 str. F0058	512	362	33	50.9	3.2e-35
	229	TR	A0A1U7DR11	Ig-like domain-containing protein OS=Seonamhaeicola sp. S2-3 OX=1936081 GN=BWZ22_06765 PE=4 SV=1	Seonamhaeicola sp. S2-3	469	360	40.1	60.9	3.4e-35
	230	TR	A0A257K949	Internalin OS=Flavobacterium sp. BFFFF2 OX=2015558 GN=CFE24_09355 PE=4 SV=1	Flavobacterium sp. BFFFF2	715	367	41.4	55	3.4e-35
	231	TR	A0A286IPL6	Fibronectin type-III domain-containing protein OS=Spirosomataceae bacterium TFI 002 OX=1945892 GN=SAMN06298216_2319 PE=4 SV=1	Spirosomataceae bacterium TFI 002	436	358	39.6	59.9	3.9e-35
	232	TR	A0A1H2T3J1	Por secretion system C-terminal sorting domain-containing protein OS=Lutibacter oricola OX=762486 GN=SAMN05444411_101600 PE=4 SV=1	Lutibacter oricola	757	367	42.4	61.1	4e-35
	233	TR	A0A133XSU2	Leucine Rich repeat-containing domain protein (Fragment) OS=Bacteroidales bacterium KA00251 OX=1497953 GN=HMPREF1869_01335 PE=4 SV=1	Bacteroidales bacterium KA00251	535	362	31.7	50.8	4.2e-35
	234	TR	F4KJV7	Bacterial repeat domain-containing protein OS=Porphyromonas asaccharolytica (strain ATCC 25260 / DSM 20707 / BCRC 10618 / JCM 6326 / LMG 13178 / VPI 4198) OX=879243 GN=Poras_0735 PE=4 SV=1	Porphyromonas asaccharolytica (strain ATCC 25260 / DSM 20707 / BCRC 10618 / JCM 6326 / LMG 13178 / VPI 4198)	535	362	32.2	51.1	4.2e-35
	235	TR	A0A515A5Y0	Leucine-rich repeat domain-containing protein OS=Spirosoma sp. KCTC 42546 OX=2520506 GN=EXU85_27930 PE=4 SV=1	Spirosoma sp. KCTC 42546	442	358	41.3	57.2	4.3e-35
	236	TR	D7JF80	Surface antigen OS=Bacteroidetes oral taxon 274 str. F0058 OX=575590 GN=HMPREF0156_00479 PE=4 SV=1	Bacteroidetes oral taxon 274 str. F0058	423	357	35.9	52	4.3e-35
	237	TR	A0A3S3U225	T9SS type A sorting domain-containing protein OS=Flavobacterium cerinum OX=2502784 GN=EPI11_03770 PE=4 SV=1	Flavobacterium cerinum	844	367	39.6	58.4	4.8e-35
	238	TR	N2B5F6	BIG2 domain-containing protein OS=Eubacterium plexicaudatum ASF492 OX=1235802 GN=C823_00619 PE=4 SV=1	Eubacterium plexicaudatum ASF492	625	364	38.3	60.2	5.2e-35
	239	TR	A0A4V3CSJ7	Putative secreted protein (Por secretion system target) OS=Flavobacterium dankookense OX=706186 GN=BC748_0494 PE=4 SV=1	Flavobacterium dankookense	1229	367	40.5	59.5	5.8e-35
	240	TR	A0A199XNU9	Internalin-J OS=Flavobacterium succinicans OX=29536 GN=inlJ_1 PE=4 SV=1	Flavobacterium succinicans	1289	367	38.3	65.7	5.9e-35
	241	TR	A0A4V6ENC1	InlB B-repeat-containing protein OS=Ruminiclostridium herbifermentans OX=2488810 GN=EHE19_012070 PE=4 SV=1	Ruminiclostridium herbifermentans	1385	367	36.4	56.1	6e-35
	242	TR	A0A2H1EAZ6	Secretion system C-terminal sorting domain-containing protein OS=Tenacibaculum maritimum NCIMB 2154 OX=1349785 GN=MARIT_1778 PE=4 SV=1	Tenacibaculum maritimum NCIMB 2154	914	366	36.9	57.3	7e-35
	243	TR	A0A7Y3R8H0	Leucine-rich repeat domain-containing protein OS=Flavobacterium sp. IMCC34852 OX=2732161 GN=HKT18_04410 PE=4 SV=1	Flavobacterium sp. IMCC34852	382	353	40.6	58.3	7.7e-35
	244	TR	A0A2W7N1Z6	Putative secreted protein (Por secretion system target) OS=Breznakibacter xylanolyticus OX=990 GN=LX69_02876 PE=4 SV=1	Breznakibacter xylanolyticus	662	363	33.9	53.2	9.1e-35
	245	TR	A0A6N6MDT1	Leucine-rich repeat domain-containing protein (Fragment) OS=Tamlana haliotis OX=2614804 GN=F6U93_08895 PE=4 SV=1	Tamlana haliotis	220	341	37.4	59.6	9.9e-35
	246	TR	R5I6I4	Regulator of chromosome condensation RCC1 OS=Alistipes sp. CAG:831 OX=1262698 GN=BN796_00279 PE=4 SV=1	Alistipes sp. CAG:831	1520	365	40.4	54.8	1.1e-34
	247	TR	S3LFC9	Uncharacterized protein (Fragment) OS=Treponema vincentii F0403 OX=1125702 GN=HMPREF1222_00446 PE=4 SV=1	Treponema vincentii F0403	159	335	51	63.6	1.3e-34
	248	TR	F9Z8P5	Leucine-rich repeat domain-containing protein OS=Odoribacter splanchnicus (strain ATCC 29572 / DSM 20712 / CIP 104287 / JCM 15291 / NCTC 10825 / 1651/6) OX=709991 GN=Odosp_2034 PE=4 SV=1	Odoribacter splanchnicus (strain ATCC 29572 / DSM 20712 / CIP 104287 / JCM 15291 / NCTC 10825 / 1651/6)	287	345	48	64.7	1.4e-34
	249	TR	A0A023BYC2	Internalin OS=Aquimarina atlantica OX=1317122 GN=ATO12_12795 PE=4 SV=1	Aquimarina atlantica	439	354	42.1	57.9	1.5e-34
	250	TR	A0A345H4N0	Internalin-J OS=Kordia sp. SMS9 OX=2282170 GN=inlJ PE=4 SV=1	Kordia sp. SMS9	877	363	33	53.5	1.7e-34

## Sheet: CDS22
Description	Scientific Name	Max Score	Total Score	Query Cover	E value	Per. ident	Acc. Len	Accession
cell envelope integrity protein TolA [Treponema phagedenis]	Treponema phagedenis	1274	1274	1	0	100	626	WP_149162413.1
cell envelope integrity protein TolA [Treponema phagedenis]	Treponema phagedenis	1270	1270	1	0	99.52	626	WP_149162453.1
hypothetical protein [Treponema phagedenis]	Treponema phagedenis	1261	1261	1	0	97.49	637	WP_176978534.1
hypothetical protein [Treponema phagedenis]	Treponema phagedenis	1261	1261	1	0	97.65	637	WP_148879545.1
cell envelope integrity protein TolA [Treponema phagedenis]	Treponema phagedenis	1261	1261	1	0	98.56	626	WP_206172893.1
hypothetical protein [Treponema phagedenis]	Treponema phagedenis	1260	1260	1	0	97.49	637	WP_174897111.1
cell envelope integrity protein TolA [Treponema phagedenis]	Treponema phagedenis	1260	1260	1	0	97.49	637	WP_148879059.1
hypothetical protein [Treponema phagedenis]	Treponema phagedenis	1260	1260	1	0	97.49	637	WP_024751661.1
hypothetical protein [Treponema phagedenis]	Treponema phagedenis	1257	1257	1	0	97.33	637	WP_024751659.1
hypothetical protein [Treponema phagedenis]	Treponema phagedenis	1257	1257	1	0	97.17	637	WP_148884471.1
hypothetical protein [Treponema phagedenis]	Treponema phagedenis	1253	1253	1	0	96.7	637	WP_148889501.1
hypothetical protein [Treponema phagedenis]	Treponema phagedenis	1252	1252	1	0	96.7	637	WP_148878925.1
cell envelope integrity protein TolA [Treponema phagedenis]	Treponema phagedenis	1251	1251	1	0	96.55	637	WP_052812526.1
cell envelope integrity protein TolA [Treponema phagedenis]	Treponema phagedenis	1250	1250	1	0	96.39	637	WP_148889375.1
cell envelope integrity protein TolA [Treponema phagedenis]	Treponema phagedenis	1247	1247	1	0	96.23	637	WP_148884585.1
cell envelope integrity protein TolA [Treponema phagedenis]	Treponema phagedenis	1246	1246	1	0	96.23	637	WP_148889698.1
hypothetical protein [Treponema phagedenis]	Treponema phagedenis	1235	1235	1	0	95.92	635	WP_174897218.1
hypothetical protein [Treponema phagedenis]	Treponema phagedenis	1235	1235	1	0	95.6	637	WP_174897029.1
hypothetical protein [Treponema phagedenis]	Treponema phagedenis	743	743	0.58	0	99.73	365	WP_002695968.1
hypothetical protein [Treponema pedis]	Treponema pedis	588	588	0.99	0	50.48	581	WP_024468671.1
cell envelope integrity protein TolA [Treponema phagedenis]	Treponema phagedenis	495	583	0.42	3e-170	100	243	WP_002700994.1
hypothetical protein [Treponema putidum]	Treponema putidum	504	504	0.99	1e-168	45.38	595	WP_255805683.1
hypothetical protein [Treponema putidum]	Treponema putidum	486	486	0.99	1e-161	43.47	573	WP_255822544.1
hypothetical protein [Treponema pedis]	Treponema pedis	88.6	88.6	0.21	2e-16	39.55	133	WP_038109010.1
TPA: Capsid decoration protein [Bacteriophage sp.]	Bacteriophage sp.	96.7	96.7	0.43	2e-16	29.3	755	DAU31824.1
fibronectin type III domain-containing protein [Treponema phagedenis]	Treponema phagedenis	95.9	95.9	0.24	5e-16	37.42	937	WP_148884530.1
IS630 family transposase [Treponema phagedenis]	Treponema phagedenis	89.7	89.7	0.06	7e-16	100	229	WP_252722449.1
hypothetical protein [Treponema sp.]	Treponema sp.	92.4	92.4	0.43	2e-15	28.42	516	MCQ2577565.1
hypothetical protein [Methanobrevibacter sp.]	Methanobrevibacter sp.	93.2	93.2	0.43	3e-15	26.26	709	MBO7692551.1
hypothetical protein [Treponema sp.]	Treponema sp.	92.4	92.4	0.5	4e-15	25.87	675	MCR5436116.1
hypothetical protein [Methanobrevibacter sp.]	Methanobrevibacter sp.	90.9	90.9	0.43	1e-14	26.62	661	MBO7518492.1
fibronectin type III domain-containing protein [Treponema phagedenis]	Treponema phagedenis	87	87	0.24	3e-13	36.81	937	WP_024751928.1
fibronectin type III domain-containing protein [Treponema phagedenis]	Treponema phagedenis	87	87	0.24	3e-13	36.81	937	WP_148884062.1
fibronectin type III domain-containing protein [Treponema phagedenis]	Treponema phagedenis	87	87	0.24	3e-13	36.81	937	WP_176978545.1
fibronectin type III domain-containing protein [Treponema phagedenis]	Treponema phagedenis	85.9	85.9	0.24	6e-13	35.19	937	WP_206172469.1
fibronectin type III domain-containing protein [Treponema phagedenis]	Treponema phagedenis	85.9	85.9	0.24	6e-13	35.19	937	WP_148889551.1
fibronectin type III domain-containing protein [Treponema phagedenis]	Treponema phagedenis	85.9	85.9	0.24	6e-13	35.19	937	WP_002695952.1
fibronectin type III domain-containing protein [Treponema phagedenis]	Treponema phagedenis	85.9	85.9	0.24	7e-13	35.19	937	WP_148879778.1
hypothetical protein [Treponema sp.]	Treponema sp.	85.1	85.1	0.42	1e-12	25.19	861	MBO4640894.1
hypothetical protein Pg6C_17150 [Treponemataceae bacterium]	Treponemataceae bacterium	84	84	0.41	2e-12	28.46	691	GMO51984.1
hypothetical protein [Spirochaetaceae bacterium]	Spirochaetaceae bacterium	80.5	80.5	0.39	2e-11	27.09	525	MBO4727461.1
hypothetical protein [Treponema sp.]	Treponema sp.	79.3	79.3	0.48	7e-11	25.72	825	MBQ6056836.1
hypothetical protein [Ruminococcus bromii]	Ruminococcus bromii	79	79	0.39	8e-11	25.6	839	MEE3498180.1
hypothetical protein [Treponema sp.]	Treponema sp.	79	79	0.42	8e-11	24.07	699	MCR4900245.1
DUF6273 domain-containing protein [uncultured Treponema sp.]	uncultured Treponema sp.	77.8	77.8	0.36	2e-10	28.09	695	WP_294429221.1
hypothetical protein [Treponema sp.]	Treponema sp.	77.8	77.8	0.36	2e-10	28.09	696	MBR1637941.1
hypothetical protein [Lachnospiraceae bacterium]	Lachnospiraceae bacterium	77	77	0.36	3e-10	27.66	696	MBO5371146.1
fibronectin type III domain-containing protein [Treponema vincentii]	Treponema vincentii	74.3	74.3	0.12	2e-09	46.75	862	WP_212565025.1
hypothetical protein FACS1894137_05720 [Spirochaetia bacterium]	Spirochaetia bacterium	74.3	74.3	0.41	2e-09	26.59	705	GHT83746.1
hypothetical protein [Treponema sp.]	Treponema sp.	70.1	70.1	0.37	5e-08	25.32	646	MDR1904041.1
hypothetical protein CR988_02290 [Treponema sp.]	Treponema sp.	67.8	67.8	0.12	1e-07	48.05	456	PIE98653.1
hypothetical protein [Spirochaetaceae bacterium]	Spirochaetaceae bacterium	65.5	65.5	0.4	7e-07	22.87	385	MBQ3824521.1
hypothetical protein [Bacilli bacterium]	Bacilli bacterium	65.5	65.5	0.39	1e-06	26.04	868	MCQ2086674.1
cell envelope integrity protein TolA [Candidatus Nitrotoga sp.]	Candidatus Nitrotoga sp.	54.3	155	0.21	0.002	33.63	319	MBP0116683.1

## Sheet: CDS26
Hit	DB	Accession	Description	Organism	Length	Score(Bits)	Identities(%)	Positives(%)	E()
1	TR	A0A0B7GVV2	Gp5/Type VI secretion system Vgr protein OB-fold domain-containing protein OS=Treponema phagedenis OX=162 GN=TPHV1_20219 PE=4 SV=1	Treponema phagedenis	273	1183	80.5	83.5	4.8e-162
2	TR	A0A1G6MAR7	Phage protein Gp138 N-terminal domain-containing protein OS=Williamwhitmania taraxaci OX=1640674 GN=SAMN05216323_103518 PE=4 SV=1	Williamwhitmania taraxaci	188	148	32.9	43.4	5.9e-08
3	TR	A0A8E5EBN7	Uncharacterized protein OS=Winogradskyella phage Peternella_1 OX=2745699 GN=Peternella1_50 PE=4 SV=1	Winogradskyella phage Peternella_1	190	148	35.6	47.1	6.1e-08
4	TR	A0A6F9ZK88	Gp5/Type VI secretion system Vgr protein OB-fold domain-containing protein OS=Bacteroidaceae bacterium OX=2212467 GN=IMSAGC014_01479 PE=4 SV=1	Bacteroidaceae bacterium	212	137	35.3	45.4	2.5e-06
5	TR	A0A7J0ACV4	Gp5/Type VI secretion system Vgr protein OB-fold domain-containing protein OS=Muribaculaceae bacterium OX=2498093 GN=IMSAGC006_01457 PE=4 SV=1	Muribaculaceae bacterium	212	137	35.3	45.4	2.5e-06
6	TR	A0A1G5H980	Gp5/Type VI secretion system Vgr protein OB-fold domain-containing protein OS=Lachnospiraceae bacterium XBB2008 OX=1520826 GN=SAMN02910292_02196 PE=4 SV=1	Lachnospiraceae bacterium XBB2008	270	116	22.3	38.9	0.0022
7	TR	R5PI77	Phage baseplate assembly protein V OS=Prevotella sp. CAG:487 OX=1262928 GN=BN679_00088 PE=4 SV=1	Prevotella sp. CAG:487	203	109	29.4	48.6	0.011
8	TR	F9D778	Uncharacterized protein OS=Prevotella dentalis (strain ATCC 49559 / DSM 3688 / JCM 13448 / NCTC 12043 / ES 2772) OX=908937 GN=Prede_2512 PE=4 SV=1	Prevotella dentalis (strain ATCC 49559 / DSM 3688 / JCM 13448 / NCTC 12043 / ES 2772)	187	107	29.2	51.7	0.017
9	TR	A0A095Y2D3	Phage protein Gp138 N-terminal domain-containing protein OS=Prevotella sp. S7-1-8 OX=1284775 GN=HMPREF1640_09865 PE=4 SV=1	Prevotella sp. S7-1-8	203	106	27.5	51.4	0.027
10	TR	A0A657B299	Ion-translocating oxidoreductase complex subunit C OS=Oleiphilus sp. HI0066 OX=1822242 GN=rnfC PE=3 SV=1	Oleiphilus sp. HI0066	750	109	27.4	47.3	0.031
11	TR	A1ZIU2	Gp5/Type VI secretion system Vgr protein OB-fold domain-containing protein OS=Microscilla marina ATCC 23134 OX=313606 GN=M23134_05833 PE=4 SV=1	Microscilla marina ATCC 23134	232	104	26.5	42.5	0.06
12	TR	A0A292IIZ4	Uncharacterized protein OS=Mycoplasma amphoriforme A39 OX=572419 GN=MAMA39_05380 PE=4 SV=1	Mycoplasma amphoriforme A39	234	104	28.1	44.5	0.061
13	TR	A1ZMF3	Phage protein Gp138 N-terminal domain-containing protein OS=Microscilla marina ATCC 23134 OX=313606 GN=M23134_03885 PE=4 SV=1	Microscilla marina ATCC 23134	232	103	24.2	45.6	0.081
14	TR	A0A8S0USZ0	Uncharacterized protein OS=Olea europaea subsp. europaea OX=158383 GN=OLEA9_A061862 PE=4 SV=1	Olea europaea subsp. europaea	461	105	23.4	50	0.081
15	TR	A0A8S0UZV6	Uncharacterized protein OS=Olea europaea subsp. europaea OX=158383 GN=OLEA9_A061862 PE=4 SV=1	Olea europaea subsp. europaea	495	105	23.4	50	0.084
16	TR	A0A1Y3NPF3	Myb-like domain-containing protein OS=Piromyces sp. (strain E2) OX=73868 GN=PIROE2DRAFT_59063 PE=4 SV=1	Piromyces sp. (strain E2)	1149	104	24.5	44.9	0.14
17	TR	A1ZUC1	Phage protein Gp138 N-terminal domain-containing protein OS=Microscilla marina ATCC 23134 OX=313606 GN=M23134_06441 PE=4 SV=1	Microscilla marina ATCC 23134	232	101	24.7	42.8	0.15
18	TR	A1ZIG1	Phage protein Gp138 N-terminal domain-containing protein OS=Microscilla marina ATCC 23134 OX=313606 GN=M23134_05702 PE=4 SV=1	Microscilla marina ATCC 23134	232	101	39	69.5	0.15
19	TR	A0A833VMU9	PHD and RING finger domain-containing protein 1 OS=Frieseomelitta varia OX=561572 GN=E2986_07007 PE=4 SV=1	Frieseomelitta varia	2489	102	25.9	47.5	0.26
20	TR	A0A292IJD3	Uncharacterized protein OS=Mycoplasma amphoriforme A39 OX=572419 GN=MAMA39_06760 PE=4 SV=1	Mycoplasma amphoriforme A39	277	99	25.9	49.1	0.32
21	TR	A1ZEJ7	Gp5/Type VI secretion system Vgr protein OB-fold domain-containing protein OS=Microscilla marina ATCC 23134 OX=313606 GN=M23134_07356 PE=4 SV=1	Microscilla marina ATCC 23134	232	97	37.3	66.1	0.47
22	TR	D8IBJ2	Translation initiation factor IF-3 OS=Brachyspira pilosicoli (strain ATCC BAA-1826 / 95/1000) OX=759914 GN=infC PE=3 SV=1	Brachyspira pilosicoli (strain ATCC BAA-1826 / 95/1000)	196	94	26	50	0.9
23	TR	A0A8J1LWQ8	Envoplakin OS=Xenopus laevis OX=8355 GN=evpl.L PE=3 SV=1	Xenopus laevis	2032	97	26.1	44.8	1
24	TR	A0A5C8D7U7	Translation initiation factor IF-3 OS=Brachyspira aalborgi OX=29522 GN=infC PE=3 SV=1	Brachyspira aalborgi	194	93	25.7	50.5	1.2
25	TR	A0A9P6WI16	DNA repair protein rad2 OS=[Candida] californica OX=460514 GN=RAD2 PE=3 SV=1	[Candida] californica	1162	96	19.8	43.6	1.3
26	TR	B5DEA7	Envoplakin OS=Xenopus tropicalis OX=8364 GN=evpl PE=2 SV=1	Xenopus tropicalis	2059	96	25.8	44.8	1.4
27	TR	A0A0E3Z9M7	YadA domain protein OS=Sneathia vaginalis OX=187101 GN=VC03_01040 PE=3 SV=1	Sneathia vaginalis	3047	96	28.5	45.4	1.4
28	TR	A0A834XZ31	Odorant-binding protein OS=Aphidius gifuensis OX=684658 GN=HCN44_004162 PE=4 SV=1	Aphidius gifuensis	4365	96	25.2	43.2	1.4
29	TR	A0A2U0SNS5	Autotransporter adhesin OS=Pasteurella langaaensis DSM 22999 OX=1122935 GN=C8D76_1101 PE=3 SV=1	Pasteurella langaaensis DSM 22999	581	95	27.8	45.6	1.5
30	TR	A0A249SXV5	TonB-dependent receptor OS=Chitinophaga sp. MD30 OX=2033437 GN=CK934_16410 PE=4 SV=1	Chitinophaga sp. MD30	818	94	25	46.2	2.2
31	TR	A0A9P0TIZ5	GRIP domain-containing protein OS=Pieris brassicae OX=7116 GN=PIBRA_LOCUS7421 PE=4 SV=1	Pieris brassicae	1454	94	28.4	46.3	2.4
32	TR	A0A7W9QGL0	Polyketide synthase 12 OS=Streptomyces zagrosensis OX=1042984 GN=FHS42_006994 PE=4 SV=1	Streptomyces zagrosensis	4096	94	29.2	45	2.5
33	TR	A0A6J4H1M5	N-acetyl-alpha-D-glucosaminyl-diphospho-ditrans, octacis-undecaprenol 4-epimerase OS=Flavobacterium bizetiae OX=2704140 GN=gnu PE=4 SV=1	Flavobacterium bizetiae	299	92	28.2	41.8	2.6
34	TR	V3ZV75	NR LBD domain-containing protein OS=Lottia gigantea OX=225164 GN=LOTGIDRAFT_235311 PE=3 SV=1	Lottia gigantea	302	92	21.2	46.2	2.6
35	TR	A0A381DIW5	Phosphatidylglycerophosphate synthase OS=Campylobacter sputorum subsp. sputorum OX=32024 GN=pgsA_2 PE=4 SV=1	Campylobacter sputorum subsp. sputorum	311	92	34.1	50	2.7
36	TR	A0A6A6QVL2	Uncharacterized protein OS=Lophium mytilinum OX=390894 GN=BU16DRAFT_370277 PE=4 SV=1	Lophium mytilinum	614	93	31.8	49.4	2.7
37	TR	U1KSL9	Phage baseplate assembly protein V OS=Pseudoalteromonas citrea DSM 8771 OX=1117314 GN=PCIT_09519 PE=4 SV=1	Pseudoalteromonas citrea DSM 8771	234	91	21	43.6	2.8
38	TR	A0A821PTH9	Polyribonucleotide 5'-hydroxyl-kinase Clp1 P-loop domain-containing protein OS=Pieris macdunnoughi OX=345717 GN=PMACD_LOCUS3943 PE=3 SV=1	Pieris macdunnoughi	927	93	23.6	45.9	3
39	TR	A0A0V0WWJ5	Metastasis suppressor protein 1 (Fragment) OS=Trichinella sp. T6 OX=92179 GN=MTSS1 PE=4 SV=1	Trichinella sp. T6	938	93	22.4	44	3
40	TR	A0A0V0WXD0	Metastasis suppressor protein 1 (Fragment) OS=Trichinella sp. T6 OX=92179 GN=MTSS1 PE=4 SV=1	Trichinella sp. T6	952	93	22.4	44	3
41	TR	A0A183VPA1	S1 motif domain-containing protein OS=Trichobilharzia regenti OX=157069 GN=TRE_LOCUS2307 PE=4 SV=1	Trichobilharzia regenti	1046	93	25.9	45.8	3
42	TR	A0A7M7L6G8	Histone-lysine N-methyltransferase 1 OS=Apis mellifera OX=7460 GN=LOC113218714 PE=4 SV=1	Apis mellifera	1227	93	21.8	44.4	3.1
43	TR	A0A078FXE6	BnaC01g20180D protein OS=Brassica napus OX=3708 GN=BnaC01g20180D PE=4 SV=1	Brassica napus	1574	93	24.1	49.1	3.2
44	TR	A0A1Y1VAH1	Uncharacterized protein OS=Piromyces finnis OX=1754191 GN=BCR36DRAFT_450467 PE=4 SV=1	Piromyces finnis	1742	93	23.5	42	3.2
45	TR	A0A2S7SRF5	Uncharacterized protein OS=Flavipsychrobacter stenotrophus OX=2077091 GN=CJD36_019830 PE=4 SV=1	Flavipsychrobacter stenotrophus	209	90	28.8	49.3	3.2
46	TR	A0A1D8P8Z2	Outer membrane protein beta-barrel domain-containing protein OS=Urechidicola croceus OX=1850246 GN=LPB138_10250 PE=4 SV=1	Urechidicola croceus	514	92	24.7	40.7	3.4
47	TR	C7HSL9	histidine kinase OS=Anaerococcus vaginalis ATCC 51170 OX=655811 GN=HMPREF0078_0269 PE=4 SV=1	Anaerococcus vaginalis ATCC 51170	539	92	27	49.6	3.5
48	TR	M3GRM3	Uncharacterized protein OS=Leptospira weilii serovar Topaz str. LT2116 OX=1088540 GN=LEP1GSC188_0016 PE=4 SV=1	Leptospira weilii serovar Topaz str. LT2116	228	90	31.3	55.2	3.6
49	TR	M3FTN8	Uncharacterized protein OS=Leptospira weilii serovar Topaz str. LT2116 OX=1088540 GN=LEP1GSC188_1424 PE=4 SV=1	Leptospira weilii serovar Topaz str. LT2116	228	90	31.3	55.2	3.6
50	TR	A0A292IJ03	Uncharacterized protein OS=Mycoplasma amphoriforme A39 OX=572419 GN=MAMA39_05480 PE=4 SV=1	Mycoplasma amphoriforme A39	248	90	22.1	43.4	3.9
51	TR	A0A292IIY9	Uncharacterized protein OS=Mycoplasma amphoriforme A39 OX=572419 GN=MAMA39_05360 PE=4 SV=1	Mycoplasma amphoriforme A39	252	90	26.6	40.9	4
52	TR	A7SF37	Titin OS=Nematostella vectensis OX=45351 GN=NEMVEDRAFT_v1g211304 PE=4 SV=1	Nematostella vectensis	3258	92	22.5	37	4.4
53	TR	A0A0N0CTF9	DUF1542 domain-containing protein OS=Apilactobacillus kunkeei OX=148814 GN=RZ71_09300 PE=4 SV=1	Apilactobacillus kunkeei	3922	92	20.1	42.5	4.4
54	TR	A0A9N8Q121	Genome assembly, chromosome: 11 OS=Chrysodeixis includens OX=689277 GN=CINC_LOCUS1759 PE=4 SV=1	Chrysodeixis includens	4017	92	19.2	43.2	4.4
55	TR	A2FTP1	Uncharacterized protein OS=Trichomonas vaginalis (strain ATCC PRA-98 / G3) OX=412133 GN=TVAG_384370 PE=4 SV=1	Trichomonas vaginalis (strain ATCC PRA-98 / G3)	293	90	37.3	62.7	4.6
56	TR	A0A1I1E097	Phage protein Gp138 N-terminal domain-containing protein OS=Flexibacter flexilis DSM 6793 OX=927664 GN=SAMN05421780_101538 PE=4 SV=1	Flexibacter flexilis DSM 6793	180	88	26	40.3	4.7
57	TR	A0A0L0C8Z8	Uncharacterized protein OS=Lucilia cuprina OX=7375 GN=FF38_09412 PE=4 SV=1	Lucilia cuprina	717	91	31.8	45.8	5
58	TR	A9FJA3	Phosphoserine phosphatase OS=Sorangium cellulosum (strain So ce56) OX=448385 GN=sce1777 PE=4 SV=1	Sorangium cellulosum (strain So ce56)	795	91	24.4	45.4	5.1
59	TR	A0A2I3LW96	TEX13 family member C OS=Papio anubis OX=9555 GN=TEX13C PE=3 SV=2	Papio anubis	891	91	26.8	42.3	5.2
60	TR	A0A0V0U902	Metastasis suppressor protein 1 OS=Trichinella murrelli OX=144512 GN=MTSS1 PE=4 SV=1	Trichinella murrelli	911	91	21.6	43.3	5.2
61	TR	A0A0V0U957	Metastasis suppressor protein 1 (Fragment) OS=Trichinella murrelli OX=144512 GN=MTSS1 PE=4 SV=1	Trichinella murrelli	934	91	21.6	43.3	5.2
62	TR	A0A0V1CH17	Metastasis suppressor protein 1 (Fragment) OS=Trichinella britovi OX=45882 GN=MTSS1 PE=4 SV=1	Trichinella britovi	937	91	21.6	43.3	5.2
63	TR	A0A4R2NSJ1	Capsular polysaccharide biosynthesis protein OS=Scopulibacillus darangshiensis OX=442528 GN=EV207_12232 PE=3 SV=1	Scopulibacillus darangshiensis	247	89	23.7	41.7	5.3
64	TR	A0A0M9A2D5	Laminin subunit gamma-1 OS=Melipona quadrifasciata OX=166423 GN=WN51_13360 PE=4 SV=1	Melipona quadrifasciata	370	90	32.5	52.5	5.3
65	TR	A0A8X7PCX8	WEB family protein OS=Brassica carinata OX=52824 GN=Bca52824_088046 PE=3 SV=1	Brassica carinata	1275	91	24.1	49.1	5.4
66	TR	A0A388KM64	Integrase catalytic domain-containing protein OS=Chara braunii OX=69332 GN=CBR_g8448 PE=4 SV=1	Chara braunii	1457	91	29.3	45.1	5.5
67	TR	A0A6P8HGY5	Charged multivesicular body protein 1a OS=Actinia tenebrosa OX=6105 GN=LOC116292483 PE=3 SV=1	Actinia tenebrosa	201	88	28.2	45.5	5.5
68	TR	A0A388KM79	Reverse transcriptase OS=Chara braunii OX=69332 GN=CBR_g8448 PE=4 SV=1	Chara braunii	1635	91	29.3	45.1	5.5
69	TR	S7XH02	Uncharacterized protein OS=Spraguea lophii (strain 42_110) OX=1358809 GN=SLOPH_1197 PE=4 SV=1	Spraguea lophii (strain 42_110)	168	87	27	50.8	5.7
70	TR	A0A8J2HK45	Uncharacterized protein OS=Cotesia congregata OX=51543 GN=HICCMSTLAB_LOCUS9389 PE=4 SV=1	Cotesia congregata	439	90	25	44.4	5.7
71	TR	A0A4U6QKT5	Uncharacterized protein OS=Nakamurella flava OX=2576308 GN=FDO65_03360 PE=4 SV=1	Nakamurella flava	104	84	28.9	43.3	5.7
72	TR	A0A1E7ZDL4	Catalase OS=Alteromonas confluentis OX=1656094 GN=BFC18_07740 PE=4 SV=1	Alteromonas confluentis	291	89	27.4	45.3	6
73	TR	A0A2T9YUZ6	Uncharacterized protein OS=Furculomyces boomerangus OX=61424 GN=BB559_002472 PE=3 SV=1	Furculomyces boomerangus	550	90	29	41.1	6.1
74	TR	A0A3P1SFQ8	Isopeptide-forming domain-containing fimbrial protein OS=Schaalia canis OX=100469 GN=EII11_02830 PE=4 SV=1	Schaalia canis	571	90	31.9	42.8	6.2
75	TR	A0A7W7Z8C2	Colicin import membrane protein OS=Rhodopseudomonas rhenobacensis OX=87461 GN=HNR60_004568 PE=4 SV=1	Rhodopseudomonas rhenobacensis	321	89	31.4	45.3	6.5
76	TR	F8A648	Helicase domain protein OS=Cellulomonas gilvus (strain ATCC 13127 / NRRL B-14078) OX=593907 GN=Celgi_0541 PE=4 SV=1	Cellulomonas gilvus (strain ATCC 13127 / NRRL B-14078)	712	90	29.2	46.9	6.6
77	TR	A0A512PGU8	Helicase OS=Cellulomonas soli OX=931535 GN=CSO01_31320 PE=4 SV=1	Cellulomonas soli	716	90	28.7	44.7	6.6
78	TR	A0A2R4ZP05	ABC transporter substrate-binding protein OS=Desulfurococcaceae archaeon AG1 OX=2027460 GN=ATG_17030 PE=4 SV=1	Desulfurococcaceae archaeon AG1	344	89	34.9	46.8	6.7
79	TR	A0A1G6HJR8	DUF1542 domain-containing protein OS=Leuconostocaceae bacterium R-53105 OX=1855370 GN=SAMN05216341_10674 PE=4 SV=1	Leuconostocaceae bacterium R-53105	875	90	25.6	37.8	6.8
80	TR	A0A175WIZ4	DNA topoisomerase I OS=Madurella mycetomatis OX=100816 GN=MMYC01_200550 PE=3 SV=1	Madurella mycetomatis	911	90	29.7	48.4	6.9
81	TR	A0A6A3UU82	Transmembrane protein OS=Phytophthora fragariae OX=53985 GN=PF001_g5826 PE=4 SV=1	Phytophthora fragariae	1102	90	27	43.6	7
82	TR	H3KGX2	Lipopolysaccharide export system permease protein LptF OS=Sutterella parvirubra YIT 11816 OX=762967 GN=HMPREF9440_02005 PE=4 SV=1	Sutterella parvirubra YIT 11816	380	89	24.3	43.4	7.1
83	TR	A0A2U9QZE6	Tropomyosin-2 OS=Pichia kudriavzevii OX=4909 GN=C5L36_0A09740 PE=4 SV=1	Pichia kudriavzevii	161	86	25.2	44.9	7.1
84	TR	A0A2G9R9T1	Desmoplakin SH3 domain-containing protein OS=Aquarana catesbeiana OX=8400 GN=AB205_0043840 PE=3 SV=1	Aquarana catesbeiana	1259	90	24.1	44.4	7.2
85	TR	A0A0D3A6Z8	WEB family protein OS=Brassica oleracea var. oleracea OX=109376 PE=3 SV=1	Brassica oleracea var. oleracea	1273	90	22.4	47.4	7.2
86	TR	A0BY48	Chromosome undetermined scaffold_136, whole genome shotgun sequence OS=Paramecium tetraurelia OX=5888 GN=GSPATT00033318001 PE=4 SV=1	Paramecium tetraurelia	1491	90	26.2	51.1	7.3
87	TR	A0A7K0ECX8	DUF4230 domain-containing protein OS=Flavobacteriaceae bacterium EG-1 OX=2664451 GN=GH721_18640 PE=4 SV=1	Flavobacteriaceae bacterium EG-1	204	87	31	51.2	7.6
88	TR	A0A5S9IRA6	CARDB domain-containing protein OS=Uabimicrobium amorphum OX=2596890 GN=UABAM_05069 PE=4 SV=1	Uabimicrobium amorphum	2855	90	22.8	41.5	7.6
89	TR	A0A448TUQ1	YadA domain-containing protein OS=Actinobacillus delphinicola OX=51161 GN=NCTC12871_01034 PE=4 SV=1	Actinobacillus delphinicola	2962	90	26.8	48.2	7.6
90	TR	A0A6A6NVP1	Uncharacterized protein OS=Lineolata rhizophorae OX=578093 GN=BDY21DRAFT_395748 PE=4 SV=1	Lineolata rhizophorae	460	89	33.3	48.7	7.7
91	TR	A0A8J2HM04	Similar to unc-22: Twitchin (Caenorhabditis elegans) OS=Cotesia congregata OX=51543 GN=HICCMSTLAB_LOCUS10129 PE=3 SV=1	Cotesia congregata	8549	90	24.2	42.2	7.8
92	TR	A0A2T7PEV3	H-type lectin domain-containing protein OS=Pomacea canaliculata OX=400727 GN=C0Q70_07366 PE=4 SV=1	Pomacea canaliculata	500	89	28.3	48.5	7.9
93	TR	A0A6G1EGP8	Kinesin-like protein OS=Oryza meyeriana var. granulata OX=110450 GN=E2562_007748 PE=3 SV=1	Oryza meyeriana var. granulata	550	89	24	39.2	8.2
94	TR	A0A6G1EHL0	Kinesin-like protein OS=Oryza meyeriana var. granulata OX=110450 GN=E2562_007748 PE=3 SV=1	Oryza meyeriana var. granulata	588	89	24	39.2	8.3
95	TR	A0A1M5TD73	N-6 DNA Methylase OS=Asaccharospora irregularis DSM 2635 OX=1121321 GN=SAMN04488530_1564 PE=4 SV=1	Asaccharospora irregularis DSM 2635	609	89	32.1	50.6	8.4
96	TR	A0A016V7A6	Lipid-binding serum glycoprotein N-terminal domain-containing protein OS=Ancylostoma ceylanicum OX=53326 GN=Acey_s0017.g3440 PE=4 SV=1	Ancylostoma ceylanicum	321	88	22	44	8.6
97	TR	A0A4S4A0D6	TonB-dependent receptor OS=Flavobacterium supellecticarium OX=2565924 GN=E6C50_08370 PE=4 SV=1	Flavobacterium supellecticarium	795	89	31.5	47.2	8.9
98	TR	A0A158P4U1	Uncharacterized protein OS=Tetranychus urticae OX=32264 PE=4 SV=1	Tetranychus urticae	833	89	23.2	40	9
99	TR	A0A1J4KAT1	Trichohyalin OS=Tritrichomonas foetus OX=1144522 GN=TRFO_22946 PE=4 SV=1	Tritrichomonas foetus	840	89	27.4	51.1	9
100	TR	A0A1U9KFV9	TIGR02302 family protein OS=Acetobacter aceti OX=435 GN=A0U92_07430 PE=4 SV=1	Acetobacter aceti	924	89	26.4	43	9.1
101	TR	A0A0V1LMZ5	Metastasis suppressor protein 1 OS=Trichinella nativa OX=6335 GN=MTSS1 PE=4 SV=1	Trichinella nativa	937	89	21.6	43.3	9.1
102	TR	A0A9D3VZ62	MADS-box domain-containing protein OS=Gossypium stocksii OX=47602 GN=J1N35_009792 PE=4 SV=1	Gossypium stocksii	247	87	31.1	44.3	9.4
103	TR	A0A9D3NDA4	Uncharacterized protein OS=Hemibagrus wyckioides OX=337641 GN=KOW79_016494 PE=4 SV=1	Hemibagrus wyckioides	1254	89	22.1	50.8	9.5
104	TR	A0A1J9Q809	Mitotic apparatus protein p62 OS=Blastomyces percursus OX=1658174 GN=ACJ73_03720 PE=4 SV=1	Blastomyces percursus	388	88	23.5	41	9.5
105	TR	A0A814IF70	RNA-dependent RNA polymerase OS=Adineta steineri OX=433720 GN=BJG266_LOCUS17134 PE=3 SV=1	Adineta steineri	1425	89	20.9	40.7	9.6
106	TR	A0A1L8TRM0	Copper chaperone CopZ OS=Enterococcus hermanniensis OX=249189 GN=RV04_GL000223 PE=4 SV=1	Enterococcus hermanniensis	69	80	29.3	50	9.7
107	TR	A0A2J6PFW3	Fungal STAND N-terminal Goodbye domain-containing protein OS=Hyaloscypha hepaticicola OX=2082293 GN=NA56DRAFT_756189 PE=4 SV=1	Hyaloscypha hepaticicola	1702	89	23.3	42	9.7
108	TR	A0A8C5WMJ2	SH3 domain-containing protein OS=Leptobrachium leishanense OX=445787 PE=3 SV=1	Leptobrachium leishanense	1893	89	23.6	42.4	9.8
109	TR	A0A8C5RCG8	Desmoplakin SH3 domain-containing protein OS=Leptobrachium leishanense OX=445787 PE=3 SV=1	Leptobrachium leishanense	1899	89	23.6	42.4	9.8
110	TR	A0A8C5R939	SH3 domain-containing protein OS=Leptobrachium leishanense OX=445787 PE=3 SV=1	Leptobrachium leishanense	2015	89	23.6	42.4	9.9
111	TR	A0A913Y6E7	Charged multivesicular body protein 1a OS=Exaiptasia diaphana OX=2652724 PE=3 SV=1	Exaiptasia diaphana	201	86	28.2	45.5	10
112	TR	A0A913Y6K2	Charged multivesicular body protein 1a OS=Exaiptasia diaphana OX=2652724 PE=3 SV=1	Exaiptasia diaphana	201	86	28.2	45.5	10

## Sheet: CDS39
Hit	DB	Accession	Description	Organism	Length	Score(Bits)	Identities(%)	Positives(%)	E()
1	TR	A0A0B7GXL9	Uncharacterized protein OS=Treponema phagedenis OX=162 GN=HPC63_02175 PE=4 SV=1	Treponema phagedenis	369	1937	100	100	0
2	TR	S5VTJ6	Uncharacterized protein OS=Leptospira phage vB_LbrZ_5399-LE1 OX=1334245 GN=LEP1GSC050_0091 PE=4 SV=1	Leptospira phage vB_LbrZ_5399-LE1	311	217	25.9	46.9	3.3e-16
3	TR	Q6NE27	Virion structural protein OS=Leptospira phage LE1 OX=137511 GN=LE1-0016 PE=4 SV=1	Leptospira phage LE1	316	215	27.4	46.6	6.6e-16
4	TR	S5VSX8	Uncharacterized protein OS=Leptospira phage vB_LalZ_80412-LE1 OX=1334242 GN=LEP1GSC193_0758 PE=4 SV=1	Leptospira phage vB_LalZ_80412-LE1	320	210	24.7	47	3.2e-15
5	TR	S5VKT9	Uncharacterized protein OS=Leptospira phage vB_LnoZ_CZ214-LE1 OX=1334243 GN=LEP1GSC059_0075 PE=4 SV=1	Leptospira phage vB_LnoZ_CZ214-LE1	314	197	23.6	45.8	1.6e-13
6	TR	F8WPY7	Uncharacterized protein OS=Bacillus phage SP10 OX=941058 PE=4 SV=1	Bacillus phage SP10	257	185	24.2	45.6	3.2e-12
7	TR	B6V2N9	Gp6.3 OS=Bacillus phage SP01 OX=2884427 GN=6.3 PE=4 SV=1	Bacillus phage SP01	244	184	24.8	46.1	3.6e-12
8	TR	A0A3G3BX62	Neck protein OS=Exiguobacterium phage vB_EalM-132 OX=2419623 GN=EalM132_00069 PE=4 SV=1	Exiguobacterium phage vB_EalM-132	245	181	24.8	45.4	9.1e-12
9	TR	A0A068EU17	Neck protein OS=Bacillus phage CP-51 OX=1391188 PE=4 SV=1	Bacillus phage CP-51	249	181	25.5	43.8	9.7e-12
10	TR	S5MMQ0	Neck protein OS=Bacillus phage Shanette OX=1296656 GN=SHANETTE_96 PE=4 SV=1	Bacillus phage Shanette	249	181	25.5	44.6	9.7e-12
11	TR	A0A977THW7	Head-to-tail adaptor OS=Bacillus phage Nachito OX=2982875 PE=4 SV=1	Bacillus phage Nachito	255	173	24.1	46.6	1.2e-10
12	TR	A0A2Z6G046	Neck protein OS=Enterococcus phage phiEF17H OX=2218497 GN=PHIEF17H_0190 PE=4 SV=1	Enterococcus phage phiEF17H	299	155	24.1	40.9	4.3e-08
13	TR	A8E270	Neck protein OS=Enterococcus phage phiEF24C OX=442493 GN=EFP_018 PE=4 SV=1	Enterococcus phage phiEF24C	299	155	24.1	40.9	4.3e-08
14	TR	A0A0E3TAB4	Neck protein OS=Enterococcus phage EFLK1 OX=1640885 PE=4 SV=1	Enterococcus phage EFLK1	299	155	24.1	40.9	4.3e-08
15	TR	A0A9E7J301	Neck protein OS=Enterococcus phage vB_OCPT_CCS1 OX=2922323 GN=JEFDOCMN_00119 PE=4 SV=1	Enterococcus phage vB_OCPT_CCS1	298	154	24.7	40.9	5.7e-08
16	TR	A0A679L8Y7	Phage protein OS=Enterococcus phage 163 OX=2699794 PE=4 SV=1	Enterococcus phage 163	298	154	24.7	40.9	5.7e-08
17	TR	A0A976SY38	Neck protein OS=Enterococcus phage TJE2 OX=2951263 PE=4 SV=1	Enterococcus phage TJE2	298	152	24.7	40.9	1e-07
18	TR	A0A0C5K8X6	Neck protein OS=Enterococcus phage EFDG1 OX=1597976 PE=4 SV=1	Enterococcus phage EFDG1	298	152	24.7	40.9	1e-07
19	TR	A0A7S9SWD3	Neck protein OS=Enterococcus phage EFGrNG OX=2777301 PE=4 SV=1	Enterococcus phage EFGrNG	298	152	24.7	40.9	1e-07
20	TR	A0A7U0J5V1	Head completion protein OS=Staphylococcus phage ZCSS1 OX=2801479 PE=4 SV=1	Staphylococcus phage ZCSS1	301	148	22.3	43.1	3.4e-07
21	TR	A0A7D3ULX8	Neck protein OS=Bacillus phage YungSlug OX=2736257 GN=YUNGSLUG_115 PE=4 SV=1	Bacillus phage YungSlug	255	144	21.1	44.1	7.6e-07
22	TR	A0A1X9I9X4	Neck protein OS=Staphylococcus phage vB_SscM-1 OX=1868844 GN=vB_SscM-1_095 PE=4 SV=1	Staphylococcus phage vB_SscM-1	301	145	22.5	43.5	8.3e-07
23	TR	A0A449C2D9	Neck protein OS=Staphylococcus phage Stab23 OX=2490451 GN=g094 PE=4 SV=1	Staphylococcus phage Stab23	302	130	19	42.9	6.6e-05
24	TR	A0A977TGR4	Neck protein OS=Staphylococcus phage vB_ScaM-V1SC04 OX=2983349 PE=4 SV=1	Staphylococcus phage vB_ScaM-V1SC04	302	127	19	42.9	0.00016
25	TR	A0A0A7NQR5	Neck protein OS=Lactobacillus phage LfeInf OX=1567484 GN=LfeInf_032 PE=4 SV=1	Lactobacillus phage LfeInf	310	125	23.9	45.3	0.00029
26	TR	A0A7G9V4P7	Neck protein OS=Lactobacillus phage Lbab1 OX=2769358 PE=4 SV=1	Lactobacillus phage Lbab1	298	124	23.3	39.7	0.00037
27	TR	W5R8K0	Neck protein OS=Staphylococcus phage phiIBB-SEP1 OX=1340769 GN=SEP1_012 PE=4 SV=1	Staphylococcus phage phiIBB-SEP1	302	124	19.6	42	0.00038
28	TR	A1YTN6	Neck protein OS=Staphylococcus phage 812 OX=307898 GN=812_096 PE=4 SV=1	Staphylococcus phage 812	302	124	18.7	42.5	0.00038
29	TR	Q6Y7S2	ORF45 OS=Staphylococcus phage K OX=221915 GN=PhageK_095 PE=4 SV=1	Staphylococcus phage K	302	124	18.7	42.5	0.00038
30	TR	A0A449C4L5	Neck protein OS=Staphylococcus phage Stab22 OX=2490450 GN=g093 PE=4 SV=1	Staphylococcus phage Stab22	302	119	18.9	44.2	0.0016
31	TR	M4H0W4	Neck protein OS=Listeria phage vB_LmoM_AG20 OX=1168744 GN=AG2_080 PE=4 SV=1	Listeria phage vB_LmoM_AG20	293	111	31.9	53.8	0.016
32	TR	A0A068CAS2	Neck protein OS=Listeria phage LMTA-148 OX=1486413 PE=4 SV=1	Listeria phage LMTA-148	293	111	31.9	53.8	0.016
33	TR	A0A4Y5FFR3	Structural protein OS=Lactobacillus phage SAC12B OX=2510941 GN=SAC12B_0126 PE=4 SV=1	Lactobacillus phage SAC12B	301	111	33.3	50	0.016
34	TR	A0A4Y5FG86	Structural protein OS=Lactobacillus phage 521B OX=2510942 GN=B521_0127 PE=4 SV=1	Lactobacillus phage 521B	301	111	33.3	50	0.016
35	TR	Q4Z9F7	ORF032 OS=Staphylococcus phage Twort (strain DSM 17442 / HER 48) OX=1283338 PE=4 SV=1	Staphylococcus phage Twort (strain DSM 17442 / HER 48)	303	110	18.8	40.6	0.022
36	TR	A0A5A9X716	Uncharacterized protein OS=Oryzomonas rubra OX=2509454 GN=ET418_15380 PE=4 SV=1	Oryzomonas rubra	450	111	22.4	42.6	0.022
37	TR	A0A5B9NLM8	Putative structural protein OS=Bacillus phage vB_BspM_MarvelLand OX=2591380 GN=MARVELLAND_253 PE=4 SV=1	Bacillus phage vB_BspM_MarvelLand	292	109	24.4	44.7	0.028
38	TR	A0A3Q8CJN9	Neck protein OS=Lactobacillus phage Lpa804 OX=2059850 GN=Lpa804_175 PE=4 SV=1	Lactobacillus phage Lpa804	307	108	22.5	43.3	0.039
39	TR	A0A2R3ZXP3	Neck protein OS=Staphylococcus phage phiSA_BS2 OX=2126724 GN=phiSABS2_93 PE=4 SV=1	Staphylococcus phage phiSA_BS2	303	107	18.3	41.8	0.051
40	TR	A0A2P1MXJ7	Neck protein OS=Staphylococcus phage phiSA_BS1 OX=2126734 PE=4 SV=1	Staphylococcus phage phiSA_BS1	303	107	18.3	41.8	0.051
41	TR	A0A3S7UP09	Neck protein OS=Lactobacillus phage Dionysus OX=2315484 PE=4 SV=1	Lactobacillus phage Dionysus	307	106	22.2	43.3	0.069
42	TR	A0A291I9G0	Neck protein OS=Lactobacillus phage LpeD OX=2041210 GN=LpeD_10 PE=4 SV=1	Lactobacillus phage LpeD	306	105	23.7	43	0.092
43	TR	A0A5B9MUT0	Neck protein OS=Bacillus phage BC-T25 OX=2596657 PE=4 SV=1	Bacillus phage BC-T25	292	104	23	44.5	0.12
44	TR	A0A1I9S5Z3	Neck protein OS=Bacillus phage QCM8 OX=1909403 GN=QCM8_69 PE=4 SV=1	Bacillus phage QCM8	295	104	23	44.5	0.12
45	TR	J9PKF3	Neck protein OS=Bacillus phage Bastille OX=57477 PE=4 SV=1	Bacillus phage Bastille	292	102	22.4	48	0.21
46	TR	G9J219	Neck protein OS=Bacillus phage BCP78 OX=1126950 GN=BCP78_0219 PE=4 SV=1	Bacillus phage BCP78	292	101	23.5	44	0.28
47	TR	A0A0K2D0Q0	Neck protein OS=Bacillus phage TsarBomba OX=1690456 GN=TSARBOMBA_80 PE=4 SV=1	Bacillus phage TsarBomba	292	97	22.5	43.5	0.87
48	TR	A0A6S6MMI3	Neck protein OS=Staphylococcus phage vB_SsapH-Golestan101-M OX=2741341 PE=4 SV=1	Staphylococcus phage vB_SsapH-Golestan101-M	303	97	18.3	40.7	0.9
49	TR	A0A315VE52	Major facilitator superfamily (MFS) profile domain-containing protein OS=Gambusia affinis OX=33528 GN=CCH79_00003362 PE=4 SV=1	Gambusia affinis	599	96	24.7	43.8	1.7
50	TR	A0A0B7JNP4	K Homology domain-containing protein OS=Bionectria ochroleuca OX=29856 GN=BN869_000000196_1 PE=4 SV=1	Bionectria ochroleuca	974	96	24	42.3	1.9
51	TR	A0A066VZV6	Uncharacterized protein (Fragment) OS=Rhizoctonia solani AG-8 WAC10335 OX=1287689 GN=RSAG8_03736 PE=4 SV=1	Rhizoctonia solani AG-8 WAC10335	258	93	26.9	45.2	2.4
52	TR	A0A516KMM5	Neck protein OS=Bacillus phage vB_BmeM-Goe8 OX=2593638 GN=Goe8_c00760 PE=4 SV=1	Bacillus phage vB_BmeM-Goe8	288	93	29.9	55.2	2.7
53	TR	A0A7Y0L0L9	Uncharacterized protein OS=Sulfobacillus harzensis OX=2729629 GN=HIJ39_00120 PE=4 SV=1	Sulfobacillus harzensis	306	93	21.6	37.6	2.8
54	TR	A0A919MZC1	Rieske 2Fe-2S iron-sulfur protein OS=Actinoplanes rishiriensis OX=1050105 GN=Ari01nite_10720 PE=4 SV=1	Actinoplanes rishiriensis	520	94	24.2	38.9	2.8
55	TR	A0A7X0G6Y2	DUF5005 domain-containing protein OS=Actinomadura coerulea OX=46159 GN=BKA00_007501 PE=4 SV=1	Actinomadura coerulea	426	93	28.9	42.1	3.5
56	TR	A0A8H6FUK8	Uncharacterized protein OS=Letharia columbiana OX=112416 GN=HO173_006908 PE=4 SV=1	Letharia columbiana	279	92	26.2	39	3.5
57	TR	A0A9N9YBW7	K Homology domain-containing protein OS=Clonostachys rhizophaga OX=160324 GN=CRHIZ90672A_00001392 PE=4 SV=1	Clonostachys rhizophaga	974	92	23.4	41.7	5.8
58	TR	D9J0N7	Gp90 OS=Brochothrix phage A9 OX=857312 PE=4 SV=1	Brochothrix phage A9	285	90	26.6	44.4	6.3
59	TR	A0A976QWI7	Uncharacterized protein OS=Brochothrix phage ADU4 OX=2914025 PE=4 SV=1	Brochothrix phage ADU4	285	90	26.6	44.4	6.3
60	TR	A0A1Y2IW55	Smr-domain-containing protein OS=Trametes coccinea BRFM310 OX=1353009 GN=PYCCODRAFT_1486195 PE=4 SV=1	Trametes coccinea BRFM310	615	91	36.2	56.5	6.9
61	TR	A0A1Z4C444	Uncharacterized protein OS=Methylovulum psychrotolerans OX=1704499 GN=CEK71_20710 PE=4 SV=1	Methylovulum psychrotolerans	245	89	24	42.4	7.2

## Sheet: CDS45
Hit	DB	Accession	Description	Organism	Length	Score(Bits)	Identities(%)	Positives(%)	E()
1	TR	A0A1X9SR61	Type II restriction endonuclease, EcoRI family OS=Campylobacter lanienae OX=75658 GN=CIGN_0424 PE=4 SV=1	Campylobacter lanienae	241	720	58.8	75.2	4.4e-93
2	TR	R4UJH6	Type II restriction enzyme, EcoRI family OS=Spiroplasma syrphidicola EA-1 OX=1276229 GN=SSYRP_v1c06950 PE=4 SV=1	Spiroplasma syrphidicola EA-1	242	696	56.5	73.4	2e-89
3	TR	B1VAY8	Putative restriction endonuclease OS=Phytoplasma australiense OX=59748 GN=rsrIR PE=4 SV=1	Phytoplasma australiense	242	630	51.5	69.9	2.1e-79
4	TR	A0A0J7XFL2	Restriction endonuclease OS=Sphingobium cupriresistens LL01 OX=1420583 GN=V473_12150 PE=4 SV=1	Sphingobium cupriresistens LL01	230	541	47.9	66.1	4.4e-66
5	TR	A0A5B8S420	Restriction endonuclease OS=Novosphingobium ginsenosidimutans OX=1176536 GN=FRF71_09065 PE=4 SV=1	Novosphingobium ginsenosidimutans	233	375	38.2	59.9	5e-41
6	TR	A0A518AMK6	Type-2 restriction enzyme RsrI OS=Aeoliella mucimassa OX=2527972 GN=rsrIR PE=4 SV=1	Aeoliella mucimassa	237	368	37.4	56.6	6.2e-40
7	TR	B2ULB8	Restriction endonuclease OS=Akkermansia muciniphila (strain ATCC BAA-835 / DSM 22959 / JCM 33894 / BCRC 81048 / CCUG 64013 / CIP 107961 / Muc) OX=349741 GN=Amuc_0062 PE=4 SV=1	Akkermansia muciniphila (strain ATCC BAA-835 / DSM 22959 / JCM 33894 / BCRC 81048 / CCUG 64013 / CIP 107961 / Muc)	235	356	39.2	56.7	3.7e-38
8	TR	A0A7D7XAZ7	Restriction endonuclease OS=Granulicella sp. 5B5 OX=1617967 GN=GOB94_02015 PE=4 SV=1	Granulicella sp. 5B5	234	351	35	56.6	2e-37
9	TR	A0A839HH07	Restriction endonuclease OS=Thiospirillum jenense OX=1653858 GN=HUK38_08785 PE=4 SV=1	Thiospirillum jenense	232	347	38.7	54.8	7.5e-37
10	TR	A0A1H9J2Y9	Restriction endonuclease EcoRI OS=Lachnospiraceae bacterium NE2001 OX=1520823 GN=SAMN02910369_02467 PE=4 SV=1	Lachnospiraceae bacterium NE2001	362	354	37.8	55.9	1.5e-36
11	TR	A0A941D966	Restriction endonuclease OS=Phycicoccus avicenniae OX=2828860 GN=KC207_10915 PE=4 SV=1	Phycicoccus avicenniae	239	322	35.3	53.7	4.7e-33
12	TR	A7NJ55	Uncharacterized protein OS=Roseiflexus castenholzii (strain DSM 13941 / HLO8) OX=383372 GN=Rcas_1426 PE=4 SV=1	Roseiflexus castenholzii (strain DSM 13941 / HLO8)	129	294	47.2	68	3.4e-30
13	TR	A0A7X0A1R7	Type II restriction enzyme OS=Mucilaginibacter sp. FT3.2 OX=2723090 GN=HDF20_001039 PE=4 SV=1	Mucilaginibacter sp. FT3.2	269	196	27.7	47.1	1.9e-14
14	TR	A0A5J4F6E1	Type-2 restriction enzyme EcoRI OS=Microcystis aeruginosa NIES-4325 OX=2569534 GN=ecoRIR PE=4 SV=1	Microcystis aeruginosa NIES-4325	278	175	25.2	46.7	1.8e-11
15	TR	A0A3E2TKU0	Restriction endonuclease OS=Anaerococcus nagyae OX=1755241 GN=DXA39_00420 PE=4 SV=1	Anaerococcus nagyae	280	165	25.6	44.4	4.3e-10
16	TR	K9RRF8	Restriction endonuclease EcoRI OS=Synechococcus sp. (strain ATCC 27167 / PCC 6312) OX=195253 GN=Syn6312_0850 PE=4 SV=1	Synechococcus sp. (strain ATCC 27167 / PCC 6312)	267	158	26.7	43.2	3.4e-09
17	TR	A0A1Y0M5I0	Restriction endonuclease OS=Polaribacter sp. SA4-10 OX=754397 GN=BTO04_02125 PE=4 SV=1	Polaribacter sp. SA4-10	278	157	24.4	44.4	5.1e-09
18	TR	A0A6F8PX27	Restriction endonuclease OS=Thiosulfatimonas sediminis OX=2675054 GN=THMIRHAS_19210 PE=4 SV=1	Thiosulfatimonas sediminis	277	154	23.6	43.4	1.3e-08
19	TR	A0A2T5C6V7	Restriction endonuclease EcoRI OS=Mangrovibacterium marinum OX=1639118 GN=C8N47_101334 PE=4 SV=1	Mangrovibacterium marinum	197	150	29.1	47.5	1.8e-08
20	TR	A0A1H3HL72	Type II restriction enzyme OS=Ruminococcaceae bacterium YAD3003 OX=1520816 GN=SAMN02910264_01598 PE=4 SV=1	Ruminococcaceae bacterium YAD3003	275	151	27.8	46.1	3.2e-08
21	TR	A0A1M6VXI2	Type II restriction enzyme OS=Fibrobacter sp. UWEL OX=1896209 GN=SAMN05720468_10858 PE=4 SV=1	Fibrobacter sp. UWEL	286	151	25.6	47.8	3.5e-08
22	TR	A0A254S5L6	Restriction endonuclease OS=Fibrobacter sp. UWB4 OX=1964356 GN=B7990_07310 PE=4 SV=1	Fibrobacter sp. UWB4	278	150	27.1	47.5	4.5e-08
23	SP	P21763	Type II restriction enzyme RsrI OS=Cereibacter sphaeroides OX=1063 GN=rsrIR PE=1 SV=3	Cereibacter sphaeroides	277	149	31.1	45.8	6.1e-08
24	TR	A0A1I2EI83	Type II restriction enzyme OS=Thermoflexibacter ruber OX=1003 GN=SAMN04488541_101029 PE=4 SV=1	Thermoflexibacter ruber	277	148	28.7	46.6	8.3e-08
25	TR	A0A239EV61	Type II restriction enzyme OS=Sphingomonas laterariae OX=861865 GN=SAMN06295912_107100 PE=4 SV=1	Sphingomonas laterariae	281	147	29.9	45.8	1.2e-07
26	TR	A6LGZ4	Type II restriction enzyme EcoRI OS=Parabacteroides distasonis (strain ATCC 8503 / DSM 20701 / CIP 104284 / JCM 5825 / NCTC 11152) OX=435591 GN=BDI_3253 PE=4 SV=1	Parabacteroides distasonis (strain ATCC 8503 / DSM 20701 / CIP 104284 / JCM 5825 / NCTC 11152)	277	145	27.6	47	2.1e-07
27	TR	A0A4R6A3B2	Restriction endonuclease OS=Palleronia sediminis OX=2547833 GN=E2L08_12540 PE=4 SV=1	Palleronia sediminis	281	144	28.2	47	2.9e-07
28	TR	A0A5J4ITD1	Restriction endonuclease OS=Patiriisocius marinus OX=1397112 GN=ULMA_00020 PE=4 SV=1	Patiriisocius marinus	277	140	24	43.5	9.7e-07
29	TR	A0A926ULK8	Restriction endonuclease OS=Anabaena sp. FACHB-1237 OX=2692769 GN=H6F32_08320 PE=4 SV=1	Anabaena sp. FACHB-1237	276	138	25.1	46.9	1.8e-06
30	TR	U2MSB4	Type-2 restriction enzyme EcoRI OS=Hoylesella pleuritidis F0068 OX=1081904 GN=ecoRIR PE=4 SV=1	Hoylesella pleuritidis F0068	249	137	25.3	46.1	2e-06
31	TR	A0A2H1YIZ8	Type-2 restriction enzyme EcoRI OS=Tenacibaculum piscium OX=1458515 GN=ecoRIR PE=4 SV=1	Tenacibaculum piscium	277	136	23.3	42.6	3.3e-06
32	TR	D3IIL7	Type II restriction endonuclease, EcoRI family protein OS=Prevotella sp. oral taxon 317 str. F0108 OX=575615 GN=HMPREF0670_01336 PE=4 SV=1	Prevotella sp. oral taxon 317 str. F0108	278	136	27.7	45.8	3.3e-06
33	TR	A0A3E2WB65	Restriction endonuclease OS=Enterocloster aldenensis OX=358742 GN=DWX59_26230 PE=4 SV=1	Enterocloster aldenensis	276	134	26.4	44.4	6e-06
34	TR	J9R3K3	Restriction endonuclease OS=Riemerella anatipestifer RA-CH-1 OX=1228997 GN=B739_0404 PE=4 SV=1	Riemerella anatipestifer RA-CH-1	278	134	25.3	46.1	6.1e-06
35	TR	L1P161	Type II restriction endonuclease, EcoRI family protein OS=Capnocytophaga sp. oral taxon 332 str. F0381 OX=1127692 GN=HMPREF9075_01388 PE=4 SV=1	Capnocytophaga sp. oral taxon 332 str. F0381	277	130	25.8	43.8	2e-05
36	TR	K7VUJ9	Type II restriction enzyme EcoRI OS=Anabaena sp. 90 OX=46234 GN=ANA_C11060 PE=4 SV=1	Anabaena sp. 90	278	127	25.4	45.8	5e-05
37	TR	A0A6V7RPJ0	Type-2 restriction enzyme EcoRI OS=Jeotgalicoccus pinnipedialis OX=110845 GN=ecoRIR PE=4 SV=1	Jeotgalicoccus pinnipedialis	281	126	27.3	42.6	6.9e-05
38	TR	A0A512HC96	Uncharacterized protein OS=Pararhodospirillum oryzae OX=478448 GN=ROR02_31920 PE=4 SV=1	Pararhodospirillum oryzae	137	119	31	44.2	0.00013
39	SP	P00642	Type II restriction enzyme EcoRI OS=Escherichia coli OX=562 GN=ecoRIR PE=1 SV=2	Escherichia coli	277	120	26.4	44.9	0.00041
40	TR	R6R4Q7	Type II restriction enzyme EcoRI homolog OS=Firmicutes bacterium CAG:449 OX=1263023 GN=BN661_01475 PE=4 SV=1	Firmicutes bacterium CAG:449	280	120	26	43.6	0.00042
41	TR	A0A2N8N8I1	Restriction endonuclease OS=Tannerella sp. oral taxon 808 OX=712711 GN=BHU16_03530 PE=4 SV=1	Tannerella sp. oral taxon 808	279	113	23.8	43.6	0.0033
42	TR	A0A0R1YM22	Aspartyl/glutamyl-tRNA(Asn/Gln) amidotransferase subunit B OS=Amylolactobacillus amylophilus DSM 20533 = JCM 1125 OX=1423721 GN=gatB PE=3 SV=1	Amylolactobacillus amylophilus DSM 20533 = JCM 1125	476	106	25	48.5	0.036
43	TR	A0A6G8ANL7	UPF0234 protein G7081_05600 OS=Vagococcus coleopterorum OX=2714946 GN=G7081_05600 PE=3 SV=1	Vagococcus coleopterorum	163	99	28.3	50	0.1
44	TR	A0A5E4MXB0	Uncharacterized protein OS=Cinara cedri OX=506608 GN=CINCED_3A000319 PE=4 SV=1	Cinara cedri	422	102	24.4	42.8	0.11
45	TR	A0A5E4MPD2	Uncharacterized protein OS=Cinara cedri OX=506608 GN=CINCED_3A000319 PE=4 SV=1	Cinara cedri	551	102	24.4	42.8	0.12
46	TR	A0A926RXW6	UPF0234 protein IC621_10100 OS=Metabacillus arenae OX=2771434 GN=IC621_10100 PE=3 SV=1	Metabacillus arenae	163	98	27.2	52.4	0.14
47	TR	A0A6M0Q2V6	UPF0234 protein G4D63_02780 OS=Bacillus mesophilus OX=1808955 GN=G4D63_02780 PE=3 SV=1	Bacillus mesophilus	163	97	27.7	49.1	0.18
48	TR	A0A2N0Z7L1	UPF0234 protein CWS01_01240 OS=Niallia nealsonii OX=115979 GN=CWS01_01240 PE=3 SV=1	Niallia nealsonii	163	95	31.1	51.5	0.34
49	TR	A0A2K3PDH2	Prefoldin OS=Trifolium pratense OX=57577 GN=prefoldin PE=3 SV=1	Trifolium pratense	584	98	27	45.3	0.39
50	TR	A0A2N5M7V6	UPF0234 protein CUU66_08055 OS=Peribacillus deserti OX=673318 GN=CUU66_08055 PE=3 SV=1	Peribacillus deserti	163	93	28.3	46.9	0.62
51	TR	A0A0L7M7V4	Dynein-associated protein OS=Plasmodium falciparum (isolate Dd2) OX=57267 GN=PFDG_03963 PE=3 SV=1	Plasmodium falciparum (isolate Dd2)	211	94	26.1	44.7	0.69
52	TR	A0A0K9GQY5	UPF0234 protein AC625_05680 OS=Peribacillus loiseleuriae OX=1679170 GN=AC625_05680 PE=3 SV=1	Peribacillus loiseleuriae	163	92	27.5	47.1	0.85
53	TR	A0A1D7QS78	UPF0234 protein BBEV_0479 OS=Salisediminibacterium beveridgei OX=632773 GN=BBEV_0479 PE=3 SV=1	Salisediminibacterium beveridgei	163	91	26.5	48.7	1.1
54	TR	A0A1H8E4N8	UPF0234 protein SAMN05192533_109140 OS=Mesobacillus persicus OX=930146 GN=SAMN05192533_109140 PE=3 SV=1	Mesobacillus persicus	163	91	28.3	50.4	1.1
55	TR	A0A371SKR2	UPF0234 protein DZB84_05090 OS=Bacillus sp. HNG OX=2293325 GN=DZB84_05090 PE=3 SV=1	Bacillus sp. HNG	163	91	28.4	47.4	1.1
56	TR	M2Q629	DUF885 domain-containing protein OS=Eggerthia catenaformis OT 569 = DSM 20559 OX=999415 GN=HMPREF9943_00088 PE=4 SV=1	Eggerthia catenaformis OT 569 = DSM 20559	581	94	29.5	47.3	1.3
57	TR	A0A0M0LIL6	UPF0234 protein AMD01_00420 OS=Priestia koreensis OX=284581 GN=AMD01_00420 PE=3 SV=1	Priestia koreensis	163	90	24.3	47	1.6
58	TR	W4PZS5	UPF0234 protein JCM9140_1180 OS=Halalkalibacter wakoensis JCM 9140 OX=1236970 GN=JCM9140_1180 PE=3 SV=1	Halalkalibacter wakoensis JCM 9140	163	90	27.7	52.5	1.6
59	TR	A0A0J1L9U2	UPF0234 protein ABW02_15085 OS=Niallia circulans OX=1397 GN=ABW02_15085 PE=3 SV=1	Niallia circulans	164	90	27	48	1.6
60	TR	A0A0G4G525	Clp R domain-containing protein OS=Vitrella brassicaformis (strain CCMP3155) OX=1169540 GN=Vbra_9673 PE=3 SV=1	Vitrella brassicaformis (strain CCMP3155)	1003	93	26.4	41.5	1.8
61	TR	A0A370GK11	Two-component system CheB/CheR fusion protein OS=Falsibacillus pallidus OX=493781 GN=DFR59_105124 PE=4 SV=1	Falsibacillus pallidus	1021	93	23.2	42.2	1.9
62	TR	A0A5N5Q0S3	Chromosome segregation ATPase family protein OS=Coniochaeta sp. 2T2.1 OX=1571157 GN=GE09DRAFT_1197325 PE=4 SV=1	Coniochaeta sp. 2T2.1	1896	93	22.2	48.5	2
63	TR	A0A1Y1JL43	PI3K/PI4K catalytic domain-containing protein OS=Plasmodium gonderi OX=77519 GN=PGO_140400 PE=4 SV=1	Plasmodium gonderi	8935	93	23.5	43	2.1
64	TR	A0A1Y3NN41	PWI domain-containing protein OS=Piromyces sp. (strain E2) OX=73868 GN=PIROE2DRAFT_5110 PE=4 SV=1	Piromyces sp. (strain E2)	138	88	22.3	51.2	2.1
65	TR	A0A1D2VHI9	Uncharacterized protein OS=Ascoidea rubescens DSM 1968 OX=1344418 GN=ASCRUDRAFT_80754 PE=3 SV=1	Ascoidea rubescens DSM 1968	574	92	29.2	53.8	2.2
66	TR	A0A4R0XVC5	Excinuclease ABC subunit C OS=Mycoplasma marinum OX=1937190 GN=C4B24_01410 PE=4 SV=1	Mycoplasma marinum	577	92	29.4	51.8	2.2
67	TR	G0ND53	Uncharacterized protein OS=Caenorhabditis brenneri OX=135651 GN=CAEBREN_04383 PE=4 SV=1	Caenorhabditis brenneri	352	91	28.4	50.9	2.5
68	SP	C5D742	UPF0234 protein GWCH70_0711 OS=Geobacillus sp. (strain WCH70) OX=471223 GN=GWCH70_0711 PE=3 SV=1	Geobacillus sp. (strain WCH70)	163	88	26.5	49.6	2.9
69	TR	A0A098EXE0	UPF0234 protein BN1002_00906 OS=Bacillus sp. B-jedd OX=1476857 GN=yitK PE=3 SV=1	Bacillus sp. B-jedd	163	88	29.5	51.3	2.9
70	TR	A0A0M2ST98	UPF0234 protein WQ57_16190 OS=Mesobacillus campisalis OX=1408103 GN=WQ57_16190 PE=3 SV=1	Mesobacillus campisalis	163	88	30.1	49.5	2.9
71	TR	A0A176J6U9	UPF0234 protein AS29_010560 OS=Bacillus sp. SJS OX=1423321 GN=AS29_010560 PE=3 SV=1	Bacillus sp. SJS	163	88	28	53	2.9
72	TR	A0A814L0L1	UBZ1-type domain-containing protein OS=Rotaria sordida OX=392033 GN=JXQ802_LOCUS16949 PE=4 SV=1	Rotaria sordida	394	90	20.9	43.5	3.5
73	TR	A0A3Q9QV53	UPF0234 protein CHR53_08090 OS=Neobacillus mesonae OX=1193713 GN=CHR53_08090 PE=3 SV=1	Neobacillus mesonae	163	87	29.5	51.3	3.9
74	TR	K8E3U0	UPF0234 protein BN424_1504 OS=Carnobacterium maltaromaticum LMA28 OX=1234679 GN=BN424_1504 PE=3 SV=2	Carnobacterium maltaromaticum LMA28	163	87	25.2	47	3.9
75	TR	A0A1E5KZP4	UPF0234 protein BCR26_10340 OS=Enterococcus rivorum OX=762845 GN=BCR26_10340 PE=3 SV=1	Enterococcus rivorum	164	87	24.5	48	3.9
76	TR	A0A1I3C3V0	Aspartyl/glutamyl-tRNA(Asn/Gln) amidotransferase subunit B OS=Pisciglobus halotolerans OX=745365 GN=gatB PE=3 SV=1	Pisciglobus halotolerans	476	89	25.4	43.1	5
77	TR	A0A323TLK8	UPF0234 protein CR194_05525 OS=Salipaludibacillus keqinensis OX=2045207 GN=CR194_05525 PE=3 SV=1	Salipaludibacillus keqinensis	163	86	25.7	49.6	5.2
78	TR	A0A1H0ULK6	UPF0234 protein SAMN05216565_10513 OS=Litchfieldia salsa OX=930152 GN=SAMN05216565_10513 PE=3 SV=1	Litchfieldia salsa	163	86	25.7	50.4	5.2
79	TR	A0A7V9Z6B6	UPF0234 protein HNR31_001658 OS=Anoxybacillus caldiproteolyticus OX=247480 GN=HNR31_001658 PE=3 SV=1	Anoxybacillus caldiproteolyticus	163	86	24.1	47.3	5.2
80	TR	A0A517QSX8	Phosphopantetheine adenylyltransferase OS=Thalassoglobus polymorphus OX=2527994 GN=coaD PE=3 SV=1	Thalassoglobus polymorphus	167	86	27	50.5	5.4
81	TR	A0A0L0CVW2	Uncharacterized protein OS=Plasmodium falciparum RAJ116 OX=580058 GN=PFLG_00643 PE=4 SV=1	Plasmodium falciparum RAJ116	1321	89	26.6	45	6
82	TR	A0A024VT37	DNA 3'-5' helicase OS=Plasmodium falciparum FCH/4 OX=1036724 GN=PFFCH_00663 PE=3 SV=1	Plasmodium falciparum FCH/4	1427	89	22.6	42.5	6.1
83	TR	Q8I3W6	DNA 3'-5' helicase OS=Plasmodium falciparum (isolate 3D7) OX=36329 GN=PF3D7_0514100 PE=4 SV=1	Plasmodium falciparum (isolate 3D7)	1441	89	22.6	42.5	6.1
84	TR	A0A0L7K5V0	DNA 3'-5' helicase OS=Plasmodium falciparum (isolate HB3) OX=137071 GN=PFHG_00204 PE=3 SV=1	Plasmodium falciparum (isolate HB3)	1451	89	22.6	42.5	6.1
85	TR	A0A0L1I574	DNA 3'-5' helicase OS=Plasmodium falciparum IGH-CR14 OX=580059 GN=PFMG_00356 PE=3 SV=1	Plasmodium falciparum IGH-CR14	1453	89	22.6	42.5	6.1
86	TR	A0A0L1I6X2	Uncharacterized protein OS=Plasmodium falciparum IGH-CR14 OX=580059 GN=PFMG_01515 PE=4 SV=1	Plasmodium falciparum IGH-CR14	1511	89	26.6	45	6.1
87	TR	W7JGL7	DNA 3'-5' helicase OS=Plasmodium falciparum UGT5.1 OX=1237627 GN=C923_01126 PE=4 SV=1	Plasmodium falciparum UGT5.1	1542	89	22.6	42.5	6.1
88	TR	A0A024WBK8	DNA 3'-5' helicase (Fragment) OS=Plasmodium falciparum Tanzania (2000708) OX=1036725 GN=PFTANZ_01138 PE=4 SV=1	Plasmodium falciparum Tanzania (2000708)	1755	89	22.6	42.5	6.2
89	TR	A0A024WWV2	DNA 3'-5' helicase OS=Plasmodium falciparum MaliPS096_E11 OX=1036727 GN=PFMALIP_01105 PE=4 SV=1	Plasmodium falciparum MaliPS096_E11	1789	89	22.6	42.5	6.2
90	TR	W7K9H8	DNA 3'-5' helicase OS=Plasmodium falciparum (isolate NF54) OX=5843 GN=PFNF54_00996 PE=3 SV=1	Plasmodium falciparum (isolate NF54)	1810	89	22.6	42.5	6.2
91	TR	A0A0L7LYI6	Uncharacterized protein OS=Plasmodium falciparum (isolate Dd2) OX=57267 GN=PFDG_01172 PE=4 SV=1	Plasmodium falciparum (isolate Dd2)	2002	89	26.6	45	6.2
92	TR	A0A0L7K747	TOG domain-containing protein OS=Plasmodium falciparum (isolate HB3) OX=137071 GN=PFHG_00945 PE=3 SV=1	Plasmodium falciparum (isolate HB3)	3332	89	26.6	45	6.4
93	TR	W7K1C8	TOG domain-containing protein OS=Plasmodium falciparum (isolate NF54) OX=5843 GN=PFNF54_04308 PE=3 SV=1	Plasmodium falciparum (isolate NF54)	3430	89	26.6	45	6.4
94	TR	W7J815	TOG domain-containing protein OS=Plasmodium falciparum UGT5.1 OX=1237627 GN=C923_04552 PE=3 SV=1	Plasmodium falciparum UGT5.1	3436	89	26.6	45	6.4
95	TR	W7K0B0	TOG domain-containing protein OS=Plasmodium falciparum (isolate NF54) OX=5843 GN=PFNF54_04308 PE=3 SV=1	Plasmodium falciparum (isolate NF54)	3438	89	26.6	45	6.4
96	TR	A0A5K1K9E8	TOG domain-containing protein OS=Plasmodium falciparum (isolate 3D7) OX=36329 GN=PF3D7_1322200 PE=3 SV=1	Plasmodium falciparum (isolate 3D7)	3438	89	26.6	45	6.4
97	TR	A0A024W2W6	TOG domain-containing protein OS=Plasmodium falciparum Tanzania (2000708) OX=1036725 GN=PFTANZ_04436 PE=3 SV=1	Plasmodium falciparum Tanzania (2000708)	3440	89	26.6	45	6.4
98	TR	A0A024VLD9	TOG domain-containing protein OS=Plasmodium falciparum FCH/4 OX=1036724 GN=PFFCH_03027 PE=3 SV=1	Plasmodium falciparum FCH/4	3443	89	26.6	45	6.4
99	TR	W7JIV9	TOG domain-containing protein OS=Plasmodium falciparum UGT5.1 OX=1237627 GN=C923_04552 PE=3 SV=1	Plasmodium falciparum UGT5.1	3444	89	26.6	45	6.4
100	TR	W4IXX4	TOG domain-containing protein OS=Plasmodium falciparum (isolate Palo Alto / Uganda) OX=57270 GN=PFUGPA_03255 PE=3 SV=1	Plasmodium falciparum (isolate Palo Alto / Uganda)	3447	89	26.6	45	6.4
101	TR	A0A024W1Q4	TOG domain-containing protein OS=Plasmodium falciparum Tanzania (2000708) OX=1036725 GN=PFTANZ_04436 PE=3 SV=1	Plasmodium falciparum Tanzania (2000708)	3448	89	26.6	45	6.4
102	TR	A0A024WKD4	TOG domain-containing protein OS=Plasmodium falciparum MaliPS096_E11 OX=1036727 GN=PFMALIP_04328 PE=3 SV=1	Plasmodium falciparum MaliPS096_E11	3450	89	26.6	45	6.4
103	TR	W4IX96	TOG domain-containing protein OS=Plasmodium falciparum (isolate Palo Alto / Uganda) OX=57270 GN=PFUGPA_03255 PE=3 SV=1	Plasmodium falciparum (isolate Palo Alto / Uganda)	3455	89	26.6	45	6.4
104	TR	A0A024X257	TOG domain-containing protein OS=Plasmodium falciparum (isolate Camp / Malaysia) OX=5835 GN=PFMC_04437 PE=3 SV=1	Plasmodium falciparum (isolate Camp / Malaysia)	3456	89	26.6	45	6.4
105	TR	A0A024X4A0	TOG domain-containing protein OS=Plasmodium falciparum (isolate Camp / Malaysia) OX=5835 GN=PFMC_04437 PE=3 SV=1	Plasmodium falciparum (isolate Camp / Malaysia)	3464	89	26.6	45	6.4
106	TR	A0A9Q0R8U9	von willebrand factor type a OS=Anaeramoeba ignava OX=1746090 GN=M0811_10610 PE=4 SV=1	Anaeramoeba ignava	474	88	23.3	43.7	6.7
107	SP	C4L0Z7	UPF0234 protein EAT1b_2037 OS=Exiguobacterium sp. (strain ATCC BAA-1283 / AT1b) OX=360911 GN=EAT1b_2037 PE=3 SV=1	Exiguobacterium sp. (strain ATCC BAA-1283 / AT1b)	163	85	25.5	46.1	7.1
108	TR	A0A940WUR0	UPF0234 protein J7W16_07630 OS=Bacillus suaedae OX=2822140 GN=J7W16_07630 PE=3 SV=1	Bacillus suaedae	163	85	26.5	48.7	7.1
109	TR	A0A6L3V6U7	UPF0234 protein F7731_06005 OS=Cytobacillus depressus OX=1602942 GN=F7731_06005 PE=3 SV=1	Cytobacillus depressus	163	85	28	46	7.1
110	TR	A0A4R1QJ65	UPF0234 protein EDD69_104102 OS=Thermolongibacillus altinsuensis OX=575256 GN=EDD69_104102 PE=3 SV=1	Thermolongibacillus altinsuensis	163	85	24.8	50.4	7.1
111	TR	U1LF76	UPF0234 protein M467_01635 OS=Exiguobacterium chiriqhucha RW-2 OX=1345023 GN=M467_01635 PE=3 SV=1	Exiguobacterium chiriqhucha RW-2	163	85	25.5	47.1	7.1
112	TR	A0A5B8Z2F2	UPF0234 protein FSZ17_08010 OS=Bacillus dafuensis OX=1742359 GN=FSZ17_08010 PE=3 SV=1	Bacillus dafuensis	163	85	28	46	7.1
113	TR	A0A165YQ61	UPF0234 protein AZI98_04095 OS=Aeribacillus pallidus OX=33936 GN=AZI98_04095 PE=3 SV=1	Aeribacillus pallidus	163	85	25.9	49.1	7.1
114	TR	A0A023DEZ5	UPF0234 protein GCA01S_022_00860 OS=Parageobacillus caldoxylosilyticus NBRC 107762 OX=1220594 GN=GCA01S_022_00860 PE=3 SV=1	Parageobacillus caldoxylosilyticus NBRC 107762	163	85	25.7	50.4	7.1
115	TR	A0A418MMC5	UPF0234 protein D2Q93_00330 OS=Alicyclobacillaceae bacterium I2511 OX=2048547 GN=D2Q93_00330 PE=3 SV=1	Alicyclobacillaceae bacterium I2511	164	85	26	53.1	7.1
116	TR	A0A6G1FZ46	Uncharacterized protein OS=Eremomyces bilateralis CBS 781.70 OX=1392243 GN=P152DRAFT_72393 PE=4 SV=1	Eremomyces bilateralis CBS 781.70	119	83	27.8	47.2	7.6
117	TR	A0A5C8D7I0	DNA mismatch repair protein MutS OS=Brachyspira aalborgi OX=29522 GN=mutS PE=3 SV=1	Brachyspira aalborgi	885	88	28.7	45.4	7.6
118	TR	A0A521EYZ4	CHAP domain-containing protein OS=Melghirimyces algeriensis OX=910412 GN=SAMN06264849_11186 PE=4 SV=1	Melghirimyces algeriensis	347	87	25.5	45	7.9
119	TR	A0A510JR59	Uncharacterized protein OS=Leptotrichia shahii OX=157691 GN=JCM16776_1942 PE=4 SV=1	Leptotrichia shahii	228	86	27.2	44.1	8
120	TR	A0A813R369	Calponin-homology (CH) domain-containing protein OS=Rotaria sp. Silwood1 OX=2762511 GN=NZN594_LOCUS2526 PE=4 SV=1	Rotaria sp. Silwood1	2123	88	24.1	44	8.3
121	TR	A0A813N2Q1	Calponin-homology (CH) domain-containing protein OS=Rotaria sp. Silwood1 OX=2762511 GN=NZN594_LOCUS2241 PE=4 SV=1	Rotaria sp. Silwood1	2123	88	25	45.1	8.3
122	TR	A0A0L7KFX1	Uncharacterized protein OS=Plasmodium falciparum (isolate HB3) OX=137071 GN=PFHG_03939 PE=4 SV=1	Plasmodium falciparum (isolate HB3)	410	87	25	44.3	8.5
123	TR	A0A1J1HHX2	ubiquitinyl hydrolase 1 OS=Plasmodium relictum OX=85471 GN=PRELSG_1342400 PE=4 SV=1	Plasmodium relictum	6287	88	22.4	43.3	8.6
124	TR	A0A024XCD4	Uncharacterized protein OS=Plasmodium falciparum (isolate Camp / Malaysia) OX=5835 GN=PFMC_01121 PE=4 SV=1	Plasmodium falciparum (isolate Camp / Malaysia)	522	87	25	44.3	9.2
125	TR	W4IUI0	Uncharacterized protein OS=Plasmodium falciparum (isolate Palo Alto / Uganda) OX=57270 GN=PFUGPA_04454 PE=4 SV=1	Plasmodium falciparum (isolate Palo Alto / Uganda)	522	87	25	44.3	9.2
126	TR	A0A024VTR8	Uncharacterized protein OS=Plasmodium falciparum FCH/4 OX=1036724 GN=PFFCH_00732 PE=4 SV=1	Plasmodium falciparum FCH/4	524	87	25	44.3	9.2
127	TR	A0A024WBW3	Uncharacterized protein OS=Plasmodium falciparum Tanzania (2000708) OX=1036725 GN=PFTANZ_01173 PE=4 SV=1	Plasmodium falciparum Tanzania (2000708)	524	87	25	44.3	9.2
128	TR	W7JGP6	Uncharacterized protein OS=Plasmodium falciparum UGT5.1 OX=1237627 GN=C923_01193 PE=4 SV=1	Plasmodium falciparum UGT5.1	524	87	25	44.3	9.2
129	TR	A0A024WWE9	Uncharacterized protein OS=Plasmodium falciparum MaliPS096_E11 OX=1036727 GN=PFMALIP_01163 PE=4 SV=1	Plasmodium falciparum MaliPS096_E11	524	87	25	44.3	9.2
130	TR	W7K911	Uncharacterized protein OS=Plasmodium falciparum (isolate NF54) OX=5843 GN=CK202_3623 PE=4 SV=1	Plasmodium falciparum (isolate NF54)	525	87	25	44.3	9.2
131	TR	Q8I3R1	Uncharacterized protein OS=Plasmodium falciparum (isolate 3D7) OX=36329 GN=PF3D7_0519900 PE=4 SV=1	Plasmodium falciparum (isolate 3D7)	525	87	25	44.3	9.2
132	SP	A4IL06	UPF0234 protein GTNG_0630 OS=Geobacillus thermodenitrificans (strain NG80-2) OX=420246 GN=GTNG_0630 PE=3 SV=1	Geobacillus thermodenitrificans (strain NG80-2)	163	84	25.2	51.5	9.6
133	SP	O06746	UPF0234 protein yitk OS=Bacillus subtilis (strain 168) OX=224308 GN=yitK PE=3 SV=1	Bacillus subtilis (strain 168)	163	84	26.2	49.5	9.6
134	TR	A0A0B0IES8	UPF0234 protein LQ50_22775 OS=Halalkalibacter okhensis OX=333138 GN=LQ50_22775 PE=3 SV=1	Halalkalibacter okhensis	163	84	24.8	52.5	9.6
135	TR	A0A7V9Z1B1	UPF0234 protein HNQ85_002365 OS=Anoxybacillus calidus OX=575178 GN=HNQ85_002365 PE=3 SV=1	Anoxybacillus calidus	163	84	23.2	48.5	9.6
136	TR	D5DZY1	UPF0234 protein BMQ_0667 OS=Priestia megaterium (strain ATCC 12872 / QMB1551) OX=545693 GN=BMQ_0667 PE=3 SV=1	Priestia megaterium (strain ATCC 12872 / QMB1551)	163	84	24	50	9.6
137	TR	A0A3E2J2Q7	UPF0234 protein D0463_18030 OS=Bacillus sp. V59.32b OX=1758642 GN=D0463_18030 PE=3 SV=1	Bacillus sp. V59.32b	163	84	26.9	49	9.6
138	TR	A0A1X9MFE5	UPF0234 protein BkAM31D_13785 OS=Halalkalibacter krulwichiae OX=199441 GN=BkAM31D_13785 PE=3 SV=1	Halalkalibacter krulwichiae	163	84	26	51	9.6
139	TR	B7GLS3	UPF0234 protein Aflv_2164 OS=Anoxybacillus flavithermus (strain DSM 21510 / WK1) OX=491915 GN=Aflv_2164 PE=3 SV=1	Anoxybacillus flavithermus (strain DSM 21510 / WK1)	166	84	23.8	51.4	9.8

## Sheet: CDS57
Hit	DB	Accession	Description	Organism	Length	Score(Bits)	Identities(%)	Positives(%)	E()
1	TR	A0A0B7GSS4	Phage-Barnase-EndoU-ColicinE5/D-RelE like nuclease 3 domain-containing protein OS=Treponema phagedenis OX=162 GN=TPHV1_20231 PE=4 SV=1	Treponema phagedenis	334	802	84.6	91.5	1e-99
2	TR	A0A388TC35	Putative phage portal protein OS=Termititenax aidoneus OX=2218524 GN=NO1_1211 PE=4 SV=1	Termititenax aidoneus	679	178	33.6	52.1	4.3e-10
3	TR	A0A0B7GVU7	Phage-Barnase-EndoU-ColicinE5/D-RelE like nuclease 2 domain-containing protein OS=Treponema phagedenis OX=162 GN=TPHV1_20214 PE=4 SV=1	Treponema phagedenis	310	168	32.1	46.9	2.1e-09
4	TR	A0A1G7J1Q9	Phage-Barnase-EndoU-ColicinE5/D-RelE like nuclease 2 domain-containing protein OS=Bacteroidales bacterium KHT7 OX=1855373 GN=SAMN05216518_10415 PE=4 SV=1	Bacteroidales bacterium KHT7	323	159	23.3	43.5	3.2e-08
5	TR	A0A9R1C9M5	Uncharacterized protein OS=Prevotella lacticifex OX=2854755 GN=PRLR5076_13560 PE=4 SV=1	Prevotella lacticifex	4370	155	30.1	46	3.8e-07
6	TR	A0A1T4JKD6	Large polyvalent protein associated domain-containing protein OS=Treponema porcinum OX=261392 GN=SAMN02745149_00499 PE=4 SV=1	Treponema porcinum	1841	154	24.8	48.1	4.6e-07
7	TR	A0A974ZPJ7	Phage-Barnase-EndoU-ColicinE5/D-RelE like nuclease 2 domain-containing protein OS=Methylococcus sp. EFPC2 OX=2812648 GN=JWZ97_01225 PE=4 SV=1	Methylococcus sp. EFPC2	216	143	36.4	52.3	1.1e-06
8	TR	A0A8I0B7S6	Phage-Barnase-EndoU-ColicinE5/D-RelE like nuclease 3 domain-containing protein OS=Alloprevotella sp. Lung230 OX=2766595 GN=H8527_02500 PE=4 SV=1	Alloprevotella sp. Lung230	3324	149	24.4	48.2	2e-06
9	TR	A0A923NVZ5	Phage MuF C-terminal domain-containing protein OS=Treponema sp. Marseille-Q3903 OX=2766703 GN=H9I37_06210 PE=4 SV=1	Treponema sp. Marseille-Q3903	1660	148	32.1	49.6	2.4e-06
10	TR	A0A2V1ISY7	DdrB-like domain-containing protein OS=Duncaniella muris OX=2094150 GN=C5O23_00015 PE=4 SV=1	Duncaniella muris	3898	139	26	46.3	3.1e-05
11	TR	A0A2N3I809	ParB-like nuclease domain OS=Raineya orbicola OX=2016530 GN=Rain11_2380 PE=4 SV=1	Raineya orbicola	762	134	26.4	47.3	9.2e-05
12	TR	C4LUG8	Axoneme-associated protein mst101 OS=Entamoeba histolytica (strain ATCC 30459 / HM-1:IMSS / ABRM) OX=294381 GN=EHI_049670 PE=4 SV=1	Entamoeba histolytica (strain ATCC 30459 / HM-1:IMSS / ABRM)	822	132	20.3	37.4	0.00016
13	TR	A0A0A1U241	Axoneme-associated protein mst101, putative OS=Entamoeba invadens IP1 OX=370355 GN=EIN_223290 PE=4 SV=1	Entamoeba invadens IP1	904	130	19.8	37.4	0.00029
14	TR	A0A268TWB6	Phage-Barnase-EndoU-ColicinE5/D-RelE like nuclease 3 domain-containing protein OS=Helicobacter sp. 13S00401-1 OX=1905758 GN=BKH43_07450 PE=4 SV=1	Helicobacter sp. 13S00401-1	1519	129	23	42.2	0.00043
15	TR	A0A1H3X3D4	Large polyvalent protein-associated domain-containing protein OS=Marinobacterium iners DSM 11526 OX=1122198 GN=SAMN02745729_10128 PE=4 SV=1	Marinobacterium iners DSM 11526	2994	126	21.8	37.9	0.0011
16	TR	A0A926HVP5	Phage-Barnase-EndoU-ColicinE5/D-RelE like nuclease 3 domain-containing protein OS=Feifania hominis OX=2763660 GN=H8695_09095 PE=4 SV=1	Feifania hominis	1217	125	23.8	47	0.0012
17	TR	A0A4Q0Y4E5	Phage-Barnase-EndoU-ColicinE5/D-RelE like nuclease 2 domain-containing protein OS=Halarcobacter anaerophilus OX=877500 GN=CRV06_05245 PE=4 SV=1	Halarcobacter anaerophilus	1725	123	29.5	49.6	0.0023
18	TR	A0A0M2NP18	Phage-Barnase-EndoU-ColicinE5/D-RelE like nuclease 3 domain-containing protein OS=Christensenella hongkongensis OX=270498 GN=CHK_0532 PE=4 SV=1	Christensenella hongkongensis	2253	121	26.5	44.2	0.004
19	TR	A0A0F3GW78	Large polyvalent protein associated domain-containing protein OS=Candidatus Magnetobacterium bavaricum OX=29290 GN=MBAV_001646 PE=4 SV=1	Candidatus Magnetobacterium bavaricum	1901	119	25.5	45.5	0.0069
20	TR	A0A653HG40	Uncharacterized protein OS=Hepatocystis sp. ex Piliocolobus tephrosceles OX=2600580 GN=HEP_00134700 PE=4 SV=1	Hepatocystis sp. ex Piliocolobus tephrosceles	2811	117	19.8	39.2	0.012
21	TR	A0A484D3J5	Microtubule-associated protein 1A OS=Perca flavescens OX=8167 GN=EPR50_G00090880 PE=4 SV=1	Perca flavescens	3955	117	20.7	40.5	0.013
22	TR	A0A8J6M889	Phage-Barnase-EndoU-ColicinE5/D-RelE like nuclease 3 domain-containing protein OS=Lawsonibacter hominis OX=2763053 GN=H8S57_06105 PE=4 SV=1	Lawsonibacter hominis	344	114	24.1	45.7	0.014
23	TR	A0A8I6TM37	Ig-like domain-containing protein OS=Cimex lectularius OX=79782 PE=4 SV=1	Cimex lectularius	4230	115	19.8	37.8	0.022
24	TR	R7F811	Trigger factor OS=Clostridium sp. CAG:354 OX=1262799 GN=tig PE=3 SV=1	Clostridium sp. CAG:354	427	113	25.7	37.6	0.023
25	TR	A0A9Q0G888	BZIP domain-containing protein OS=Turnera subulata OX=218843 GN=Tsubulata_003091 PE=4 SV=1	Turnera subulata	482	112	24.4	36.8	0.033
26	TR	A0A0B7GYG1	Large polyvalent protein-associated domain-containing protein OS=Treponema phagedenis OX=162 GN=TPHV1_20238 PE=4 SV=1	Treponema phagedenis	1563	113	24.2	42.8	0.035
27	TR	B6AJ40	Uncharacterized protein OS=Cryptosporidium muris (strain RN66) OX=441375 GN=CMU_011830 PE=4 SV=1	Cryptosporidium muris (strain RN66)	1610	113	21	39.2	0.035
28	TR	A0A1I8M8Q0	Intersectin-2 isoform X3 OS=Musca domestica OX=7370 GN=101895758 PE=4 SV=1	Musca domestica	1147	112	23.2	40.9	0.044
29	TR	A0A1I8M8P2	Intersectin-1 isoform X2 OS=Musca domestica OX=7370 GN=101895758 PE=4 SV=1	Musca domestica	1251	112	23.2	40.9	0.044
30	TR	A0A1I8M8P4	Intersectin-1 isoform X1 OS=Musca domestica OX=7370 GN=101895758 PE=4 SV=1	Musca domestica	1255	112	23.2	40.9	0.044
31	TR	A0A6V7TKL8	Uncharacterized protein OS=Meloidogyne enterolobii OX=390850 GN=MENT_LOCUS1396 PE=4 SV=1	Meloidogyne enterolobii	2417	112	20.9	40.2	0.048
32	TR	A0A0A1U266	Axoneme-associated protein mst101, putative OS=Entamoeba invadens IP1 OX=370355 GN=EIN_222920 PE=4 SV=1	Entamoeba invadens IP1	831	111	19.8	37.2	0.053
33	TR	A0A7K5GXD8	GOGB1 protein (Fragment) OS=Chunga burmeisteri OX=1352770 GN=Golgb1_1 PE=4 SV=1	Chunga burmeisteri	3235	111	18.7	40.4	0.064
34	TR	A0A4Q5VN92	DUF1073 domain-containing protein OS=Moraxellaceae bacterium OX=1889775 GN=EOO69_04555 PE=4 SV=1	Moraxellaceae bacterium	667	110	18.9	43.2	0.066
35	TR	A0A2G8JJK5	Putative golgin subfamily A member 4 isoform X3 (Fragment) OS=Stichopus japonicus OX=307972 GN=BSL78_27241 PE=4 SV=1	Stichopus japonicus	2289	110	19.9	39.4	0.082
36	TR	A0A663DZK9	Golgin B1 OS=Aquila chrysaetos chrysaetos OX=223781 GN=GOLGB1 PE=4 SV=1	Aquila chrysaetos chrysaetos	3041	110	18	41.7	0.084
37	TR	A0A6I9STV3	KIN14B-interacting protein At4g14310 OS=Sesamum indicum OX=4182 GN=LOC105158475 PE=4 SV=1	Sesamum indicum	970	109	33.8	46.9	0.096
38	TR	A0A4Y8CJ34	GRIP domain-containing protein OS=Botryotinia calthae OX=38488 GN=BOTCAL_0756g00030 PE=4 SV=1	Botryotinia calthae	1254	109	19.4	37.1	0.1
39	TR	A0A384JQ66	Bcimh1 OS=Botryotinia fuckeliana (strain B05.10) OX=332648 GN=Bcimh1 PE=4 SV=1	Botryotinia fuckeliana (strain B05.10)	1260	109	19.2	36.8	0.1
40	TR	G2YQT8	GRIP domain-containing protein OS=Botryotinia fuckeliana (strain T4) OX=999810 GN=BofuT4_P131660.1 PE=4 SV=1	Botryotinia fuckeliana (strain T4)	1322	109	19.2	36.8	0.1
41	TR	A0A1C0A5C6	Uncharacterized protein OS=Orenia metallireducens OX=1413210 GN=U472_13255 PE=4 SV=1	Orenia metallireducens	366	107	27.4	43.7	0.11
42	TR	A0A6A5FAK4	Microtubule-associated protein 1A OS=Perca fluviatilis OX=8168 GN=PFLUV_G00095520 PE=4 SV=1	Perca fluviatilis	4210	109	20.7	39.8	0.11
43	TR	A0A7N8Y029	Microtubule-associated protein 1Ab OS=Mastacembelus armatus OX=205130 PE=4 SV=1	Mastacembelus armatus	3949	108	21.1	37.3	0.15
44	TR	A0A8H6B1S8	Putative viral a-type inclusion protein repeat protein OS=Botrytis fragariae OX=1964551 GN=Bfra_001879 PE=4 SV=1	Botrytis fragariae	1289	107	18.9	37.3	0.17
45	TR	A0A1Y2EW18	DUF5923 domain-containing protein OS=Protomyces lactucae-debilis OX=2754530 GN=BCR37DRAFT_395478 PE=4 SV=1	Protomyces lactucae-debilis	1361	107	22.6	38.7	0.18
46	TR	A0A9D4H2W8	SPOC domain-containing protein OS=Dreissena polymorpha OX=45954 GN=DPMN_129512 PE=4 SV=1	Dreissena polymorpha	3105	107	21.8	40.3	0.19
47	TR	A0A0L7L1N3	Synaptonemal complex protein ZIP1 OS=Operophtera brumata OX=104452 GN=OBRU01_17207 PE=4 SV=1	Operophtera brumata	616	106	19.9	38.8	0.19
48	TR	A0A6P7TSV7	Splicing factor, suppressor of white-apricot homolog isoform X2 OS=Octopus vulgaris OX=6645 GN=LOC115226135 PE=4 SV=1	Octopus vulgaris	915	106	23.6	42.2	0.22
49	TR	A0A6P7TM02	Splicing factor, suppressor of white-apricot homolog isoform X1 OS=Octopus vulgaris OX=6645 GN=LOC115226135 PE=4 SV=1	Octopus vulgaris	999	106	23.6	42.2	0.22
50	TR	A0A927AXU8	Phage-Barnase-EndoU-ColicinE5/D-RelE like nuclease 3 domain-containing protein OS=Spirosoma validum OX=2771355 GN=IC230_02525 PE=4 SV=1	Spirosoma validum	146	99	22.7	49.2	0.24
51	TR	A0A8C6MME8	Ankyrin repeat domain 11 OS=Nothobranchius furzeri OX=105023 GN=ANKRD11 PE=4 SV=1	Nothobranchius furzeri	2693	106	19.5	39.2	0.25
52	TR	A0A914TVF6	Uncharacterized protein OS=Panagrolaimus sp. PS1159 OX=55785 PE=4 SV=1	Panagrolaimus sp. PS1159	975	105	22.3	36.7	0.29
53	TR	A0A4Z1J941	GRIP domain-containing protein OS=Botryotinia narcissicola OX=278944 GN=BOTNAR_0076g00280 PE=4 SV=1	Botryotinia narcissicola	1260	105	18.8	37	0.3
54	TR	A0A9P6P4D4	Uncharacterized protein OS=Apophysomyces sp. BC1034 OX=2184029 GN=DFQ28_005707 PE=4 SV=1	Apophysomyces sp. BC1034	1453	105	22	38.8	0.31
55	TR	A0A4W6C088	Microtubule-associated protein 1Ab OS=Lates calcarifer OX=8187 PE=4 SV=1	Lates calcarifer	2576	105	21.2	40.2	0.32
56	TR	A0A553UNQ6	Phage-Barnase-EndoU-ColicinE5/D-RelE like nuclease 3 domain-containing protein OS=Helicobacter mehlei OX=2316080 GN=FNE76_06315 PE=4 SV=1	Helicobacter mehlei	224	101	22.2	47.2	0.33
57	TR	A0A6J1PKA5	Nesprin-1 isoform X8 OS=Temnothorax curvispinosus OX=300111 GN=LOC112453316 PE=3 SV=1	Temnothorax curvispinosus	16210	105	21.4	40.4	0.34
58	TR	A0A6J1PJJ2	Nesprin-1 isoform X7 OS=Temnothorax curvispinosus OX=300111 GN=LOC112453316 PE=3 SV=1	Temnothorax curvispinosus	16214	105	21.4	40.4	0.34
59	TR	A0A6J1PKR4	Nesprin-1 isoform X6 OS=Temnothorax curvispinosus OX=300111 GN=LOC112453316 PE=3 SV=1	Temnothorax curvispinosus	16223	105	21.4	40.4	0.34
60	TR	A0A6J1PK99	Nesprin-1 isoform X5 OS=Temnothorax curvispinosus OX=300111 GN=LOC112453316 PE=3 SV=1	Temnothorax curvispinosus	16235	105	21.4	40.4	0.34
61	TR	A0A6J1PJI6	Nesprin-1 isoform X4 OS=Temnothorax curvispinosus OX=300111 GN=LOC112453316 PE=3 SV=1	Temnothorax curvispinosus	16235	105	21.4	40.4	0.34
62	TR	A0A6J1PK57	Nesprin-1 isoform X3 OS=Temnothorax curvispinosus OX=300111 GN=LOC112453316 PE=3 SV=1	Temnothorax curvispinosus	16240	105	21.4	40.4	0.34
63	TR	A0A6J1PKQ7	Nesprin-1 isoform X2 OS=Temnothorax curvispinosus OX=300111 GN=LOC112453316 PE=3 SV=1	Temnothorax curvispinosus	16243	105	21.4	40.4	0.34
64	TR	A0A6J1PJF3	Nesprin-1 isoform X1 OS=Temnothorax curvispinosus OX=300111 GN=LOC112453316 PE=3 SV=1	Temnothorax curvispinosus	16248	105	21.4	40.4	0.34
65	TR	A0A8B8CFZ0	Protein PFC0760c-like OS=Crassostrea virginica OX=6565 GN=LOC111119146 PE=4 SV=1	Crassostrea virginica	978	104	20.8	39	0.38
66	TR	A0A653HK43	PRE-binding protein OS=Hepatocystis sp. ex Piliocolobus tephrosceles OX=2600580 GN=HEP_00266800 PE=4 SV=1	Hepatocystis sp. ex Piliocolobus tephrosceles	1136	104	20.4	38.3	0.39
67	TR	I4BAD1	DUF1156 domain-containing protein OS=Turneriella parva (strain ATCC BAA-1111 / DSM 21527 / NCTC 11395 / H) OX=869212 GN=Turpa_3604 PE=4 SV=1	Turneriella parva (strain ATCC BAA-1111 / DSM 21527 / NCTC 11395 / H)	1167	104	26	49.3	0.39
68	TR	A0A7I8XF23	(pine wood nematode) hypothetical protein OS=Bursaphelenchus xylophilus OX=6326 GN=BXYJ_LOCUS244 PE=3 SV=1	Bursaphelenchus xylophilus	1332	104	20.6	35	0.4
69	TR	C8VWQ3	Phage-Barnase-EndoU-ColicinE5/D-RelE like nuclease 3 domain-containing protein OS=Desulfofarcimen acetoxidans (strain ATCC 49208 / DSM 771 / KCTC 5769 / VKM B-1644 / 5575) OX=485916 GN=Dtox_3709 PE=4 SV=1	Desulfofarcimen acetoxidans (strain ATCC 49208 / DSM 771 / KCTC 5769 / VKM B-1644 / 5575)	2040	104	26.1	46	0.42
70	TR	W9RXS2	Lysine-specific demethylase 3B OS=Morus notabilis OX=981085 GN=L484_021606 PE=4 SV=1	Morus notabilis	2152	104	28.2	44.3	0.42
71	TR	A0A4W3J8R0	Ankyrin repeat domain 11 OS=Callorhinchus milii OX=7868 GN=ANKRD11 PE=4 SV=1	Callorhinchus milii	2674	104	20.9	36.9	0.43
72	TR	A0A517DSB1	Mannosyl-glycoprotein endo-beta-N-acetylglucosamidase-like domain-containing protein OS=Sporomusa termitida OX=2377 GN=SPTER_15620 PE=4 SV=1	Sporomusa termitida	2722	104	23.2	43.9	0.43
73	TR	A0A671X7N2	Microtubule-associated protein 1B-like OS=Sparus aurata OX=8175 GN=LOC115586950 PE=4 SV=1	Sparus aurata	4159	104	20.5	38.3	0.44
74	TR	A0A671XDT8	Microtubule-associated protein 1B-like OS=Sparus aurata OX=8175 GN=LOC115586950 PE=4 SV=1	Sparus aurata	4346	104	20.5	38.3	0.44
75	TR	I4BA95	DUF1156 domain-containing protein OS=Turneriella parva (strain ATCC BAA-1111 / DSM 21527 / NCTC 11395 / H) OX=869212 GN=Turpa_3567 PE=4 SV=1	Turneriella parva (strain ATCC BAA-1111 / DSM 21527 / NCTC 11395 / H)	1167	103	23.1	42.5	0.51
76	TR	A0A4Z1L3S3	GRIP domain-containing protein OS=Botrytis porri OX=87229 GN=BPOR_0031g00260 PE=4 SV=1	Botrytis porri	1255	103	18.8	37.2	0.52
77	TR	A0A914DEZ9	Uncharacterized protein OS=Acrobeloides nanus OX=290746 PE=4 SV=1	Acrobeloides nanus	1505	103	20.1	36.4	0.53
78	TR	A0A7E4VXM4	SH3 domain-containing protein OS=Panagrellus redivivus OX=6233 PE=3 SV=1	Panagrellus redivivus	1696	103	21.6	35	0.54
79	TR	A0A1W6CZX7	DdrB-like domain-containing protein OS=Paracoccus contaminans OX=1945662 GN=B0A89_13095 PE=4 SV=1	Paracoccus contaminans	2595	103	25	46.7	0.56
80	TR	A0A7K8KFV9	GOGB1 protein (Fragment) OS=Lophotis ruficrista OX=172689 GN=Golgb1_1 PE=4 SV=1	Lophotis ruficrista	3237	103	18.3	41.4	0.57
81	TR	A0A4S2KW32	Cadherin-23 OS=Temnothorax longispinosus OX=300112 GN=DBV15_10263 PE=4 SV=1	Temnothorax longispinosus	4757	103	20.6	39	0.58
82	TR	A0A506U0B2	Flagellar hook-length control protein-like C-terminal domain-containing protein OS=Pararhizobium mangrovi OX=2590452 GN=FJU11_13065 PE=4 SV=1	Pararhizobium mangrovi	646	102	22.6	38.9	0.59
83	TR	A0A0C9PAE0	Phage-Barnase-EndoU-ColicinE5/D-RelE like nuclease 3 domain-containing protein OS=Candidatus Brocadia sinica JPN1 OX=1197129 GN=BROSI_A0315 PE=4 SV=1	Candidatus Brocadia sinica JPN1	296	100	24.8	48.1	0.65
84	TR	A0A7T7ZA76	Phage-Barnase-EndoU-ColicinE5/D-RelE like nuclease 3 domain-containing protein OS=Helicobacter phage COL 16-PUJ OX=2801364 PE=4 SV=1	Helicobacter phage COL 16-PUJ	247	99	25.3	46.4	0.68
85	TR	A0A7T8C5Y1	Phage-Barnase-EndoU-ColicinE5/D-RelE like nuclease 3 domain-containing protein OS=Helicobacter phage COL 2-PUJ OX=2801365 PE=4 SV=1	Helicobacter phage COL 2-PUJ	247	99	25.3	46.4	0.68
86	TR	A0A923ZVE0	Phage-Barnase-EndoU-ColicinE5/D-RelE like nuclease 3 domain-containing protein OS=Arcicella sp. OX=1872628 GN=H7339_11900 PE=4 SV=1	Arcicella sp.	156	96	24.6	45.8	0.69
87	TR	A0A0E0DIB8	Uncharacterized protein OS=Oryza meridionalis OX=40149 PE=4 SV=1	Oryza meridionalis	1849	102	20.3	38.3	0.71
88	TR	A0A9J7N5I8	CAP-Gly domain-containing linker protein 1-like isoform X12 OS=Branchiostoma floridae OX=7739 GN=LOC118425666 PE=4 SV=1	Branchiostoma floridae	2301	102	18.9	37.7	0.73
89	TR	A0A9J7LXN0	CAP-Gly domain-containing linker protein 1-like isoform X11 OS=Branchiostoma floridae OX=7739 GN=LOC118425666 PE=4 SV=1	Branchiostoma floridae	2340	102	18.9	37.7	0.73
90	TR	A0A9J7N2E7	CAP-Gly domain-containing linker protein 1-like isoform X10 OS=Branchiostoma floridae OX=7739 GN=LOC118425666 PE=4 SV=1	Branchiostoma floridae	2481	102	18.9	37.7	0.73
91	TR	A0A9J7LY30	CAP-Gly domain-containing linker protein 1-like isoform X8 OS=Branchiostoma floridae OX=7739 GN=LOC118425666 PE=4 SV=1	Branchiostoma floridae	2488	102	18.9	37.7	0.73
92	TR	A0A9J7LZI5	CAP-Gly domain-containing linker protein 1-like isoform X7 OS=Branchiostoma floridae OX=7739 GN=LOC118425666 PE=4 SV=1	Branchiostoma floridae	2492	102	18.9	37.7	0.73
93	TR	A0A9J7LWR8	CAP-Gly domain-containing linker protein 1-like isoform X6 OS=Branchiostoma floridae OX=7739 GN=LOC118425666 PE=4 SV=1	Branchiostoma floridae	2502	102	18.9	37.7	0.73
94	TR	A0A9J7LXF8	CAP-Gly domain-containing linker protein 1-like isoform X5 OS=Branchiostoma floridae OX=7739 GN=LOC118425666 PE=4 SV=1	Branchiostoma floridae	2502	102	18.9	37.7	0.73
95	TR	A0A9J7LZW2	CAP-Gly domain-containing linker protein 1-like isoform X4 OS=Branchiostoma floridae OX=7739 GN=LOC118425666 PE=4 SV=1	Branchiostoma floridae	2503	102	18.9	37.7	0.73
96	TR	A0A9J7LYG1	CAP-Gly domain-containing linker protein 1-like isoform X3 OS=Branchiostoma floridae OX=7739 GN=LOC118425666 PE=4 SV=1	Branchiostoma floridae	2513	102	18.9	37.7	0.73
97	TR	A0A9J7LY17	CAP-Gly domain-containing linker protein 1-like isoform X2 OS=Branchiostoma floridae OX=7739 GN=LOC118425666 PE=4 SV=1	Branchiostoma floridae	2520	102	18.9	37.7	0.73
98	TR	A0A9J7LWT7	CAP-Gly domain-containing linker protein 1-like isoform X1 OS=Branchiostoma floridae OX=7739 GN=LOC118425666 PE=4 SV=1	Branchiostoma floridae	2527	102	18.9	37.7	0.73
99	TR	A0A1C0A597	Uncharacterized protein OS=Orenia metallireducens OX=1413210 GN=U472_13245 PE=4 SV=1	Orenia metallireducens	347	100	26.3	40.5	0.75
100	TR	A0A915NBD0	Ig-like domain-containing protein OS=Meloidogyne floridensis OX=298350 PE=4 SV=1	Meloidogyne floridensis	1029	101	20.7	38.4	0.87
101	TR	A0A914KHH5	Ig-like domain-containing protein OS=Meloidogyne incognita OX=6306 PE=4 SV=1	Meloidogyne incognita	1049	101	20.7	38.4	0.87
102	TR	V7C3L7	Kinesin motor domain-containing protein OS=Phaseolus vulgaris OX=3885 GN=PHAVU_004G157000g PE=3 SV=1	Phaseolus vulgaris	1143	101	23.4	42.4	0.89
103	TR	A0A0L7KEM8	Autophagy-related protein 23 OS=Plasmodium falciparum (isolate HB3) OX=137071 GN=PFHG_03515 PE=4 SV=1	Plasmodium falciparum (isolate HB3)	470	100	24.5	44.9	0.9
104	TR	A0A2K5LY05	Dystonin OS=Cercocebus atys OX=9531 GN=DST PE=4 SV=1	Cercocebus atys	5171	101	21.2	38.9	0.99
105	TR	A0A2K5LXU3	Dystonin OS=Cercocebus atys OX=9531 GN=DST PE=4 SV=1	Cercocebus atys	5537	101	21.2	38.9	1
106	TR	E0VLN4	Estrogen-regulated protein EP45, putative OS=Pediculus humanus subsp. corporis OX=121224 GN=8229657 PE=3 SV=1	Pediculus humanus subsp. corporis	696	100	21.2	36.7	1
107	TR	T1HL00	Uncharacterized protein OS=Rhodnius prolixus OX=13249 PE=4 SV=1	Rhodnius prolixus	809	100	23	36.8	1.1
108	TR	A0A6S7HVR6	Uncharacterized protein OS=Paramuricea clavata OX=317549 GN=PACLA_8A052997 PE=4 SV=1	Paramuricea clavata	826	100	25.1	43.9	1.1
109	TR	A0A1Y1XQH1	Zinc-hook domain-containing protein OS=Anaeromyces robustus OX=1754192 GN=BCR32DRAFT_263967 PE=3 SV=1	Anaeromyces robustus	1303	100	20.9	39	1.2
110	TR	B3MIL5	DUF4739 domain-containing protein OS=Drosophila ananassae OX=7217 GN=Dana\GF11079 PE=4 SV=2	Drosophila ananassae	1482	100	28.8	46.6	1.2
111	TR	A0A1Y2DEG5	Uncharacterized protein OS=Neocallimastix californiae OX=1754190 GN=LY90DRAFT_253342 PE=4 SV=1	Neocallimastix californiae	2299	100	20.1	37.1	1.3
112	TR	A0A6P7KFT1	Microtubule-associated protein 1A-like isoform X2 OS=Parambassis ranga OX=210632 GN=LOC114451645 PE=4 SV=1	Parambassis ranga	3779	100	20.9	38.2	1.3
113	TR	A0A8C2WFT8	Microtubule-associated protein 1Ab OS=Cyclopterus lumpus OX=8103 PE=4 SV=1	Cyclopterus lumpus	3816	100	21.1	38	1.3
114	TR	A0A6P7K9W2	Microtubule-associated protein 1A-like isoform X1 OS=Parambassis ranga OX=210632 GN=LOC114451645 PE=4 SV=1	Parambassis ranga	4028	100	20.9	38.2	1.3
115	TR	A0A8C2WH73	Microtubule-associated protein 1Ab OS=Cyclopterus lumpus OX=8103 PE=4 SV=1	Cyclopterus lumpus	4072	100	21.1	38	1.3
116	TR	A0A8E0RNP7	Centrosomal protein of 162 kDa OS=Fasciolopsis buski OX=27845 GN=FBUS_08689 PE=3 SV=1	Fasciolopsis buski	575	99	33.8	50.6	1.3
117	TR	A0A6G0IZM5	Microtubule-associated protein 1A OS=Larimichthys crocea OX=215358 GN=D5F01_LYC05548 PE=4 SV=1	Larimichthys crocea	4445	100	20	39.2	1.3
118	TR	A0A8C5WT01	Sarcolemma associated protein OS=Laticauda laticaudata OX=8630 GN=SLMAP PE=4 SV=1	Laticauda laticaudata	771	99	16.8	37.4	1.4
119	TR	A0A671UYU3	pre-rRNA processing protein FTSJ3 OS=Sparus aurata OX=8175 GN=ftsj3 PE=3 SV=1	Sparus aurata	806	99	24.2	39.1	1.4
120	TR	A0A915IW35	Uncharacterized protein OS=Romanomermis culicivorax OX=13658 PE=4 SV=1	Romanomermis culicivorax	807	99	20.8	38.9	1.4
121	TR	A0A7L0F523	REST factor (Fragment) OS=Corythaixoides concolor OX=103956 GN=Rest_0 PE=4 SV=1	Corythaixoides concolor	894	99	25	41.3	1.5
122	TR	A0A1D3JE02	EMP3/KAHRP N-terminal domain-containing protein (Fragment) OS=Plasmodium ovale OX=36330 GN=PocGH01_00159000 PE=4 SV=1	Plasmodium ovale	2104	99	21.2	38.6	1.6
123	TR	A0A565BSM9	DUF1216 domain-containing protein OS=Arabis nemorensis OX=586526 GN=ANE_LOCUS14820 PE=4 SV=1	Arabis nemorensis	2230	99	20.1	36.4	1.6
124	TR	A0A8S1DP46	Uncharacterized protein OS=Cloeon dipterum OX=197152 GN=CLODIP_2_CD15666 PE=4 SV=1	Cloeon dipterum	4576	99	21.6	39.4	1.7
125	TR	A0A8S1DMR1	Uncharacterized protein OS=Cloeon dipterum OX=197152 GN=CLODIP_2_CD15666 PE=3 SV=1	Cloeon dipterum	5457	99	21.6	39.4	1.7
126	TR	A0A8D2ENY3	Dystonin OS=Theropithecus gelada OX=9565 GN=LOC112623776 PE=4 SV=1	Theropithecus gelada	5537	99	21.1	38.9	1.7
127	TR	A0A8S1DIZ2	Myosin light chain kinase, smooth muscle OS=Cloeon dipterum OX=197152 GN=CLODIP_2_CD15666 PE=3 SV=1	Cloeon dipterum	5609	99	21.6	39.4	1.7
128	TR	A0A8S1DII6	Myosin light chain kinase, smooth muscle OS=Cloeon dipterum OX=197152 GN=CLODIP_2_CD15666 PE=3 SV=1	Cloeon dipterum	5646	99	21.6	39.4	1.7
129	TR	A0A2I3MY20	Dystonin OS=Papio anubis OX=9555 GN=DST PE=4 SV=2	Papio anubis	5700	99	21.1	38.9	1.7
130	TR	A0A2I3N0G7	Dystonin OS=Papio anubis OX=9555 GN=DST PE=4 SV=2	Papio anubis	5732	99	21.1	38.9	1.7
131	TR	A0A2I3NEE1	Dystonin OS=Papio anubis OX=9555 GN=DST PE=4 SV=2	Papio anubis	5733	99	21.1	38.9	1.7
132	TR	V9WBS6	NlpC/P60 domain-containing protein OS=Paenibacillus larvae subsp. larvae DSM 25430 OX=697284 GN=ERIC2_c34370 PE=3 SV=1	Paenibacillus larvae subsp. larvae DSM 25430	380	97	25.9	41.3	1.9
133	TR	W7KEC0	Uncharacterized protein OS=Plasmodium falciparum (isolate NF54) OX=5843 GN=PFNF54_03237 PE=4 SV=1	Plasmodium falciparum (isolate NF54)	188	94	29.6	46.4	1.9
134	TR	A0A915CIE0	Uncharacterized protein OS=Parascaris univalens OX=6257 PE=4 SV=1	Parascaris univalens	288	96	24.5	38	2
135	TR	A0A2P2BTG1	Chromosome partition protein Smc OS=Romboutsia hominis OX=1507512 GN=smc PE=3 SV=1	Romboutsia hominis	1184	98	21.8	38.2	2
136	TR	A0A196S591	Cast domain containing protein OS=Blastocystis sp. subtype 1 (strain ATCC 50177 / NandII) OX=478820 GN=AV274_6056 PE=4 SV=1	Blastocystis sp. subtype 1 (strain ATCC 50177 / NandII)	1490	98	19.6	37.7	2.1
137	TR	W7J3S0	Uncharacterized protein OS=Plasmodium falciparum UGT5.1 OX=1237627 GN=C923_05798 PE=4 SV=1	Plasmodium falciparum UGT5.1	1608	98	21.6	40.5	2.1
138	TR	A0A8J2LYF3	Microtubule-associated protein futsch (Fragment) OS=Allacma fusca OX=39272 GN=AFUS01_LOCUS40463 PE=4 SV=1	Allacma fusca	1733	98	18.3	35.7	2.1
139	TR	A0A226F358	C-type lectin domain-containing protein OS=Folsomia candida OX=158441 GN=Fcan01_00421 PE=4 SV=1	Folsomia candida	1740	98	20.6	38	2.1
140	TR	A0A6A5BZZ3	Kinesin motor domain-containing protein OS=Naegleria fowleri OX=5763 GN=FDP41_002210 PE=3 SV=1	Naegleria fowleri	1848	98	20.6	41.1	2.1
141	TR	A0A967ABB4	Ribonuclease Y OS=Psychroflexus maritimus OX=2714865 GN=rny PE=3 SV=1	Psychroflexus maritimus	521	97	26.4	40.9	2.2
142	TR	A0A087UQG6	Twitchin (Fragment) OS=Stegodyphus mimosarum OX=407821 GN=X975_09573 PE=4 SV=1	Stegodyphus mimosarum	2699	98	22	38.7	2.2
143	TR	A0A8B9B9G1	Golgin B1 OS=Anser brachyrhynchus OX=132585 GN=GOLGB1 PE=4 SV=1	Anser brachyrhynchus	3196	98	20.1	40.4	2.2
144	TR	A0A8B9B9F2	Golgin B1 OS=Anser brachyrhynchus OX=132585 GN=GOLGB1 PE=4 SV=1	Anser brachyrhynchus	3240	98	20.1	40.4	2.2
145	TR	F8KQN2	Phage-Barnase-EndoU-ColicinE5/D-RelE like nuclease 3 domain-containing protein OS=Helicobacter bizzozeronii (strain CIII-1) OX=1002804 GN=HBZC1_00500 PE=4 SV=1	Helicobacter bizzozeronii (strain CIII-1)	556	97	27.6	55.3	2.2
146	TR	A0A6J1PPU2	Uncharacterized protein LOC112454528 OS=Temnothorax curvispinosus OX=300111 GN=LOC112454528 PE=4 SV=1	Temnothorax curvispinosus	4805	98	19.6	38.5	2.2
147	TR	A0A8J6HJ76	Uncharacterized protein OS=Tenebrio molitor OX=7067 GN=GEV33_007147 PE=4 SV=1	Tenebrio molitor	9575	98	22.4	37.1	2.3
148	TR	A0A9P0DJV0	Genome assembly, chromosome: 1 OS=Phyllotreta striolata OX=444603 GN=PHYEVI_LOCUS494 PE=3 SV=1	Phyllotreta striolata	12343	98	19.8	37.4	2.3
149	TR	A0A388TE99	Phage-Barnase-EndoU-ColicinE5/D-RelE like nuclease 3 domain-containing protein OS=Candidatus Termititenax persephonae OX=2218525 GN=NO2_0039 PE=4 SV=1	Candidatus Termititenax persephonae	222	94	27.5	46.7	2.5
150	TR	A0A914GJC5	Chloride channel protein OS=Panagrolaimus sp. ES5 OX=591445 PE=3 SV=1	Panagrolaimus sp. ES5	820	97	22.3	41.5	2.5
151	TR	A0A1R1PUJ0	Pre-rRNA-processing protein esf-2 OS=Zancudomyces culisetae OX=1213189 GN=AX774_g1826 PE=4 SV=1	Zancudomyces culisetae	277	95	21.4	43.3	2.5
152	TR	A0A4S5BP16	Chaperone protein ClpB OS=Lampropedia aestuarii OX=2562762 GN=clpB PE=3 SV=1	Lampropedia aestuarii	863	97	22.4	39.5	2.5
153	TR	A0A093YW00	Chromatin modification-related protein EAF6 OS=Pseudogymnoascus sp. VKM F-4246 OX=1420902 GN=V492_07681 PE=3 SV=1	Pseudogymnoascus sp. VKM F-4246	1029	97	23.6	39.4	2.6
154	TR	A0A8C7ZIX8	FYVE and coiled-coil domain containing 1b OS=Oryzias sinensis OX=183150 GN=FYCO1 PE=4 SV=1	Oryzias sinensis	1244	97	20.8	39.9	2.7
155	TR	A0A7J6MKY4	Protein arginine N-methyltransferase 1 OS=Perkinsus chesapeaki OX=330153 GN=PRMT1 PE=4 SV=1	Perkinsus chesapeaki	1486	97	21.2	37.5	2.7
156	TR	A0A4R5H2N3	GTPase HflX OS=Alteromonadaceae bacterium M269 OX=2546219 GN=hflX PE=3 SV=1	Alteromonadaceae bacterium M269	469	96	40.3	56.9	2.7
157	TR	A0A1Y2CM07	Erythrocyte membrane protein 3 OS=Neocallimastix californiae OX=1754190 GN=LY90DRAFT_8983 PE=4 SV=1	Neocallimastix californiae	1497	97	19.5	42	2.7
158	TR	A0A8C7Z3W5	EH domain-binding protein 1-like protein 1 OS=Oryzias sinensis OX=183150 PE=4 SV=1	Oryzias sinensis	1567	97	24.3	37.6	2.8
159	TR	A0A1S5RGN0	Crystallin beta/gamma motif-containing protein OS=Helicobacter phage FrANT170U OX=1852662 PE=4 SV=1	Helicobacter phage FrANT170U	1943	97	27.9	51.9	2.8
160	TR	A0A1S5RGK8	Crystallin beta/gamma motif-containing protein OS=Helicobacter phage FrMEG235U OX=1852667 PE=4 SV=1	Helicobacter phage FrMEG235U	1943	97	27.9	51.9	2.8
161	TR	A0A6P4YKY0	CAP-Gly domain-containing linker protein 1-like isoform X9 OS=Branchiostoma belcheri OX=7741 GN=LOC109465032 PE=4 SV=1	Branchiostoma belcheri	2337	97	18.4	39	2.9
162	TR	A0A6P4Y042	CAP-Gly domain-containing linker protein 1-like isoform X8 OS=Branchiostoma belcheri OX=7741 GN=LOC109465032 PE=4 SV=1	Branchiostoma belcheri	2478	97	18.4	39	2.9
163	TR	A0A6P4YG72	CAP-Gly domain-containing linker protein 1-like isoform X7 OS=Branchiostoma belcheri OX=7741 GN=LOC109465032 PE=4 SV=1	Branchiostoma belcheri	2484	97	18.4	39	2.9
164	TR	A0A9J7N5R2	CAP-Gly domain-containing linker protein 1-like isoform X9 OS=Branchiostoma floridae OX=7739 GN=LOC118425666 PE=4 SV=1	Branchiostoma floridae	2487	97	20.2	37.7	2.9
165	TR	A0A6P4YKW1	CAP-Gly domain-containing linker protein 1-like isoform X6 OS=Branchiostoma belcheri OX=7741 GN=LOC109465032 PE=4 SV=1	Branchiostoma belcheri	2489	97	18.4	39	2.9
166	TR	A0A6P4Y028	CAP-Gly domain-containing linker protein 1-like isoform X5 OS=Branchiostoma belcheri OX=7741 GN=LOC109465032 PE=4 SV=1	Branchiostoma belcheri	2499	97	18.4	39	2.9
167	TR	A0A6P4Y024	CAP-Gly domain-containing linker protein 1-like isoform X4 OS=Branchiostoma belcheri OX=7741 GN=LOC109465032 PE=4 SV=1	Branchiostoma belcheri	2500	97	18.4	39	2.9
168	TR	A0A6P4XM97	CAP-Gly domain-containing linker protein 1-like isoform X3 OS=Branchiostoma belcheri OX=7741 GN=LOC109465032 PE=4 SV=1	Branchiostoma belcheri	2510	97	18.4	39	2.9
169	TR	A0A6P4Y012	CAP-Gly domain-containing linker protein 1-like isoform X2 OS=Branchiostoma belcheri OX=7741 GN=LOC109465032 PE=4 SV=1	Branchiostoma belcheri	2517	97	18.4	39	2.9
170	TR	A0A6P4XZZ6	CAP-Gly domain-containing linker protein 1-like isoform X1 OS=Branchiostoma belcheri OX=7741 GN=LOC109465032 PE=4 SV=1	Branchiostoma belcheri	2524	97	18.4	39	2.9
171	TR	A0A8C6MIS4	Ankyrin repeat domain 11 OS=Nothobranchius furzeri OX=105023 GN=ANKRD11 PE=4 SV=1	Nothobranchius furzeri	2796	97	19.2	38.5	2.9
172	TR	A0A8C6MM84	Ankyrin repeat domain 11 OS=Nothobranchius furzeri OX=105023 GN=ANKRD11 PE=4 SV=1	Nothobranchius furzeri	2814	97	19.2	38.5	2.9
173	TR	A0A8J9YKN2	CLIP1 protein OS=Branchiostoma lanceolatum OX=7740 GN=CLIP1 PE=4 SV=1	Branchiostoma lanceolatum	3033	97	19	36.5	2.9
174	TR	A0A3P9NHM0	Microtubule-associated protein 1A-like OS=Poecilia reticulata OX=8081 PE=4 SV=1	Poecilia reticulata	3849	97	21.1	37.7	2.9
175	TR	A0A3P9NHP7	Microtubule-associated protein 1A-like OS=Poecilia reticulata OX=8081 PE=4 SV=1	Poecilia reticulata	3868	97	21.1	37.7	2.9
176	TR	A0A3P9NHV7	Microtubule-associated protein 1A-like OS=Poecilia reticulata OX=8081 PE=4 SV=1	Poecilia reticulata	3911	97	21.1	37.7	2.9
177	TR	A0A2K6AL41	Dystonin OS=Mandrillus leucophaeus OX=9568 GN=DST PE=4 SV=1	Mandrillus leucophaeus	5123	97	21.1	38.9	3
178	TR	A0A2K6AL99	Dystonin OS=Mandrillus leucophaeus OX=9568 GN=DST PE=4 SV=1	Mandrillus leucophaeus	5474	97	21.1	38.9	3
179	TR	A0A2K6AL15	Dystonin OS=Mandrillus leucophaeus OX=9568 GN=DST PE=4 SV=1	Mandrillus leucophaeus	5489	97	21.1	38.9	3
180	TR	F0ZS11	Uncharacterized protein OS=Dictyostelium purpureum OX=5786 GN=DICPUDRAFT_154697 PE=4 SV=1	Dictyostelium purpureum	575	96	24.2	37.8	3
181	TR	A0A6J1QV37	MAR-binding filament-like protein 1-1 OS=Temnothorax curvispinosus OX=300111 GN=LOC112463529 PE=4 SV=1	Temnothorax curvispinosus	689	96	24	41.1	3.1
182	TR	A0A6I9SEY6	WPP domain-interacting tail-anchored protein 1 isoform X2 OS=Elaeis guineensis var. tenera OX=51953 GN=LOC105060288 PE=4 SV=1	Elaeis guineensis var. tenera	694	96	19.1	41.3	3.1
183	TR	A0A6J0PSP4	WPP domain-interacting tail-anchored protein 1 isoform X1 OS=Elaeis guineensis var. tenera OX=51953 GN=LOC105060288 PE=4 SV=1	Elaeis guineensis var. tenera	700	96	19.1	41.3	3.2
184	TR	A0A8T0VQE7	NUC153 domain-containing protein OS=Panicum virgatum OX=38727 GN=PVAP13_2NG520700 PE=3 SV=1	Panicum virgatum	372	95	22.3	39.7	3.2
185	TR	A0A6P8RPT1	Caldesmon isoform X5 OS=Geotrypetes seraphini OX=260995 GN=CALD1 PE=4 SV=1	Geotrypetes seraphini	801	96	23.3	39	3.3
186	TR	A0A6P8RP36	Caldesmon isoform X4 OS=Geotrypetes seraphini OX=260995 GN=CALD1 PE=4 SV=1	Geotrypetes seraphini	824	96	23.3	39	3.3
187	TR	A0A6P8RQF7	Caldesmon isoform X3 OS=Geotrypetes seraphini OX=260995 GN=CALD1 PE=4 SV=1	Geotrypetes seraphini	830	96	23.3	39	3.3
188	TR	A0A6P8RPS5	Caldesmon isoform X2 OS=Geotrypetes seraphini OX=260995 GN=CALD1 PE=4 SV=1	Geotrypetes seraphini	832	96	23.3	39	3.3
189	TR	A0A6P8RQF3	Caldesmon isoform X1 OS=Geotrypetes seraphini OX=260995 GN=CALD1 PE=4 SV=1	Geotrypetes seraphini	833	96	23.3	39	3.3
190	TR	W9SDK0	DNA topoisomerase I OS=Morus notabilis OX=981085 GN=L484_000945 PE=3 SV=1	Morus notabilis	908	96	28.2	48.2	3.3
191	TR	A0A2Z6NJT9	DUF4005 domain-containing protein OS=Trifolium subterraneum OX=3900 GN=TSUD_373260 PE=3 SV=1	Trifolium subterraneum	422	95	24	42	3.4
192	TR	A0A7M7L7H2	Centromere protein F OS=Apis mellifera OX=7460 GN=LOC102656245 PE=4 SV=1	Apis mellifera	1306	96	21.2	39.4	3.5
193	TR	A0A8C9D489	Myosin heavy chain 14 OS=Panthera leo OX=9689 GN=MYH14 PE=3 SV=1	Panthera leo	1998	96	24.3	41.2	3.7
194	TR	A0A8C8X268	Myosin heavy chain 14 OS=Panthera leo OX=9689 GN=MYH14 PE=3 SV=1	Panthera leo	2005	96	24.3	41.2	3.7
195	TR	A0A9J5Y240	Uncharacterized protein OS=Solanum commersonii OX=4109 GN=H5410_035931 PE=4 SV=1	Solanum commersonii	496	95	18.1	41.6	3.7
196	TR	A0A8C8X4S1	Myosin heavy chain 14 OS=Panthera leo OX=9689 GN=MYH14 PE=3 SV=1	Panthera leo	2038	96	24.3	41.2	3.7
197	TR	Q9A1B0	Pseudouridine synthase OS=Streptococcus pyogenes serotype M1 OX=301447 GN=SPy_0369 PE=3 SV=1	Streptococcus pyogenes serotype M1	240	93	37.9	55.2	3.7
198	TR	A0A671E7H0	Dystonin OS=Rhinolophus ferrumequinum OX=59479 GN=DST PE=4 SV=1	Rhinolophus ferrumequinum	5176	96	21.4	38.7	3.9
199	TR	A0A671E6B2	Dystonin OS=Rhinolophus ferrumequinum OX=59479 GN=DST PE=4 SV=1	Rhinolophus ferrumequinum	5542	96	21.4	38.7	3.9
200	TR	A0A671E6X5	Dystonin OS=Rhinolophus ferrumequinum OX=59479 GN=DST PE=4 SV=1	Rhinolophus ferrumequinum	5611	96	21.4	38.7	3.9
201	TR	A0A6P3Y4B0	Myosin light chain kinase, smooth muscle OS=Dinoponera quadriceps OX=609295 GN=LOC106750128 PE=3 SV=1	Dinoponera quadriceps	9162	96	20.8	36.6	3.9
202	TR	A0A8K0GFM5	Uncharacterized protein OS=Ignelater luminosus OX=2038154 GN=ILUMI_08203 PE=4 SV=1	Ignelater luminosus	11517	96	21.6	36.1	3.9
203	TR	K6UYK9	PH domain-containing protein OS=Plasmodium cynomolgi (strain B) OX=1120755 GN=PCYB_122520 PE=4 SV=1	Plasmodium cynomolgi (strain B)	620	95	21.3	40.6	4
204	TR	A0A9K3LG01	Uncharacterized protein OS=Nitzschia inconspicua OX=303405 GN=IV203_036467 PE=4 SV=1	Nitzschia inconspicua	345	94	23.5	41	4
205	TR	A0A024WNR0	Uncharacterized protein OS=Plasmodium falciparum MaliPS096_E11 OX=1036727 GN=PFMALIP_03328 PE=4 SV=1	Plasmodium falciparum MaliPS096_E11	352	94	29.6	46.4	4.1
206	TR	A0A914E340	XPG-I domain-containing protein OS=Acrobeloides nanus OX=290746 PE=4 SV=1	Acrobeloides nanus	791	95	23.2	43.8	4.3
207	TR	A0A024X7F3	Uncharacterized protein OS=Plasmodium falciparum (isolate Camp / Malaysia) OX=5835 GN=PFMC_02877 PE=4 SV=1	Plasmodium falciparum (isolate Camp / Malaysia)	823	95	20.7	44.1	4.3
208	TR	W4J4V0	Uncharacterized protein OS=Plasmodium falciparum (isolate Palo Alto / Uganda) OX=57270 GN=PFUGPA_01417 PE=4 SV=1	Plasmodium falciparum (isolate Palo Alto / Uganda)	823	95	20.7	44.1	4.3
209	TR	W7JXE2	Uncharacterized protein OS=Plasmodium falciparum (isolate NF54) OX=5843 GN=CK202_4665 PE=4 SV=1	Plasmodium falciparum (isolate NF54)	823	95	20.7	44.1	4.3
210	TR	Q8IJK0	Uncharacterized protein OS=Plasmodium falciparum (isolate 3D7) OX=36329 GN=PF3D7_1020200 PE=4 SV=2	Plasmodium falciparum (isolate 3D7)	823	95	20.7	44.1	4.3
211	TR	W7JBY4	Uncharacterized protein OS=Plasmodium falciparum UGT5.1 OX=1237627 GN=C923_02979 PE=4 SV=1	Plasmodium falciparum UGT5.1	823	95	20.7	44.1	4.3
212	TR	A0A139BU79	Adenylyl cyclase class-3/4/guanylyl cyclase OS=Candidatus Gallionella acididurans OX=1796491 GN=AWT59_1360 PE=4 SV=1	Candidatus Gallionella acididurans	950	95	24.1	42.9	4.4
213	TR	A0A6A5QDT8	Methyl-accepting transducer domain-containing protein OS=Ampelomyces quisqualis OX=50730 GN=BDU57DRAFT_521707 PE=4 SV=1	Ampelomyces quisqualis	1175	95	21.5	39.9	4.6
214	TR	A0A024W6Y5	SAM-dependent MTase RsmB/NOP-type domain-containing protein OS=Plasmodium falciparum Tanzania (2000708) OX=1036725 GN=PFTANZ_02955 PE=4 SV=1	Plasmodium falciparum Tanzania (2000708)	1342	95	20.7	44.1	4.7
215	TR	E3LXK7	CRE-XNP-1 protein OS=Caenorhabditis remanei OX=31234 GN=Cre-xnp-1 PE=4 SV=1	Caenorhabditis remanei	1391	95	22.9	39.8	4.7
216	TR	A0A8J4WT15	Little elongation complex subunit 1 OS=Clarias magur OX=1594786 GN=DAT39_020526 PE=3 SV=1	Clarias magur	1673	95	30.2	46.8	4.8
217	TR	J3M1D7	Uncharacterized protein OS=Oryza brachyantha OX=4533 GN=102702279 PE=4 SV=1	Oryza brachyantha	1857	95	19.9	38.6	4.8
218	TR	A0A3D8QWB4	Septation initiation network scaffold protein cdc11 OS=Coleophoma cylindrospora OX=1849047 GN=BP6252_09741 PE=4 SV=1	Coleophoma cylindrospora	1893	95	22.2	40.6	4.8
219	TR	Q4QHI4	Uncharacterized protein OS=Leishmania major OX=5664 GN=LMJF_10_0320 PE=4 SV=1	Leishmania major	1961	95	28.7	37.5	4.9
220	TR	A0A848J814	histidine kinase OS=Marinigracilibium pacificum OX=2729599 GN=HH304_12495 PE=4 SV=1	Marinigracilibium pacificum	499	94	23.9	45.4	4.9
221	TR	A0A8C2YLZ3	Golgin A4 OS=Chinchilla lanigera OX=34839 GN=GOLGA4 PE=4 SV=1	Chinchilla lanigera	2223	95	21.5	42.4	4.9
222	TR	A0A7L0ETX7	GOGB1 protein (Fragment) OS=Trogon melanurus OX=56311 GN=Golgb1_1 PE=4 SV=1	Trogon melanurus	2663	95	17.9	41.4	5
223	TR	A0A8J4KDM2	Golgin subfamily B member 1 (Fragment) OS=Eudyptes chrysocome OX=79626 GN=GOLGB1_1 PE=4 SV=1	Eudyptes chrysocome	2794	95	17.8	41.1	5
224	TR	A0A662YTC1	Ankyrin repeat domain-containing protein 11 OS=Acipenser ruthenus OX=7906 GN=EOD39_10715 PE=4 SV=1	Acipenser ruthenus	2852	95	23.6	38	5
225	TR	A0A8C0B6T9	Golgin B1 OS=Buteo japonicus OX=224669 PE=4 SV=1	Buteo japonicus	3028	95	17.5	42	5
226	TR	A0A9Y4KFU3	Microtubule-associated protein 1B-like OS=Stegastes partitus OX=144197 GN=LOC103366862 PE=4 SV=1	Stegastes partitus	4276	95	21.1	39.6	5.1
227	TR	A0A5N5SRI0	Uncharacterized protein (Fragment) OS=Armadillidium nasatum OX=96803 GN=Anas_05571 PE=4 SV=1	Armadillidium nasatum	554	94	25.6	43.8	5.1
228	TR	A0A9N7U0U6	Moesin OS=Pleuronectes platessa OX=8262 GN=PLEPLA_LOCUS9850 PE=4 SV=1	Pleuronectes platessa	579	94	22.6	35.9	5.2
229	TR	A0A816CXJ8	Uncharacterized protein OS=Adineta steineri OX=433720 GN=BJG266_LOCUS40502 PE=4 SV=1	Adineta steineri	173	90	24.5	45.5	5.2
230	TR	W4ISY0	Autophagy-related protein 23 OS=Plasmodium falciparum (isolate Palo Alto / Uganda) OX=57270 GN=PFUGPA_05207 PE=4 SV=1	Plasmodium falciparum (isolate Palo Alto / Uganda)	631	94	29.6	46.4	5.3
231	TR	A0A6G0V4I1	Myosin tail domain-containing protein OS=Halicephalobus sp. NKZ332 OX=2598192 GN=FO519_000577 PE=4 SV=1	Halicephalobus sp. NKZ332	631	94	20.3	40	5.3
232	TR	A0A914DEL8	Uncharacterized protein OS=Acrobeloides nanus OX=290746 PE=4 SV=1	Acrobeloides nanus	749	94	23.1	39.5	5.6
233	TR	A0A0L1IG15	Autophagy-related protein 23 (Fragment) OS=Plasmodium falciparum IGH-CR14 OX=580059 GN=PFMG_04395 PE=4 SV=1	Plasmodium falciparum IGH-CR14	783	94	29.6	46.4	5.6
234	TR	R5JBP1	Uncharacterized protein OS=Firmicutes bacterium CAG:822 OX=1263032 GN=BN793_00701 PE=4 SV=1	Firmicutes bacterium CAG:822	155	89	31	52	5.7
235	TR	A0A024X547	Autophagy-related protein 23 OS=Plasmodium falciparum (isolate Camp / Malaysia) OX=5835 GN=PFMC_03330 PE=4 SV=1	Plasmodium falciparum (isolate Camp / Malaysia)	902	94	29.6	46.4	5.8
236	TR	A0A024W4D4	Autophagy-related protein 23 OS=Plasmodium falciparum Tanzania (2000708) OX=1036725 GN=PFTANZ_03387 PE=4 SV=1	Plasmodium falciparum Tanzania (2000708)	926	94	29.6	46.4	5.8
237	TR	Q8II97	Autophagy-related protein 23, putative OS=Plasmodium falciparum (isolate 3D7) OX=36329 GN=PF3D7_1126700 PE=4 SV=2	Plasmodium falciparum (isolate 3D7)	926	94	29.6	46.4	5.8
238	TR	A0A8J4PS41	TPR-like protein OS=Polysphondylium violaceum OX=133409 GN=CYY_005221 PE=4 SV=1	Polysphondylium violaceum	1027	94	18.7	39.9	5.9
239	TR	A0A7J7JRN3	Uncharacterized protein OS=Bugula neritina OX=10212 GN=EB796_013607 PE=4 SV=1	Bugula neritina	1039	94	21.1	41.9	5.9
240	TR	A0A914JYM9	Uncharacterized protein OS=Panagrolaimus sp. JU765 OX=591449 PE=4 SV=1	Panagrolaimus sp. JU765	1097	94	19.6	38	6
241	TR	A0A1J4K7Y0	t-SNARE coiled-coil homology domain-containing protein OS=Tritrichomonas foetus OX=1144522 GN=TRFO_24868 PE=4 SV=1	Tritrichomonas foetus	1144	94	23.6	40.3	6
242	TR	A0A6H5I819	MI domain-containing protein OS=Trichogramma brassicae OX=86971 GN=TBRA_LOCUS5473 PE=3 SV=1	Trichogramma brassicae	1181	94	22.5	44.2	6
243	TR	A0A4Z1JQ12	GRIP domain-containing protein OS=Botrytis elliptica OX=278938 GN=BELL_0198g00040 PE=4 SV=1	Botrytis elliptica	1284	94	18.8	36.8	6.1
244	TR	K6UX11	Chromosome condensation protein OS=Plasmodium cynomolgi (strain B) OX=1120755 GN=PCYB_103250 PE=3 SV=1	Plasmodium cynomolgi (strain B)	1286	94	23.6	38.4	6.1
245	TR	A0A8C3T5A5	Centromere protein F OS=Chelydra serpentina OX=8475 PE=4 SV=1	Chelydra serpentina	1530	94	20.2	41.4	6.2
246	TR	A0A914JXT2	Uncharacterized protein OS=Panagrolaimus sp. JU765 OX=591449 PE=3 SV=1	Panagrolaimus sp. JU765	1689	94	19.6	38	6.3
247	TR	A0A8H7C112	PH domain-containing protein OS=Agaricus bisporus var. burnettii OX=192524 GN=Agabi119p4_11012 PE=3 SV=1	Agaricus bisporus var. burnettii	2159	94	23	40.9	6.4
248	TR	A0A8S4ABJ4	(Atlantic silverside) hypothetical protein OS=Menidia menidia OX=238744 GN=MMEN_LOCUS671 PE=4 SV=1	Menidia menidia	2858	94	19.2	36.8	6.5
249	TR	A0A315WRH1	LIM zinc-binding domain-containing protein OS=Gambusia affinis OX=33528 GN=CCH79_00013437 PE=3 SV=1	Gambusia affinis	3282	94	23.7	41.1	6.6
250	TR	A0A4R1KXL8	Phage MuF C-terminal domain-containing protein OS=Lonepinella koalarum OX=53417 GN=EV692_1310 PE=4 SV=1	Lonepinella koalarum	3442	94	27.8	55.7	6.6

## Sheet: CDS58
Description	Scientific Name	Max Score	Total Score	Query Cover	E value	Per. ident	Acc. Len	Accession
DUF1064 domain-containing protein [Treponema phagedenis]	Treponema phagedenis	237	237	1	2e-78	100	116	WP_149162398.1
DUF1064 domain-containing protein [Treponema phagedenis]	Treponema phagedenis	236	236	1	4e-78	99.14	116	WP_044634588.1
DUF1064 domain-containing protein [Treponema phagedenis]	Treponema phagedenis	235	235	1	1e-77	98.28	116	WP_222930993.1
DUF1064 domain-containing protein [Treponema phagedenis]	Treponema phagedenis	233	233	1	7e-77	98.28	116	WP_215905087.1
DUF1064 domain-containing protein [Treponema phagedenis]	Treponema phagedenis	232	232	1	1e-76	98.28	116	WP_024751715.1
DUF1064 domain-containing protein [Treponema phagedenis]	Treponema phagedenis	231	231	1	4e-76	97.41	116	WP_215905093.1
DUF1064 domain-containing protein [Treponema phagedenis]	Treponema phagedenis	230	230	1	1e-75	97.41	116	WP_148879072.1
DUF1064 domain-containing protein [Treponema phagedenis]	Treponema phagedenis	194	194	1	1e-61	86.21	101	WP_215905222.1
DUF1064 domain-containing protein [Treponema phagedenis]	Treponema phagedenis	192	192	0.82	7e-61	97.92	105	WP_044634239.1
DUF1064 domain-containing protein [Treponema phagedenis]	Treponema phagedenis	191	191	0.82	2e-60	97.92	105	WP_206172462.1
DUF1064 domain-containing protein [Treponema phagedenis]	Treponema phagedenis	175	175	0.75	2e-54	100	87	QEJ96473.1
DUF1064 domain-containing protein [Treponema phagedenis]	Treponema phagedenis	174	174	0.75	6e-54	98.85	87	TYT79887.1
DUF1064 domain-containing protein [Treponema phagedenis]	Treponema phagedenis	172	172	0.75	3e-53	98.85	87	QEK05121.1
DUF1064 domain-containing protein [Treponema phagedenis]	Treponema phagedenis	171	171	0.75	1e-52	97.7	87	NVP22703.1
DUF1064 domain-containing protein [Treponema pedis]	Treponema pedis	159	159	1	2e-47	73.28	126	WP_225969389.1
TPA: Endonuclease [Caudoviricetes sp.]	Caudoviricetes sp.	156	156	0.94	1e-46	71.82	114	DAK69380.1
TPA: Endonuclease [Caudoviricetes sp.]	Caudoviricetes sp.	155	155	0.94	4e-46	70	114	DAQ86357.1
TPA: Endonuclease [Caudoviricetes sp.]	Caudoviricetes sp.	150	150	0.94	3e-44	70	114	DAI00077.1
DUF1064 domain-containing protein [uncultured Treponema sp.]	uncultured Treponema sp.	149	149	0.88	5e-44	72.82	104	WP_298681171.1
DUF1064 domain-containing protein [Treponema denticola]	Treponema denticola	141	141	0.94	1e-40	63.64	114	WP_010697682.1
DUF1064 domain-containing protein [Treponema denticola]	Treponema denticola	140	140	0.98	3e-40	62.28	114	WP_253698103.1
DUF1064 domain-containing protein [Treponema phagedenis]	Treponema phagedenis	137	137	0.56	2e-39	98.48	75	WP_215905230.1
DUF1064 domain-containing protein [Treponema vincentii]	Treponema vincentii	135	135	0.94	4e-38	71.82	114	WP_212564991.1
hypothetical protein HPJ96_07620 [Treponema phagedenis]	Treponema phagedenis	133	133	0.75	8e-38	82.76	72	QKS93637.1
DUF1064 domain-containing protein [Treponema vincentii]	Treponema vincentii	133	133	0.94	3e-37	70	114	WP_162663107.1
DUF1064 domain-containing protein [Treponema phagedenis]	Treponema phagedenis	130	130	0.54	7e-37	98.41	71	WP_215905225.1
TPA: Endonuclease [Caudoviricetes sp.]	Caudoviricetes sp.	132	132	0.94	9e-37	70	114	DAR35076.1
hypothetical protein C5O78_00865 [Treponema phagedenis]	Treponema phagedenis	130	130	0.57	1e-36	97.01	76	QSH93623.1
DUF1064 domain-containing protein [uncultured Treponema sp.]	uncultured Treponema sp.	131	131	0.94	1e-36	70.91	114	WP_315443168.1
DUF1064 domain-containing protein [Treponema sp. OMZ 857]	Treponema sp. OMZ 857	131	131	0.94	1e-36	70.91	114	WP_253728301.1
TPA: Endonuclease [Caudoviricetes sp.]	Caudoviricetes sp.	131	131	0.94	1e-36	60.91	112	DAK78069.1
DUF1064 domain-containing protein [Treponema putidum]	Treponema putidum	129	129	0.94	1e-35	66.36	138	WP_255805633.1
hypothetical protein CR988_02345 [Treponema sp.]	Treponema sp.	121	121	0.96	1e-32	63.39	112	PIE98621.1
DUF1064 domain-containing protein [Anaerococcus sp. Marseille-P3915]	Anaerococcus sp. Marseille-P3915	112	112	0.93	6e-29	55.75	113	WP_199792142.1
hypothetical protein A2001_01570 [Treponema sp. GWC1_61_84]	Treponema sp. GWC1_61_84	110	110	0.92	4e-28	52.68	116	OHE63878.1
hypothetical protein FACS1894200_10500 [Spirochaetia bacterium]	Spirochaetia bacterium	107	107	0.92	3e-27	54.21	117	GHU50807.1
DUF1064 domain-containing protein [Peptoniphilaceae bacterium]	Peptoniphilaceae bacterium	107	107	0.97	5e-27	51.28	112	MDD7044341.1
DUF1064 domain-containing protein [Helcococcus sueciensis]	Helcococcus sueciensis	103	103	0.85	1e-25	55.34	118	WP_027347477.1
DUF1064 domain-containing protein [Miniphocaeibacter halophilus]	Miniphocaeibacter halophilus	103	103	0.89	3e-25	52.34	143	WP_243660763.1
DUF1064 domain-containing protein [Treponema sp.]	Treponema sp.	102	102	0.86	6e-25	52	122	MDR1220427.1
DUF1064 domain-containing protein [Anaerococcus marasmi]	Anaerococcus marasmi	101	101	0.97	9e-25	47.86	112	WP_105300939.1
hypothetical protein [Treponema phagedenis]	Treponema phagedenis	97.8	97.8	0.42	4e-24	93.88	54	WP_197071829.1
DUF1064 domain-containing protein [Candidatus Peregrinibacteria bacterium]	Candidatus Peregrinibacteria bacterium	99.4	99.4	0.82	7e-24	51.96	120	QQR83001.1
DUF1064 domain-containing protein [Bacteroidaceae bacterium]	Bacteroidaceae bacterium	98.6	98.6	0.82	8e-24	51.52	99	MBR5775685.1
DUF1064 domain-containing protein [Candidatus Kaiserbacteria bacterium]	Candidatus Kaiserbacteria bacterium	99	99	0.95	9e-24	46.96	116	MCA9366914.1
DUF1064 domain-containing protein [Candidatus Uhrbacteria bacterium]	Candidatus Uhrbacteria bacterium	97.8	97.8	0.82	3e-23	50.98	120	MBI2550841.1
TPA: Endonuclease [Caudoviricetes sp.]	Caudoviricetes sp.	97.8	97.8	0.75	3e-23	53.85	125	DAI08590.1
DUF1064 domain-containing protein [Lachnospiraceae bacterium]	Lachnospiraceae bacterium	97.4	97.4	0.81	4e-23	53.06	126	MBQ6679583.1
DUF1064 domain-containing protein [Chloroflexota bacterium]	Chloroflexota bacterium	97.1	97.1	0.76	5e-23	52.17	112	MCA0455688.1
DUF1064 domain-containing protein [Clostridia bacterium]	Clostridia bacterium	96.3	96.3	0.77	9e-23	53.76	110	MBR1653537.1
DUF1064 domain-containing protein [Clostridia bacterium]	Clostridia bacterium	96.3	96.3	0.96	1e-22	46.55	116	MBR4623342.1
DUF1064 domain-containing protein [Ezakiella sp.]	Ezakiella sp.	95.5	95.5	0.93	2e-22	50	117	MDY3947505.1
DUF1064 domain-containing protein [Peptoniphilaceae bacterium]	Peptoniphilaceae bacterium	95.1	95.1	0.9	3e-22	49.07	117	MDD7383599.1
DUF1064 domain-containing protein [Ezakiella sp.]	Ezakiella sp.	95.1	95.1	0.91	3e-22	53.21	119	MDY3922729.1
DUF1064 domain-containing protein [Peptoniphilus sp. SAHP1]	Peptoniphilus sp. SAHP1	94.7	94.7	0.81	4e-22	52.04	114	WP_250341695.1
hypothetical protein UF10_04945 [Peptostreptococcus russellii]	Peptostreptococcus russellii	94	94	0.75	5e-22	53.33	103	PSJ32006.1
DUF1064 domain-containing protein [Peptoniphilus sp. Marseille-Q7072]	Peptoniphilus sp. Marseille-Q7072	94.4	94.4	0.81	5e-22	52.04	114	WP_282924382.1
TPA: Endonuclease [Caudoviricetes sp.]	Caudoviricetes sp.	94.4	94.4	0.75	5e-22	53.85	113	DAE48327.1
DUF1064 domain-containing protein [Peptostreptococcus russellii]	Peptostreptococcus russellii	95.1	95.1	0.79	5e-22	51.58	134	WP_106776717.1
DUF1064 domain-containing protein [Clostridiaceae bacterium]	Clostridiaceae bacterium	94	94	0.79	7e-22	52.08	112	NLN03874.1
DUF1064 domain-containing protein [bacterium]	bacterium	94.4	94.4	0.94	8e-22	47.01	121	MCQ2754275.1
DUF1064 domain-containing protein [Anaerococcus tetradius]	Anaerococcus tetradius	93.6	93.6	0.93	9e-22	47.32	113	WP_276862581.1
DUF1064 domain-containing protein [Peptoniphilus harei]	Peptoniphilus harei	93.6	93.6	0.82	1e-21	51	114	MDU5807040.1
DUF1064 domain-containing protein [Anaerococcus tetradius]	Anaerococcus tetradius	93.6	93.6	0.93	1e-21	48.21	113	WP_004836118.1
DUF1064 domain-containing protein [Clostridia bacterium]	Clostridia bacterium	93.2	93.2	0.78	1e-21	53.19	109	MCI8411960.1
DUF1064 domain-containing protein [Clostridia bacterium]	Clostridia bacterium	93.2	93.2	0.77	2e-21	54.84	119	MBQ4455656.1
hypothetical protein PEPTYR26121_01855 [Peptoniphilus tyrrelliae]	Peptoniphilus tyrrelliae	93.2	93.2	0.97	2e-21	46.15	116	CAG7596087.1
DUF1064 domain-containing protein [Breznakia sp. OttesenSCG-928-G09]	Breznakia sp. OttesenSCG-928-G09	93.2	93.2	0.91	2e-21	49.09	113	MDL2276355.1
DUF1064 domain-containing protein [Peptoniphilus harei]	Peptoniphilus harei	93.2	93.2	0.81	2e-21	51.02	114	WP_316709511.1
DUF1064 domain-containing protein [Helcococcus kunzii]	Helcococcus kunzii	94	94	0.81	2e-21	52.58	154	WP_282926906.1
DUF1064 domain-containing protein [Peptostreptococcus russellii]	Peptostreptococcus russellii	92.8	92.8	0.82	3e-21	53.47	118	WP_091976224.1
TPA: Endonuclease [Caudoviricetes sp.]	Caudoviricetes sp.	93.6	93.6	0.91	3e-21	47.79	153	DAH30950.1
TPA: Endonuclease [Bacteriophage sp.]	Bacteriophage sp.	93.6	93.6	0.91	3e-21	47.79	153	DAH20547.1
TPA: Endonuclease [Caudoviricetes sp.]	Caudoviricetes sp.	92	92	0.97	4e-21	44.44	112	DAK50567.1
TPA: Endonuclease [Caudoviricetes sp.]	Caudoviricetes sp.	92.4	92.4	0.81	4e-21	53.54	124	DAU82971.1
DUF1064 domain-containing protein [[Clostridium] innocuum]	[Clostridium] innocuum	92.4	92.4	0.86	4e-21	48.11	125	WP_142419831.1
DUF1064 domain-containing protein [Desulfobacteraceae bacterium]	Desulfobacteraceae bacterium	92	92	0.81	4e-21	51.55	111	MCP4116484.1
TPA: Endonuclease [Caudoviricetes sp.]	Caudoviricetes sp.	92	92	0.93	5e-21	46.09	120	DAQ73064.1
DUF1064 domain-containing protein [Peptoniphilus]	Peptoniphilus	91.7	91.7	0.81	6e-21	51.02	114	WP_316713023.1
DUF1064 domain-containing protein [Bacillota bacterium]	Bacillota bacterium	91.7	91.7	0.93	7e-21	47.79	112	MTI49471.1
DUF1064 domain-containing protein [Clostridia bacterium]	Clostridia bacterium	91.3	91.3	0.75	7e-21	55.68	111	MEE1050200.1
TPA: Endonuclease [Caudoviricetes sp.]	Caudoviricetes sp.	92	92	0.91	8e-21	46.9	135	DAQ62623.1
Protein of unknown function (DUF1064) [Bacteriophage sp.]	Bacteriophage sp.	91.7	91.7	0.91	9e-21	46.9	132	UWI11272.1
DUF1064 domain-containing protein [Finegoldia magna]	Finegoldia magna	91.3	91.3	0.89	1e-20	50.93	115	MDU4209175.1
TPA: Endonuclease [Bacteriophage sp.]	Bacteriophage sp.	90.9	90.9	0.78	1e-20	53.19	109	DAJ80872.1
DUF1064 domain-containing protein [Deltaproteobacteria bacterium]	Deltaproteobacteria bacterium	90.9	90.9	0.81	1e-20	50	110	MBW1853063.1
DUF1064 domain-containing protein [Peptoniphilus sp. oral taxon 375]	Peptoniphilus sp. oral taxon 375	90.9	90.9	0.88	1e-20	49.53	113	MBS4872253.1
DUF1064 domain-containing protein [Pseudomonadota bacterium]	Pseudomonadota bacterium	90.5	90.5	0.81	2e-20	52.58	114	MCP4356274.1
TPA: Endonuclease [Caudoviricetes sp.]	Caudoviricetes sp.	91.3	91.3	0.91	2e-20	46.02	132	DAG45708.1
DUF1064 domain-containing protein [Oscillospiraceae bacterium]	Oscillospiraceae bacterium	90.5	90.5	0.87	2e-20	44.34	110	MCR5167083.1
TPA: hypothetical protein [Clostridiales bacterium]	Clostridiales bacterium	90.1	90.1	0.78	2e-20	53.19	109	HCF34013.1
TPA: Endonuclease [Caudoviricetes sp.]	Caudoviricetes sp.	90.1	90.1	0.81	2e-20	50.53	106	DAI09327.1
TPA: Endonuclease [Caudoviricetes sp.]	Caudoviricetes sp.	90.9	90.9	0.91	2e-20	46.9	135	DAG19414.1
TPA: Endonuclease [Caudoviricetes sp.]	Caudoviricetes sp.	90.9	90.9	0.93	2e-20	46.96	132	DAP27611.1
TPA: Endonuclease [Caudoviricetes sp.]	Caudoviricetes sp.	91.3	91.3	0.91	2e-20	46.9	148	DAV02663.1
TPA: Endonuclease [Caudoviricetes sp.]	Caudoviricetes sp.	90.1	90.1	0.76	2e-20	50.54	110	DAZ39099.1
DUF1064 domain-containing protein [Acutalibacteraceae bacterium]	Acutalibacteraceae bacterium	89.7	89.7	0.75	2e-20	54.02	103	MEE0100872.1
DUF1064 domain-containing protein [Elusimicrobiota bacterium]	Elusimicrobiota bacterium	89.7	89.7	0.85	2e-20	50	106	MBR4632917.1
TPA: Endonuclease [Caudoviricetes sp.]	Caudoviricetes sp.	89.7	89.7	0.75	3e-20	54.02	99	DAR51208.1
DUF1064 domain-containing protein [Paenibacillus polymyxa]	Paenibacillus polymyxa	90.1	90.1	0.81	3e-20	48.98	120	WP_318626901.1

## Sheet: CDS64
Description	Scientific Name	Max Score	Total Score	Query Cover	E value	Per. ident	Acc. Len	Accession
hypothetical protein HMPREF9554_01482 [Treponema phagedenis F0421]	Treponema phagedenis F0421	209	209	1	2e-67	100	108	EFW38015.1
hypothetical protein DWQ65_02185 [Treponema phagedenis]	Treponema phagedenis	208	208	1	3e-67	99.07	108	QSH98902.1
hypothetical protein [Treponema phagedenis]	Treponema phagedenis	194	194	0.94	5e-62	100	102	WP_039914875.1
hypothetical protein [Treponema phagedenis]	Treponema phagedenis	194	194	0.94	9e-62	99.02	102	WP_044634238.1
hypothetical protein FUT79_05135 [Treponema phagedenis]	Treponema phagedenis	154	154	1	5e-46	71.3	109	QEJ94646.1
hypothetical protein [Treponema phagedenis]	Treponema phagedenis	139	139	0.94	3e-40	69.61	103	WP_024751710.1
hypothetical protein [Treponema phagedenis]	Treponema phagedenis	130	130	0.94	2e-36	65.69	125	WP_252714485.1
hypothetical protein FUT79_09135 [Treponema phagedenis]	Treponema phagedenis	130	130	0.95	2e-36	64.08	113	QEJ95351.1
hypothetical protein [Treponema phagedenis]	Treponema phagedenis	130	130	0.94	2e-36	64.71	103	WP_024751625.1
hypothetical protein FUT82_02470 [Treponema phagedenis]	Treponema phagedenis	124	124	0.95	8e-34	61.17	113	QEJ96956.1
hypothetical protein HMPREF9554_00221 [Treponema phagedenis F0421]	Treponema phagedenis F0421	124	124	0.95	8e-34	61.17	113	EFW39261.1
hypothetical protein [Treponema phagedenis]	Treponema phagedenis	123	123	0.94	8e-34	61.76	103	WP_187426428.1
hypothetical protein [Treponema phagedenis]	Treponema phagedenis	123	123	0.94	1e-33	61.76	103	WP_039913941.1
hypothetical protein [Treponema phagedenis]	Treponema phagedenis	123	123	0.94	2e-33	61.76	125	WP_252723062.1
TPA: actin-rearrangement-inducing factor [Caudoviricetes sp.]	Caudoviricetes sp.	110	110	0.89	2e-28	59.79	109	DAK69407.1
hypothetical protein [uncultured Treponema sp.]	uncultured Treponema sp.	110	110	0.89	2e-28	59.79	109	WP_298680801.1
hypothetical protein [Treponema]	Treponema	99.8	99.8	0.92	2e-24	51.49	101	WP_010956880.1
hypothetical protein [Treponema putidum]	Treponema putidum	99	99	0.92	4e-24	50.5	101	WP_255805642.1
hypothetical protein [Treponema denticola]	Treponema denticola	95.5	95.5	0.91	8e-23	51	100	WP_303933632.1
hypothetical protein [Treponema pedis]	Treponema pedis	94.7	94.7	0.92	2e-22	50.5	101	WP_024469302.1
hypothetical protein [Treponema denticola]	Treponema denticola	94.4	94.4	0.92	3e-22	48.51	101	WP_253688333.1
hypothetical protein [Treponema denticola]	Treponema denticola	93.6	93.6	0.92	5e-22	48.51	101	WP_010699099.1
hypothetical protein [uncultured Treponema sp.]	uncultured Treponema sp.	90.1	90.1	0.71	8e-21	54.55	77	WP_315443171.1
TPA: Positive regulator of sigma(E), RseC/MucC [Caudoviricetes sp.]	Caudoviricetes sp.	89.7	89.7	0.88	2e-20	56.25	109	DAI00107.1
hypothetical protein [Treponema vincentii]	Treponema vincentii	88.6	88.6	0.88	7e-20	56.25	111	WP_162663097.1
hypothetical protein [Treponema sp. OMZ 857]	Treponema sp. OMZ 857	87.8	87.8	0.88	1e-19	57.29	109	WP_253728298.1
hypothetical protein [Treponema denticola]	Treponema denticola	86.3	86.3	0.92	5e-19	47.52	108	WP_253698100.1
hypothetical protein [Treponema denticola]	Treponema denticola	83.2	83.2	0.91	7e-18	51	100	WP_002689103.1
hypothetical protein [Treponema denticola]	Treponema denticola	83.2	83.2	0.92	9e-18	45.54	108	WP_010697679.1
hypothetical protein [Treponema denticola]	Treponema denticola	81.3	81.3	0.91	4e-17	51	100	WP_002670891.1
hypothetical protein [Treponema denticola]	Treponema denticola	80.9	80.9	0.91	6e-17	49	100	WP_253698016.1
hypothetical protein [Treponema phagedenis]	Treponema phagedenis	79	79	0.46	1e-16	78	53	WP_249417289.1
hypothetical protein C5O78_08415 [Treponema phagedenis]	Treponema phagedenis	79	79	0.46	1e-16	78	63	QSH95059.1
hypothetical protein [unclassified Treponema]	unclassified Treponema	78.6	78.6	0.92	5e-16	51.49	101	WP_253684884.1
TPA: Positive regulator of sigma(E), RseC/MucC [Caudoviricetes sp.]	Caudoviricetes sp.	77.8	77.8	0.94	1e-15	47.06	109	DAQ86368.1
hypothetical protein [Treponema denticola]	Treponema denticola	77.4	77.4	0.91	1e-15	52	100	WP_253731726.1
TPA: hypothetical protein [Bacteriophage sp.]	Bacteriophage sp.	73.2	73.2	0.75	1e-13	48.81	137	DAM44755.1
hypothetical protein [Treponema sp. OMZ 799]	Treponema sp. OMZ 799	63.5	63.5	0.91	3e-10	52	100	WP_253707415.1
hypothetical protein [Treponema sp. OMZ 799]	Treponema sp. OMZ 799	60.8	60.8	0.92	4e-09	52.48	101	WP_253710523.1
hypothetical protein [Treponema vincentii]	Treponema vincentii	58.9	58.9	0.73	3e-08	55.7	109	WP_212564987.1
hypothetical protein [Treponema socranskii]	Treponema socranskii	56.2	56.2	0.93	3e-07	35.85	106	WP_315601934.1
putative holin [Treponema phage phi td1]	Treponema phage phi td1	44.3	44.3	0.37	0.003	56.1	41	CBI68452.1

## Sheet: CDS66
Hit	DB	Accession	Description	Organism	Length	Score(Bits)	Identities(%)	Positives(%)	E()
1	TR	A0A0B7GSQ0	Uncharacterized protein OS=Treponema phagedenis OX=162 GN=TPHV1_10180 PE=4 SV=1	Treponema phagedenis	248	1248	98.7	99.6	4.1e-168
2	TR	A0A0B7GQ32	Terminase large subunit gp17-like C-terminal domain-containing protein OS=Treponema phagedenis OX=162 GN=TPHV1_10181 PE=4 SV=1	Treponema phagedenis	188	926	99.4	100	2.7e-120
3	TR	S5MBV8	Terminase OS=Brevibacillus phage Emery OX=1296660 GN=EMERY_3 PE=4 SV=1	Brevibacillus phage Emery	514	693	35.8	52.5	6.6e-81
4	TR	D0LP80	Terminase large subunit gp17-like C-terminal domain-containing protein OS=Haliangium ochraceum (strain DSM 14365 / JCM 11303 / SMP-2) OX=502025 GN=Hoch_0830 PE=4 SV=1	Haliangium ochraceum (strain DSM 14365 / JCM 11303 / SMP-2)	503	621	31.9	51	1.8e-70
5	TR	D0LQQ4	Terminase large subunit gp17-like C-terminal domain-containing protein OS=Haliangium ochraceum (strain DSM 14365 / JCM 11303 / SMP-2) OX=502025 GN=Hoch_1017 PE=4 SV=1	Haliangium ochraceum (strain DSM 14365 / JCM 11303 / SMP-2)	478	614	33.5	52.6	1e-69
6	TR	A0A0B7GV49	Uncharacterized protein OS=Treponema phagedenis OX=162 GN=TPHV1_10179 PE=4 SV=1	Treponema phagedenis	149	582	98.3	98.3	2.7e-69
7	TR	D0LLQ6	Terminase large subunit gp17-like C-terminal domain-containing protein OS=Haliangium ochraceum (strain DSM 14365 / JCM 11303 / SMP-2) OX=502025 GN=Hoch_0641 PE=4 SV=1	Haliangium ochraceum (strain DSM 14365 / JCM 11303 / SMP-2)	478	601	32.9	52.3	8.3e-68
8	TR	Q1DB56	Terminase, atpase subunit OS=Myxococcus xanthus (strain DK1622) OX=246197 GN=MXAN_1871 PE=4 SV=1	Myxococcus xanthus (strain DK1622)	374	418	38.7	56.9	1.7e-42
9	TR	A0A511V4J9	Terminase large subunit gp17-like C-terminal domain-containing protein OS=Aneurinibacillus danicus OX=267746 GN=ADA01nite_13040 PE=4 SV=1	Aneurinibacillus danicus	433	419	28.9	47	4.4e-42
10	TR	Q1IL43	Terminase large subunit gp17-like C-terminal domain-containing protein OS=Koribacter versatilis (strain Ellin345) OX=204669 GN=Acid345_3406 PE=4 SV=1	Koribacter versatilis (strain Ellin345)	482	388	26.8	46.1	2.2e-37
11	TR	A0A6L5WL82	Terminase large subunit gp17-like C-terminal domain-containing protein OS=Campylobacter portucalensis OX=2608384 GN=F1B92_06255 PE=4 SV=1	Campylobacter portucalensis	521	382	28.3	47.3	2.6e-36
12	TR	A0A1T4WDQ7	Mu-like prophage FluMu protein gp28 OS=Clostridium sp. USBA 49 OX=1881060 GN=SAMN05428976_10266 PE=4 SV=1	Clostridium sp. USBA 49	483	380	29.4	47.2	2.8e-36
13	TR	D7BGH0	Terminase large subunit gp17-like C-terminal domain-containing protein OS=Allomeiothermus silvanus (strain ATCC 700542 / DSM 9946 / NBRC 106475 / NCIMB 13440 / VI-R2) OX=526227 GN=Mesil_1911 PE=4 SV=1	Allomeiothermus silvanus (strain ATCC 700542 / DSM 9946 / NBRC 106475 / NCIMB 13440 / VI-R2)	427	377	28.4	46.3	2.8e-36
14	TR	K9RQY5	Mu-like prophage FluMu protein gp28 OS=Synechococcus sp. (strain ATCC 27167 / PCC 6312) OX=195253 GN=Syn6312_1157 PE=4 SV=1	Synechococcus sp. (strain ATCC 27167 / PCC 6312)	448	372	29.5	46.5	2e-35
15	TR	A0A8K2A6I3	Terminase OS=Petrachloros mirabilis ULC683 OX=2781853 GN=GS597_01400 PE=4 SV=1	Petrachloros mirabilis ULC683	439	362	26.9	43.4	4e-34
16	TR	A0A8J7RLM3	Terminase family protein OS=Tianweitania sediminis OX=1502156 GN=J5Y06_12365 PE=4 SV=1	Tianweitania sediminis	455	357	27.1	45.9	2.5e-33
17	TR	A0A930T042	Terminase OS=Candidatus Sericytochromatia bacterium OX=2762020 GN=IGS03_16735 PE=4 SV=1	Candidatus Sericytochromatia bacterium	442	352	25.9	44.1	9.8e-33
18	TR	C8PIK9	Transposase OS=Campylobacter gracilis RM3268 OX=553220 GN=CAMGR0001_1670 PE=4 SV=1	Campylobacter gracilis RM3268	518	352	29.2	46.6	2.8e-32
19	TR	V7IBV9	Terminase large subunit gp17-like C-terminal domain-containing protein OS=Eikenella corrodens CC92I OX=1073362 GN=HMPREF1177_02046 PE=4 SV=1	Eikenella corrodens CC92I	433	346	26.1	45.6	5.5e-32
20	TR	A0RNP1	Terminase large subunit gp17-like C-terminal domain-containing protein OS=Campylobacter fetus subsp. fetus (strain 82-40) OX=360106 GN=CFF8240_0649 PE=4 SV=1	Campylobacter fetus subsp. fetus (strain 82-40)	523	349	25.9	43.4	7.5e-32
21	TR	A0A4Q0MMS2	Terminase OS=Hansschlegelia zhihuaiae OX=405005 GN=EK403_03205 PE=4 SV=1	Hansschlegelia zhihuaiae	467	345	26.7	44.6	1.3e-31
22	TR	E1QHC0	Terminase large subunit gp17-like C-terminal domain-containing protein OS=Desulfarculus baarsii (strain ATCC 33931 / DSM 2075 / LMG 7858 / VKM B-1802 / 2st14) OX=644282 GN=Deba_1595 PE=4 SV=1	Desulfarculus baarsii (strain ATCC 33931 / DSM 2075 / LMG 7858 / VKM B-1802 / 2st14)	443	341	27.1	43.8	3.1e-31
23	TR	A0A0F2J0X1	Terminase-like protein OS=Candidatus Magnetoovum chiemensis OX=1609970 GN=MCHI_002195 PE=4 SV=1	Candidatus Magnetoovum chiemensis	431	340	26.5	44.9	3.5e-31
24	TR	A0A1C2DS02	Terminase OS=Mesorhizobium hungaricum OX=1566387 GN=QV13_12425 PE=4 SV=1	Mesorhizobium hungaricum	460	339	26.1	44.4	7.4e-31
25	TR	I0AFP6	Mu-like prophage protein GP28 OS=Ignavibacterium album (strain DSM 19864 / JCM 16511 / NBRC 101810 / Mat9-16) OX=945713 GN=IALB_0089 PE=4 SV=1	Ignavibacterium album (strain DSM 19864 / JCM 16511 / NBRC 101810 / Mat9-16)	451	334	27.2	44	3e-30
26	TR	A0A254RDD2	Terminase large subunit gp17-like C-terminal domain-containing protein OS=Fibrobacter sp. UWR2 OX=1964352 GN=B7994_07390 PE=4 SV=1	Fibrobacter sp. UWR2	468	332	27	42.9	7.1e-30
27	TR	A0A840GJN8	Phage FluMu gp28-like protein OS=Rhodocyclus tenuis OX=1066 GN=GGD90_002771 PE=4 SV=1	Rhodocyclus tenuis	446	328	25.2	42.8	1.8e-29
28	TR	A0A972JPM2	Terminase OS=Roseobacter sp. HKCCD8822 OX=2690528 GN=GTF92_11870 PE=4 SV=1	Roseobacter sp. HKCCD8822	478	328	26.7	43.8	2.8e-29
29	TR	A0A934IW45	Terminase OS=Devosia sediminis OX=2798801 GN=JEQ47_01600 PE=4 SV=1	Devosia sediminis	462	327	26.8	44.1	3.1e-29
30	TR	B9JYG4	Terminase large subunit gp17-like C-terminal domain-containing protein OS=Allorhizobium ampelinum (strain ATCC BAA-846 / DSM 112012 / S4) OX=311402 GN=Avi_3048 PE=4 SV=1	Allorhizobium ampelinum (strain ATCC BAA-846 / DSM 112012 / S4)	452	326	26.7	43.5	3.7e-29
31	TR	A0A511MX23	Uncharacterized protein OS=Deinococcus cellulosilyticus (strain DSM 18568 / NBRC 106333 / KACC 11606 / 5516J-15) OX=1223518 GN=DC3_04530 PE=4 SV=1	Deinococcus cellulosilyticus (strain DSM 18568 / NBRC 106333 / KACC 11606 / 5516J-15)	462	326	25.4	44.5	4.2e-29
32	TR	Q9RZ60	Terminase large subunit gp17-like C-terminal domain-containing protein OS=Deinococcus radiodurans (strain ATCC 13939 / DSM 20539 / JCM 16871 / CCUG 27074 / LMG 4051 / NBRC 15346 / NCIMB 9279 / VKM B-1422 / R1) OX=243230 GN=DR_A0094 PE=4 SV=1	Deinococcus radiodurans (strain ATCC 13939 / DSM 20539 / JCM 16871 / CCUG 27074 / LMG 4051 / NBRC 15346 / NCIMB 9279 / VKM B-1422 / R1)	458	325	26.5	42.7	5.4e-29
33	TR	A0A8J3DDQ8	Terminase large subunit gp17-like C-terminal domain-containing protein OS=Cerasicoccus arenae OX=424488 GN=GCM10007047_25070 PE=4 SV=1	Cerasicoccus arenae	469	325	26.9	45.7	6.2e-29
34	TR	A0A401FZX7	Terminase large subunit gp17-like C-terminal domain-containing protein OS=Desulfonema ishimotonii OX=45657 GN=DENIS_3469 PE=4 SV=1	Desulfonema ishimotonii	469	325	27.6	44.2	6.2e-29
35	TR	G4CJJ4	Prophage MuMc02, terminase, ATPase subunit OS=Neisseria shayeganii 871 OX=1032488 GN=HMPREF9371_1784 PE=4 SV=1	Neisseria shayeganii 871	433	322	24.9	43.9	9.6e-29
36	TR	A0A840RP25	Phage FluMu gp28-like protein OS=Glaciimonas immobilis OX=728004 GN=HNR39_000294 PE=4 SV=1	Glaciimonas immobilis	438	320	25.4	42.7	1.9e-28
37	TR	A0A0C5EIC0	Terminase large subunit gp17-like C-terminal domain-containing protein OS=Pseudomonas sp. MRSN 12121 OX=1611770 GN=TO66_18810 PE=4 SV=1	Pseudomonas sp. MRSN 12121	433	314	24.4	43.7	1.1e-27
38	TR	A0A924CNH2	Terminase OS=Leptolyngbyaceae cyanobacterium LF-bin-369 OX=2804781 GN=H7237_03755 PE=4 SV=1	Leptolyngbyaceae cyanobacterium LF-bin-369	422	313	28.4	43.3	1.3e-27
39	TR	A0A8K2A865	Terminase OS=Petrachloros mirabilis ULC683 OX=2781853 GN=GS597_09130 PE=4 SV=1	Petrachloros mirabilis ULC683	453	312	26	43.4	2.7e-27
40	TR	A0A518LNT3	Terminase-like family protein OS=Phycisphaerae bacterium RAS2 OX=2528035 GN=RAS2_28230 PE=4 SV=1	Phycisphaerae bacterium RAS2	454	312	25.5	42.5	2.7e-27
41	TR	A0A9Q4G940	Terminase large subunit gp17-like C-terminal domain-containing protein OS=Ignavibacteria bacterium OX=2053306 GN=HF314_12060 PE=4 SV=1	Ignavibacteria bacterium	487	313	28.2	46	3e-27
42	TR	A0A4R5W3S7	Terminase OS=Sapientia aquatica OX=1549640 GN=E2I14_10370 PE=4 SV=1	Sapientia aquatica	442	311	24.1	43.2	3.2e-27
43	TR	A0A5P3MPP7	Terminase OS=Neisseria animalis OX=492 GN=D0T90_02545 PE=4 SV=1	Neisseria animalis	433	309	24.4	44.6	5.2e-27
44	TR	A0A378UJI0	Phage-like protein OS=Bergeriella denitrificans OX=494 GN=NCTC10295_00827 PE=4 SV=1	Bergeriella denitrificans	433	309	24.4	44.6	5.2e-27
45	TR	A0A4R1KJJ0	Phage FluMu gp28-like protein OS=Lonepinella koalarum OX=53417 GN=EV692_2410 PE=4 SV=1	Lonepinella koalarum	436	309	25.3	44.1	5.4e-27
46	TR	A0A4R6U3D3	Phage FluMu gp28-like protein OS=Tepidicella xavieri OX=360241 GN=DFR43_11463 PE=4 SV=1	Tepidicella xavieri	443	309	25.9	42.9	5.9e-27
47	TR	A0A0J5P2X2	Terminase OS=Muribacter muris OX=67855 GN=RO21_10800 PE=4 SV=1	Muribacter muris	438	308	25.6	44.1	7.6e-27
48	TR	B9XDE2	Terminase large subunit gp17-like C-terminal domain-containing protein OS=Pedosphaera parvula (strain Ellin514) OX=320771 GN=Cflav_PD6363 PE=4 SV=1	Pedosphaera parvula (strain Ellin514)	437	307	26.8	43.3	1e-26
49	TR	A0A842H9F8	Terminase large subunit gp17-like C-terminal domain-containing protein OS=Ruficoccus amylovorans OX=1804625 GN=H5P28_02145 PE=4 SV=1	Ruficoccus amylovorans	490	309	24.3	42.6	1e-26
50	TR	A0A2P9JZI8	Terminase large subunit OS=Alteromonadaceae phage B23 OX=2094572 PE=4 SV=1	Alteromonadaceae phage B23	445	305	24.6	44.7	2.1e-26
51	TR	A0A1K1LBH3	Phage terminase, large subunit OS=Desulfovibrio piger OX=901 GN=DESPIGER_0165 PE=4 SV=1	Desulfovibrio piger	459	305	26.1	43.6	2.4e-26
52	TR	A0A410PKP6	Terminase large subunit gp17-like C-terminal domain-containing protein OS=Clostridium sp. JN-9 OX=2507159 GN=EQM05_04265 PE=4 SV=1	Clostridium sp. JN-9	483	305	26.9	44.8	3.2e-26
53	TR	A0A2A2HD64	Terminase OS=Arsenophonus sp. ENCA OX=1987579 GN=CBG25_05065 PE=4 SV=1	Arsenophonus sp. ENCA	438	303	24.9	43.1	3.5e-26
54	TR	A0A317DTF6	Terminase OS=Zavarzinia aquatilis OX=2211142 GN=DKG74_20770 PE=4 SV=1	Zavarzinia aquatilis	454	303	24.8	44.2	4.2e-26
55	TR	Q2LQR4	Mu-like prophage Flumu protein gp28 OS=Syntrophus aciditrophicus (strain SB) OX=56780 GN=SYN_02304 PE=4 SV=1	Syntrophus aciditrophicus (strain SB)	479	303	25.6	43.4	5.6e-26
56	TR	A0A1I5W394	Mu-like prophage FluMu protein gp28 OS=Roseivivax halotolerans OX=93684 GN=SAMN05421853_102100 PE=4 SV=1	Roseivivax halotolerans	462	302	29.6	47.1	6.3e-26
57	TR	A0A433UF74	Terminase large subunit gp17-like C-terminal domain-containing protein OS=Trichormus variabilis SAG 1403-4b OX=447716 GN=DSM107003_50090 PE=4 SV=1	Trichormus variabilis SAG 1403-4b	437	301	26.8	45.3	6.3e-26
58	TR	A7INX8	Terminase large subunit gp17-like C-terminal domain-containing protein OS=Xanthobacter autotrophicus (strain ATCC BAA-1158 / Py2) OX=78245 GN=Xaut_4503 PE=4 SV=1	Xanthobacter autotrophicus (strain ATCC BAA-1158 / Py2)	457	301	26.1	44.6	8e-26
59	TR	Q602X5	Putative prophage MuMc02, terminase, ATPase subunit OS=Methylococcus capsulatus (strain ATCC 33009 / NCIMB 11132 / Bath) OX=243233 GN=MCA2933 PE=4 SV=1	Methylococcus capsulatus (strain ATCC 33009 / NCIMB 11132 / Bath)	443	300	26	43.9	9.2e-26
60	TR	A0A5S9R785	Terminase large subunit gp17-like C-terminal domain-containing protein OS=Starkeya nomas OX=2666134 GN=STARVERO_04329 PE=4 SV=1	Starkeya nomas	457	298	26	43.6	2e-25
61	TR	U3TRX6	Prophage MuMc02, terminase, ATPase subunit, putative/putative DNA packaging protein Gp17 OS=Plautia stali symbiont OX=891974 GN=E05_18290 PE=4 SV=1	Plautia stali symbiont	438	297	24.8	42.5	2.1e-25
62	TR	A0A840S7L6	Phage FluMu gp28-like protein OS=Inhella inkyongensis OX=392593 GN=HNQ51_001754 PE=4 SV=1	Inhella inkyongensis	471	298	24.8	42.5	2.3e-25
63	TR	A0A2A2GTK0	Terminase OS=Arsenophonus sp. ENCA OX=1987579 GN=CBG25_19365 PE=4 SV=1	Arsenophonus sp. ENCA	438	296	24.5	42.1	2.9e-25
64	TR	A0A3A9HSI9	Terminase large subunit gp17-like C-terminal domain-containing protein OS=Pyramidobacter sp. CG50-2 OX=2382160 GN=D7D26_02970 PE=4 SV=1	Pyramidobacter sp. CG50-2	529	299	26.1	42.9	2.9e-25
65	TR	A0A2R8BDI2	Terminase large subunit gp17-like C-terminal domain-containing protein OS=Ascidiaceihabitans donghaensis OX=1510460 GN=ASD8599_01740 PE=4 SV=1	Ascidiaceihabitans donghaensis	500	298	26	42.7	3.1e-25
66	TR	A0A7W6RFU3	Phage FluMu gp28-like protein OS=Roseospira visakhapatnamensis OX=390880 GN=GGD89_003426 PE=4 SV=1	Roseospira visakhapatnamensis	460	296	23.9	41.9	3.8e-25
67	TR	S7UNI8	Prophage MuMc02, terminase, ATPase subunit OS=Desulfohalovibrio alkalitolerans DSM 16529 OX=1121439 GN=dsat_1930 PE=4 SV=1	Desulfohalovibrio alkalitolerans DSM 16529	436	295	23.9	42.7	3.8e-25
68	TR	A0A0J9EDJ2	Mu-like prophage FluMu protein gp28 OS=Candidatus Rhodobacter lobularis OX=1675527 GN=AIOL_000945 PE=4 SV=1	Candidatus Rhodobacter lobularis	512	297	26.7	42.8	4.6e-25
69	TR	A0A6H0T5M0	Terminase OS=Pasteurellaceae bacterium RH1A OX=1823760 GN=A4G20_05610 PE=4 SV=1	Pasteurellaceae bacterium RH1A	437	294	24.1	43.9	5.3e-25
70	TR	A0A344J3U3	Terminase large subunit gp17-like C-terminal domain-containing protein OS=Lysobacter oculi OX=2698682 GN=DCD74_02445 PE=4 SV=1	Lysobacter oculi	472	295	26.1	43.2	5.8e-25
71	TR	A0A4R1FR29	Phage FluMu gp28-like protein OS=Volucribacter psittacicida OX=203482 GN=EV694_1952 PE=4 SV=1	Volucribacter psittacicida	437	292	24.5	42.8	9.6e-25
72	TR	A0A2A2GW54	Terminase OS=Arsenophonus sp. ENCA OX=1987579 GN=CBG25_17100 PE=4 SV=1	Arsenophonus sp. ENCA	438	292	24.2	42.9	9.8e-25
73	TR	U3U717	Prophage MuMc02, terminase, ATPase subunit, putative/putative DNA packaging protein Gp17 OS=Plautia stali symbiont OX=891974 GN=E05_06950 PE=4 SV=1	Plautia stali symbiont	438	291	24.5	42.2	1.3e-24
74	TR	R7LBU2	Mu-like prophage Flumu protein gp28 OS=Coraliomargarita sp. CAG:312 OX=1262865 GN=BN601_00222 PE=4 SV=1	Coraliomargarita sp. CAG:312	449	291	24.5	42.1	1.5e-24
75	TR	A0A1A6C8A4	Mu-like prophage FluMu protein gp28 OS=Acidihalobacter prosperus OX=160660 GN=Thpro_020513 PE=4 SV=1	Acidihalobacter prosperus	488	291	25.1	41.7	2.2e-24
76	TR	A0A1E3H5V8	Terminase-like family protein OS=Methylobrevis pamukkalensis OX=1439726 GN=A6302_01475 PE=4 SV=1	Methylobrevis pamukkalensis	479	290	26.3	40.6	2.8e-24
77	TR	A9D2W4	Mu-like prophage FluMu protein gp28 OS=Hoeflea phototrophica (strain DSM 17068 / NCIMB 14078 / DFL-43) OX=411684 GN=HPDFL43_14852 PE=4 SV=1	Hoeflea phototrophica (strain DSM 17068 / NCIMB 14078 / DFL-43)	460	289	25.4	43.8	3.1e-24
78	TR	A0A1H7GAT4	Mu-like prophage FluMu protein gp28 OS=Roseovarius azorensis OX=1287727 GN=SAMN05443999_101244 PE=4 SV=1	Roseovarius azorensis	474	287	27.3	44.7	6.5e-24
79	TR	A0A921P050	Large terminase protein OS=Profundibacterium mesophilum KAUST100406-0324 OX=1037889 GN=PMES_00935 PE=4 SV=1	Profundibacterium mesophilum KAUST100406-0324	478	287	24.6	43.3	6.7e-24
80	TR	A0A7W6S2V0	Phage FluMu gp28-like protein OS=Roseospira goensis OX=391922 GN=GGD88_003494 PE=4 SV=1	Roseospira goensis	459	286	24.3	41.5	7.5e-24
81	TR	B8F5B0	Prophage MuMc02, terminase, ATPase subunit, putative/putative DNA packaging protein Gp17 OS=Glaesserella parasuis serovar 5 (strain SH0165) OX=557723 GN=HAPS_0883 PE=4 SV=1	Glaesserella parasuis serovar 5 (strain SH0165)	411	284	25.4	44.2	7.8e-24
82	TR	A0A2P1PSU5	Terminase OS=Ahniella affigens OX=2021234 GN=C7S18_12200 PE=4 SV=1	Ahniella affigens	454	285	25.1	43.3	9.6e-24
83	TR	D4M9Q1	Mu-like prophage FluMu protein gp28 OS=Fretibacterium fastidiosum OX=651822 GN=SY1_16150 PE=4 SV=1	Fretibacterium fastidiosum	532	285	25.1	43.2	1.9e-23
84	TR	A0A1U7CZN9	Mu-like prophage FluMu protein gp28 OS=Salipiger profundus OX=1229727 GN=Ga0080559_TMP490 PE=4 SV=1	Salipiger profundus	470	283	26.6	43.9	2e-23
85	TR	A0A1B0T6F0	Terminase large subunit OS=Thiobacimonas phage vB_ThpS-P1 OX=1698523 GN=vBThpSP1_023 PE=4 SV=1	Thiobacimonas phage vB_ThpS-P1	470	283	26.6	43.9	2e-23
86	TR	Q5ZQY5	Large terminase subunit OS=Pseudomonas phage B3 OX=151599 GN=B3ORF31 PE=4 SV=1	Pseudomonas phage B3	486	283	25.2	41.7	2.4e-23
87	TR	A0A1H9JGZ8	Mu-like prophage FluMu protein gp28 OS=Giesbergeria anulus OX=180197 GN=SAMN02982919_01389 PE=4 SV=1	Giesbergeria anulus	471	282	25.4	42.4	2.8e-23
88	TR	G4RDD7	Phage terminase, large subunit OS=Pelagibacterium halotolerans (strain DSM 22347 / JCM 15775 / CGMCC 1.7692 / B2) OX=1082931 GN=KKY_724 PE=4 SV=1	Pelagibacterium halotolerans (strain DSM 22347 / JCM 15775 / CGMCC 1.7692 / B2)	440	280	24.3	42.7	3.7e-23
89	TR	A0A7S9C866	Terminase large subunit gp17-like C-terminal domain-containing protein OS=Kinneretia sp. DAIF2 OX=2714952 GN=G8A07_15745 PE=4 SV=1	Kinneretia sp. DAIF2	471	281	24.6	42.5	3.7e-23
90	TR	A0A1Y6CRJ7	Mu-like prophage FluMu protein gp28 OS=Tistlia consotensis USBA 355 OX=560819 GN=SAMN05428998_14834 PE=4 SV=1	Tistlia consotensis USBA 355	454	280	25.7	43.2	4.3e-23
91	TR	A0A397P3A0	Phage FluMu gp28-like protein OS=Hephaestia caeni OX=645617 GN=DFR49_2292 PE=4 SV=1	Hephaestia caeni	457	280	24.3	43.9	4.4e-23
92	TR	A0A0K8QNJ9	Terminase OS=Mizugakiibacter sediminis OX=1475481 GN=MBSD_1207 PE=4 SV=1	Mizugakiibacter sediminis	445	279	25.4	42.4	5.3e-23
93	TR	A0A369ANI0	Phage FluMu gp28-like protein OS=Extensimonas vulgaris OX=1031594 GN=DFR45_102132 PE=4 SV=1	Extensimonas vulgaris	477	279	26.2	41.9	7.2e-23
94	TR	A0A6C1BTU4	Terminase large subunit gp17-like C-terminal domain-containing protein OS=Hydrogenobacter sp. T-8 OX=1632019 GN=G3M65_00380 PE=4 SV=1	Hydrogenobacter sp. T-8	433	277	24.9	44.5	8.4e-23
95	TR	A0A2Z4Q1C4	Terminase large subunit OS=Pasteurella phage AFS-2018a OX=2201988 PE=4 SV=1	Pasteurella phage AFS-2018a	435	277	24.4	43	8.6e-23
96	TR	A0A8J7KWT4	Terminase OS=Candidatus Symbiopectobacterium sp. Dall1.0 OX=2794577 GN=EKE20_14330 PE=4 SV=1	Candidatus Symbiopectobacterium sp. Dall1.0	438	277	25.1	41.6	8.9e-23
97	TR	B9XRU9	Terminase large subunit gp17-like C-terminal domain-containing protein OS=Pedosphaera parvula (strain Ellin514) OX=320771 GN=Cflav_PD0253 PE=4 SV=1	Pedosphaera parvula (strain Ellin514)	447	277	26.7	40.4	9.8e-23
98	TR	A0A024HCB3	Large terminase subunit OS=Pseudomonas knackmussii (strain DSM 6978 / LMG 23759 / B13) OX=1301098 GN=PKB_0769 PE=4 SV=1	Pseudomonas knackmussii (strain DSM 6978 / LMG 23759 / B13)	484	278	25.5	42.5	1e-22
99	TR	A0A7U7ENC9	Terminase large subunit gp17-like C-terminal domain-containing protein OS=Pseudomonas carbonaria OX=2762745 GN=PSEWESI4_01496 PE=4 SV=1	Pseudomonas carbonaria	486	278	24.8	42.2	1e-22
100	TR	A0A8D4IWI9	Terminase OS=Mergibacter septicus OX=221402 GN=CEP48_03160 PE=4 SV=1	Mergibacter septicus	435	276	23.5	42.8	1.2e-22
101	TR	B9XQ62	Terminase large subunit gp17-like C-terminal domain-containing protein OS=Pedosphaera parvula (strain Ellin514) OX=320771 GN=Cflav_PD1203 PE=4 SV=1	Pedosphaera parvula (strain Ellin514)	449	276	26.5	40.6	1.3e-22
102	TR	A0A8J7L002	Terminase OS=Candidatus Symbiopectobacterium sp. Clec_Harlan OX=2794576 GN=EKE12_00905 PE=4 SV=1	Candidatus Symbiopectobacterium sp. Clec_Harlan	438	273	23.8	42.5	2.9e-22
103	TR	A0A418T1R8	Terminase OS=Paracoccus onubensis OX=1675788 GN=D3P04_05090 PE=4 SV=1	Paracoccus onubensis	486	274	25.7	43	3.4e-22
104	TR	A0A5C7ELD4	Terminase OS=Pelomicrobium methylotrophicum OX=2602750 GN=FR698_07895 PE=4 SV=1	Pelomicrobium methylotrophicum	461	272	24.9	42.2	4.9e-22
105	TR	A0A1X7NF25	Mu-like prophage FluMu protein gp28 OS=Maritimibacter sp. HL-12 OX=1162418 GN=SAMN05661107_0662 PE=4 SV=1	Maritimibacter sp. HL-12	480	272	25	43.3	5.8e-22
106	TR	A0A4R3NF77	Phage FluMu gp28-like protein OS=Thermomonas haemolytica OX=141949 GN=EDC34_101239 PE=4 SV=1	Thermomonas haemolytica	447	269	25.1	42.1	1.1e-21
107	TR	A0A511NBS2	Terminase large subunit gp17-like C-terminal domain-containing protein OS=Deinococcus cellulosilyticus (strain DSM 18568 / NBRC 106333 / KACC 11606 / 5516J-15) OX=1223518 GN=DC3_56510 PE=4 SV=1	Deinococcus cellulosilyticus (strain DSM 18568 / NBRC 106333 / KACC 11606 / 5516J-15)	436	267	26.5	43.6	1.7e-21
108	TR	A0A1G6A728	Mu-like prophage FluMu protein gp28 OS=Desulfonatronum thiosulfatophilum OX=617002 GN=SAMN05660653_00177 PE=4 SV=1	Desulfonatronum thiosulfatophilum	462	266	25.4	43.5	2.9e-21
109	TR	A0A318T2M7	Phage FluMu gp28-like protein OS=Phyllobacterium leguminum OX=314237 GN=C7477_11838 PE=4 SV=1	Phyllobacterium leguminum	465	266	24.8	42.5	3e-21
110	TR	A0A7Y7NQ74	Terminase large subunit gp17-like C-terminal domain-containing protein OS=Geobacteraceae bacterium OX=2282154 GN=HXX17_11920 PE=4 SV=1	Geobacteraceae bacterium	482	266	23.8	42.6	3.5e-21
111	TR	A0A2S8S6G4	Phage FluMu gp28-like protein OS=Defluviimonas denitrificans OX=404881 GN=LX70_02663 PE=4 SV=1	Defluviimonas denitrificans	488	266	27.8	45.5	3.6e-21
112	TR	A0A7X5J835	Terminase large subunit gp17-like C-terminal domain-containing protein OS=Pannonibacter sp. XCT-53 OX=2750085 GN=GWI72_00795 PE=4 SV=1	Pannonibacter sp. XCT-53	474	264	24.4	42.5	5.9e-21
113	TR	A0A1N6RPN3	Mu-like prophage FluMu protein gp28 OS=Marinobacterium stanieri OX=49186 GN=SAMN05421647_103449 PE=4 SV=1	Marinobacterium stanieri	479	264	23.7	41.8	6.1e-21
114	TR	A0A1G8GGI2	Mu-like prophage FluMu protein gp28 (Fragment) OS=Roseospirillum parvum OX=83401 GN=SAMN05421742_1271 PE=4 SV=1	Roseospirillum parvum	438	262	24.8	42.3	7.7e-21
115	TR	A0A8J7RYY7	Terminase family protein OS=Marivibrio halodurans OX=2039722 GN=KAJ83_09700 PE=4 SV=1	Marivibrio halodurans	492	263	24.6	41.5	9e-21
116	TR	A0A547PWC5	Terminase OS=Paenimaribius caenipelagi OX=2489174 GN=FEV53_12060 PE=4 SV=1	Paenimaribius caenipelagi	468	261	24.5	41.7	1.3e-20
117	TR	A0A3N4UPF5	Phage FluMu gp28-like protein OS=Tibeticola sediminis OX=1917811 GN=EDC62_0217 PE=4 SV=1	Tibeticola sediminis	591	263	24.2	41.4	1.5e-20
118	TR	A0A840G8L6	Phage FluMu gp28-like protein OS=Rhodocyclus tenuis OX=1066 GN=GGD90_001631 PE=4 SV=1	Rhodocyclus tenuis	483	260	25.3	42.8	2e-20
119	TR	A0A1V0B6H7	Terminase OS=Halopseudomonas phragmitis OX=1931241 GN=BVH74_12685 PE=4 SV=1	Halopseudomonas phragmitis	461	258	23.3	41.7	3.1e-20
120	TR	Q1DB57	Phage terminase, ATPase subunit OS=Myxococcus xanthus (strain DK1622) OX=246197 GN=MXAN_1870 PE=4 SV=1	Myxococcus xanthus (strain DK1622)	187	242	37.2	53.2	4.7e-20
121	TR	A0A924FTV9	Terminase OS=Tardiphaga sp. OX=1926292 GN=H7312_10640 PE=4 SV=1	Tardiphaga sp.	445	256	22.5	42.6	4.8e-20
122	TR	A0A2U2DFU5	Terminase large subunit gp17-like C-terminal domain-containing protein OS=Rhizobium album OX=2182425 GN=DEM27_32615 PE=4 SV=1	Rhizobium album	468	256	23.9	41.8	5.8e-20
123	TR	A0A2P0B0E8	Terminase large subunit gp17-like C-terminal domain-containing protein OS=Citromicrobium sp. RCC1897 OX=1812182 GN=A0U43_10605 PE=4 SV=1	Citromicrobium sp. RCC1897	474	256	24.5	39.9	6.1e-20
124	TR	A0A2H6AWY0	Terminase large subunit gp17-like C-terminal domain-containing protein OS=bacterium HR39 OX=2035434 GN=HRbin39_01832 PE=4 SV=1	bacterium HR39	444	254	24.4	41.9	8.6e-20
125	TR	A0A1P8UXK4	Mu-like prophage FluMu protein gp28 OS=Salipiger abyssi OX=1250539 GN=Ga0080574_TMP3794 PE=4 SV=1	Salipiger abyssi	482	255	26	41.7	8.7e-20
126	TR	A0A369TI94	Terminase OS=Thalassococcus profundi OX=2282382 GN=DU478_17505 PE=4 SV=1	Thalassococcus profundi	472	254	26	43.6	1.1e-19
127	TR	A0A239BEG0	Mu-like prophage FluMu protein gp28 OS=Humidesulfovibrio mexicanus OX=147047 GN=SAMN04488503_2489 PE=4 SV=1	Humidesulfovibrio mexicanus	455	253	24.5	41.9	1.3e-19
128	TR	A0A1V0PS61	Phage terminase, large subunit OS=Rhodovulum sp. P5 OX=1564506 GN=RGUI_0831 PE=4 SV=1	Rhodovulum sp. P5	469	251	23.9	40.7	2.5e-19
129	TR	A0A1B1P714	Terminase large subunit OS=Rhodovulum phage vB_RhkS_P1 OX=1873452 GN=Rhks_33 PE=4 SV=1	Rhodovulum phage vB_RhkS_P1	469	251	23.9	40.7	2.5e-19
130	TR	U9WB14	Terminase OS=Leptolyngbya sp. Heron Island J OX=1385935 GN=N836_03570 PE=4 SV=1	Leptolyngbya sp. Heron Island J	452	249	26.3	39.3	4e-19
131	TR	A0A2Z6DY25	Terminase large subunit gp17-like C-terminal domain-containing protein OS=Hydrogenophilus thermoluteolus OX=297 GN=HPTL_0961 PE=4 SV=1	Hydrogenophilus thermoluteolus	457	248	24.1	41.4	5.6e-19
132	TR	U3U0Y0	Terminase large subunit gp17-like C-terminal domain-containing protein OS=Plautia stali symbiont OX=891974 GN=E05_30470 PE=4 SV=1	Plautia stali symbiont	369	245	24.9	41.8	5.6e-19
133	TR	A0A3B0N0P7	Terminase large subunit gp17-like C-terminal domain-containing protein OS=Roseibaca ekhonensis OX=254356 GN=ROE7235_03379 PE=4 SV=1	Roseibaca ekhonensis	468	248	24.8	41	6.1e-19
134	TR	A0A839AET6	Terminase large subunit gp17-like C-terminal domain-containing protein OS=Stappia albiluteola OX=2758565 GN=H2509_10040 PE=4 SV=1	Stappia albiluteola	466	247	24.9	41	8e-19
135	TR	H6SQN0	Terminase large subunit gp17-like C-terminal domain-containing protein OS=Pararhodospirillum photometricum DSM 122 OX=1150469 GN=RSPPHO_00719 PE=4 SV=1	Pararhodospirillum photometricum DSM 122	466	246	24.7	41.7	1.1e-18
136	TR	A0A2M9G0T0	Terminase large subunit gp17-like C-terminal domain-containing protein OS=Minwuia thermotolerans OX=2056226 GN=CVT23_04935 PE=4 SV=1	Minwuia thermotolerans	495	246	26.1	41.5	1.3e-18
137	TR	F2J5M3	Large terminase subunit OS=Polymorphum gilvum (strain LMG 25793 / CGMCC 1.9160 / SL003B-26A1) OX=991905 GN=SL003B_1679 PE=4 SV=1	Polymorphum gilvum (strain LMG 25793 / CGMCC 1.9160 / SL003B-26A1)	470	245	25.1	42	1.5e-18
138	TR	T2G9H3	Putative mu-like prophage Flumu protein gp28 OS=Megalodesulfovibrio gigas (strain ATCC 19364 / DSM 1382 / NCIMB 9332 / VKM B-1759) OX=1121448 GN=DGI_0942 PE=4 SV=1	Megalodesulfovibrio gigas (strain ATCC 19364 / DSM 1382 / NCIMB 9332 / VKM B-1759)	490	244	24.5	40.6	2.2e-18
139	TR	A0A4R3JRQ5	Phage FluMu gp28-like protein OS=Sulfuritortus calidifontis OX=1914471 GN=EDC61_11955 PE=4 SV=1	Sulfuritortus calidifontis	448	241	23.3	40.6	4e-18
140	TR	A0A2T4JDM9	Terminase OS=Fuscovulum blasticum DSM 2131 OX=1188250 GN=C5F44_02580 PE=4 SV=1	Fuscovulum blasticum DSM 2131	469	241	23.4	42.1	4.7e-18
141	TR	A0A4Q2YC29	Terminase large subunit gp17-like C-terminal domain-containing protein OS=Verrucomicrobiaceae bacterium OX=2026800 GN=EOP86_09860 PE=4 SV=1	Verrucomicrobiaceae bacterium	507	241	24.1	40	5.8e-18
142	TR	B1ZU84	Terminase large subunit gp17-like C-terminal domain-containing protein OS=Opitutus terrae (strain DSM 11246 / JCM 15787 / PB90-1) OX=452637 GN=Oter_3416 PE=4 SV=1	Opitutus terrae (strain DSM 11246 / JCM 15787 / PB90-1)	521	240	26.5	41.2	8.3e-18
143	TR	A0A2T4JQS9	Terminase OS=Cereibacter changlensis JA139 OX=1188249 GN=C5F48_18540 PE=4 SV=1	Cereibacter changlensis JA139	470	239	24.8	42.1	8.4e-18
144	TR	V4NZ91	Terminase large subunit gp17-like C-terminal domain-containing protein OS=Asticcacaulis sp. YBE204 OX=1282363 GN=AEYBE204_13180 PE=4 SV=1	Asticcacaulis sp. YBE204	487	239	26.9	39	9.3e-18
145	TR	A0A7X0LKR4	Phage FluMu gp28-like protein OS=Algisphaera agarilytica OX=1385975 GN=HNQ40_001019 PE=4 SV=1	Algisphaera agarilytica	479	229	23.2	41.1	1.6e-16
146	TR	E6N5U0	Prophage MuMc02, terminase, ATPase subunit OS=Caldiarchaeum subterraneum OX=311458 GN=CSUB_C0628 PE=4 SV=1	Caldiarchaeum subterraneum	439	227	23.7	40.3	2.2e-16
147	TR	A0A549T823	Terminase large subunit gp17-like C-terminal domain-containing protein OS=Rhizobium straminoryzae OX=1387186 GN=FNA46_13525 PE=4 SV=1	Rhizobium straminoryzae	480	225	22.9	41.5	5.1e-16
148	TR	A0A4Q2XU90	Terminase large subunit gp17-like C-terminal domain-containing protein (Fragment) OS=Verrucomicrobiaceae bacterium OX=2026800 GN=EOP86_23705 PE=4 SV=1	Verrucomicrobiaceae bacterium	358	219	26.8	41.2	1.1e-15
149	TR	A0A2T6DKT0	Uncharacterized protein OS=Verrucomicrobia bacterium LW23 OX=2161867 GN=DB346_07490 PE=4 SV=1	Verrucomicrobia bacterium LW23	613	223	25.1	39.3	1.4e-15
150	TR	A0A2T6DJE4	Uncharacterized protein OS=Verrucomicrobia bacterium LW23 OX=2161867 GN=DB346_08530 PE=4 SV=1	Verrucomicrobia bacterium LW23	499	220	25.4	38.4	2.3e-15
151	TR	A0A1N7LRY1	Terminase-like family protein OS=Insolitispirillum peregrinum OX=80876 GN=SAMN05421779_103522 PE=4 SV=1	Insolitispirillum peregrinum	539	216	25.3	40.9	8.4e-15
152	TR	A0A2H5UVB7	Uncharacterized protein OS=archaeon HR01 OX=2035437 GN=HRbin01_00077 PE=4 SV=1	archaeon HR01	434	208	23.4	40.7	5.2e-14
153	TR	A0A6L9M151	Terminase OS=Pseudodesulfovibrio sp. JC047 OX=2683199 GN=GO013_15775 PE=4 SV=1	Pseudodesulfovibrio sp. JC047	454	205	21.9	42.1	1.4e-13
154	TR	A0A396RLT7	Terminase large subunit gp17-like C-terminal domain-containing protein OS=Sphingomonas gilva OX=2305907 GN=D1610_11610 PE=4 SV=1	Sphingomonas gilva	507	205	24.8	41.5	1.7e-13
155	TR	A0A7L5AB09	Terminase large subunit gp17-like C-terminal domain-containing protein OS=Granulicella sp. WH15 OX=2602070 GN=FTO74_14365 PE=4 SV=1	Granulicella sp. WH15	514	196	22.5	38.9	2.2e-12
156	TR	A0A7G8BPQ3	Terminase large subunit gp17-like C-terminal domain-containing protein OS=Alloacidobacterium dinghuense OX=2763107 GN=H7849_11870 PE=4 SV=1	Alloacidobacterium dinghuense	487	195	22.6	38.4	2.7e-12
157	TR	A0A4P6PEQ7	Uncharacterized protein OS=Verrucomicrobia bacterium S94 OX=2488809 GN=EGM51_10670 PE=4 SV=1	Verrucomicrobia bacterium S94	501	195	23.9	39.6	2.9e-12
158	TR	A0A850GJK1	Terminase OS=Pseudenhygromyxa sp. WMMC2535 OX=2712867 GN=G6O69_21070 PE=4 SV=1	Pseudenhygromyxa sp. WMMC2535	188	182	29.7	50.7	5.2e-12
159	TR	A0A4R3JW54	Phage FluMu gp28-like protein OS=Sulfuritortus calidifontis OX=1914471 GN=EDC61_11486 PE=4 SV=1	Sulfuritortus calidifontis	597	187	30.9	47.4	3.4e-11
160	TR	T0J1Y5	Terminase large subunit gp17-like C-terminal domain-containing protein OS=Sphingobium ummariense RL-3 OX=1346791 GN=M529_11860 PE=4 SV=1	Sphingobium ummariense RL-3	506	186	25	42.1	3.7e-11
161	TR	C1FA19	Putative bacteriophage portal protein OS=Acidobacterium capsulatum (strain ATCC 51196 / DSM 11244 / BCRC 80197 / JCM 7670 / NBRC 15755 / NCIMB 13165 / 161) OX=240015 GN=ACP_0400 PE=4 SV=1	Acidobacterium capsulatum (strain ATCC 51196 / DSM 11244 / BCRC 80197 / JCM 7670 / NBRC 15755 / NCIMB 13165 / 161)	507	184	23.6	37.5	6.5e-11
162	TR	A0A096BBD1	Mu-like prophage FluMu protein gp28 OS=Oligella urethralis DNF00040 OX=1401065 GN=HMPREF2130_06605 PE=4 SV=1	Oligella urethralis DNF00040	510	182	23	40.1	1.2e-10
163	TR	A0A376BT72	Mu-like prophage FluMu protein gp28 OS=Alysiella crassa OX=153491 GN=NCTC10283_01653 PE=4 SV=1	Alysiella crassa	504	181	24	41.2	1.5e-10
164	TR	A0A512HA31	Terminase large subunit gp17-like C-terminal domain-containing protein OS=Pararhodospirillum oryzae OX=478448 GN=ROR02_24130 PE=4 SV=1	Pararhodospirillum oryzae	479	180	24.7	38.1	1.9e-10
165	TR	A0A4R3JVI6	Phage FluMu gp28-like protein OS=Sulfuritortus calidifontis OX=1914471 GN=EDC61_11413 PE=4 SV=1	Sulfuritortus calidifontis	478	176	29.4	48.8	5.7e-10
166	TR	A0A1I4DFU1	Mu-like prophage FluMu protein gp28 OS=Nitrosomonas aestuarii OX=52441 GN=SAMN05216302_102131 PE=4 SV=1	Nitrosomonas aestuarii	521	173	22.7	43	1.5e-09
167	TR	A0A317EDS7	Terminase large subunit gp17-like C-terminal domain-containing protein OS=Zavarzinia compransoris OX=1264899 GN=DKG75_02005 PE=4 SV=1	Zavarzinia compransoris	477	172	28.8	47.4	1.8e-09
168	TR	A0A2T6D006	Terminase large subunit gp17-like C-terminal domain-containing protein OS=Opitutus sp. ER46 OX=2161864 GN=DB354_10135 PE=4 SV=1	Opitutus sp. ER46	518	171	23.3	38	2.6e-09
169	TR	A0A518AZ54	Terminase-like family protein OS=Planctomycetes bacterium Pan216 OX=2527975 GN=Pan216_08480 PE=4 SV=1	Planctomycetes bacterium Pan216	445	170	31.3	43.4	2.8e-09
170	TR	A0A448VJZ2	Phage-like protein OS=Neisseria weaveri OX=28091 GN=NCTC12742_00504 PE=4 SV=1	Neisseria weaveri	500	169	24.5	40.4	4.4e-09
171	TR	A0A1N7DH21	Mu-like prophage FluMu protein gp28 OS=Moraxella cuniculi DSM 21768 OX=1122245 GN=SAMN02745664_101261 PE=4 SV=1	Moraxella cuniculi DSM 21768	503	169	23.5	41.5	4.4e-09
172	TR	G6XKY1	Mu-like prophage FluMu protein gp28 OS=Gluconobacter morbifer G707 OX=1088869 GN=GMO_21470 PE=4 SV=1	Gluconobacter morbifer G707	521	165	24.8	39.8	1.4e-08
173	TR	Q125W1	Mu-like prophage FluMu protein gp28 OS=Polaromonas sp. (strain JS666 / ATCC BAA-500) OX=296591 GN=Bpro_3782 PE=4 SV=1	Polaromonas sp. (strain JS666 / ATCC BAA-500)	525	165	23.7	43	1.4e-08
174	TR	R4YKQ3	Terminase-like protein OS=Oleispira antarctica RB-8 OX=698738 GN=OLEAN_C08660 PE=4 SV=1	Oleispira antarctica RB-8	597	163	26.2	41.9	2.8e-08
175	TR	A0A0R3QAX0	Terminase_6C domain-containing protein OS=Brugia timori OX=42155 GN=BTMF_LOCUS2804 PE=4 SV=1	Brugia timori	630	163	27.1	43.8	2.9e-08
176	TR	A0A0C1EUK6	Mu-like prophage FluMu protein gp28 OS=Morococcus cerebrosus OX=1056807 GN=MCC93_03680 PE=4 SV=1	Morococcus cerebrosus	498	162	24	40.2	3.1e-08
177	TR	B8GS21	Mu-like prophage FluMu protein gp28 OS=Thioalkalivibrio sulfidiphilus (strain HL-EbGR7) OX=396588 GN=Tgr7_1642 PE=4 SV=1	Thioalkalivibrio sulfidiphilus (strain HL-EbGR7)	517	162	21.9	40.2	3.2e-08
178	TR	A0A7W6WMI3	Phage FluMu gp28-like protein OS=Roseospira goensis OX=391922 GN=GGD88_003545 PE=4 SV=1	Roseospira goensis	488	160	29.5	46.8	5.3e-08
179	TR	F1YRI9	Mu-like prophage FluMu protein gp28 OS=Acetobacter pomorum DM001 OX=945681 GN=APO_0522 PE=4 SV=1	Acetobacter pomorum DM001	506	160	24	39.7	5.5e-08
180	TR	A0A378US65	Phage-like protein OS=Bergeriella denitrificans OX=494 GN=NCTC10295_02417 PE=4 SV=1	Bergeriella denitrificans	350	157	24.7	45.6	7.4e-08
181	TR	A0A0N8IC11	Phage protein OS=Aliiroseovarius crassostreae OX=154981 GN=AKJ29_16665 PE=4 SV=1	Aliiroseovarius crassostreae	557	159	24	40.1	8e-08
182	TR	A0A1H0M8E3	Mu-like prophage FluMu protein gp28 OS=Rhodoferax sp. OV413 OX=1855285 GN=SAMN05216303_102301 PE=4 SV=1	Rhodoferax sp. OV413	526	158	23.2	40.4	1e-07
183	TR	A0A7T4R8I9	Terminase OS=Oceanospirillaceae bacterium ASx5O OX=2666188 GN=GJQ54_11175 PE=4 SV=1	Oceanospirillaceae bacterium ASx5O	603	158	26.2	45.3	1.1e-07
184	TR	A0A238HHE7	Terminase-like family protein OS=Kingella negevensis OX=1522312 GN=KEBURONENSIS_01907 PE=4 SV=1	Kingella negevensis	495	156	23.2	41.2	1.7e-07
185	TR	A0A0Q7WI38	Terminase OS=Mesorhizobium sp. Root554 OX=1736557 GN=ASD44_09725 PE=4 SV=1	Mesorhizobium sp. Root554	569	156	25.2	41.1	1.9e-07
186	TR	A0A6M3A3E7	Terminase large subunit OS=Vibrio phage Valm-yong1 OX=2660715 PE=4 SV=1	Vibrio phage Valm-yong1	595	154	25.2	43.7	3.4e-07
187	TR	A0A5A4N0Q2	Terminase large subunit OS=Pseudomonas phage Fc02 OX=2301634 GN=Fc02_29 PE=4 SV=1	Pseudomonas phage Fc02	557	151	24.1	41.4	7.4e-07
188	TR	A0A1V3RXC5	Terminase OS=Hydrogenophaga sp. A37 OX=1945864 GN=B0E41_17315 PE=4 SV=1	Hydrogenophaga sp. A37	510	150	22.9	41.9	9.1e-07
189	TR	A0A8J7IR61	Mu-like prophage FluMu protein gp28 OS=Paenihalocynthiibacter styelae OX=2761955 GN=H1D41_17245 PE=4 SV=1	Paenihalocynthiibacter styelae	545	150	24.2	40.5	9.6e-07
190	TR	A0A4Q5RX10	Terminase large subunit gp17-like C-terminal domain-containing protein OS=Sphingomonadales bacterium OX=1978525 GN=EOP62_14295 PE=4 SV=1	Sphingomonadales bacterium	556	150	28.3	45.5	9.8e-07
191	TR	U3C9C4	Putative terminase ATPase subunit OS=Vibrio azureus NBRC 104587 OX=1219077 GN=VAZ01S_018_00050 PE=4 SV=1	Vibrio azureus NBRC 104587	592	149	28.2	48.6	1.4e-06
192	TR	A0A7D7JW18	Terminase OS=Vibrio phage ValB1MD-2 OX=2759177 PE=4 SV=1	Vibrio phage ValB1MD-2	631	149	25.1	41.8	1.4e-06
193	TR	A0A5A4N0I7	Terminase large subunit OS=Pseudomonas phage H71 OX=2301636 GN=H71_30 PE=4 SV=1	Pseudomonas phage H71	557	148	24.1	41.4	1.7e-06
194	TR	A0A5A4MZH2	Terminase large subunit OS=Pseudomonas phage H72 OX=2301637 GN=H72_30 PE=4 SV=1	Pseudomonas phage H72	557	148	24	41.2	1.7e-06
195	TR	A0A1X7NWV9	Mu-like prophage FluMu protein gp28 OS=Mesorhizobium australicum OX=536018 GN=SAMN02982922_2737 PE=4 SV=1	Mesorhizobium australicum	561	148	23.7	38.7	1.7e-06
196	TR	A0A3N7CQR9	Mu-like prophage FluMu protein gp28 OS=Paucibacter sp. KBW04 OX=2153361 GN=DBR47_00840 PE=4 SV=1	Paucibacter sp. KBW04	518	146	21.4	39.7	2.8e-06
197	TR	A0A4Y6E8T2	Terminase large subunit OS=Pseudomonas phage UMP151 OX=2580353 PE=4 SV=1	Pseudomonas phage UMP151	557	146	24.1	41.2	3e-06
198	TR	A0A5A4N0P0	Terminase large subunit OS=Pseudomonas phage Ps56 OX=2301638 GN=Ps56_33 PE=4 SV=1	Pseudomonas phage Ps56	557	146	24.1	41.2	3e-06
199	TR	A0A327JK15	Mu-like prophage FluMu protein gp28 OS=Rhodobium orientis OX=34017 GN=CH339_13585 PE=4 SV=1	Rhodobium orientis	552	145	22.7	38.8	3.9e-06
200	TR	A0A1K1LET4	Phage terminase, large subunit OS=Desulfovibrio piger OX=901 GN=DESPIGER_0037 PE=4 SV=1	Desulfovibrio piger	487	143	21.4	41	6.2e-06
201	TR	A0A2S0MAT3	Mu-like prophage FluMu protein gp28 OS=Ottowia oryzae OX=2109914 GN=C6570_01140 PE=4 SV=1	Ottowia oryzae	509	143	21.8	37.6	6.4e-06
202	TR	G2J4B3	Mu-like prophage FluMu protein gp28 OS=Pseudogulbenkiania sp. (strain NH8B) OX=748280 GN=NH8B_1662 PE=4 SV=1	Pseudogulbenkiania sp. (strain NH8B)	515	143	23.4	40.4	6.5e-06
203	TR	R9TMR7	Terminase OS=Vibrio phage VD1 OX=754057 GN=VPPG_00083 PE=4 SV=1	Vibrio phage VD1	606	143	29	48.3	7.3e-06
204	TR	A0A2R7ILC4	Terminase large subunit gp17-like C-terminal domain-containing protein OS=Sphingomonas sp. HMWF008 OX=2056845 GN=DBR17_17825 PE=4 SV=1	Sphingomonas sp. HMWF008	505	142	22.8	43.1	8.4e-06
205	TR	Q6D0T0	Phage-related protein OS=Pectobacterium atrosepticum (strain SCRI 1043 / ATCC BAA-672) OX=218491 GN=ECA3719 PE=4 SV=1	Pectobacterium atrosepticum (strain SCRI 1043 / ATCC BAA-672)	511	142	22.6	39.8	8.5e-06
206	TR	A0A2A7UXQ4	Terminase OS=Comamonas terrigena OX=32013 GN=CRM82_17415 PE=4 SV=1	Comamonas terrigena	624	142	28.4	48.1	9.8e-06
207	TR	I1YGF6	Phage terminase, large subunit OS=Methylophaga frappieri (strain ATCC BAA-2434 / DSM 25690 / JAM7) OX=754477 GN=Q7C_830 PE=4 SV=1	Methylophaga frappieri (strain ATCC BAA-2434 / DSM 25690 / JAM7)	552	141	23.8	41.1	1.2e-05
208	TR	A0A480AS31	Mu-like prophage FluMu protein gp28 OS=Aquabacterium pictum OX=2315236 GN=AQPW35_34350 PE=4 SV=1	Aquabacterium pictum	520	140	23.3	40	1.5e-05
209	TR	A0A6B8KEL1	Uncharacterized protein OS=Methylocystis heyeri OX=391905 GN=H2LOC_014055 PE=4 SV=1	Methylocystis heyeri	536	140	22.7	41.2	1.5e-05
210	TR	A0A0F5ARN9	Terminase OS=Salinivibrio sp. KP-1 OX=1406902 GN=WN56_06935 PE=4 SV=1	Salinivibrio sp. KP-1	591	140	28.2	46.6	1.6e-05
211	TR	A0A6I4YW83	Mu-like prophage FluMu protein gp28 OS=Saccharibacter sp. 17.LH.SD OX=2689393 GN=GS501_02490 PE=4 SV=1	Saccharibacter sp. 17.LH.SD	505	139	22.7	40.5	1.9e-05
212	TR	A0A0B5FHU9	Mu-like prophage FluMu protein gp28 OS=Geoalkalibacter subterraneus OX=483547 GN=GSUB_16105 PE=4 SV=1	Geoalkalibacter subterraneus	505	138	23	40.5	2.6e-05
213	TR	A0A1V0RTJ8	Phage protein OS=Roseovarius mucosus OX=215743 GN=ROSMUCSMR3_03562 PE=4 SV=1	Roseovarius mucosus	546	138	29.9	47.6	2.7e-05
214	TR	A0A1Z9Z2M4	Terminase OS=Acinetobacter populi OX=1582270 GN=CAP51_03530 PE=4 SV=1	Acinetobacter populi	595	138	23.7	38.4	2.9e-05
215	TR	U3ASF3	Putative terminase ATPase subunit OS=Vibrio azureus NBRC 104587 OX=1219077 GN=VAZ01S_049_00500 PE=4 SV=1	Vibrio azureus NBRC 104587	592	137	24.8	40.8	3.8e-05
216	TR	D3V975	Mu-like prophage FluMu protein gp28 OS=Xenorhabdus nematophila (strain ATCC 19061 / DSM 3370 / CCUG 14189 / LMG 1036 / NCIMB 9965 / AN6) OX=406817 GN=XNC1_3377 PE=4 SV=1	Xenorhabdus nematophila (strain ATCC 19061 / DSM 3370 / CCUG 14189 / LMG 1036 / NCIMB 9965 / AN6)	516	136	23.7	39.6	4.6e-05
217	TR	A0A241W1R9	Mu-like prophage FluMu protein gp28 OS=Acinetobacter sp. ANC 4558 OX=1977876 GN=B9T31_04105 PE=4 SV=1	Acinetobacter sp. ANC 4558	512	135	23.7	38.4	6e-05
218	TR	A0A0C5E9W7	Mu-like prophage FluMu protein gp28 OS=Pseudomonas sp. MRSN 12121 OX=1611770 GN=TO66_16235 PE=4 SV=1	Pseudomonas sp. MRSN 12121	539	135	22.7	37.1	6.2e-05
219	TR	A0A0P1FJ60	Large terminase protein OS=Thalassovita gelatinovora OX=53501 GN=TG4357_03328 PE=4 SV=1	Thalassovita gelatinovora	585	134	24.5	40.4	8.6e-05
220	TR	B6IME9	Terminase large subunit OS=Rhodospirillum centenum (strain ATCC 51521 / SW) OX=414684 GN=RC1_1112 PE=4 SV=1	Rhodospirillum centenum (strain ATCC 51521 / SW)	517	133	22.2	40.3	0.00011
221	TR	A0A842HAM4	Terminase OS=Ruficoccus amylovorans OX=1804625 GN=H5P28_00275 PE=4 SV=1	Ruficoccus amylovorans	522	133	19.6	37.1	0.00011
222	TR	E2CN46	Protein gp28 OS=Roseibium sp. TrichSKD4 OX=744980 GN=TRICHSKD4_4545 PE=4 SV=1	Roseibium sp. TrichSKD4	547	133	24.5	37.7	0.00011
223	TR	A0A3P3QNI7	Terminase OS=Rheinheimera mesophila OX=1547515 GN=EIK76_01265 PE=4 SV=1	Rheinheimera mesophila	601	133	31.4	45.6	0.00012
224	TR	A0A833IQQ1	Mu-like prophage FluMu protein gp28 OS=Alkalilimnicola sp. S0819 OX=2613922 GN=F3N43_05870 PE=4 SV=1	Alkalilimnicola sp. S0819	505	131	22	40.5	0.00018
225	TR	Q8EJ09	Mu phage large terminase subunit GpE OS=Shewanella oneidensis (strain MR-1) OX=211586 GN=gpE PE=4 SV=1	Shewanella oneidensis (strain MR-1)	546	131	22.7	38.8	0.00019
226	TR	A0A7W6CLV5	Phage FluMu gp28-like protein OS=Rhizobium metallidurans OX=1265931 GN=GGQ67_001122 PE=4 SV=1	Rhizobium metallidurans	557	131	23.7	37.8	0.00019
227	TR	A0A1Y5SY91	Terminase-like family protein OS=Pseudoruegeria aquimaris OX=393663 GN=PSA7680_02458 PE=4 SV=1	Pseudoruegeria aquimaris	542	130	24.4	38.4	0.00025
228	TR	A0A0C4UR29	Terminase large subunit OS=Shigella phage SfMu OX=1567022 GN=SfMu_28 PE=4 SV=1	Shigella phage SfMu	551	130	24.6	39	0.00025
229	TR	Q7NW50	Probable portal protein OS=Chromobacterium violaceum (strain ATCC 12472 / DSM 30191 / JCM 1249 / NBRC 12614 / NCIMB 9131 / NCTC 9757) OX=243365 GN=CV_2140 PE=4 SV=1	Chromobacterium violaceum (strain ATCC 12472 / DSM 30191 / JCM 1249 / NBRC 12614 / NCIMB 9131 / NCTC 9757)	533	129	21.4	40.8	0.00033
230	TR	A0A1I4Q8F7	Terminase OS=Pleomorphomonas diazotrophica OX=1166257 GN=CXZ10_05890 PE=4 SV=1	Pleomorphomonas diazotrophica	568	129	23.4	40	0.00034
231	TR	L1P2Z4	Uncharacterized protein (Fragment) OS=Neisseria sp. oral taxon 020 str. F0370 OX=1127694 GN=HMPREF9120_00294 PE=4 SV=1	Neisseria sp. oral taxon 020 str. F0370	421	128	23.6	40.4	0.00036
232	TR	A0A1H9SKA7	Uncharacterized protein (Fragment) OS=Giesbergeria anulus OX=180197 GN=SAMN02982919_02854 PE=4 SV=1	Giesbergeria anulus	79	115	37	59.3	0.00041
233	TR	Q7VPF7	Mu-like phage gp28 OS=Haemophilus ducreyi (strain 35000HP / ATCC 700724) OX=233412 GN=HD_0123 PE=4 SV=1	Haemophilus ducreyi (strain 35000HP / ATCC 700724)	519	128	22.7	41.2	0.00042
234	TR	A0A1B8QD20	Terminase large subunit gp17-like C-terminal domain-containing protein OS=Moraxella atlantae OX=34059 GN=A9306_08905 PE=4 SV=1	Moraxella atlantae	595	128	25.1	47.5	0.00046
235	TR	A0A2H5X3S0	Terminase large subunit gp17-like C-terminal domain-containing protein OS=bacterium HR16 OX=2035411 GN=HRbin16_01616 PE=4 SV=1	bacterium HR16	448	127	23.2	41.1	0.0005
236	TR	Q1IID4	Terminase large subunit gp17-like C-terminal domain-containing protein OS=Koribacter versatilis (strain Ellin345) OX=204669 GN=Acid345_4366 PE=4 SV=1	Koribacter versatilis (strain Ellin345)	496	127	24.4	42.8	0.00054
237	TR	A0A1E7RAA3	Terminase OS=Acinetobacter qingfengensis OX=1262585 GN=BJI46_12425 PE=4 SV=1	Acinetobacter qingfengensis	582	127	27.8	46.9	0.0006
238	TR	A0A077LMC4	Phage terminase, ATPase subunit OS=Pseudomonas sp. StFLB209 OX=1028989 GN=PSCI_3216 PE=4 SV=1	Pseudomonas sp. StFLB209	691	127	25.5	46	0.00065
239	SP	Q9T1W6	Probable terminase, large subunit gp28 OS=Escherichia phage Mu OX=2681603 GN=Mup28 PE=2 SV=1	Escherichia phage Mu	551	126	24.6	39	0.00077
240	TR	A0A317PEA0	Phage FluMu gp28-like protein OS=Hoeflea marina OX=274592 GN=DFR52_106245 PE=4 SV=1	Hoeflea marina	536	125	22	39.1	0.001
241	TR	A0A2I0CMR5	Mu-like prophage FluMu protein gp28 OS=Pseudomonas pharmacofabricae OX=1905276 GN=CW360_14145 PE=4 SV=1	Pseudomonas pharmacofabricae	552	125	22.9	40	0.001
242	TR	A0A4R1FX14	Uncharacterized protein YjcR OS=Volucribacter psittacicida OX=203482 GN=EV694_1247 PE=4 SV=1	Volucribacter psittacicida	597	125	26.7	46.1	0.0011
243	TR	M5DNA7	Mu-like prophage FluMu protein gp28 OS=Thalassolituus oleivorans MIL-1 OX=1298593 GN=TOL_0482 PE=4 SV=1	Thalassolituus oleivorans MIL-1	510	124	22.7	38.6	0.0013
244	TR	A0A4V2V4N7	Phage FluMu gp28-like protein OS=Martelella mediterranea OX=293089 GN=EDC90_1007139 PE=4 SV=1	Martelella mediterranea	552	124	23.5	39.9	0.0013
245	TR	A0A4R3NTE4	Phage FluMu gp28-like protein OS=Martelella mediterranea OX=293089 GN=EDC90_1012111 PE=4 SV=1	Martelella mediterranea	553	124	23.3	40.1	0.0013
246	TR	A0A2Z4UF57	Terminase-like family protein OS=Rhodobiaceae bacterium OX=2026785 GN=RHODOSMS8_00047 PE=4 SV=1	Rhodobiaceae bacterium	596	124	27.8	46.7	0.0014
247	TR	E8UYZ2	Terminase large subunit gp17-like C-terminal domain-containing protein OS=Terriglobus saanensis (strain ATCC BAA-1853 / DSM 23119 / SP1PR4) OX=401053 GN=AciPR4_0096 PE=4 SV=1	Terriglobus saanensis (strain ATCC BAA-1853 / DSM 23119 / SP1PR4)	484	123	23.1	41.4	0.0016
248	TR	A0A7W7YBK4	Phage FluMu gp28-like protein OS=Prosthecobacter vanneervenii OX=48466 GN=HNQ65_002744 PE=4 SV=1	Prosthecobacter vanneervenii	537	123	23.8	38.1	0.0017
249	TR	A0A1E2V8B1	Terminase OS=Terasakiispira papahanaumokuakeensis OX=197479 GN=BFW38_06405 PE=4 SV=1	Terasakiispira papahanaumokuakeensis	549	123	23.1	38	0.0018
250	TR	A0A7D7EYE9	Terminase large subunit OS=Yersinia phage vB_YpM_Tongde OX=2749429 GN=FEFOOCAP_00028 PE=4 SV=1	Yersinia phage vB_YpM_Tongde	551	123	24.4	39	0.0018

[truncated: 5 more sheets: CDS67, CDS71, CDS73, CDS80, CDS81]
