# Supplementary material for: Genomic and taxonomic evaluation of 38 Treponema prophage sequences
Source: BMC Genomics. 2024 Jun 1;25:549. doi: 10.1186/s12864-024-10461-5 (PMC11144348; doi:10.1186/s12864-024-10461-5)
Supplement: Supplementary file 3 — Additional file 3. B43P2 additional annotations. The file shows the results from UniProt and BLASTp for the hypothetical protein coding sequences in the prophage sequence [file 12864_2024_10461_MOESM3_ESM.xlsx]

## Sheet: B43P2 additional annotations
B43P2 additional annotations -
The file shows the results from UniProt and BLASTp for the hypothetical protein coding sequences in the prophage sequence

## Sheet: B43P2CDS2
Hit	DB	Accession	Description	Organism	Length	Score(Bits)	Identities(%)	Positives(%)	E()
1	TR	A0A0B7GXD3	Alpha/beta hydrolase OS=Treponema phagedenis OX=162 GN=TPHV1_30142 PE=4 SV=1	Treponema phagedenis	108	581	100	100	1.1e-73
2	TR	A0A0B7H0M4	Alpha/beta hydrolase OS=Treponema phagedenis OX=162 GN=TPHV1_360009 PE=4 SV=1	Treponema phagedenis	117	494	100	100	2.4e-60
3	TR	A0A095XHJ5	Alpha/beta hydrolase OS=Clostridiales bacterium S5-A14a OX=1230734 GN=HMPREF1635_01530 PE=4 SV=1	Clostridiales bacterium S5-A14a	249	459	38.1	60.3	2.9e-53
4	TR	G9WQ99	AB hydrolase-1 domain-containing protein OS=Oribacterium parvum ACB1 OX=796943 GN=HMPREF9625_01532 PE=4 SV=1	Oribacterium parvum ACB1	249	445	35.3	61.3	3.7e-51
5	TR	A0A0B4S363	Alpha/beta hydrolase OS=Parvimonas micra OX=33033 GN=NW74_06890 PE=4 SV=1	Parvimonas micra	246	434	38.5	60.2	1.5e-49
6	TR	A0A1E8W078	Alpha/beta hydrolase OS=Olsenella sp. HMSC062G07 OX=1739330 GN=HMPREF2826_03430 PE=4 SV=1	Olsenella sp. HMSC062G07	249	434	36.8	59.4	1.7e-49
7	TR	E1QYD2	Alpha/beta hydrolase fold protein OS=Olsenella uli (strain ATCC 49627 / DSM 7084 / CIP 109912 / JCM 12494 / NCIMB 702895 / VPI D76D-27C) OX=633147 GN=Olsu_0272 PE=4 SV=1	Olsenella uli (strain ATCC 49627 / DSM 7084 / CIP 109912 / JCM 12494 / NCIMB 702895 / VPI D76D-27C)	261	428	34.6	58.3	1.9e-48
8	TR	D0WFD5	Serine aminopeptidase S33 domain-containing protein OS=Slackia exigua (strain ATCC 700122 / DSM 15923 / CIP 105133 / JCM 11022 / KCTC 5966 / S-7) OX=649764 GN=HMPREF0762_00453 PE=4 SV=1	Slackia exigua (strain ATCC 700122 / DSM 15923 / CIP 105133 / JCM 11022 / KCTC 5966 / S-7)	252	409	33.5	57.9	1e-45
9	TR	M2P6S2	Serine aminopeptidase S33 domain-containing protein OS=Eggerthia catenaformis OT 569 = DSM 20559 OX=999415 GN=HMPREF9943_01795 PE=4 SV=1	Eggerthia catenaformis OT 569 = DSM 20559	248	408	36.6	59.1	1.3e-45
10	TR	G5GKK8	Serine aminopeptidase S33 domain-containing protein OS=Johnsonella ignava ATCC 51276 OX=679200 GN=HMPREF9333_02100 PE=4 SV=1	Johnsonella ignava ATCC 51276	248	408	37.1	59	1.3e-45
11	TR	A0A1Y4H287	AB hydrolase-1 domain-containing protein OS=Anaerofilum sp. An201 OX=1965588 GN=B5F36_11435 PE=4 SV=1	Anaerofilum sp. An201	250	404	34.9	56	5.5e-45
12	TR	A0A8J6M9C6	Alpha/beta fold hydrolase OS=Lawsonibacter hominis OX=2763053 GN=H8S57_00610 PE=4 SV=1	Lawsonibacter hominis	250	403	34.4	56.4	7.7e-45
13	TR	D2MPB8	Serine aminopeptidase S33 domain-containing protein OS=Bulleidia extructa W1219 OX=679192 GN=HMPREF9013_1233 PE=4 SV=1	Bulleidia extructa W1219	248	400	36.8	57.9	2.1e-44
14	TR	S3APJ1	AB hydrolase-1 domain-containing protein OS=Atopobium sp. oral taxon 199 str. F0494 OX=1203602 GN=HMPREF1527_00547 PE=4 SV=1	Atopobium sp. oral taxon 199 str. F0494	249	396	35.8	58.2	8.4e-44
15	TR	H1PLZ1	AB hydrolase-1 domain-containing protein OS=Eubacterium infirmum F0142 OX=883109 GN=HMPREF0380_01199 PE=4 SV=1	Eubacterium infirmum F0142	249	379	34.7	59.6	2.9e-41
16	TR	H1PMI6	Serine aminopeptidase S33 domain-containing protein OS=Eubacterium infirmum F0142 OX=883109 GN=HMPREF0380_01394 PE=4 SV=1	Eubacterium infirmum F0142	248	372	34.1	57.2	3.2e-40
17	TR	G9PDK7	AB hydrolase-1 domain-containing protein OS=Actinomyces graevenitzii C83 OX=435830 GN=HMPREF0045_00090 PE=4 SV=1	Actinomyces graevenitzii C83	314	373	33.5	55	1.2e-39
18	TR	A0A7G9FCC9	Alpha/beta hydrolase OS=Treponema sp. Marseille-Q4132 OX=2766701 GN=H9I35_07085 PE=4 SV=1	Treponema sp. Marseille-Q4132	248	367	35.8	55.1	1.8e-39
19	TR	A0A1D9NYM0	Alpha/beta hydrolase family protein OS=Butyrivibrio hungatei OX=185008 GN=bhn_I0259 PE=4 SV=1	Butyrivibrio hungatei	247	350	31.7	51.2	5.9e-37
20	TR	A0A1G5HYW4	Pimeloyl-ACP methyl ester carboxylesterase OS=Lachnospiraceae bacterium XBB2008 OX=1520826 GN=SAMN02910292_02509 PE=4 SV=1	Lachnospiraceae bacterium XBB2008	246	344	31.5	49.6	4.5e-36
21	TR	E0NLW3	Serine aminopeptidase S33 domain-containing protein OS=Peptoniphilus duerdenii ATCC BAA-1640 OX=862517 GN=HMPREF9225_1193 PE=4 SV=1	Peptoniphilus duerdenii ATCC BAA-1640	246	343	31.7	54.2	6.3e-36
22	TR	E4KX76	AB hydrolase-1 domain-containing protein OS=Peptoniphilus harei ACS-146-V-Sch2b OX=908338 GN=HMPREF9286_0148 PE=4 SV=1	Peptoniphilus harei ACS-146-V-Sch2b	247	319	29.9	54.9	2.4e-32
23	TR	A0A1H8Q899	Pimeloyl-ACP methyl ester carboxylesterase OS=Denitrobacterium detoxificans OX=79604 GN=SAMN02910314_00374 PE=4 SV=1	Denitrobacterium detoxificans	247	315	30.4	46.2	9.2e-32
24	TR	A0A2M8TCD3	Alpha/beta hydrolase OS=Clostridium sp. CT7 OX=2052574 GN=CUB90_12635 PE=4 SV=1	Clostridium sp. CT7	242	302	32.1	51.2	6.8e-30
25	TR	Q97J36	Predicted alpha/beta superfamily hydrolase OS=Clostridium acetobutylicum (strain ATCC 824 / DSM 792 / JCM 1419 / LMG 5710 / VKM B-1787) OX=272562 GN=CA_C1450 PE=4 SV=1	Clostridium acetobutylicum (strain ATCC 824 / DSM 792 / JCM 1419 / LMG 5710 / VKM B-1787)	244	289	32.2	48.8	5.9e-28
26	TR	E6MEQ2	Serine aminopeptidase S33 domain-containing protein OS=Pseudoramibacter alactolyticus ATCC 23263 OX=887929 GN=HMP0721_0485 PE=4 SV=1	Pseudoramibacter alactolyticus ATCC 23263	322	291	29.8	50	1.6e-27
27	TR	A0A0B7GZY1	Uncharacterized protein OS=Treponema phagedenis OX=162 GN=TPHV1_30141 PE=4 SV=1	Treponema phagedenis	64	232	95.6	100	1.3e-21
28	TR	U5MT45	AB hydrolase-1 domain-containing protein OS=Clostridium saccharobutylicum DSM 13864 OX=1345695 GN=CLSA_c18430 PE=4 SV=1	Clostridium saccharobutylicum DSM 13864	259	238	27.1	47.5	2.2e-20
29	TR	A0A1J0GIK7	Alpha/beta hydrolase OS=Clostridium estertheticum subsp. estertheticum OX=1552 GN=A7L45_14690 PE=4 SV=1	Clostridium estertheticum subsp. estertheticum	241	230	28.5	45.9	2.2e-19
30	TR	A0A011WT52	AB hydrolase-1 domain-containing protein OS=Ruminococcus albus SY3 OX=1341156 GN=RASY3_07845 PE=4 SV=1	Ruminococcus albus SY3	264	230	28.5	44.1	3.4e-19
31	TR	A0A6S6XKI3	AB hydrolase-1 domain-containing protein OS=Ruminococcaceae bacterium BL-6 OX=2799561 GN=CLOSBL6_2627 PE=4 SV=1	Ruminococcaceae bacterium BL-6	247	220	26.9	46.5	6.9e-18
32	TR	A0A1M6Q0P2	Pimeloyl-ACP methyl ester carboxylesterase OS=Anaerocolumna jejuensis DSM 15929 OX=1121322 GN=SAMN02745136_01819 PE=4 SV=1	Anaerocolumna jejuensis DSM 15929	248	220	26.7	49.4	7e-18
33	TR	R2SYG0	Serine aminopeptidase S33 domain-containing protein OS=Enterococcus pallens ATCC BAA-351 OX=1158607 GN=UAU_02661 PE=4 SV=1	Enterococcus pallens ATCC BAA-351	251	218	26.1	48.6	1.4e-17
34	TR	A0A1C7ICT8	AB hydrolase-1 domain-containing protein OS=Blautia pseudococcoides OX=1796616 GN=A4V09_13280 PE=4 SV=1	Blautia pseudococcoides	244	215	25.9	45.4	3.4e-17
35	TR	K0YRZ7	Serine aminopeptidase S33 domain-containing protein OS=Schaalia turicensis ACS-279-V-Col4 OX=883077 GN=HMPREF9241_00843 PE=4 SV=1	Schaalia turicensis ACS-279-V-Col4	125	196	35.9	57.3	1.4e-15
36	TR	A0A7U6KH64	Predicted alpha/beta superfamily hydrolase OS=Lachnospiraceae bacterium KM106-2 OX=2093742 GN=lbkm_2521 PE=4 SV=1	Lachnospiraceae bacterium KM106-2	240	200	26.8	47.2	4.3e-15
37	TR	A0A1K1NFQ3	Pimeloyl-ACP methyl ester carboxylesterase OS=Ruminococcus sp. YE71 OX=244362 GN=SAMN02910447_01816 PE=4 SV=1	Ruminococcus sp. YE71	262	201	26.4	44.9	4.4e-15
38	TR	A0A542ANB6	Pimeloyl-ACP methyl ester carboxylesterase OS=Clostridium sp. KNHs216 OX=1550235 GN=LY85_2490 PE=4 SV=1	Clostridium sp. KNHs216	240	193	26.6	44.8	4.2e-14
39	TR	A0A011W0M9	Alpha/beta hydrolase OS=Ruminococcus albus SY3 OX=1341156 GN=RASY3_00160 PE=4 SV=1	Ruminococcus albus SY3	265	194	24.1	43.9	4.4e-14
40	TR	E1QXR1	Alpha/beta hydrolase fold protein OS=Olsenella uli (strain ATCC 49627 / DSM 7084 / CIP 109912 / JCM 12494 / NCIMB 702895 / VPI D76D-27C) OX=633147 GN=Olsu_0041 PE=4 SV=1	Olsenella uli (strain ATCC 49627 / DSM 7084 / CIP 109912 / JCM 12494 / NCIMB 702895 / VPI D76D-27C)	255	193	24.8	43.7	5.3e-14
41	TR	E9SHU3	Conserved domain protein OS=Ruminococcus albus 8 OX=246199 GN=CUS_7043 PE=4 SV=1	Ruminococcus albus 8	263	192	23.3	44.3	8.2e-14
42	TR	A0A1I1NKY9	Serine aminopeptidase, S33 OS=Butyrivibrio sp. YAB3001 OX=1520812 GN=SAMN02910398_03687 PE=4 SV=1	Butyrivibrio sp. YAB3001	130	184	37.6	54.1	8.5e-14
43	TR	A0A176U7G4	Hydrolase, alpha/beta domain protein OS=Clostridiales bacterium KLE1615 OX=1715004 GN=HMPREF2738_01430 PE=4 SV=1	Clostridiales bacterium KLE1615	250	191	25.5	48.6	9.4e-14
44	TR	R7N7B7	Hydrolase alpha/beta domain protein OS=Firmicutes bacterium CAG:95 OX=1262988 GN=BN816_00525 PE=4 SV=1	Firmicutes bacterium CAG:95	251	188	25.1	46.6	2.5e-13
45	TR	A0A1H3H954	Pimeloyl-ACP methyl ester carboxylesterase OS=Evansella caseinilytica OX=1503961 GN=SAMN05421736_101422 PE=4 SV=1	Evansella caseinilytica	257	187	23.3	46.1	3.8e-13
46	TR	S3K148	AB hydrolase-1 domain-containing protein OS=Treponema maltophilum ATCC 51939 OX=1125699 GN=HMPREF9194_01553 PE=4 SV=1	Treponema maltophilum ATCC 51939	258	184	23.9	44.6	1e-12
47	TR	A0A1G5BQB5	Pimeloyl-ACP methyl ester carboxylesterase OS=Lachnospiraceae bacterium XPB1003 OX=1520825 GN=SAMN02910370_00713 PE=4 SV=1	Lachnospiraceae bacterium XPB1003	249	183	26	45.5	1.2e-12
48	TR	C4G8F6	Hydrolase, alpha/beta domain protein OS=Shuttleworthia satelles DSM 14600 OX=626523 GN=GCWU000342_00252 PE=4 SV=1	Shuttleworthia satelles DSM 14600	250	182	25.4	43.5	1.7e-12
49	TR	A0A6P1TJF4	Alpha/beta hydrolase OS=Anaerocolumna sedimenticola OX=2696063 GN=Ana3638_05005 PE=4 SV=1	Anaerocolumna sedimenticola	252	182	27.5	46.3	1.8e-12
50	TR	C4G9X2	Hydrolase, alpha/beta domain protein OS=Shuttleworthia satelles DSM 14600 OX=626523 GN=GCWU000342_00776 PE=4 SV=1	Shuttleworthia satelles DSM 14600	252	179	22.6	42.7	4.6e-12
51	TR	A0A173YYJ3	2-succinyl-6-hydroxy-2,4-cyclohexadiene-1-carb oxylate synthase OS=Coprococcus eutactus OX=33043 GN=ERS852400_00832 PE=4 SV=1	Coprococcus eutactus	250	178	25.1	45.4	6.2e-12
52	TR	S3AR75	AB hydrolase-1 domain-containing protein OS=Atopobium sp. oral taxon 199 str. F0494 OX=1203602 GN=HMPREF1527_01151 PE=4 SV=1	Atopobium sp. oral taxon 199 str. F0494	259	178	23.2	43.7	7e-12
53	TR	A0A1Y4SFR1	Alpha/beta hydrolase OS=Lachnoclostridium sp. An131 OX=1965555 GN=B5E77_02900 PE=4 SV=1	Lachnoclostridium sp. An131	250	175	26	48	1.6e-11
54	TR	R5JCB8	Uncharacterized protein OS=Firmicutes bacterium CAG:822 OX=1263032 GN=BN793_00888 PE=4 SV=1	Firmicutes bacterium CAG:822	251	175	27.5	44.2	1.6e-11
55	TR	A0A1H8EPR2	Pimeloyl-ACP methyl ester carboxylesterase OS=Peptostreptococcus russellii OX=215200 GN=SAMN05216454_101201 PE=4 SV=1	Peptostreptococcus russellii	246	174	25.1	44.1	2.1e-11
56	TR	A0A1G6BNM7	Pimeloyl-ACP methyl ester carboxylesterase OS=Ruminococcaceae bacterium FB2012 OX=1520817 GN=SAMN02910317_01125 PE=4 SV=1	Ruminococcaceae bacterium FB2012	250	174	28.8	46.1	2.2e-11
57	TR	R5AU89	Hydrolase alpha/beta domain protein OS=Firmicutes bacterium CAG:103 OX=1262999 GN=BN455_01763 PE=4 SV=1	Firmicutes bacterium CAG:103	255	173	25.4	46.7	3.2e-11
58	TR	A0A1I2ALT5	Pimeloyl-ACP methyl ester carboxylesterase OS=Peptostreptococcus sp. D1 OX=72304 GN=SAMN02910278_00862 PE=4 SV=1	Peptostreptococcus sp. D1	244	172	22.4	41.9	3.9e-11
59	TR	R5R6D6	Hydrolase alpha/beta domain protein OS=Firmicutes bacterium CAG:194 OX=1263008 GN=BN526_00926 PE=4 SV=1	Firmicutes bacterium CAG:194	251	171	24.3	46.2	5.8e-11
60	TR	R5K030	Hydrolase alpha/beta domain protein OS=Coprococcus sp. CAG:782 OX=1262863 GN=BN781_01015 PE=4 SV=1	Coprococcus sp. CAG:782	250	169	24.3	46.2	1.1e-10
61	TR	A0A1Y4N0K2	Alpha/beta hydrolase OS=Erysipelatoclostridium sp. An173 OX=1965571 GN=B5F09_10500 PE=4 SV=1	Erysipelatoclostridium sp. An173	251	169	24.6	45.4	1.1e-10
62	TR	A0A2U1E336	Pimeloyl-ACP methyl ester carboxylesterase OS=Ezakiella coagulans OX=46507 GN=C7381_10561 PE=4 SV=1	Ezakiella coagulans	248	168	26.6	47.7	1.5e-10
63	TR	U7UN27	Alpha/beta hydrolase family protein OS=Peptoniphilus sp. BV3C26 OX=1111134 GN=HMPREF1253_0864 PE=4 SV=1	Peptoniphilus sp. BV3C26	248	167	26.7	46.2	2e-10
64	TR	G9YF00	Hydrolase, alpha/beta domain protein OS=Anaeroglobus geminatus F0357 OX=861450 GN=HMPREF0080_00210 PE=4 SV=1	Anaeroglobus geminatus F0357	253	167	23.8	42.1	2.1e-10
65	TR	R5JF38	AB hydrolase-1 domain-containing protein OS=Peptostreptococcus anaerobius CAG:621 OX=1263100 GN=BN738_01709 PE=4 SV=1	Peptostreptococcus anaerobius CAG:621	248	166	26.2	46.2	2.7e-10
66	TR	A0A415E429	Alpha/beta hydrolase OS=Emergencia timonensis OX=1776384 GN=DW099_08230 PE=4 SV=1	Emergencia timonensis	250	166	22.4	44.5	2.8e-10
67	TR	K1LV20	AB hydrolase-1 domain-containing protein OS=Facklamia hominis CCUG 36813 OX=883111 GN=HMPREF9706_01507 PE=4 SV=1	Facklamia hominis CCUG 36813	248	165	25.7	45.1	3.8e-10
68	TR	E0NLT4	AB hydrolase-1 domain-containing protein OS=Peptoniphilus duerdenii ATCC BAA-1640 OX=862517 GN=HMPREF9225_1164 PE=4 SV=1	Peptoniphilus duerdenii ATCC BAA-1640	248	164	25.8	46.1	5.2e-10
69	TR	A0A6M0RBU6	Alpha/beta hydrolase OS=Clostridium niameyense OX=1622073 GN=FDF74_08625 PE=4 SV=1	Clostridium niameyense	254	164	23.3	47.8	5.5e-10
70	TR	A0A8H2QY23	2-succinyl-6-hydroxy-2,4-cyclohexadiene-1-carboxy late synthase OS=Urinicoccus massiliensis OX=1723382 GN=NCTC13150_01076 PE=4 SV=1	Urinicoccus massiliensis	247	162	25.6	43.6	9.6e-10
71	TR	A0A3P2ALC0	Alpha/beta hydrolase OS=Clostridiales bacterium COT073_COT-073 OX=2491044 GN=EII17_00095 PE=4 SV=1	Clostridiales bacterium COT073_COT-073	257	162	24.3	44.5	1.1e-09
72	TR	J5W839	Alpha/beta hydrolase OS=Peptoanaerobacter stomatis OX=796937 GN=HMPREF1143_1568 PE=4 SV=1	Peptoanaerobacter stomatis	246	161	22.5	45.8	1.3e-09
73	TR	S2ZR09	AB hydrolase-1 domain-containing protein OS=Atopobium sp. oral taxon 199 str. F0494 OX=1203602 GN=HMPREF1527_01163 PE=4 SV=1	Atopobium sp. oral taxon 199 str. F0494	247	161	24	46.2	1.3e-09
74	TR	H1PMJ3	AB hydrolase-1 domain-containing protein OS=Eubacterium infirmum F0142 OX=883109 GN=HMPREF0380_01401 PE=4 SV=1	Eubacterium infirmum F0142	255	161	25	43.3	1.4e-09
75	TR	A0A916Q8C8	AB hydrolase-1 domain-containing protein OS=Anaerostipes butyraticus OX=645466 GN=ANBU17_24790 PE=4 SV=1	Anaerostipes butyraticus	250	160	27.2	47	1.9e-09
76	TR	M2PK62	AB hydrolase-1 domain-containing protein OS=Eggerthia catenaformis OT 569 = DSM 20559 OX=999415 GN=HMPREF9943_01797 PE=4 SV=1	Eggerthia catenaformis OT 569 = DSM 20559	255	160	25	42.9	2e-09
77	TR	G5GKK6	AB hydrolase-1 domain-containing protein OS=Johnsonella ignava ATCC 51276 OX=679200 GN=HMPREF9333_02098 PE=4 SV=1	Johnsonella ignava ATCC 51276	255	160	25	42.9	2e-09
78	TR	A0A0A2EI55	AB hydrolase-1 domain-containing protein OS=Porphyromonadaceae bacterium COT-184 OH4590 OX=1517682 GN=HW49_08130 PE=4 SV=1	Porphyromonadaceae bacterium COT-184 OH4590	260	160	25	42.6	2.1e-09
79	TR	A0A1Y4TNT9	AB hydrolase-1 domain-containing protein OS=Gemmiger sp. An120 OX=1965549 GN=B5E65_03990 PE=4 SV=1	Gemmiger sp. An120	250	159	23.1	43.3	2.6e-09
80	TR	H1PMI8	AB hydrolase-1 domain-containing protein OS=Eubacterium infirmum F0142 OX=883109 GN=HMPREF0380_01396 PE=4 SV=1	Eubacterium infirmum F0142	255	158	24.6	42.9	3.7e-09
81	TR	U2V4Y1	Alpha/beta hydrolase family protein OS=Olsenella profusa F0195 OX=1125712 GN=HMPREF1316_2316 PE=4 SV=1	Olsenella profusa F0195	265	158	21.7	40.7	4.1e-09
82	TR	E7MNK7	AB hydrolase-1 domain-containing protein OS=Solobacterium moorei F0204 OX=706433 GN=HMPREF9430_01127 PE=4 SV=1	Solobacterium moorei F0204	247	157	23.3	44.9	4.6e-09
83	TR	A0A923NQP1	Alpha/beta hydrolase OS=Treponema sp. Marseille-Q3903 OX=2766703 GN=H9I37_04715 PE=4 SV=1	Treponema sp. Marseille-Q3903	254	157	23.9	43.8	5e-09
84	TR	A0A1H3H985	Pimeloyl-ACP methyl ester carboxylesterase OS=Evansella caseinilytica OX=1503961 GN=SAMN05421736_101421 PE=4 SV=1	Evansella caseinilytica	256	156	25.5	46.1	7e-09
85	TR	U2U135	Alpha/beta hydrolase domain protein OS=Coriobacteriaceae bacterium BV3Ac1 OX=1111135 GN=HMPREF1248_0020 PE=4 SV=1	Coriobacteriaceae bacterium BV3Ac1	94	147	37.3	60	7.1e-09
86	TR	U1QXB4	Uncharacterized protein OS=Alloscardovia omnicolens F0580 OX=1321816 GN=HMPREF9244_00028 PE=4 SV=1	Alloscardovia omnicolens F0580	122	149	29.8	56.7	7.2e-09
87	TR	A0A317G328	Alpha/beta hydrolase OS=Butyrivibrio fibrisolvens OX=831 GN=CPT75_15595 PE=4 SV=1	Butyrivibrio fibrisolvens	261	155	23.9	42.9	1e-08
88	TR	A0A371AVG8	Alpha/beta hydrolase OS=Anaerosacchariphilus polymeriproducens OX=1812858 GN=DWV06_09010 PE=4 SV=1	Anaerosacchariphilus polymeriproducens	249	154	24.2	43.9	1.2e-08
89	TR	D2MPB6	Hydrolase, alpha/beta domain protein OS=Bulleidia extructa W1219 OX=679192 GN=HMPREF9013_1231 PE=4 SV=1	Bulleidia extructa W1219	255	153	24.5	43.3	1.8e-08
90	TR	A0A1Y3N2Q3	AB hydrolase-1 domain-containing protein OS=Piromyces sp. (strain E2) OX=73868 GN=PIROE2DRAFT_14152 PE=4 SV=1	Piromyces sp. (strain E2)	260	152	19.7	42.6	2.5e-08
91	TR	A0A1G5AVN6	Pimeloyl-ACP methyl ester carboxylesterase OS=Lachnospiraceae bacterium XBB2008 OX=1520826 GN=SAMN02910292_00149 PE=4 SV=1	Lachnospiraceae bacterium XBB2008	252	150	23.5	42.8	4.3e-08
92	TR	A0A0A3IXW2	AB hydrolase-1 domain-containing protein OS=Ureibacillus massiliensis 4400831 = CIP 108448 = CCUG 49529 OX=1211035 GN=CD30_16150 PE=4 SV=1	Ureibacillus massiliensis 4400831 = CIP 108448 = CCUG 49529	250	148	23	39.5	7.9e-08
93	TR	A0A1Y4U3C7	Alpha/beta hydrolase OS=Lachnoclostridium sp. An118 OX=1965547 GN=B5E62_05100 PE=4 SV=1	Lachnoclostridium sp. An118	250	148	25.5	45.5	7.9e-08
94	TR	G5F3P8	AB hydrolase-1 domain-containing protein OS=Olsenella sp. oral taxon 809 str. F0356 OX=661087 GN=HMPREF1008_00992 PE=4 SV=1	Olsenella sp. oral taxon 809 str. F0356	270	148	19.4	42.2	9.5e-08
95	TR	A0A1H3PRF6	Pimeloyl-ACP methyl ester carboxylesterase OS=Tindallia californiensis OX=159292 GN=SAMN05192546_10738 PE=4 SV=1	Tindallia californiensis	274	147	24.9	43	1.3e-07
96	TR	R9J6I8	AB hydrolase-1 domain-containing protein OS=Lachnospiraceae bacterium 28-4 OX=397287 GN=C807_02651 PE=4 SV=1	Lachnospiraceae bacterium 28-4	246	146	23.4	43.4	1.4e-07
97	TR	R9MBV2	AB hydrolase-1 domain-containing protein OS=Lachnospiraceae bacterium MD308 OX=1235799 GN=C818_03902 PE=4 SV=1	Lachnospiraceae bacterium MD308	246	146	23.4	43.4	1.4e-07
98	TR	W2BYT2	Alpha/beta hydrolase family protein OS=Eubacterium nodatum ATCC 33099 OX=1161902 GN=HMPREF0378_0126 PE=4 SV=1	Eubacterium nodatum ATCC 33099	261	146	22.8	42.5	1.6e-07
99	TR	A0A3A9GA40	Alpha/beta hydrolase OS=Roseburia sp. 1XD42-69 OX=2320088 GN=D7Y06_20180 PE=4 SV=1	Roseburia sp. 1XD42-69	246	145	23.4	43.4	1.9e-07
100	TR	R7KW20	Hydrolase or acyltransferase (Alpha/beta hydrolase superfamily)-like protein OS=Ruminococcus sp. CAG:353 OX=1262955 GN=BN622_01514 PE=4 SV=1	Ruminococcus sp. CAG:353	247	145	21.1	43.8	2e-07
101	TR	A0A0B4S0E2	Alpha/beta hydrolase OS=Parvimonas micra OX=33033 GN=NW74_00765 PE=4 SV=1	Parvimonas micra	250	145	23	43.1	2e-07
102	TR	V2Y6E6	Hydrolase, alpha/beta domain protein OS=Catonella morbi ATCC 51271 OX=592026 GN=GCWU0000282_000817 PE=4 SV=1	Catonella morbi ATCC 51271	250	145	23	43.1	2e-07
103	TR	A0A380KXR7	Alpha/beta superfamily hydrolase OS=Streptococcus massiliensis OX=313439 GN=NCTC13765_01253 PE=4 SV=1	Streptococcus massiliensis	250	145	23.4	44.4	2e-07
104	TR	A0A931JTV3	Alpha/beta hydrolase OS=Candidatus Saccharibacteria bacterium OX=2026720 GN=JEO88_00065 PE=4 SV=1	Candidatus Saccharibacteria bacterium	250	145	23	43.1	2e-07
105	TR	S0FVH8	Putative hydrolases or acyltransferases (Alpha/beta hydrolase superfamily) OS=Ruminiclostridium cellobioparum subsp. termitidis CT1112 OX=1195236 GN=CTER_0845 PE=4 SV=1	Ruminiclostridium cellobioparum subsp. termitidis CT1112	260	145	24.4	44.4	2.2e-07
106	TR	A0A3A9SHZ3	Alpha/beta hydrolase OS=Butyrivibrio sp. CB08 OX=2364879 GN=D6855_13930 PE=4 SV=1	Butyrivibrio sp. CB08	93	136	31	51.2	2.5e-07
107	TR	A0A134AHC1	AB hydrolase-1 domain-containing protein OS=Peptoniphilus coxii OX=755172 GN=HMPREF1863_00825 PE=4 SV=1	Peptoniphilus coxii	246	144	25	46.7	2.6e-07
108	TR	D7N8P8	AB hydrolase-1 domain-containing protein OS=Peptoniphilus sp. oral taxon 386 str. F0131 OX=575609 GN=HMPREF0629_00445 PE=4 SV=1	Peptoniphilus sp. oral taxon 386 str. F0131	247	144	25.8	47.9	2.7e-07
109	TR	M2PZ66	AB hydrolase-1 domain-containing protein OS=Eggerthia catenaformis OT 569 = DSM 20559 OX=999415 GN=HMPREF9943_01725 PE=4 SV=1	Eggerthia catenaformis OT 569 = DSM 20559	247	144	22.5	44.9	2.7e-07
110	TR	U2JXD7	AB hydrolase-1 domain-containing protein OS=Peptostreptococcaceae bacterium oral taxon 113 str. W5053 OX=1321784 GN=HMPREF1987_00390 PE=4 SV=1	Peptostreptococcaceae bacterium oral taxon 113 str. W5053	247	144	22.5	44.9	2.7e-07
111	TR	A0A2T0B524	2-succinyl-6-hydroxy-2, 4-cyclohexadiene-1-carboxylate synthase OS=Clostridium vincentii OX=52704 GN=menH_2 PE=4 SV=1	Clostridium vincentii	248	144	21.2	44.7	2.7e-07
112	TR	D7N6Q5	AB hydrolase-1 domain-containing protein OS=Peptoniphilus sp. oral taxon 386 str. F0131 OX=575609 GN=HMPREF0629_01222 PE=4 SV=1	Peptoniphilus sp. oral taxon 386 str. F0131	250	144	23	42.7	2.7e-07
113	TR	V2XZL5	Serine aminopeptidase S33 domain-containing protein OS=Catonella morbi ATCC 51271 OX=592026 GN=GCWU0000282_002277 PE=4 SV=1	Catonella morbi ATCC 51271	257	144	24.7	42	2.9e-07
114	TR	A0A1D9NYK9	Alpha/beta hydrolase family protein OS=Butyrivibrio hungatei OX=185008 GN=bhn_I0246 PE=4 SV=1	Butyrivibrio hungatei	259	144	23.1	42.1	3e-07
115	TR	A0A1Y3Y680	Alpha/beta hydrolase OS=Blautia sp. An46 OX=1965636 GN=B5G00_07010 PE=4 SV=1	Blautia sp. An46	250	143	24.4	44.7	3.7e-07
116	TR	U2L7F7	AB hydrolase-1 domain-containing protein OS=Peptostreptococcaceae bacterium oral taxon 113 str. W5053 OX=1321784 GN=HMPREF1987_01201 PE=4 SV=1	Peptostreptococcaceae bacterium oral taxon 113 str. W5053	250	143	23	42.7	3.7e-07
117	TR	A0A0X3BJU8	Alpha/beta fold family hydrolase OS=Methanoculleus bourgensis OX=83986 GN=MMAB1_1204 PE=4 SV=1	Methanoculleus bourgensis	253	143	25.8	44	3.8e-07
118	TR	A0A1Y1VX43	Hydrolase, alpha/beta fold family OS=Anaeromyces robustus OX=1754192 GN=BCR32DRAFT_297657 PE=4 SV=1	Anaeromyces robustus	258	143	20.5	42.6	4e-07
119	TR	J6HL86	Alpha/beta hydrolase family protein OS=Mogibacterium sp. CM50 OX=936375 GN=HMPREF1152_1453 PE=4 SV=1	Mogibacterium sp. CM50	250	142	23	44.4	5.1e-07
120	TR	A0A1Y2A1D9	Hydrolase, alpha/beta fold family OS=Neocallimastix californiae OX=1754190 GN=LY90DRAFT_677443 PE=4 SV=1	Neocallimastix californiae	239	139	22.1	44.2	1.2e-06
121	TR	A0A7U6KFS3	Predicted alpha/beta superfamily hydrolase OS=Lachnospiraceae bacterium KM106-2 OX=2093742 GN=lbkm_1816 PE=4 SV=1	Lachnospiraceae bacterium KM106-2	244	138	24	43.9	1.6e-06
122	TR	A0A6S6XHT3	Alpha/beta hydrolase OS=Ruminococcaceae bacterium BL-6 OX=2799561 GN=CLOSBL6_1191 PE=4 SV=1	Ruminococcaceae bacterium BL-6	250	138	28.1	42.5	1.7e-06
123	TR	A0A317G7K6	Alpha/beta hydrolase OS=Butyrivibrio fibrisolvens OX=831 GN=CPT75_16470 PE=4 SV=1	Butyrivibrio fibrisolvens	254	138	22	42	1.8e-06
124	TR	R5BVX9	Serine aminopeptidase S33 domain-containing protein OS=Blautia hydrogenotrophica CAG:147 OX=1263061 GN=BN499_00095 PE=3 SV=1	Blautia hydrogenotrophica CAG:147	255	138	22.7	45.4	1.8e-06
125	TR	A0A317G4F5	Alpha/beta hydrolase OS=Butyrivibrio fibrisolvens OX=831 GN=CPT75_09595 PE=4 SV=1	Butyrivibrio fibrisolvens	256	138	23.1	41.7	1.8e-06
126	TR	S0FWF7	Alpha/beta fold family hydrolase OS=Ruminiclostridium cellobioparum subsp. termitidis CT1112 OX=1195236 GN=CTER_0447 PE=4 SV=1	Ruminiclostridium cellobioparum subsp. termitidis CT1112	248	137	28.1	46.2	2.3e-06
127	TR	A0A1G4R4C1	Pimeloyl-ACP methyl ester carboxylesterase OS=Ruminococcaceae bacterium YRB3002 OX=1520819 GN=SAMN02910456_01568 PE=4 SV=1	Ruminococcaceae bacterium YRB3002	252	137	23.7	42	2.4e-06
128	TR	A0A317G704	Alpha/beta hydrolase OS=Butyrivibrio fibrisolvens OX=831 GN=CPT75_15550 PE=4 SV=1	Butyrivibrio fibrisolvens	93	129	29.8	48.8	2.4e-06
129	TR	A0A2X4N608	2-succinyl-6-hydroxy-2,4-cyclohexadiene-1-carboxy late synthase OS=Gemella morbillorum OX=29391 GN=FOC49_07660 PE=4 SV=1	Gemella morbillorum	258	137	23.3	41.9	2.5e-06
130	TR	A0A1G6BEP4	Pimeloyl-ACP methyl ester carboxylesterase OS=Ruminococcaceae bacterium FB2012 OX=1520817 GN=SAMN02910317_00923 PE=4 SV=1	Ruminococcaceae bacterium FB2012	253	136	23.2	46.8	3.3e-06
131	TR	A0A6P1MCF3	Alpha/beta fold hydrolase OS=Aminipila terrae OX=2697030 GN=Ami3637_04275 PE=4 SV=1	Aminipila terrae	256	136	24.4	41.3	3.4e-06
132	TR	A0A2X4PL43	Alpha/beta hydrolase family OS=Porphyromonas crevioricanis OX=393921 GN=NCTC12858_01371 PE=4 SV=1	Porphyromonas crevioricanis	260	135	23.9	43.7	4.7e-06
133	TR	A0A1V4SNU3	Alpha/beta hydrolase family protein OS=Ruminiclostridium hungatei OX=48256 GN=CLHUN_11530 PE=4 SV=1	Ruminiclostridium hungatei	260	135	23.7	44	4.7e-06
134	TR	A0A137SU90	AB hydrolase-1 domain-containing protein OS=Clostridiales bacterium KA00134 OX=1588750 GN=HMPREF3189_01113 PE=4 SV=1	Clostridiales bacterium KA00134	285	135	22	43.7	5.5e-06
135	TR	A8AXY4	Alpha/beta superfamily hydrolase, putative OS=Streptococcus gordonii (strain Challis / ATCC 35105 / BCRC 15272 / CH1 / DL1 / V288) OX=467705 GN=SGO_1363 PE=4 SV=1	Streptococcus gordonii (strain Challis / ATCC 35105 / BCRC 15272 / CH1 / DL1 / V288)	268	134	24.8	41.6	6.7e-06
136	TR	A0A140DW11	AB hydrolase-1 domain-containing protein OS=Faecalibaculum rodentium OX=1702221 GN=AALO17_17040 PE=4 SV=1	Faecalibaculum rodentium	205	132	29.1	45.3	7e-06
137	TR	A0A1M6E1N2	Pimeloyl-ACP methyl ester carboxylesterase OS=Pseudobutyrivibrio xylanivorans DSM 14809 OX=1123012 GN=SAMN02745725_01123 PE=4 SV=1	Pseudobutyrivibrio xylanivorans DSM 14809	247	133	22.9	42.2	7.8e-06
138	TR	A0A1G6ELZ6	Pimeloyl-ACP methyl ester carboxylesterase OS=Ruminococcaceae bacterium FB2012 OX=1520817 GN=SAMN02910317_03063 PE=4 SV=1	Ruminococcaceae bacterium FB2012	250	133	25.5	45.3	8e-06
139	TR	A0A3A9SAZ1	Alpha/beta hydrolase OS=Butyrivibrio sp. CB08 OX=2364879 GN=D6855_15175 PE=4 SV=1	Butyrivibrio sp. CB08	259	133	23.1	42.1	8.6e-06
140	TR	A0A1Y4T7N7	Alpha/beta hydrolase OS=Faecalibacterium sp. An121 OX=1965550 GN=B5E66_09695 PE=4 SV=1	Faecalibacterium sp. An121	265	133	24	39.9	8.9e-06
141	TR	J1H242	Alpha/beta hydrolase domain protein OS=Clostridium sp. (strain MSTE9) OX=1105031 GN=HMPREF1141_2278 PE=4 SV=1	Clostridium sp. (strain MSTE9)	212	131	31.2	52.3	1e-05
142	TR	A0A3A8W989	Alpha/beta hydrolase OS=bacterium D16-59 OX=2320098 GN=D7V96_16645 PE=4 SV=1	bacterium D16-59	246	132	22.4	41.5	1.1e-05
143	TR	M2Q3M3	AB hydrolase-1 domain-containing protein OS=Eggerthia catenaformis OT 569 = DSM 20559 OX=999415 GN=HMPREF9943_00267 PE=4 SV=1	Eggerthia catenaformis OT 569 = DSM 20559	247	132	21.5	41.4	1.1e-05
144	TR	I5AXC8	AB hydrolase-1 domain-containing protein OS=[Eubacterium] cellulosolvens 6 OX=633697 GN=EubceDRAFT1_2750 PE=4 SV=1	[Eubacterium] cellulosolvens 6	257	132	22.4	41.2	1.1e-05
145	TR	R5JMG5	AB hydrolase-1 domain-containing protein OS=Peptostreptococcus anaerobius CAG:621 OX=1263100 GN=BN738_01310 PE=4 SV=1	Peptostreptococcus anaerobius CAG:621	249	131	20.7	38.2	1.5e-05
146	TR	A0A1K1NJY6	Pimeloyl-ACP methyl ester carboxylesterase OS=Ruminococcus sp. YE71 OX=244362 GN=SAMN02910447_02014 PE=4 SV=1	Ruminococcus sp. YE71	252	130	21.5	43.5	2e-05
147	TR	C8NHK1	AB hydrolase-1 domain-containing protein OS=Granulicatella adiacens ATCC 49175 OX=638301 GN=HMPREF0444_1396 PE=4 SV=1	Granulicatella adiacens ATCC 49175	258	130	25.8	43.4	2.1e-05
148	TR	A0A9E7DJY6	Alpha/beta hydrolase OS=Fenollaria massiliensis OX=938288 GN=M1R53_01955 PE=4 SV=1	Fenollaria massiliensis	246	129	20.8	45.8	2.6e-05
149	TR	A0A0D0SBZ5	Alpha/beta superfamily hydrolase OS=Lachnospiraceae bacterium TWA4 OX=1392836 GN=P261_02472 PE=4 SV=1	Lachnospiraceae bacterium TWA4	259	129	21.6	42.8	2.9e-05
150	TR	A0A2V3JMR4	AB hydrolase-1 domain-containing protein OS=ANME-2 cluster archaeon OX=2056317 GN=C4B59_06945 PE=4 SV=1	ANME-2 cluster archaeon	248	128	24	41.7	3.6e-05
151	TR	A0A3E3HVP1	Alpha/beta hydrolase OS=Eisenbergiella massiliensis OX=1720294 GN=DXC51_27300 PE=4 SV=1	Eisenbergiella massiliensis	258	128	24.2	43.4	3.9e-05
152	TR	D0BNU2	Serine aminopeptidase S33 domain-containing protein OS=Granulicatella elegans ATCC 700633 OX=626369 GN=HMPREF0446_01627 PE=4 SV=1	Granulicatella elegans ATCC 700633	262	127	22.6	42	5.4e-05
153	TR	C7HA89	Hydrolase, alpha/beta domain protein OS=Faecalibacterium duncaniae (strain DSM 17677 / JCM 31915 / A2-165) OX=411483 GN=FAEPRAA2165_03244 PE=4 SV=1	Faecalibacterium duncaniae (strain DSM 17677 / JCM 31915 / A2-165)	265	127	22.6	40.1	5.5e-05
154	TR	D1VVS2	Serine aminopeptidase S33 domain-containing protein OS=Peptoniphilus lacrimalis 315-B OX=596330 GN=HMPREF0628_0991 PE=4 SV=1	Peptoniphilus lacrimalis 315-B	233	126	23.9	42.9	5.9e-05
155	TR	A0A3R6T4J0	Alpha/beta hydrolase OS=Clostridium sp. AM33-3 OX=2292304 GN=DW819_08420 PE=4 SV=1	Clostridium sp. AM33-3	262	126	21.1	43.1	7.3e-05
156	TR	E4KYT8	AB hydrolase-1 domain-containing protein OS=Peptoniphilus harei ACS-146-V-Sch2b OX=908338 GN=HMPREF9286_1763 PE=4 SV=1	Peptoniphilus harei ACS-146-V-Sch2b	250	125	23.8	42.9	9.1e-05
157	TR	A0A1G7NXI6	Pimeloyl-ACP methyl ester carboxylesterase OS=Facklamia miroungae OX=120956 GN=SAMN05421791_10115 PE=4 SV=1	Facklamia miroungae	258	125	24.5	42	9.6e-05
158	TR	T1ZDV5	Putative hydrolase protein OS=Streptococcus intermedius B196 OX=862967 GN=SIR_1058 PE=4 SV=1	Streptococcus intermedius B196	259	125	25.3	41.6	9.6e-05
159	TR	U2V9C7	Alpha/beta hydrolase domain protein OS=Coriobacteriaceae bacterium BV3Ac1 OX=1111135 GN=HMPREF1248_0019 PE=4 SV=1	Coriobacteriaceae bacterium BV3Ac1	102	118	34.2	54.8	0.0001
160	TR	A0A1G4VXC4	Alpha/beta hydrolase family protein OS=Lachnospiraceae bacterium YSD2013 OX=1520828 GN=SAMN02910339_01808 PE=4 SV=1	Lachnospiraceae bacterium YSD2013	242	123	22.5	40	0.00016
161	TR	C7N368	AB hydrolase-1 domain-containing protein OS=Slackia heliotrinireducens (strain ATCC 29202 / DSM 20476 / NCTC 11029 / RHS 1) OX=471855 GN=Shel_05300 PE=4 SV=1	Slackia heliotrinireducens (strain ATCC 29202 / DSM 20476 / NCTC 11029 / RHS 1)	249	123	23.4	43.5	0.00016
162	TR	A0A4R1QXN4	Pimeloyl-ACP methyl ester carboxylesterase OS=Kineothrix alysoides OX=1469948 GN=EDD76_113138 PE=4 SV=1	Kineothrix alysoides	261	123	23.1	42	0.00018
163	TR	A0A137SS43	AB hydrolase-1 domain-containing protein OS=Clostridiales bacterium KA00134 OX=1588750 GN=HMPREF3189_01396 PE=4 SV=1	Clostridiales bacterium KA00134	175	119	25.3	45.8	0.00027
164	TR	A0A1G5HYV3	Pimeloyl-ACP methyl ester carboxylesterase OS=Lachnospiraceae bacterium XBB2008 OX=1520826 GN=SAMN02910292_02503 PE=4 SV=1	Lachnospiraceae bacterium XBB2008	252	121	22.5	41.8	0.00031
165	TR	A0A396LKR5	Alpha/beta hydrolase OS=Dorea sp. AF36-15AT OX=2292041 GN=DWZ93_02050 PE=4 SV=1	Dorea sp. AF36-15AT	255	121	20.7	41.3	0.00031
166	TR	A0A1Y3Y3J8	Alpha/beta hydrolase OS=Blautia sp. An46 OX=1965636 GN=B5G00_13490 PE=4 SV=1	Blautia sp. An46	259	121	27.6	48	0.00032
167	TR	W2BZ55	Alpha/beta hydrolase family protein OS=Eubacterium nodatum ATCC 33099 OX=1161902 GN=HMPREF0378_1669 PE=4 SV=1	Eubacterium nodatum ATCC 33099	259	121	25.2	42.7	0.00032
168	TR	C2BD12	AB hydrolase-1 domain-containing protein OS=Anaerococcus lactolyticus ATCC 51172 OX=525254 GN=HMPREF0072_0232 PE=4 SV=1	Anaerococcus lactolyticus ATCC 51172	247	119	22.4	45.1	0.00054
169	TR	A0A939D701	Alpha/beta hydrolase OS=Clostridium aminobutyricum OX=33953 GN=JYB65_02765 PE=4 SV=1	Clostridium aminobutyricum	250	119	22.7	41.3	0.00055
170	TR	G4D6E8	S33 family peptidase OS=Peptoniphilus indolicus ATCC 29427 OX=997350 GN=HMPREF9129_1978 PE=4 SV=1	Peptoniphilus indolicus ATCC 29427	256	118	22.6	42.5	0.00077
171	TR	A0A975H0C8	Alpha/beta hydrolase OS=Sporosarcina sp. Te-1 OX=2818390 GN=J3U78_03560 PE=3 SV=1	Sporosarcina sp. Te-1	257	118	24.1	38.7	0.00078
172	TR	F7KGQ3	AB hydrolase-1 domain-containing protein OS=Lachnospiraceae bacterium 3_1_57FAA_CT1 OX=658086 GN=HMPREF0994_05032 PE=4 SV=1	Lachnospiraceae bacterium 3_1_57FAA_CT1	260	118	23.6	39.4	0.00079
173	TR	A0A8J8MHW1	Alpha/beta hydrolase OS=Vallitalea pronyensis OX=1348613 GN=HZI73_04460 PE=4 SV=1	Vallitalea pronyensis	251	117	21.6	42.4	0.001
174	TR	C7H7E9	Alpha/beta hydrolase OS=Faecalibacterium duncaniae (strain DSM 17677 / JCM 31915 / A2-165) OX=411483 GN=FAEPRAA2165_02233 PE=4 SV=1	Faecalibacterium duncaniae (strain DSM 17677 / JCM 31915 / A2-165)	257	117	21.7	42.2	0.001
175	TR	A0A1G4W9G2	Pimeloyl-ACP methyl ester carboxylesterase OS=Ruminococcaceae bacterium P7 OX=1200751 GN=SAMN02910436_01304 PE=4 SV=1	Ruminococcaceae bacterium P7	252	116	21.5	44.1	0.0014
176	TR	A0A143XRL6	2-succinyl-6-hydroxy-2, 4-cyclohexadiene-1-carboxylate synthase OS=Eubacteriaceae bacterium CHKCI004 OX=1780380 GN=BN3660_01590 PE=4 SV=1	Eubacteriaceae bacterium CHKCI004	259	116	29.3	47.2	0.0014
177	TR	A0A0K8J559	AB hydrolase-1 domain-containing protein OS=Herbinix luporum OX=1679721 GN=SD1D_1245 PE=4 SV=1	Herbinix luporum	163	113	32.3	50.5	0.0015
178	TR	A0A923RMB2	Alpha/beta hydrolase OS=Anaerosacchariphilus hominis OX=2763017 GN=H8S44_05615 PE=4 SV=1	Anaerosacchariphilus hominis	257	115	23	42.3	0.0019
179	TR	A0A1T4WDV2	Pimeloyl-ACP methyl ester carboxylesterase OS=Gemmiger formicilis OX=745368 GN=SAMN02745178_00439 PE=4 SV=1	Gemmiger formicilis	262	115	21.3	40.7	0.002
180	TR	U7U9W0	Alpha/beta hydrolase family protein OS=Peptoniphilus sp. BV3C26 OX=1111134 GN=HMPREF1253_1340 PE=4 SV=1	Peptoniphilus sp. BV3C26	256	114	22.6	41.6	0.0026
181	TR	A0A0L6TZ52	Alpha/beta hydrolase OS=Acetobacterium bakii OX=52689 GN=AKG39_11225 PE=4 SV=1	Acetobacterium bakii	248	113	24.8	43.2	0.0033
182	TR	A0A0A3I3Q8	AB hydrolase-1 domain-containing protein OS=Ureibacillus manganicus DSM 26584 OX=1384049 GN=CD29_06515 PE=4 SV=1	Ureibacillus manganicus DSM 26584	250	113	20.3	39.8	0.0033
183	TR	E6U791	Alpha/beta fold family hydrolase OS=Ethanoligenens harbinense (strain DSM 18485 / JCM 12961 / CGMCC 1.5033 / YUAN-3) OX=663278 GN=Ethha_0239 PE=4 SV=1	Ethanoligenens harbinense (strain DSM 18485 / JCM 12961 / CGMCC 1.5033 / YUAN-3)	253	113	31.7	48.5	0.0034
184	TR	V2QKJ2	AB hydrolase-1 domain-containing protein OS=Mucispirillum schaedleri ASF457 OX=1379858 GN=N508_00089 PE=4 SV=1	Mucispirillum schaedleri ASF457	253	113	28.1	48.8	0.0034
185	TR	A0A417PGN3	Alpha/beta hydrolase OS=Clostridiaceae bacterium OM08-6BH OX=2292274 GN=DXC26_10465 PE=4 SV=1	Clostridiaceae bacterium OM08-6BH	262	113	20.9	40.7	0.0035
186	TR	A0A1M6MBU6	Pimeloyl-ACP methyl ester carboxylesterase OS=Anaerocolumna jejuensis DSM 15929 OX=1121322 GN=SAMN02745136_00941 PE=4 SV=1	Anaerocolumna jejuensis DSM 15929	248	112	21.9	43.3	0.0044
187	TR	A0A417U1W5	Alpha/beta hydrolase OS=Lachnospiraceae bacterium OM04-12BH OX=2292272 GN=DXB46_13435 PE=4 SV=1	Lachnospiraceae bacterium OM04-12BH	257	112	23.2	40.8	0.0047
188	TR	Q24TN4	AB hydrolase-1 domain-containing protein OS=Desulfitobacterium hafniense (strain Y51) OX=138119 GN=DSY2819 PE=4 SV=1	Desulfitobacterium hafniense (strain Y51)	262	112	29.4	49.5	0.0048
189	TR	A0A4R1MC42	Pimeloyl-ACP methyl ester carboxylesterase OS=Natranaerovirga hydrolytica OX=680378 GN=EDC19_2560 PE=4 SV=1	Natranaerovirga hydrolytica	249	111	20.9	43.2	0.006
190	TR	A0A0U3NTB7	Carboxylesterase OS=Carnobacterium sp. CP1 OX=1564681 GN=NY10_2177 PE=4 SV=1	Carnobacterium sp. CP1	251	111	27.7	43.3	0.0061
191	TR	A0A367GFF4	Alpha/beta hydrolase OS=Subdoligranulum sp. APC924/74 OX=2086273 GN=C4885_10730 PE=4 SV=1	Subdoligranulum sp. APC924/74	257	111	20.9	41.1	0.0063
192	TR	A0A380KWZ4	Putative hydrolase protein OS=Streptococcus massiliensis OX=313439 GN=NCTC13765_00229 PE=4 SV=1	Streptococcus massiliensis	233	110	23.7	44.4	0.0074
193	TR	A0A1D3TU71	Pimeloyl-ACP methyl ester carboxylesterase OS=Anaerobium acetethylicum OX=1619234 GN=SAMN05421730_101229 PE=4 SV=1	Anaerobium acetethylicum	248	110	23.5	42.9	0.0081
194	TR	A0A1G5BQ31	Pimeloyl-ACP methyl ester carboxylesterase OS=Lachnospiraceae bacterium XPB1003 OX=1520825 GN=SAMN02910370_00714 PE=4 SV=1	Lachnospiraceae bacterium XPB1003	252	110	26.4	49.1	0.0082
195	TR	A0A810QB40	AB hydrolase-1 domain-containing protein OS=Vescimonas coprocola OX=2714355 GN=MM50RIKEN_15360 PE=4 SV=1	Vescimonas coprocola	262	110	23.9	43.1	0.0086
196	TR	Q97G97	Alpha/beta superfamily hydrolase OS=Clostridium acetobutylicum (strain ATCC 824 / DSM 792 / JCM 1419 / LMG 5710 / VKM B-1787) OX=272562 GN=CA_C2472 PE=4 SV=1	Clostridium acetobutylicum (strain ATCC 824 / DSM 792 / JCM 1419 / LMG 5710 / VKM B-1787)	250	109	22.4	42.9	0.011
197	TR	A0A926D7K1	Alpha/beta hydrolase OS=Yeguia hominis OX=2763662 GN=IAG03_02005 PE=4 SV=1	Yeguia hominis	257	109	22.1	41.9	0.011
198	TR	A0A2Z4G8R0	AB hydrolase-1 domain-containing protein OS=Arcticibacterium luteifluviistationis OX=1784714 GN=DJ013_04400 PE=4 SV=1	Arcticibacterium luteifluviistationis	308	109	39.1	55.2	0.014
199	TR	Q182F9	Serine aminopeptidase S33 domain-containing protein OS=Clostridioides difficile (strain 630) OX=272563 GN=CD630_24710 PE=4 SV=1	Clostridioides difficile (strain 630)	258	108	28.8	47.5	0.015
200	TR	A0A0D2BM30	AB hydrolase-1 domain-containing protein OS=Exophiala oligosperma OX=215243 GN=PV06_09427 PE=4 SV=1	Exophiala oligosperma	283	108	25.8	46	0.017
201	TR	G0L6S9	Triacylglycerol lipase OS=Zobellia galactanivorans (strain DSM 12802 / CCUG 47099 / CIP 106680 / NCIMB 13871 / Dsij) OX=63186 GN=lipA PE=4 SV=1	Zobellia galactanivorans (strain DSM 12802 / CCUG 47099 / CIP 106680 / NCIMB 13871 / Dsij)	306	108	38.4	53.5	0.018
202	TR	A0A416CGQ4	Alpha/beta hydrolase OS=Firmicutes bacterium AF36-19BH OX=2292888 GN=DWZ97_14380 PE=4 SV=1	Firmicutes bacterium AF36-19BH	257	107	22.5	41.5	0.021
203	TR	A0A413I3V0	Alpha/beta hydrolase OS=Blautia sp. OF03-15BH OX=2292287 GN=DXA57_05630 PE=4 SV=1	Blautia sp. OF03-15BH	257	107	22.1	41.5	0.021
204	TR	A0A1M5DGX4	Pimeloyl-ACP methyl ester carboxylesterase OS=Jatrophihabitans endophyticus OX=1206085 GN=SAMN05443575_0572 PE=4 SV=1	Jatrophihabitans endophyticus	395	108	24.8	40.9	0.021
205	TR	A0A930SWA3	Putative 2-succinyl-6-hydroxy-2,4-cyclohexadiene-1-carboxylate synthase OS=Candidatus Sericytochromatia bacterium OX=2762020 GN=menH PE=3 SV=1	Candidatus Sericytochromatia bacterium	268	107	31.8	55.3	0.021
206	TR	A0A8J3MVI7	Alpha/beta hydrolase OS=Ktedonospora formicarum OX=2778364 GN=KSX_61440 PE=4 SV=1	Ktedonospora formicarum	272	107	33.3	56.7	0.022
207	TR	R9M2Q0	AB hydrolase-1 domain-containing protein OS=Firmicutes bacterium M10-2 OX=1235796 GN=C815_00063 PE=4 SV=1	Firmicutes bacterium M10-2	247	106	24.4	41.5	0.026
208	TR	A0A6S6XIH3	Alpha/beta hydrolase OS=Ruminococcaceae bacterium BL-4 OX=2799560 GN=CLOSBL4_2095 PE=4 SV=1	Ruminococcaceae bacterium BL-4	250	106	23.1	45.7	0.027
209	TR	A0A1S2T5F7	Acyl-CoA esterase OS=Idiomarina sp. MD25a OX=1889913 GN=BFR57_07905 PE=4 SV=1	Idiomarina sp. MD25a	262	106	31.6	46.9	0.028
210	TR	A0A1Y4HPH2	Alpha/beta hydrolase OS=Anaeromassilibacillus sp. An200 OX=1965587 GN=B5F35_12135 PE=4 SV=1	Anaeromassilibacillus sp. An200	265	106	28.2	44.3	0.029
211	TR	A0A9N8JE40	AB hydrolase-1 domain-containing protein OS=Aureobasidium vineae OX=2773715 GN=AWRI4619_LOCUS4072 PE=4 SV=1	Aureobasidium vineae	272	106	28.7	44.4	0.029
212	TR	A0A6S6R5U8	Alpha/beta hydrolase OS=Anaerocolumna cellulosilytica OX=433286 GN=acsn021_22640 PE=3 SV=1	Anaerocolumna cellulosilytica	250	105	23.5	39.5	0.036
213	TR	V7I7I1	AB hydrolase-1 domain-containing protein OS=Youngiibacter fragilis 232.1 OX=994573 GN=T472_0207880 PE=4 SV=1	Youngiibacter fragilis 232.1	251	105	21.7	39.8	0.036
214	TR	A0A7M1Q0U9	Alpha/beta hydrolase OS=Clostridium sp. 'deep sea' OX=2779445 GN=IMX26_16130 PE=4 SV=1	Clostridium sp. 'deep sea'	252	105	21.6	42.7	0.036
215	TR	A0A1Q9JYZ5	AB hydrolase-1 domain-containing protein OS=Roseburia sp. 499 OX=1261634 GN=BIV20_04320 PE=4 SV=1	Roseburia sp. 499	256	105	21.6	41.1	0.037
216	TR	A0A923MIP7	Alpha/beta hydrolase OS=Dysosmobacter segnis OX=2763042 GN=H8Z83_10880 PE=4 SV=1	Dysosmobacter segnis	259	105	23.9	41.6	0.037
217	TR	W1SDA9	Alpha/beta hydrolase fold protein OS=Neobacillus vireti LMG 21834 OX=1131730 GN=BAVI_24718 PE=4 SV=1	Neobacillus vireti LMG 21834	260	105	35.3	50	0.038
218	TR	E7MPB3	AB hydrolase-1 domain-containing protein OS=Solobacterium moorei F0204 OX=706433 GN=HMPREF9430_01393 PE=4 SV=1	Solobacterium moorei F0204	263	105	22.9	40.8	0.038
219	TR	A0A2M8TDA5	Alpha/beta hydrolase OS=Clostridium sp. CT7 OX=2052574 GN=CUB90_14330 PE=4 SV=1	Clostridium sp. CT7	251	104	20.5	44	0.048
220	TR	A0A2N5MFX7	Alpha/beta hydrolase OS=Bacillus sp. V5-8f OX=2053044 GN=CUU64_14640 PE=4 SV=1	Bacillus sp. V5-8f	268	104	26.2	42.6	0.052
221	TR	A0A371QNK7	Alpha/beta hydrolase OS=Rhodohalobacter sp. SW132 OX=2293433 GN=DYD21_10270 PE=4 SV=1	Rhodohalobacter sp. SW132	301	104	30	51.7	0.058
222	TR	R7AAQ4	AB hydrolase-1 domain-containing protein OS=Eggerthella sp. CAG:298 OX=1262876 GN=BN592_00223 PE=4 SV=1	Eggerthella sp. CAG:298	303	104	36.1	43.5	0.058
223	TR	A0A563C9X5	Alpha/beta hydrolase OS=TM7 phylum sp. oral taxon 351 OX=713053 GN=EUA77_00030 PE=4 SV=1	TM7 phylum sp. oral taxon 351	247	103	20.1	45.5	0.064
224	TR	T0N2Y5	Alpha/beta hydrolase OS=Clostridium sp. BL8 OX=1354301 GN=M918_15485 PE=4 SV=1	Clostridium sp. BL8	251	103	21.7	43	0.065
225	TR	A0A4P8ICE2	Serine aminopeptidase S33 domain-containing protein OS=Anaerostipes rhamnosivorans OX=1229621 GN=AR1Y2_0867 PE=4 SV=1	Anaerostipes rhamnosivorans	258	103	29.3	48.5	0.067
226	TR	A0A420EQY7	Alpha/beta fold hydrolase OS=Altericroceibacterium spongiae OX=2320269 GN=D6851_00900 PE=4 SV=1	Altericroceibacterium spongiae	266	103	37.8	54.4	0.069
227	TR	A0A7Z0WFG9	Alpha/beta hydrolase OS=Actinophytocola xinjiangensis OX=485602 GN=BLA60_33470 PE=4 SV=1	Actinophytocola xinjiangensis	270	103	35.3	50	0.07
228	TR	A0A1Y4SCB3	Alpha/beta hydrolase OS=Lachnoclostridium sp. An131 OX=1965555 GN=B5E77_05995 PE=4 SV=1	Lachnoclostridium sp. An131	278	103	33	48.5	0.072
229	TR	A0A554NBT4	Alpha/beta hydrolase OS=Haloglomus irregulare OX=2234134 GN=DP107_07650 PE=4 SV=1	Haloglomus irregulare	316	103	37	54.3	0.08
230	TR	B6GZH3	Pc12g09450 protein OS=Penicillium rubens (strain ATCC 28089 / DSM 1075 / NRRL 1951 / Wisconsin 54-1255) OX=500485 GN=Pc12g09450 PE=4 SV=1	Penicillium rubens (strain ATCC 28089 / DSM 1075 / NRRL 1951 / Wisconsin 54-1255)	325	103	25.2	48.8	0.082
231	TR	A0A1J0GFC0	Multidrug transporter OS=Clostridium estertheticum subsp. estertheticum OX=1552 GN=A7L45_08335 PE=4 SV=1	Clostridium estertheticum subsp. estertheticum	252	102	20	40.8	0.088
232	TR	A0A7M1Q3F9	Alpha/beta hydrolase OS=Clostridium sp. 'deep sea' OX=2779445 GN=IMX26_03365 PE=4 SV=1	Clostridium sp. 'deep sea'	256	102	29.2	55.1	0.089
233	TR	A0A2C0Z992	Alpha/beta hydrolase OS=Bacillus sp. AFS041924 OX=2033503 GN=COC46_18980 PE=4 SV=1	Bacillus sp. AFS041924	260	102	28.7	48.7	0.091
234	TR	K9FUR9	AB hydrolase-1 domain-containing protein OS=Penicillium digitatum (strain PHI26 / CECT 20796) OX=1170229 GN=PDIG_86270 PE=4 SV=1	Penicillium digitatum (strain PHI26 / CECT 20796)	264	102	27.5	47.1	0.092
235	TR	A0A176J5W6	Alpha/beta hydrolase OS=Bacillus sp. SJS OX=1423321 GN=AS29_010690 PE=4 SV=1	Bacillus sp. SJS	276	102	32.2	50.7	0.096
236	TR	B1XKC6	Polyketide synthase OS=Synechococcus sp. (strain ATCC 27264 / PCC 7002 / PR-6) OX=32049 GN=SYNPCC7002_A1173 PE=1 SV=1	Synechococcus sp. (strain ATCC 27264 / PCC 7002 / PR-6)	2720	104	27.6	47.6	0.098
237	TR	N9V7T8	Serine aminopeptidase S33 domain-containing protein OS=[Clostridium] innocuum 2959 OX=999413 GN=HMPREF1094_02282 PE=4 SV=1	[Clostridium] innocuum 2959	292	102	23.1	41.2	0.1
238	TR	S0KFS7	Serine aminopeptidase S33 domain-containing protein OS=Enterococcus dispar ATCC 51266 OX=1139219 GN=OMK_00260 PE=4 SV=1	Enterococcus dispar ATCC 51266	249	101	33	47.9	0.12
239	TR	A0A564VWA8	Alpha/beta hydrolase family protein OS=Blautia luti OX=89014 GN=RSSSTS7063_03053 PE=4 SV=1	Blautia luti	257	101	22.1	41.1	0.12
240	TR	A0A345QMZ7	Hydrolase OS=Sulfitobacter sp. SK012 OX=1389005 GN=C1J03_12020 PE=4 SV=1	Sulfitobacter sp. SK012	321	101	25.2	42	0.15
241	TR	R6XGY8	AB hydrolase-1 domain-containing protein OS=Firmicutes bacterium CAG:345 OX=1263020 GN=BN617_00613 PE=4 SV=1	Firmicutes bacterium CAG:345	259	100	26	44.9	0.16
242	TR	A0A094JCH3	Putative 2-succinyl-6-hydroxy-2,4-cyclohexadiene-1-carboxylate synthase OS=Shewanella mangrovi OX=1515746 GN=menH PE=3 SV=1	Shewanella mangrovi	261	100	33.3	49.1	0.16
243	TR	Q3A3Z9	O-methylpimelyl-(Acyl carrier protein) methylesterase OS=Syntrophotalea carbinolica (strain DSM 2380 / NBRC 103641 / GraBd1) OX=338963 GN=bioH PE=4 SV=1	Syntrophotalea carbinolica (strain DSM 2380 / NBRC 103641 / GraBd1)	266	100	37.1	50.6	0.17
244	TR	A0A402AUX8	AB hydrolase-1 domain-containing protein OS=Dictyobacter kobayashii OX=2014872 GN=KDK_67400 PE=4 SV=1	Dictyobacter kobayashii	270	100	36.4	48.6	0.17
245	TR	A0A917F4U2	AB hydrolase-1 domain-containing protein OS=Marmoricola endophyticus OX=2040280 GN=GCM10011519_22820 PE=4 SV=1	Marmoricola endophyticus	275	100	33.3	47.1	0.17
246	TR	A0A194WXT1	Alpha/beta-hydrolase OS=Mollisia scopiformis OX=149040 GN=LY89DRAFT_673388 PE=4 SV=1	Mollisia scopiformis	277	100	27	49.5	0.17
247	TR	A0A398B0G6	Alpha/beta hydrolase OS=Peribacillus asahii OX=228899 GN=D1953_16440 PE=4 SV=1	Peribacillus asahii	243	99	25.9	45.5	0.2
248	TR	A0A0H3J0X3	Alpha/beta superfamily hydrolase OS=Clostridium pasteurianum DSM 525 = ATCC 6013 OX=1262449 GN=CLPA_c08990 PE=4 SV=1	Clostridium pasteurianum DSM 525 = ATCC 6013	249	99	24.6	39.6	0.21
249	TR	A0A089Q2U0	2-succinyl-6-hydroxy-2, 4-cyclohexadiene-1-carboxylate synthase OS=Cedecea neteri OX=158822 GN=JT31_20905 PE=4 SV=1	Cedecea neteri	269	99	40.2	56.3	0.23
250	TR	A0A379ZC57	Putative 2-succinyl-6-hydroxy-2,4-cyclohexadiene-1-carboxylate synthase OS=Shewanella algae OX=38313 GN=menH PE=3 SV=1	Shewanella algae	262	98	32.7	48.6	0.3

## Sheet: B43P2CDS4
Hit	DB	Accession	Description	Organism	Length	Score(Bits)	Identities(%)	Positives(%)	E()
1	TR	C4GE62	Thoeris protein ThsB TIR-like domain-containing protein OS=Shuttleworthia satelles DSM 14600 OX=626523 GN=GCWU000342_02008 PE=4 SV=1	Shuttleworthia satelles DSM 14600	163	530	65.6	75.5	1e-66
2	TR	A0A8T4K0K1	TIR domain-containing protein OS=Eubacteriaceae bacterium Marseille-Q4139 OX=2830656 GN=KE531_13790 PE=4 SV=1	Eubacteriaceae bacterium Marseille-Q4139	163	520	62	76.1	3.5e-65
3	TR	A0A0E3Z9G0	Thoeris protein ThsB TIR-like domain-containing protein OS=Sneathia vaginalis OX=187101 GN=VC03_00380 PE=4 SV=1	Sneathia vaginalis	163	505	62.6	75.5	6.7e-63
4	TR	U7USU3	TIR-like PF08937 domain protein OS=Peptoniphilus sp. BV3C26 OX=1111134 GN=HMPREF1253_0608 PE=4 SV=1	Peptoniphilus sp. BV3C26	163	504	62	74.2	9.5e-63
5	TR	A0A8H2M5Q7	MTH538 TIR-like domain (DUF1863) OS=Urinicoccus massiliensis OX=1723382 GN=NCTC13150_01141 PE=4 SV=1	Urinicoccus massiliensis	163	500	63.2	73.6	3.8e-62
6	TR	A0A519WX76	Molecular chaperone Tir OS=Pedobacter sp. OX=1411316 GN=EOO85_11545 PE=4 SV=1	Pedobacter sp.	161	454	57.5	74.4	3.6e-55
7	TR	A0A2S7T182	Thoeris protein ThsB TIR-like domain-containing protein OS=Flavipsychrobacter stenotrophus OX=2077091 GN=CJD36_002495 PE=4 SV=1	Flavipsychrobacter stenotrophus	162	435	50.9	70.6	2.8e-52
8	TR	A0A3D8ZXT3	Molecular chaperone Tir OS=Enterococcus pseudoavium OX=44007 GN=CF160_03840 PE=4 SV=1	Enterococcus pseudoavium	161	434	55.6	70.4	3.9e-52
9	TR	A0A841J566	Thoeris protein ThsB TIR-like domain-containing protein OS=Sphingobium subterraneum OX=627688 GN=FHS92_002429 PE=4 SV=1	Sphingobium subterraneum	158	411	52.8	68.3	1.1e-48
10	TR	W4Q5Y5	Thoeris protein ThsB TIR-like domain-containing protein OS=Halalkalibacter wakoensis JCM 9140 OX=1236970 GN=JCM9140_3619 PE=4 SV=1	Halalkalibacter wakoensis JCM 9140	161	403	52.8	69.3	2e-47
11	TR	A0A8J2ZZI8	Thoeris protein ThsB TIR-like domain-containing protein OS=Pullulanibacillus pueri OX=1437324 GN=GCM10007096_41190 PE=4 SV=1	Pullulanibacillus pueri	161	401	52.1	69.9	4e-47
12	TR	F8C2H3	Thoeris protein ThsB TIR-like domain-containing protein OS=Thermodesulfobacterium geofontis (strain OPF15) OX=795359 GN=TOPB45_0147 PE=4 SV=1	Thermodesulfobacterium geofontis (strain OPF15)	195	401	45.6	56.4	1.1e-46
13	TR	A0A0S7BSW2	Protein containing MTH538 TIR-like domain OS=Flexilinea flocculi OX=1678840 GN=ATC1_13992 PE=4 SV=1	Flexilinea flocculi	166	392	50.9	65.2	1.1e-45
14	TR	A0A1Z5HE76	Thoeris protein ThsB TIR-like domain-containing protein OS=Bathymodiolus platifrons methanotrophic gill symbiont OX=113268 GN=bplSymb_SCF18001P002 PE=4 SV=1	Bathymodiolus platifrons methanotrophic gill symbiont	146	384	51.9	68.4	9.6e-45
15	TR	T2GDG6	Thoeris protein ThsB TIR-like domain-containing protein OS=Megalodesulfovibrio gigas (strain ATCC 19364 / DSM 1382 / NCIMB 9332 / VKM B-1759) OX=1121448 GN=DGI_2407 PE=4 SV=1	Megalodesulfovibrio gigas (strain ATCC 19364 / DSM 1382 / NCIMB 9332 / VKM B-1759)	170	381	47.5	62.3	5.7e-44
16	TR	A0A388TFQ9	TIR-like domain-containing protein OS=Candidatus Termititenax persephonae OX=2218525 GN=NO2_0538 PE=4 SV=1	Candidatus Termititenax persephonae	170	379	50.3	64.9	1.1e-43
17	TR	A0A367QK00	TIR-like domain-containing protein OS=Nostoc minutum NIES-26 OX=1844469 GN=A6770_28760 PE=4 SV=1	Nostoc minutum NIES-26	161	369	48.1	65.4	2.9e-42
18	TR	A0A563CSQ2	Thoeris protein ThsB TIR-like domain-containing protein OS=TM7 phylum sp. oral taxon 349 OX=713051 GN=EUA66_04115 PE=4 SV=1	TM7 phylum sp. oral taxon 349	148	365	48.7	63.9	7.8e-42
19	TR	A0A6B0GQU5	TIR domain-containing protein OS=Halomarina oriensis OX=671145 GN=GQS65_05960 PE=4 SV=1	Halomarina oriensis	162	365	46.9	65.4	1.2e-41
20	TR	A6T1M3	Uncharacterized conserved protein OS=Janthinobacterium sp. (strain Marseille) OX=375286 GN=mma_2730 PE=4 SV=1	Janthinobacterium sp. (strain Marseille)	163	365	48.8	67.1	1.2e-41
21	TR	A0A1D2R8P8	TIR-like domain-containing protein OS=Candidatus Altiarchaeales archaeon WOR_SM1_SCG OX=1849261 GN=BEH94_03705 PE=4 SV=1	Candidatus Altiarchaeales archaeon WOR_SM1_SCG	164	364	49.1	64.8	1.8e-41
22	TR	A0A839HD31	TIR domain-containing protein OS=Thiospirillum jenense OX=1653858 GN=HUK38_07370 PE=4 SV=1	Thiospirillum jenense	152	362	46.4	68.9	2.5e-41
23	TR	A0A1I2ZQI2	MTH538 TIR-like domain OS=Nitrosospira sp. Nsp14 OX=1855333 GN=SAMN05216299_110127 PE=4 SV=1	Nitrosospira sp. Nsp14	146	350	49.4	66.2	1.4e-39
24	TR	N9XUP8	Thoeris protein ThsB TIR-like domain-containing protein OS=Clostridium thermobutyricum OX=29372 GN=HMPREF1092_00625 PE=4 SV=1	Clostridium thermobutyricum	160	349	47.8	63.4	3e-39
25	TR	A0A5B2Z7E2	TIR domain-containing protein OS=Arenimonas fontis OX=2608255 GN=F0415_12230 PE=4 SV=1	Arenimonas fontis	163	345	45.4	62.6	1.3e-38
26	TR	A0A3A1R0P8	TIR-like domain-containing protein OS=Bacillus salacetis OX=2315464 GN=D3H55_13300 PE=4 SV=1	Bacillus salacetis	160	344	46	66.9	1.7e-38
27	TR	A0A0F3GUE9	TIR-like domain protein OS=Candidatus Magnetobacterium bavaricum OX=29290 GN=MBAV_002194 PE=4 SV=1	Candidatus Magnetobacterium bavaricum	162	344	46.3	61.1	1.8e-38
28	TR	A0A558RCI2	TIR-like domain-containing protein OS=Sphingomonas solaris OX=2529389 GN=FOY91_02610 PE=4 SV=1	Sphingomonas solaris	162	344	46.3	58	1.8e-38
29	TR	A0A1L6JHC8	TIR-like domain-containing protein OS=Sphingomonas koreensis OX=93064 GN=BRX40_22030 PE=4 SV=1	Sphingomonas koreensis	162	343	48.5	61.3	2.6e-38
30	TR	A0A494WAQ3	TIR-like domain-containing protein OS=Sphingobium amiense OX=135719 GN=SAMIE_2001450 PE=4 SV=1	Sphingobium amiense	162	343	48.5	61.3	2.6e-38
31	TR	A0A2Z5YYE0	Thoeris protein ThsB TIR-like domain-containing protein OS=Altererythrobacter sp. B11 OX=2060312 GN=AEB_P2324 PE=4 SV=1	Altererythrobacter sp. B11	162	343	48.5	61.3	2.6e-38
32	TR	A0A126RGR6	Thoeris protein ThsB TIR-like domain-containing protein OS=Sphingobium sp. TKS OX=1315974 GN=K426_01540 PE=4 SV=1	Sphingobium sp. TKS	162	343	48.5	61.3	2.6e-38
33	TR	A0A239GHI9	MTH538 TIR-like domain OS=Sphingomonas laterariae OX=861865 GN=SAMN06295912_11272 PE=4 SV=1	Sphingomonas laterariae	162	340	47.2	61.3	7.3e-38
34	TR	A0A0U1KJ15	Thoeris protein ThsB TIR-like domain-containing protein OS=Paraliobacillus sp. PM-2 OX=1462524 GN=BN1058_00109 PE=4 SV=1	Paraliobacillus sp. PM-2	160	339	46.8	67.7	9.7e-38
35	TR	A0A925CJ92	TIR domain-containing protein OS=Nitrospiraceae bacterium OX=2026770 GN=H7Y39_07200 PE=4 SV=1	Nitrospiraceae bacterium	163	337	43.9	65.2	2.1e-37
36	TR	A0A0F5P9D2	TIR-like domain-containing protein OS=Sphingomonas sp. SRS2 OX=133190 GN=WP12_16315 PE=4 SV=1	Sphingomonas sp. SRS2	162	336	47.2	60.7	2.9e-37
37	TR	A0A1T4SKN9	MTH538 TIR-like domain OS=Enhydrobacter aerosaccus OX=225324 GN=SAMN02745126_04836 PE=4 SV=1	Enhydrobacter aerosaccus	204	338	47.4	64.3	4.9e-37
38	TR	A0A517STK3	Thoeris protein ThsB TIR-like domain-containing protein OS=Planctomycetes bacterium SV_7m_r OX=2528025 GN=SV7mr_19720 PE=4 SV=1	Planctomycetes bacterium SV_7m_r	164	332	43.6	61.2	1.3e-36
39	TR	Q12I74	Thoeris protein ThsB TIR-like domain-containing protein OS=Shewanella denitrificans (strain OS217 / ATCC BAA-1090 / DSM 15013) OX=318161 GN=Sden_3577 PE=4 SV=1	Shewanella denitrificans (strain OS217 / ATCC BAA-1090 / DSM 15013)	162	329	44.5	62.8	3.4e-36
40	TR	A0A2V1H171	TIR-like domain-containing protein OS=Pelagibaculum spongiae OX=2080658 GN=DC094_01395 PE=4 SV=1	Pelagibaculum spongiae	164	328	43.9	61.6	5e-36
41	TR	A0A0Q2RMP9	TIR-like domain-containing protein OS=Vibrio furnissii OX=29494 GN=AMR76_14320 PE=4 SV=1	Vibrio furnissii	162	327	47.6	63.4	6.7e-36
42	TR	A0A2A2TN77	TIR-like domain-containing protein OS=Calothrix elsteri CCALA 953 OX=987040 GN=CK510_05365 PE=4 SV=1	Calothrix elsteri CCALA 953	163	325	43.3	62.2	1.4e-35
43	TR	A0A549SQQ6	TIR-like domain-containing protein OS=Rhizobium straminoryzae OX=1387186 GN=FNA46_24065 PE=4 SV=1	Rhizobium straminoryzae	162	323	47	61	2.7e-35
44	TR	A0A6S6QYQ0	Thoeris protein ThsB TIR-like domain-containing protein OS=Terrihabitans soli OX=708113 GN=IZ6_28960 PE=4 SV=1	Terrihabitans soli	158	319	44	60.4	9.7e-35
45	TR	A0A371X3R1	TIR-like domain-containing protein OS=Mesorhizobium denitrificans OX=2294114 GN=DY251_20425 PE=4 SV=1	Mesorhizobium denitrificans	158	313	42.2	61.4	7.9e-34
46	TR	A0A2T7SPQ2	Thoeris protein ThsB TIR-like domain-containing protein OS=Limnohabitans sp. Rim28 OX=1100720 GN=B472_16680 PE=4 SV=1	Limnohabitans sp. Rim28	146	310	48.1	60.1	1.6e-33
47	TR	A0A4Q4B2D1	TIR-like domain-containing protein OS=Alcaligenaceae bacterium OX=2021368 GN=EON54_01275 PE=4 SV=1	Alcaligenaceae bacterium	158	311	43.1	61.3	1.6e-33
48	TR	A0A2G8SZR8	Thoeris protein ThsB TIR-like domain-containing protein OS=Massilia psychrophila OX=1603353 GN=CR103_13325 PE=4 SV=1	Massilia psychrophila	157	310	40.8	57.9	2.2e-33
49	TR	A0A7Y9HPZ5	Thoeris protein ThsB TIR-like domain-containing protein OS=Duganella sp. 1224 OX=2587052 GN=FHW58_003663 PE=4 SV=1	Duganella sp. 1224	158	309	45	59.4	3.2e-33
50	TR	A0A1H7E686	MTH538 TIR-like domain OS=Paraburkholderia diazotrophica OX=667676 GN=SAMN05192539_103634 PE=4 SV=1	Paraburkholderia diazotrophica	146	308	47.4	62.8	3.2e-33
51	TR	A0A348HER6	Ethanolamine utilization protein OS=Zymobacter palmae OX=33074 GN=ZBT109_1358 PE=4 SV=1	Zymobacter palmae	147	308	46.2	62.8	3.3e-33
52	TR	A0A1V9FYB7	Thoeris protein ThsB TIR-like domain-containing protein OS=Niastella vici OX=1703345 GN=A3860_23710 PE=4 SV=1	Niastella vici	165	309	45.2	63.9	3.9e-33
53	TR	A0A6I1MG44	TIR-like domain-containing protein OS=Clostridium tarantellae OX=39493 GN=GBZ86_00955 PE=4 SV=1	Clostridium tarantellae	154	308	44	62.3	4e-33
54	TR	A0A1D2R925	Thoeris protein ThsB TIR-like domain-containing protein OS=Candidatus Altiarchaeales archaeon WOR_SM1_SCG OX=1849261 GN=BEH94_03700 PE=4 SV=1	Candidatus Altiarchaeales archaeon WOR_SM1_SCG	167	308	41.9	61.7	5.8e-33
55	TR	A0A1E8CP80	Thoeris protein ThsB TIR-like domain-containing protein OS=Humibacillus sp. DSM 29435 OX=1869167 GN=BA895_11615 PE=4 SV=1	Humibacillus sp. DSM 29435	147	304	43.9	61.3	1.3e-32
56	TR	K2NXP0	Thoeris protein ThsB TIR-like domain-containing protein OS=Nitratireductor indicus C115 OX=1231190 GN=NA8A_23794 PE=4 SV=1	Nitratireductor indicus C115	162	304	43.6	61.2	2e-32
57	TR	A0A160FJH2	Thoeris protein ThsB TIR-like domain-containing protein OS=Paraburkholderia phytofirmans OLGA172 OX=1417228 GN=AYM40_06650 PE=4 SV=1	Paraburkholderia phytofirmans OLGA172	146	302	46.8	62.2	2.6e-32
58	TR	A0A6A8D8G9	Thoeris protein ThsB TIR-like domain-containing protein OS=Aquibacillus halophilus OX=930132 GN=GH741_05120 PE=4 SV=1	Aquibacillus halophilus	148	302	52.5	66.4	2.7e-32
59	TR	A0A1H7DMA2	MTH538 TIR-like domain OS=Sphingomonas sp. OV641 OX=1881068 GN=SAMN05428950_1112 PE=4 SV=1	Sphingomonas sp. OV641	160	299	37.5	59.4	1.1e-31
60	TR	A0A7W6H5R8	Thoeris protein ThsB TIR-like domain-containing protein OS=Aureimonas pseudogalii OX=1744844 GN=GGR04_002941 PE=4 SV=1	Aureimonas pseudogalii	162	299	42.9	55.4	1.1e-31
61	TR	A0A7R7T2X0	Thoeris protein ThsB TIR-like domain-containing protein OS=Kaistia sp. 32K OX=2795690 GN=K32_05760 PE=4 SV=1	Kaistia sp. 32K	157	298	41.9	59.4	1.4e-31
62	TR	B3QX68	Thoeris protein ThsB TIR-like domain-containing protein OS=Chloroherpeton thalassium (strain ATCC 35110 / GB-78) OX=517418 GN=Ctha_2429 PE=4 SV=1	Chloroherpeton thalassium (strain ATCC 35110 / GB-78)	167	290	39	61	3e-30
63	TR	A0A5B9DCR3	Thoeris protein ThsB TIR-like domain-containing protein OS=Candidatus Prometheoarchaeum syntrophicum OX=2594042 GN=DSAG12_02661 PE=4 SV=1	Candidatus Prometheoarchaeum syntrophicum	159	285	38.8	59.4	1.4e-29
64	TR	A0A1M6KWT5	MTH538 TIR-like domain OS=Malonomonas rubra DSM 5091 OX=1122189 GN=SAMN02745165_02826 PE=4 SV=1	Malonomonas rubra DSM 5091	106	274	53.1	75.5	1.4e-28
65	TR	A0A6G7ZFA6	TIR domain-containing protein OS=Sphingomonas sp. HDW15A OX=2714942 GN=G7076_02990 PE=4 SV=1	Sphingomonas sp. HDW15A	199	278	35.2	47.7	4.5e-28
66	TR	A0A839T4Z5	Thoeris protein ThsB TIR-like domain-containing protein OS=Azomonas macrocytogenes OX=69962 GN=FHR87_002250 PE=4 SV=1	Azomonas macrocytogenes	148	272	41	55.1	9.2e-28
67	TR	A0A517STL3	Thoeris protein ThsB TIR-like domain-containing protein OS=Planctomycetes bacterium SV_7m_r OX=2528025 GN=SV7mr_19730 PE=4 SV=1	Planctomycetes bacterium SV_7m_r	148	271	41	55.8	1.3e-27
68	TR	T0I6Q4	Thoeris protein ThsB TIR-like domain-containing protein OS=Sphingobium sp. HDIP04 OX=428994 GN=L286_03690 PE=4 SV=1	Sphingobium sp. HDIP04	144	269	44.8	59.4	2.3e-27
69	TR	I3TMT0	Thoeris protein ThsB TIR-like domain-containing protein OS=Tistrella mobilis (strain KA081020-065) OX=1110502 GN=TMO_2230 PE=4 SV=1	Tistrella mobilis (strain KA081020-065)	151	267	49.5	65.1	5.7e-27
70	TR	A0A562JKI0	TIR-like protein DUF1863 OS=Sedimentibacter saalensis OX=130788 GN=LY60_00070 PE=4 SV=1	Sedimentibacter saalensis	192	268	35.9	51.6	1.2e-26
71	TR	A0A5A9XMA7	Thoeris protein ThsB TIR-like domain-containing protein OS=Oryzomonas rubra OX=2509454 GN=ET418_04700 PE=4 SV=1	Oryzomonas rubra	148	264	39.7	53.8	1.5e-26
72	TR	A0A1H7M9S1	MTH538 TIR-like domain OS=Aquimarina amphilecti OX=1038014 GN=SAMN04487910_1651 PE=4 SV=1	Aquimarina amphilecti	194	267	43.5	59	1.8e-26
73	TR	G6EDF9	Thoeris protein ThsB TIR-like domain-containing protein OS=Novosphingobium pentaromativorans US6-1 OX=1088721 GN=NSU_2380 PE=4 SV=1	Novosphingobium pentaromativorans US6-1	144	262	43.4	58.7	2.6e-26
74	TR	A0A5R9J2I0	Thoeris protein ThsB TIR-like domain-containing protein OS=Lichenicoccus roseus OX=2683649 GN=FE263_21045 PE=4 SV=1	Lichenicoccus roseus	148	262	52.9	63.5	2.9e-26
75	TR	A0A011RAD7	Thoeris protein ThsB TIR-like domain-containing protein OS=Accumulibacter regalis OX=522306 GN=AW11_02267 PE=4 SV=1	Accumulibacter regalis	161	263	34.8	56.1	3e-26
76	TR	A0A4Y3TWT0	Thoeris protein ThsB TIR-like domain-containing protein OS=Acetobacter peroxydans OX=104098 GN=APE01nite_20110 PE=4 SV=1	Acetobacter peroxydans	197	265	36.4	50.5	3.8e-26
77	TR	A0A1B9XW92	Thoeris protein ThsB TIR-like domain-containing protein OS=Tenacibaculum soleae OX=447689 GN=BA195_13800 PE=4 SV=1	Tenacibaculum soleae	194	263	44.8	61	7e-26
78	TR	A0A5K7ZNK5	Thoeris protein ThsB TIR-like domain-containing protein OS=Desulfosarcina widdelii OX=947919 GN=DSCW_52040 PE=4 SV=1	Desulfosarcina widdelii	147	259	38.5	56.4	8.1e-26
79	TR	A0A366HLY2	TIR-like protein DUF1863 OS=Eoetvoesiella caeni OX=645616 GN=DFR37_101721 PE=4 SV=1	Eoetvoesiella caeni	161	260	43.6	66.4	8.4e-26
80	TR	F4GGD4	Thoeris protein ThsB TIR-like domain-containing protein OS=Alicycliphilus denitrificans (strain DSM 14773 / CIP 107495 / K601) OX=596154 GN=Alide2_1612 PE=4 SV=1	Alicycliphilus denitrificans (strain DSM 14773 / CIP 107495 / K601)	161	260	33.5	56.7	8.4e-26
81	TR	D7CNT6	Thoeris protein ThsB TIR-like domain-containing protein OS=Syntrophothermus lipocalidus (strain DSM 12680 / TGB-C1) OX=643648 GN=Slip_1610 PE=4 SV=1	Syntrophothermus lipocalidus (strain DSM 12680 / TGB-C1)	164	260	46.7	66.7	9.1e-26
82	TR	A0A1B8VXN3	Thoeris protein ThsB TIR-like domain-containing protein OS=Bacillus sp. FJAT-26390 OX=1743142 GN=A7975_23745 PE=4 SV=1	Bacillus sp. FJAT-26390	195	262	33.8	51.8	1e-25
83	TR	A0A226BWG4	Thoeris protein ThsB TIR-like domain-containing protein OS=Natranaerobius trueperi OX=759412 GN=CDO51_08735 PE=4 SV=1	Natranaerobius trueperi	167	259	35.1	55.6	1.4e-25
84	TR	A0A259TV07	Thoeris protein ThsB TIR-like domain-containing protein OS=Rubricoccus marinus OX=716817 GN=BSZ36_17425 PE=4 SV=1	Rubricoccus marinus	196	261	35.4	46.2	1.5e-25
85	TR	A0A1H7S959	MTH538 TIR-like domain OS=Roseovarius azorensis OX=1287727 GN=SAMN05443999_10727 PE=4 SV=1	Roseovarius azorensis	213	261	36.4	49	2.2e-25
86	TR	A0A2N8KDJ7	Thoeris protein ThsB TIR-like domain-containing protein OS=Achromobacter pulmonis OX=1389932 GN=C1I89_22050 PE=4 SV=1	Achromobacter pulmonis	200	260	33.5	49	2.3e-25
87	TR	K9RRX6	TIR-like domain-containing protein (DUF1863) OS=Synechococcus sp. (strain ATCC 27167 / PCC 6312) OX=195253 GN=Syn6312_1033 PE=4 SV=1	Synechococcus sp. (strain ATCC 27167 / PCC 6312)	164	257	37.1	56.6	2.6e-25
88	TR	A0A7I7XK16	Thoeris protein ThsB TIR-like domain-containing protein OS=Mycolicibacterium madagascariense OX=212765 GN=MMAD_38540 PE=4 SV=1	Mycolicibacterium madagascariense	145	253	42	56.7	6.2e-25
89	SP	J8G8J6	Putative cyclic ADP-D-ribose synthase ThsB1 OS=Bacillus cereus (strain MSX-D12) OX=1053222 GN=thsB1 PE=1 SV=1	Bacillus cereus (strain MSX-D12)	192	256	36.6	49.7	7.5e-25
90	TR	A0A1H7U9J8	MTH538 TIR-like domain OS=Colwellia chukchiensis OX=641665 GN=SAMN05216262_13517 PE=4 SV=1	Colwellia chukchiensis	163	250	34.3	54.4	2.8e-24
91	TR	A4G5B4	Thoeris protein ThsB TIR-like domain-containing protein OS=Herminiimonas arsenicoxydans OX=204773 GN=HEAR1536 PE=4 SV=1	Herminiimonas arsenicoxydans	198	252	35.5	48.7	3.4e-24
92	TR	Q1IIP2	Thoeris protein ThsB TIR-like domain-containing protein OS=Koribacter versatilis (strain Ellin345) OX=204669 GN=Acid345_4258 PE=4 SV=1	Koribacter versatilis (strain Ellin345)	196	250	34.2	44.9	6.5e-24
93	TR	A0A381H0C4	MTH538 TIR-like domain (DUF1863) OS=Citrobacter koseri OX=545 GN=NCTC10810_01494 PE=4 SV=1	Citrobacter koseri	180	247	45.5	61.8	1.2e-23
94	TR	A0A5P8Z6H7	Thoeris protein ThsB TIR-like domain-containing protein OS=Roseivivax sp. THAF197b OX=2588299 GN=FIV09_20255 PE=4 SV=1	Roseivivax sp. THAF197b	212	249	34.3	48.5	1.3e-23
95	TR	A0A3N9TDI6	Thoeris protein ThsB TIR-like domain-containing protein OS=Vibrio viridaestus OX=2487322 GN=EES38_16185 PE=4 SV=1	Vibrio viridaestus	163	245	33.1	55.2	1.6e-23
96	TR	I4BA91	Thoeris protein ThsB TIR-like domain-containing protein OS=Turneriella parva (strain ATCC BAA-1111 / DSM 21527 / NCTC 11395 / H) OX=869212 GN=Turpa_3563 PE=4 SV=1	Turneriella parva (strain ATCC BAA-1111 / DSM 21527 / NCTC 11395 / H)	165	245	35.7	53.6	1.7e-23
97	TR	A0A934TYX2	TIR domain-containing protein OS=Ruminococcus difficilis OX=2763069 GN=JKK62_04485 PE=4 SV=1	Ruminococcus difficilis	181	246	38.8	60.4	1.8e-23
98	TR	Q3A0F5	Thoeris protein ThsB TIR-like domain-containing protein OS=Syntrophotalea carbinolica (strain DSM 2380 / NBRC 103641 / GraBd1) OX=338963 GN=Pcar_2917 PE=4 SV=1	Syntrophotalea carbinolica (strain DSM 2380 / NBRC 103641 / GraBd1)	199	247	33.3	48	2e-23
99	TR	A0A1G7DMR0	MTH538 TIR-like domain OS=Ulvibacter litoralis OX=227084 GN=SAMN05421855_1011053 PE=4 SV=1	Ulvibacter litoralis	188	246	33.9	52.4	2.1e-23
100	TR	A0A7C9MY52	Thoeris protein ThsB TIR-like domain-containing protein OS=Kangsaoukella pontilimi OX=2691042 GN=GQ651_13430 PE=4 SV=1	Kangsaoukella pontilimi	163	244	42	57.3	2.2e-23
101	TR	A0A368MX80	Thoeris protein ThsB TIR-like domain-containing protein OS=Chryseobacterium lacus OX=2058346 GN=DQ356_08490 PE=4 SV=1	Chryseobacterium lacus	163	242	34.4	54.6	4.5e-23
102	TR	A0A938WYA9	TIR domain-containing protein OS=Bifidobacterium pullorum subsp. saeculare OX=78257 GN=H7U32_06220 PE=4 SV=1	Bifidobacterium pullorum subsp. saeculare	154	239	43.6	64.4	1e-22
103	TR	A0A919ZIE5	Thoeris protein ThsB TIR-like domain-containing protein OS=Paenibacillus sp. J45TS6 OX=2807196 GN=J45TS6_35310 PE=4 SV=1	Paenibacillus sp. J45TS6	197	242	36	47.7	1e-22
104	TR	A0A8J7VS52	TIR domain-containing protein OS=Coralloluteibacterium stylophorae OX=1776034 GN=KB893_06190 PE=4 SV=1	Coralloluteibacterium stylophorae	161	239	32.3	54.9	1.2e-22
105	TR	A0A3D8I0H4	Molecular chaperone Tir OS=Helicobacter sp. MIT 99-5507 OX=152489 GN=CQA42_02335 PE=4 SV=1	Helicobacter sp. MIT 99-5507	191	241	39.1	67	1.3e-22
106	TR	A0A1I0MWE9	MTH538 TIR-like domain OS=Aliiroseovarius sediminilitoris OX=1173584 GN=SAMN05444851_0343 PE=4 SV=1	Aliiroseovarius sediminilitoris	212	242	49.1	65.1	1.5e-22
107	TR	A0A7G6E6T6	Thoeris protein ThsB TIR-like domain-containing protein OS=Thermanaerosceptrum fracticalcis OX=1712410 GN=BR63_16835 PE=4 SV=1	Thermanaerosceptrum fracticalcis	189	240	35.3	50.5	1.7e-22
108	TR	A0A1X6Z2U4	Thoeris protein ThsB TIR-like domain-containing protein OS=Roseovarius halotolerans OX=505353 GN=ROH8110_02059 PE=4 SV=1	Roseovarius halotolerans	205	241	31.3	47.5	1.8e-22
109	TR	A0A9E2BFR6	Thoeris protein ThsB TIR-like domain-containing protein OS=Psychracetigena formicireducens OX=2986056 GN=DDT42_00537 PE=4 SV=1	Psychracetigena formicireducens	163	235	33.7	53.8	5e-22
110	TR	A0A4Y8ICD8	Thoeris protein ThsB TIR-like domain-containing protein OS=Filobacillus milosensis OX=94137 GN=E3U55_15755 PE=4 SV=1	Filobacillus milosensis	165	235	46.2	63.5	5.3e-22
111	TR	A0A0N1B986	Thoeris protein ThsB TIR-like domain-containing protein OS=beta proteobacterium AAP99 OX=1523428 GN=IP84_02415 PE=4 SV=1	beta proteobacterium AAP99	165	235	33.9	53.9	5.3e-22
112	TR	A0A927C5T4	TIR domain-containing protein OS=Spongiibacter pelagi OX=2760804 GN=IB286_14915 PE=4 SV=1	Spongiibacter pelagi	224	238	36.7	54.4	7.5e-22
113	TR	A0A0J6NJ90	Molecular chaperone Tir OS=Chromobacterium sp. LK11 OX=1628212 GN=VK98_16975 PE=4 SV=1	Chromobacterium sp. LK11	155	233	37.1	58.5	8.1e-22
114	TR	A0A4R8V8B1	Thoeris protein ThsB TIR-like domain-containing protein OS=Terrimesophilobacter mesophilus OX=433647 GN=E3N84_02670 PE=4 SV=1	Terrimesophilobacter mesophilus	160	231	38.8	61.2	1.8e-21
115	TR	A0A4Q1K0D0	Molecular chaperone Tir OS=Flavobacterium amnicola OX=2506422 GN=EQG63_11900 PE=4 SV=1	Flavobacterium amnicola	159	229	33.8	54.4	3.6e-21
116	TR	A0A202E1A3	Thoeris protein ThsB TIR-like domain-containing protein OS=bacterium K02(2017) OX=1932696 GN=BVY03_01715 PE=4 SV=1	bacterium K02(2017)	167	229	42.6	63	4.4e-21
117	TR	A0A7W2IWJ3	TIR domain-containing protein OS=Flavobacterium sp. xlx-221 OX=2758675 GN=H3159_02680 PE=4 SV=1	Flavobacterium sp. xlx-221	154	228	36.8	53.9	4.5e-21
118	TR	A0A916MKW5	Thoeris protein ThsB TIR-like domain-containing protein OS=Anaerolineales bacterium OX=2073117 GN=ANAEL_05875 PE=4 SV=1	Anaerolineales bacterium	192	230	34.2	55.7	5.7e-21
119	TR	A0A4Q1KKB8	Molecular chaperone Tir OS=Sphingobium fluviale OX=2506423 GN=EQG66_02785 PE=4 SV=1	Sphingobium fluviale	165	228	40	60	5.9e-21
120	TR	A3N1I6	Thoeris protein ThsB TIR-like domain-containing protein OS=Actinobacillus pleuropneumoniae serotype 5b (strain L20) OX=416269 GN=APL_1184 PE=4 SV=1	Actinobacillus pleuropneumoniae serotype 5b (strain L20)	165	228	38.7	66.4	5.9e-21
121	TR	A0A840Z0Q5	Thoeris protein ThsB TIR-like domain-containing protein OS=Stakelama sediminis OX=463200 GN=FHR23_002516 PE=4 SV=1	Stakelama sediminis	164	227	40.8	60.8	8.1e-21
122	TR	A0A5S3PCZ7	Thoeris protein ThsB TIR-like domain-containing protein OS=Sulfitobacter sabulilitoris OX=2562655 GN=FDT80_18730 PE=4 SV=1	Sulfitobacter sabulilitoris	167	227	36.1	52.4	8.7e-21
123	TR	A0A366H183	TIR-like protein DUF1863 OS=Eoetvoesiella caeni OX=645616 GN=DFR37_11836 PE=4 SV=1	Eoetvoesiella caeni	164	226	35.5	52.7	1.1e-20
124	TR	A0A3S0Z2L4	Thoeris protein ThsB TIR-like domain-containing protein OS=Pseudorhodobacter sp. E13 OX=2487931 GN=EGN72_02550 PE=4 SV=1	Pseudorhodobacter sp. E13	212	229	30.8	47	1.3e-20
125	TR	A0A080M2C6	Thoeris protein ThsB TIR-like domain-containing protein OS=Candidatus Accumulibacter cognatus OX=2954383 GN=AW06_003520 PE=4 SV=1	Candidatus Accumulibacter cognatus	163	225	43.3	59.6	1.6e-20
126	TR	G8RWL7	TIR-like domain-containing protein (DUF1863) OS=Mycolicibacterium rhodesiae (strain NBB3) OX=710685 GN=MycrhN_3809 PE=4 SV=1	Mycolicibacterium rhodesiae (strain NBB3)	164	225	41.9	61.9	1.6e-20
127	TR	A0A1I2UEM9	MTH538 TIR-like domain OS=Prevotella sp. KH2C16 OX=1855325 GN=SAMN05216383_1383 PE=4 SV=1	Prevotella sp. KH2C16	182	226	43	61.7	1.8e-20
128	TR	A0A0A1WCZ7	Thoeris protein ThsB TIR-like domain-containing protein OS=Sphingomonas parapaucimobilis NBRC 15100 OX=1219049 GN=SP5_099_00090 PE=4 SV=1	Sphingomonas parapaucimobilis NBRC 15100	143	223	33.6	57.1	1.9e-20
129	TR	A0A4Q3ZKN9	Thoeris protein ThsB TIR-like domain-containing protein OS=Alcaligenaceae bacterium OX=2021368 GN=EON54_23325 PE=4 SV=1	Alcaligenaceae bacterium	200	226	43.8	62.5	2.7e-20
130	TR	A0A1Q2D1T0	Molecular chaperone Tir OS=Tessaracoccus flavescens OX=399497 GN=BW733_17040 PE=4 SV=1	Tessaracoccus flavescens	161	223	41.1	59.8	3e-20
131	TR	A0A840S1D3	LysM repeat protein OS=Inhella inkyongensis OX=392593 GN=HNQ51_000179 PE=4 SV=1	Inhella inkyongensis	165	223	33.5	51.2	3.3e-20
132	TR	A0A840SAK7	Thoeris protein ThsB TIR-like domain-containing protein OS=Inhella inkyongensis OX=392593 GN=HNQ51_002729 PE=4 SV=1	Inhella inkyongensis	189	224	34.9	46.6	4.1e-20
133	TR	A8H492	Thoeris protein ThsB TIR-like domain-containing protein OS=Shewanella pealeana (strain ATCC 700345 / ANG-SQ1) OX=398579 GN=Spea_2059 PE=4 SV=1	Shewanella pealeana (strain ATCC 700345 / ANG-SQ1)	161	222	37.3	52.5	4.2e-20
134	TR	A0A327KSL6	Molecular chaperone Tir OS=Rhodoplanes elegans OX=29408 GN=CH338_01640 PE=4 SV=1	Rhodoplanes elegans	163	222	41.8	60	4.4e-20
135	TR	A0A1V1W3X0	TIR-like domain-containing protein (DUF1863) OS=Nocardioides sp. PD653 OX=393303 GN=PD653_2489 PE=4 SV=1	Nocardioides sp. PD653	129	219	44.2	59.6	5.2e-20
136	TR	A0A1V0RUS0	Thoeris protein ThsB TIR-like domain-containing protein OS=Roseovarius mucosus OX=215743 GN=ROSMUCSMR3_04098 PE=4 SV=1	Roseovarius mucosus	163	221	32.9	52.9	6.2e-20
137	TR	F4BQS1	Thoeris protein ThsB TIR-like domain-containing protein OS=Carnobacterium sp. (strain 17-4) OX=208596 GN=CAR_c11040 PE=4 SV=1	Carnobacterium sp. (strain 17-4)	182	222	44.1	64.7	7e-20
138	TR	A0A1V9FY89	Thoeris protein ThsB TIR-like domain-containing protein OS=Niastella vici OX=1703345 GN=A3860_23720 PE=4 SV=1	Niastella vici	206	223	30	46.4	8.5e-20
139	TR	A0A2X4PGG9	MTH538 TIR-like domain (DUF1863) OS=Porphyromonas crevioricanis OX=393921 GN=NCTC12858_00811 PE=4 SV=1	Porphyromonas crevioricanis	153	219	39.6	65.8	9.7e-20
140	TR	A0A7W4W914	Thoeris protein ThsB TIR-like domain-containing protein OS=Microbulbifer rhizosphaerae OX=1562603 GN=FHS09_000072 PE=4 SV=1	Microbulbifer rhizosphaerae	160	219	42.9	57.1	1.2e-19
141	TR	A0A0Q2MJ65	Thoeris protein ThsB TIR-like domain-containing protein OS=Mycobacterium gordonae OX=1778 GN=AO501_08350 PE=4 SV=1	Mycobacterium gordonae	162	218	37.5	56.7	1.7e-19
142	TR	A0A5A9XPT4	Molecular chaperone Tir OS=Oryzomonas rubra OX=2509454 GN=ET418_04705 PE=4 SV=1	Oryzomonas rubra	160	217	32.5	55	2.3e-19
143	TR	U7UTD8	TIR-like PF08937 domain protein OS=Megasphaera vaginalis OX=1111454 GN=HMPREF1250_0406 PE=4 SV=1	Megasphaera vaginalis	165	217	37.6	56.4	2.6e-19
144	TR	A0A290ZS99	Thoeris protein ThsB TIR-like domain-containing protein OS=Thauera sp. K11 OX=2005884 GN=CCZ27_19635 PE=4 SV=1	Thauera sp. K11	165	217	41.4	59.5	2.6e-19
145	TR	A0A0T1WAW2	Thoeris protein ThsB TIR-like domain-containing protein OS=Mycobacterium sp. Root135 OX=1736457 GN=ASD37_18085 PE=4 SV=1	Mycobacterium sp. Root135	156	216	41.2	62.7	2.9e-19
146	TR	A0A102DFA1	Molecular chaperone Tir OS=Novosphingobium sp. Fuku2-ISO-50 OX=1739114 GN=AQZ50_02970 PE=4 SV=1	Novosphingobium sp. Fuku2-ISO-50	165	215	39.1	59.1	5.1e-19
147	TR	A0A1S1XXU8	Molecular chaperone Tir OS=Methylomonas sp. LWB OX=1905845 GN=BJL95_06030 PE=4 SV=1	Methylomonas sp. LWB	160	214	41.3	58.7	6.4e-19
148	TR	A0A845AFE1	Molecular chaperone Tir OS=Qipengyuania algicida OX=1836209 GN=GRI58_05900 PE=4 SV=1	Qipengyuania algicida	164	214	38.2	60	7.1e-19
149	TR	A0A917WFM8	Thoeris protein ThsB TIR-like domain-containing protein OS=Pseudooceanicola nanhaiensis OX=375761 GN=GCM10011534_22920 PE=4 SV=1	Pseudooceanicola nanhaiensis	257	219	52.5	67.3	8.9e-19
150	TR	A0A1E5CQ18	Molecular chaperone Tir OS=Vibrio genomosp. F6 str. FF-238 OX=1191298 GN=A130_07765 PE=4 SV=1	Vibrio genomosp. F6 str. FF-238	161	213	36.4	47.9	9.3e-19
151	TR	A0A975BPX2	DUF1863 OS=Desulfonema magnum OX=45655 GN=dnm_052430 PE=4 SV=1	Desulfonema magnum	96	208	45.4	62.9	9.6e-19
152	TR	A0A327LWI6	Thoeris protein ThsB TIR-like domain-containing protein OS=Roseicella frigidaeris OX=2230885 GN=DOO78_26260 PE=4 SV=1	Roseicella frigidaeris	163	213	38.2	60	9.7e-19
153	TR	A0A7W8M9U8	Thoeris protein ThsB TIR-like domain-containing protein OS=Quisquiliibacterium transsilvanicum OX=1549638 GN=HNQ70_002748 PE=4 SV=1	Quisquiliibacterium transsilvanicum	165	213	41.8	60	1e-18
154	TR	A0A6J4FAV6	Thoeris protein ThsB TIR-like domain-containing protein OS=Magnetospirillum sp. SS-4 OX=2681465 GN=MTBSS4_120164 PE=4 SV=1	Magnetospirillum sp. SS-4	165	213	41.3	61.5	1e-18
155	TR	A0A939MMF3	TIR domain-containing protein OS=Leucobacter weissii OX=1983706 GN=J4H92_13345 PE=4 SV=1	Leucobacter weissii	161	212	33.9	61.2	1.3e-18
156	TR	A0A542SRX2	TIR-like protein DUF1863 OS=Rarobacter incanus OX=153494 GN=FB389_2061 PE=4 SV=1	Rarobacter incanus	161	212	33.9	61.2	1.3e-18
157	TR	A0A3P3VZE2	TIR domain-containing protein OS=Gulosibacter macacae OX=2488791 GN=EG850_10005 PE=4 SV=1	Gulosibacter macacae	161	212	33.9	61.2	1.3e-18
158	TR	A0A3D9SL45	TIR-like protein DUF1863 OS=Thermomonospora umbrina OX=111806 GN=DFJ69_2092 PE=4 SV=1	Thermomonospora umbrina	164	212	41	60	1.4e-18
159	TR	A0A1R4LNQ6	Thoeris protein ThsB TIR-like domain-containing protein OS=Vibrio ruber DSM 16370 OX=1123498 GN=VR7878_02719 PE=4 SV=1	Vibrio ruber DSM 16370	161	211	36.4	47.9	1.8e-18
160	TR	A0A239LBR5	MTH538 TIR-like domain OS=Sphingopyxis indica OX=436663 GN=SAMN06295955_12118 PE=4 SV=1	Sphingopyxis indica	165	211	40.4	59.6	2e-18
161	TR	A0A126RI68	Thoeris protein ThsB TIR-like domain-containing protein OS=Sphingobium sp. TKS OX=1315974 GN=K426_01515 PE=4 SV=1	Sphingobium sp. TKS	165	211	42.4	59.6	2e-18
162	TR	A0A1T5GKU6	MTH538 TIR-like domain OS=Rhizorhabdus histidinilytica OX=439228 GN=SAMN06295920_11611 PE=4 SV=1	Rhizorhabdus histidinilytica	165	211	42.4	59.6	2e-18
163	TR	T0IC76	Thoeris protein ThsB TIR-like domain-containing protein OS=Sphingobium sp. HDIP04 OX=428994 GN=L286_03720 PE=4 SV=1	Sphingobium sp. HDIP04	165	211	42.4	59.6	2e-18
164	TR	A0A1H3WKE0	MTH538 TIR-like domain OS=Thiothrix caldifontis OX=525918 GN=SAMN05660964_00480 PE=4 SV=1	Thiothrix caldifontis	189	212	34.4	47.6	2.5e-18
165	TR	A0A1H6SJ79	MTH538 TIR-like domain OS=Frateuria terrea OX=529704 GN=SAMN04487997_1436 PE=4 SV=1	Frateuria terrea	175	211	37.3	58.2	2.6e-18
166	TR	A0A1L6JHX1	Molecular chaperone Tir OS=Sphingomonas koreensis OX=93064 GN=BRX40_22010 PE=4 SV=1	Sphingomonas koreensis	165	210	42.4	59.6	2.9e-18
167	TR	A0A0F5PBM4	Molecular chaperone Tir OS=Sphingomonas sp. SRS2 OX=133190 GN=WP12_16340 PE=4 SV=1	Sphingomonas sp. SRS2	165	210	42.4	58.6	2.9e-18
168	TR	A0A2Z5YYI8	Molecular chaperone Tir OS=Altererythrobacter sp. B11 OX=2060312 GN=AEB_P2328 PE=4 SV=1	Altererythrobacter sp. B11	165	210	42.4	59.6	2.9e-18
169	TR	A0A239GIJ5	MTH538 TIR-like domain OS=Sphingomonas laterariae OX=861865 GN=SAMN06295912_11276 PE=4 SV=1	Sphingomonas laterariae	165	210	42.4	59.6	2.9e-18
170	TR	A0A494WGT8	Molecular chaperone Tir OS=Sphingobium amiense OX=135719 GN=SAMIE_2001490 PE=4 SV=1	Sphingobium amiense	165	210	42.4	59.6	2.9e-18
171	TR	G6EDF0	Thoeris protein ThsB TIR-like domain-containing protein OS=Novosphingobium pentaromativorans US6-1 OX=1088721 GN=NSU_2377 PE=4 SV=1	Novosphingobium pentaromativorans US6-1	165	209	42.4	58.6	4e-18
172	TR	A0A1R4J0R6	Thoeris protein ThsB TIR-like domain-containing protein OS=Microbacterium esteraromaticum OX=57043 GN=FM104_04955 PE=4 SV=1	Microbacterium esteraromaticum	158	208	36.4	56.8	4.8e-18
173	TR	A0A1Z3HNY2	Thoeris protein ThsB TIR-like domain-containing protein OS=Halomicronema hongdechloris C2206 OX=1641165 GN=XM38_029550 PE=4 SV=1	Halomicronema hongdechloris C2206	161	208	32.3	55.1	5.2e-18
174	TR	A0A4Q1K170	Thoeris protein ThsB TIR-like domain-containing protein OS=Flavobacterium amnicola OX=2506422 GN=EQG63_11220 PE=4 SV=1	Flavobacterium amnicola	163	208	38.1	62.9	5.4e-18
175	TR	A0A099LRU1	Thoeris protein ThsB TIR-like domain-containing protein OS=Vibrio navarrensis OX=29495 GN=EA26_05730 PE=4 SV=1	Vibrio navarrensis	166	208	38.4	54.5	5.8e-18
176	TR	A0A4Q3ZPS1	Thoeris protein ThsB TIR-like domain-containing protein (Fragment) OS=Alcaligenaceae bacterium OX=2021368 GN=EON54_24615 PE=4 SV=1	Alcaligenaceae bacterium	145	206	36.8	55.3	6.9e-18
177	TR	A0A6B3NLJ3	TIR domain-containing protein OS=Pseudomonas brassicae OX=2708063 GN=G3436_02150 PE=4 SV=1	Pseudomonas brassicae	161	207	40.5	55.9	7.3e-18
178	TR	A0A916UQP4	Thoeris protein ThsB TIR-like domain-containing protein OS=Undibacterium terreum OX=1224302 GN=GCM10011396_33670 PE=4 SV=1	Undibacterium terreum	160	205	39.2	62.9	1.4e-17
179	TR	A0A1B9Z2H8	Thoeris protein ThsB TIR-like domain-containing protein OS=Bradyrhizobium sp. LMTR 3 OX=189873 GN=LMTR3_23660 PE=4 SV=1	Bradyrhizobium sp. LMTR 3	161	205	33.1	51.6	1.4e-17
180	TR	A0A4U3CHS0	Molecular chaperone Tir OS=Blastococcus sp. CCUG 61487 OX=1840703 GN=A6V29_03635 PE=4 SV=1	Blastococcus sp. CCUG 61487	162	205	40.4	58.7	1.5e-17
181	TR	A0A143QRW9	Thoeris protein ThsB TIR-like domain-containing protein OS=Rhodococcus fascians OX=1828 GN=A3Q41_04626 PE=4 SV=1	Rhodococcus fascians	163	205	40.4	60.6	1.5e-17
182	TR	H3NR58	Thoeris protein ThsB TIR-like domain-containing protein OS=Helcococcus kunzii ATCC 51366 OX=883114 GN=HMPREF9709_01819 PE=4 SV=1	Helcococcus kunzii ATCC 51366	165	204	43.9	62.2	2.2e-17
183	TR	S0KTW2	Thoeris protein ThsB TIR-like domain-containing protein OS=Enterococcus columbae DSM 7374 = ATCC 51263 OX=1121865 GN=I568_00432 PE=4 SV=1	Enterococcus columbae DSM 7374 = ATCC 51263	165	204	43.9	62.2	2.2e-17
184	TR	A0A1T1HEN1	Thoeris protein ThsB TIR-like domain-containing protein OS=Oceanospirillum linum OX=966 GN=BTA35_0201240 PE=4 SV=1	Oceanospirillum linum	166	203	37.5	54.5	3.2e-17
185	TR	A0A975UDZ7	TIR domain-containing protein OS=Vibrio ostreae OX=2841925 GN=KNV97_13240 PE=4 SV=1	Vibrio ostreae	166	203	37.5	54.5	3.2e-17
186	TR	A0A1G9IYP4	MTH538 TIR-like domain OS=Pseudomonas indica OX=137658 GN=SAMN05216186_1185 PE=4 SV=1	Pseudomonas indica	159	202	43.4	64.6	3.9e-17
187	TR	A0A1H4CRB9	MTH538 TIR-like domain OS=Leifsonia sp. 21MFCrub1.1 OX=1798223 GN=SAMN04515680_0969 PE=4 SV=1	Leifsonia sp. 21MFCrub1.1	163	202	31.3	49.1	4.2e-17
188	TR	A0A174EWB2	MTH538 TIR-like domain (DUF1863) OS=Blautia wexlerae OX=418240 GN=ERS852478_02765 PE=4 SV=1	Blautia wexlerae	166	202	34.9	52.4	4.5e-17
189	TR	A0A1Q2CFT1	MTH538 TIR-like domain OS=Tessaracoccus flavus OX=1610493 GN=RPIT_09455 PE=4 SV=1	Tessaracoccus flavus	161	201	34.9	56.3	5.7e-17
190	TR	A0A494UU73	Thoeris protein ThsB TIR-like domain-containing protein OS=Streptomyces fungicidicus OX=68203 GN=CNQ36_16680 PE=4 SV=1	Streptomyces fungicidicus	162	201	39.2	59.8	5.8e-17
191	TR	E0E1T3	Thoeris protein ThsB TIR-like domain-containing protein OS=Peptostreptococcus stomatis DSM 17678 OX=596315 GN=HMPREF0634_1464 PE=4 SV=1	Peptostreptococcus stomatis DSM 17678	165	200	40.8	61.2	8.8e-17
192	TR	U7UGL6	TIR-like PF08937 domain protein OS=Peptoniphilus sp. BV3C26 OX=1111134 GN=HMPREF1253_0690 PE=4 SV=1	Peptoniphilus sp. BV3C26	165	200	42.9	62.2	8.8e-17
193	TR	A0A177N7J6	Thoeris protein ThsB TIR-like domain-containing protein OS=Methylomonas lenta OX=980561 GN=A1359_12320 PE=4 SV=1	Methylomonas lenta	200	202	30.5	46	9.5e-17
194	TR	A0A940YPS4	TIR domain-containing protein OS=Ideonella aquatica OX=2824119 GN=KAK06_22825 PE=4 SV=1	Ideonella aquatica	168	199	35.2	59	1.3e-16
195	TR	A0A1X0DRR1	Thoeris protein ThsB TIR-like domain-containing protein OS=Mycobacterium heidelbergense OX=53376 GN=BST25_06040 PE=4 SV=1	Mycobacterium heidelbergense	155	198	37.3	60.8	1.4e-16
196	TR	A0A1B4V7Q6	Molecular chaperone Tir OS=Sulfurifustis variabilis OX=1675686 GN=SVA_3012 PE=4 SV=1	Sulfurifustis variabilis	161	198	37.9	58.6	1.6e-16
197	TR	A0A4P7GNI0	Molecular chaperone Tir OS=Nocardioides euryhalodurans OX=2518370 GN=EXE57_16895 PE=4 SV=1	Nocardioides euryhalodurans	163	198	39.4	57.7	1.7e-16
198	TR	A0A1I4MZR4	MTH538 TIR-like domain OS=Halanaerobium salsuginis OX=29563 GN=SAMN02983006_02774 PE=4 SV=1	Halanaerobium salsuginis	166	198	38.7	59.7	1.8e-16
199	TR	A0A6G7YQN6	TIR domain-containing protein OS=Sphingomonas piscis OX=2714943 GN=G7077_09210 PE=4 SV=1	Sphingomonas piscis	204	200	45.3	59.4	2e-16
200	TR	A0A126ZXB6	Thoeris protein ThsB TIR-like domain-containing protein OS=Sinomonas atrocyanea OX=37927 GN=SA2016_0838 PE=4 SV=1	Sinomonas atrocyanea	162	197	34.2	56.7	2.3e-16
201	TR	A0A917W157	Thoeris protein ThsB TIR-like domain-containing protein OS=Microlunatus endophyticus OX=1716077 GN=GCM10011575_03380 PE=4 SV=1	Microlunatus endophyticus	162	197	32.6	53.5	2.3e-16
202	TR	A0A927QNG2	Thoeris protein ThsB TIR-like domain-containing protein OS=Flavobacterium sp. PL002 OX=1897058 GN=BJQ96_02332 PE=4 SV=1	Flavobacterium sp. PL002	165	197	28.6	51.2	2.5e-16
203	TR	C6PP60	Thoeris protein ThsB TIR-like domain-containing protein OS=Clostridium carboxidivorans P7 OX=536227 GN=CcarbDRAFT_0577 PE=4 SV=1	Clostridium carboxidivorans P7	166	197	37.1	55.2	2.5e-16
204	TR	Q82T32	Thoeris protein ThsB TIR-like domain-containing protein OS=Nitrosomonas europaea (strain ATCC 19718 / CIP 103999 / KCTC 2705 / NBRC 14298) OX=228410 GN=NE2099 PE=4 SV=1	Nitrosomonas europaea (strain ATCC 19718 / CIP 103999 / KCTC 2705 / NBRC 14298)	169	197	38.4	58.9	2.7e-16
205	TR	A0A418Q998	Thoeris protein ThsB TIR-like domain-containing protein OS=Corynebacterium falsenii OX=108486 GN=D3M95_02865 PE=4 SV=1	Corynebacterium falsenii	158	196	33.9	54.2	2.9e-16
206	TR	A0A180EVU8	Thoeris protein ThsB TIR-like domain-containing protein OS=Bacteroidales bacterium Barb4 OX=1633200 GN=Barb4_04284 PE=4 SV=1	Bacteroidales bacterium Barb4	443	206	40.2	62.9	3.5e-16
207	TR	E0IF39	Thoeris protein ThsB TIR-like domain-containing protein OS=Paenibacillus curdlanolyticus YK9 OX=717606 GN=PaecuDRAFT_4280 PE=4 SV=1	Paenibacillus curdlanolyticus YK9	166	196	34.7	55.9	3.5e-16
208	TR	A0A4R2BQK4	TIR-like protein DUF1863 OS=Kribbella sp. VKM Ac-2500 OX=2512214 GN=EV642_1552 PE=4 SV=1	Kribbella sp. VKM Ac-2500	161	194	33.9	57.8	6.3e-16
209	TR	D1VS26	Thoeris protein ThsB TIR-like domain-containing protein OS=Peptoniphilus lacrimalis 315-B OX=596330 GN=HMPREF0628_0153 PE=4 SV=1	Peptoniphilus lacrimalis 315-B	165	194	41.8	62.2	6.9e-16
210	TR	A0A941IZY1	TIR domain-containing protein OS=Carboxylicivirga sediminis OX=2006564 GN=KDU71_15680 PE=4 SV=1	Carboxylicivirga sediminis	165	194	32.1	49.1	6.9e-16
211	TR	A0A2M9A7U9	TIR-like protein DUF1863 OS=Hallerella succinigenes OX=1896222 GN=BGX16_1779 PE=4 SV=1	Hallerella succinigenes	165	194	36.5	57.7	6.9e-16
212	TR	A0A840S728	Thoeris protein ThsB TIR-like domain-containing protein OS=Inhella inkyongensis OX=392593 GN=HNQ51_002731 PE=4 SV=1	Inhella inkyongensis	160	193	31.2	52.6	8.6e-16
213	TR	A0A2A9F3Y9	TIR-like protein DUF1863 OS=Georgenia soli OX=638953 GN=ATJ97_0050 PE=4 SV=1	Georgenia soli	161	193	35	55.8	8.8e-16
214	TR	A0A944KG22	TIR domain-containing protein OS=Streptomyces sp. ISL-96 OX=2819191 GN=J7E96_27040 PE=4 SV=1	Streptomyces sp. ISL-96	162	193	38.4	59.6	9e-16
215	TR	A0A3N2QH68	Thoeris protein ThsB TIR-like domain-containing protein OS=Marinobacter sp. R17 OX=2484250 GN=EB809_19570 PE=4 SV=1	Marinobacter sp. R17	166	193	38.2	56.9	9.9e-16
216	TR	A0A077MA10	Thoeris protein ThsB TIR-like domain-containing protein OS=Tetrasphaera jenkinsii Ben 74 OX=1193518 GN=BN13_1080031 PE=4 SV=1	Tetrasphaera jenkinsii Ben 74	180	193	32.8	56.6	1.3e-15
217	TR	A0A923QW77	TIR domain-containing protein OS=Cytophagales bacterium OX=2053541 GN=H7329_01895 PE=4 SV=1	Cytophagales bacterium	176	192	30.8	49.7	1.7e-15
218	TR	A0A1N6RAG6	MTH538 TIR-like domain OS=Micromonospora avicenniae OX=1198245 GN=SAMN05444858_101667 PE=4 SV=1	Micromonospora avicenniae	161	189	38.2	57.8	3.5e-15
219	TR	A0A1Q4ZI19	Thoeris protein ThsB TIR-like domain-containing protein OS=Streptomyces sp. TSRI0281 OX=1718998 GN=A6A29_26850 PE=4 SV=1	Streptomyces sp. TSRI0281	162	189	37.3	59.8	3.5e-15
220	TR	C0QMR9	Thoeris protein ThsB TIR-like domain-containing protein OS=Desulforapulum autotrophicum (strain ATCC 43914 / DSM 3382 / VKM B-1955 / HRM2) OX=177437 GN=HRM2_p00690 PE=4 SV=1	Desulforapulum autotrophicum (strain ATCC 43914 / DSM 3382 / VKM B-1955 / HRM2)	166	189	38.2	56.4	3.9e-15
221	TR	A0A2N8KDJ2	Thoeris protein ThsB TIR-like domain-containing protein OS=Achromobacter pulmonis OX=1389932 GN=C1I89_22040 PE=4 SV=1	Achromobacter pulmonis	124	186	33.9	54.8	4e-15
222	TR	A4G5B5	Thoeris protein ThsB TIR-like domain-containing protein OS=Herminiimonas arsenicoxydans OX=204773 GN=HEAR1537 PE=4 SV=1	Herminiimonas arsenicoxydans	158	188	30.3	51.5	4.5e-15
223	TR	A0A7I7K7E1	Thoeris protein ThsB TIR-like domain-containing protein OS=Mycolicibacterium duvalii OX=39688 GN=MDUV_43180 PE=4 SV=1	Mycolicibacterium duvalii	161	188	35.8	51.7	4.9e-15
224	TR	A0A515LBI4	Thoeris protein ThsB TIR-like domain-containing protein OS=Altererythrobacter sp. TH136 OX=2067415 GN=C0V74_10660 PE=4 SV=1	Altererythrobacter sp. TH136	288	194	29.1	45.2	5.7e-15
225	TR	C5C355	Thoeris protein ThsB TIR-like domain-containing protein OS=Beutenbergia cavernae (strain ATCC BAA-8 / DSM 12333 / NBRC 16432) OX=471853 GN=Bcav_1498 PE=4 SV=1	Beutenbergia cavernae (strain ATCC BAA-8 / DSM 12333 / NBRC 16432)	162	185	30.6	49.7	1.4e-14
226	TR	A0A239QVJ9	MTH538 TIR-like domain OS=Ruaniaceae bacterium KH17 OX=1945888 GN=SAMN06298212_1458 PE=4 SV=1	Ruaniaceae bacterium KH17	95	180	39.3	63.1	1.5e-14
227	TR	A0A3N2BB35	TIR-like protein DUF1863 OS=Bogoriella caseilytica OX=56055 GN=EDD31_0743 PE=4 SV=1	Bogoriella caseilytica	161	183	38.2	57.8	2.7e-14
228	TR	D4M7B1	MTH538 TIR-like domain (DUF1863) OS=Fretibacterium fastidiosum OX=651822 GN=SY1_02300 PE=4 SV=1	Fretibacterium fastidiosum	190	184	37.5	61.5	3.5e-14
229	TR	A0A0W8IH01	Thoeris protein ThsB TIR-like domain-containing protein OS=Nesterenkonia jeotgali OX=317018 GN=AVL63_03735 PE=4 SV=1	Nesterenkonia jeotgali	145	181	30.9	54.6	3.7e-14
230	TR	A0A517Y191	Thoeris protein ThsB TIR-like domain-containing protein OS=Urbifossiella limnaea OX=2528023 GN=ETAA1_55370 PE=4 SV=1	Urbifossiella limnaea	140	176	32.3	55.1	1.8e-13
231	TR	A0A6L9XV67	TIR domain-containing protein OS=Diaminobutyricibacter tongyongensis OX=1268043 GN=G3T36_05495 PE=4 SV=1	Diaminobutyricibacter tongyongensis	160	177	35.3	58.8	2e-13
232	TR	A0A1I0YAI0	MTH538 TIR-like domain OS=Cellulomonas marina OX=988821 GN=SAMN05421867_1074 PE=4 SV=1	Cellulomonas marina	161	177	37.3	54.9	2.1e-13
233	TR	A0A918CMS5	Thoeris protein ThsB TIR-like domain-containing protein OS=Agromyces mediolanus OX=41986 GN=GCM10010196_26480 PE=4 SV=1	Agromyces mediolanus	163	175	34.6	58.7	4.2e-13
234	TR	A0A4T2BKP9	TIR domain-containing protein OS=Subtercola vilae OX=2056433 GN=D4765_17600 PE=4 SV=1	Subtercola vilae	158	173	36.7	58.2	7.5e-13
235	TR	A0A1T4SL58	MTH538 TIR-like domain OS=Enhydrobacter aerosaccus OX=225324 GN=SAMN02745126_04843 PE=4 SV=1	Enhydrobacter aerosaccus	200	175	46.6	57.3	8.7e-13
236	TR	Q8FTW2	Thoeris protein ThsB TIR-like domain-containing protein OS=Corynebacterium efficiens (strain DSM 44549 / YS-314 / AJ 12310 / JCM 11189 / NBRC 100395) OX=196164 PE=4 SV=1	Corynebacterium efficiens (strain DSM 44549 / YS-314 / AJ 12310 / JCM 11189 / NBRC 100395)	165	172	38	53	1.2e-12
237	TR	A0A0X3TBP1	Molecular chaperone Tir OS=Thiomicrospira sp. WB1 OX=1685380 GN=AVO41_09120 PE=4 SV=1	Thiomicrospira sp. WB1	160	169	31.4	48.4	3.1e-12
238	TR	A0A2S7T0B0	Thoeris protein ThsB TIR-like domain-containing protein OS=Flavipsychrobacter stenotrophus OX=2077091 GN=CJD36_002490 PE=4 SV=1	Flavipsychrobacter stenotrophus	84	160	47.1	61.2	1.1e-11
239	TR	A0A1Y4M7U9	NAD(+) hydrolase ThsA OS=Pseudoflavonifractor sp. An176 OX=1965572 GN=B5F12_04310 PE=3 SV=1	Pseudoflavonifractor sp. An176	683	164	33.1	46.5	1.9e-10
240	TR	A0A4R7BXS5	TIR-like protein DUF1863 OS=Enterovirga rhinocerotis OX=1339210 GN=EV668_3161 PE=4 SV=1	Enterovirga rhinocerotis	226	160	33.1	45.5	1.9e-10
241	TR	A0A914CWW1	Uncharacterized protein OS=Acrobeloides nanus OX=290746 PE=3 SV=1	Acrobeloides nanus	1767	161	43.8	60	5.2e-10
242	TR	A0A542SRR8	TIR-like protein DUF1863 OS=Rarobacter incanus OX=153494 GN=FB389_2045 PE=4 SV=1	Rarobacter incanus	153	152	36.4	59.7	8.3e-10
243	TR	A0A090HWQ9	Thoeris protein ThsB TIR-like domain-containing protein OS=Peptoniphilus sp. ING2-D1G OX=1912856 GN=ING2D1G_0340 PE=4 SV=1	Peptoniphilus sp. ING2-D1G	162	150	34.1	48.8	1.9e-09
244	TR	A0A4Q9GTG3	Thoeris protein ThsB TIR-like domain-containing protein OS=Glaciihabitans arcticus OX=2668039 GN=EYE40_02825 PE=4 SV=1	Glaciihabitans arcticus	164	145	32.3	54.5	1.1e-08
245	TR	R7HE29	NAD(+) hydrolase ThsA OS=Eubacterium sp. CAG:38 OX=1262889 GN=BN634_00921 PE=3 SV=1	Eubacterium sp. CAG:38	659	146	36.8	55.8	4.7e-08
246	TR	A0A4R6FPS4	TIR-like protein DUF1863 OS=Stakelama pacifica OX=517720 GN=EV664_104163 PE=4 SV=1	Stakelama pacifica	297	140	38	52	2.1e-07
247	TR	A0A1H4A6C0	MTH538 TIR-like domain OS=Haloplanus vescus OX=555874 GN=SAMN04488065_2626 PE=4 SV=1	Haloplanus vescus	156	130	32	54.6	1.4e-06
248	TR	D3SXD2	DUF1863 domain protein OS=Natrialba magadii (strain ATCC 43099 / DSM 3394 / CCM 3739 / CIP 104546 / IAM 13178 / JCM 8861 / NBRC 102185 / NCIMB 2190 / MS3) OX=547559 GN=Nmag_0362 PE=4 SV=1	Natrialba magadii (strain ATCC 43099 / DSM 3394 / CCM 3739 / CIP 104546 / IAM 13178 / JCM 8861 / NBRC 102185 / NCIMB 2190 / MS3)	156	129	33	53.6	1.9e-06
249	TR	A0A7L5DWW5	TIR domain-containing protein OS=Spirosoma rhododendri OX=2728024 GN=HH216_24020 PE=4 SV=1	Spirosoma rhododendri	165	128	31.2	50.5	3.1e-06
250	TR	A0A927AUK5	TIR domain-containing protein OS=Spirosoma profusum OX=2771354 GN=IC229_28885 PE=4 SV=1	Spirosoma profusum	165	126	29.3	45.3	5.9e-06

## Sheet: B43P2CDS5
Hit	DB	Accession	Description	Organism	Length	Score(Bits)	Identities(%)	Positives(%)	E()
1	TR	E0E1T2	NAD(+) hydrolase ThsA OS=Peptostreptococcus stomatis DSM 17678 OX=596315 GN=HMPREF0634_1463 PE=3 SV=1	Peptostreptococcus stomatis DSM 17678	474	370	54.9	74.4	1.1e-39
2	SP	C0MAL8	NAD(+) hydrolase ThsA OS=Streptococcus equi subsp. equi (strain 4047) OX=553482 GN=thsA PE=1 SV=1	Streptococcus equi subsp. equi (strain 4047)	473	368	53.4	75.2	2e-39
3	TR	S1NEF6	NAD(+) hydrolase ThsA OS=Enterococcus columbae DSM 7374 = ATCC 51263 OX=1121865 GN=I568_00431 PE=3 SV=1	Enterococcus columbae DSM 7374 = ATCC 51263	473	359	55.1	75.6	4.1e-38
4	TR	G4D270	NAD(+) hydrolase ThsA OS=Peptoniphilus indolicus ATCC 29427 OX=997350 GN=HMPREF9129_0500 PE=3 SV=1	Peptoniphilus indolicus ATCC 29427	476	357	54.3	76.4	8.4e-38
5	TR	H3NR59	SIR2-like domain-containing protein OS=Helcococcus kunzii ATCC 51366 OX=883114 GN=HMPREF9709_01820 PE=4 SV=1	Helcococcus kunzii ATCC 51366	410	353	54.3	75.6	1.1e-37
6	TR	U7USZ9	NAD(+) hydrolase ThsA OS=Megasphaera vaginalis OX=1111454 GN=HMPREF1250_0405 PE=3 SV=1	Megasphaera vaginalis	473	352	53.5	75.6	4.3e-37
7	TR	U7UGJ4	NAD(+) hydrolase ThsA OS=Peptoniphilus sp. BV3C26 OX=1111134 GN=HMPREF1253_0691 PE=3 SV=1	Peptoniphilus sp. BV3C26	473	352	52.6	72.9	4.3e-37
8	TR	D1VS27	NAD(+) hydrolase ThsA OS=Peptoniphilus lacrimalis 315-B OX=596330 GN=HMPREF0628_0154 PE=3 SV=1	Peptoniphilus lacrimalis 315-B	461	339	52	74.8	2.7e-35
9	TR	A0A368MYA1	NAD(+) hydrolase ThsA OS=Chryseobacterium lacus OX=2058346 GN=DQ356_08495 PE=3 SV=1	Chryseobacterium lacus	480	213	42.6	63.9	1.8e-17
10	TR	A0A226BZ42	NAD(+) hydrolase ThsA OS=Natranaerobius trueperi OX=759412 GN=CDO51_08730 PE=3 SV=1	Natranaerobius trueperi	478	210	48.4	63.4	4.5e-17
11	TR	C4GE61	SIR2-like domain-containing protein OS=Shuttleworthia satelles DSM 14600 OX=626523 GN=GCWU000342_02007 PE=4 SV=1	Shuttleworthia satelles DSM 14600	424	198	36.6	61.1	1.7e-15
12	TR	A0A177N797	NAD(+) hydrolase ThsA OS=Methylomonas lenta OX=980561 GN=A1359_12325 PE=3 SV=1	Methylomonas lenta	476	190	47.7	68.6	2.3e-14
13	TR	A0A0E3ZA32	NAD(+) hydrolase ThsA OS=Sneathia vaginalis OX=187101 GN=VC03_00375 PE=3 SV=1	Sneathia vaginalis	487	190	34.4	58.8	2.4e-14
14	TR	A0A1I4N0F1	NAD(+) hydrolase ThsA OS=Halanaerobium salsuginis OX=29563 GN=SAMN02983006_02773 PE=3 SV=1	Halanaerobium salsuginis	472	188	45.3	67.4	4.4e-14
15	TR	A0A919ZIV2	NAD(+) hydrolase ThsA OS=Paenibacillus sp. J45TS6 OX=2807196 GN=J45TS6_35420 PE=3 SV=1	Paenibacillus sp. J45TS6	482	188	35.5	57.2	4.4e-14
16	TR	U7URL9	NAD(+) hydrolase ThsA OS=Peptoniphilus sp. BV3C26 OX=1111134 GN=HMPREF1253_0609 PE=3 SV=1	Peptoniphilus sp. BV3C26	487	186	35.9	61.1	8.2e-14
17	TR	A0A8H2M4V6	NAD(+) hydrolase ThsA OS=Urinicoccus massiliensis OX=1723382 GN=NCTC13150_01142 PE=3 SV=1	Urinicoccus massiliensis	487	185	35.9	61.1	1.1e-13
18	TR	A0A4Q1JZZ0	NAD(+) hydrolase ThsA OS=Flavobacterium amnicola OX=2506422 GN=EQG63_11895 PE=3 SV=1	Flavobacterium amnicola	485	182	35.8	54.5	2.9e-13
19	TR	A0A4V1N1R3	NAD(+) hydrolase ThsA OS=Flavobacterium amnicola OX=2506422 GN=EQG63_11215 PE=3 SV=1	Flavobacterium amnicola	480	181	37.1	58.9	3.9e-13
20	TR	A0A0H5SK48	NAD(+) hydrolase ThsA OS=Herbinix hemicellulosilytica OX=1564487 GN=HHT355_2707 PE=3 SV=1	Herbinix hemicellulosilytica	487	181	38.2	60.2	3.9e-13
21	TR	F4BQS2	SIR2-like domain-containing protein OS=Carnobacterium sp. (strain 17-4) OX=208596 GN=CAR_c11050 PE=4 SV=1	Carnobacterium sp. (strain 17-4)	345	178	43	61.3	7.1e-13
22	TR	A0A1G7DLN5	NAD(+) hydrolase ThsA OS=Ulvibacter litoralis OX=227084 GN=SAMN05421855_1011054 PE=3 SV=1	Ulvibacter litoralis	478	179	35	56.9	7.2e-13
23	TR	A0A3A1QYT6	NAD(+) hydrolase ThsA OS=Bacillus salacetis OX=2315464 GN=D3H55_13305 PE=3 SV=1	Bacillus salacetis	481	178	39.4	61.7	9.9e-13
24	TR	A0A6I1MHK0	NAD(+) hydrolase ThsA OS=Clostridium tarantellae OX=39493 GN=GBZ86_00950 PE=3 SV=1	Clostridium tarantellae	495	178	36.9	55.4	1e-12
25	TR	A0A1G9IYQ3	NAD(+) hydrolase ThsA OS=Pseudomonas indica OX=137658 GN=SAMN05216186_1184 PE=3 SV=1	Pseudomonas indica	481	177	41.3	55.6	1.3e-12
26	TR	A0A8J3A1G7	NAD(+) hydrolase ThsA OS=Pullulanibacillus pueri OX=1437324 GN=GCM10007096_41200 PE=3 SV=1	Pullulanibacillus pueri	492	176	40.4	64.9	1.9e-12
27	TR	A0A1H7UAR7	NAD(+) hydrolase ThsA Sir2/TIR-associating SLOG domain-containing protein OS=Colwellia chukchiensis OX=641665 GN=SAMN05216262_13518 PE=4 SV=1	Colwellia chukchiensis	195	170	34.9	55.6	1.9e-12
28	TR	A0A3A9EM70	NAD(+) hydrolase ThsA OS=bacterium 1XD42-8 OX=2320102 GN=D7X25_29125 PE=3 SV=1	bacterium 1XD42-8	454	175	37.3	56.3	2.5e-12
29	TR	W4Q6A0	USG protein OS=Halalkalibacter wakoensis JCM 9140 OX=1236970 GN=JCM9140_3618 PE=4 SV=1	Halalkalibacter wakoensis JCM 9140	456	175	39.6	63.5	2.5e-12
30	TR	A0A1Z5HE89	NAD(+) hydrolase ThsA OS=Bathymodiolus platifrons methanotrophic gill symbiont OX=113268 GN=bplSymb_SCF18001P001 PE=3 SV=1	Bathymodiolus platifrons methanotrophic gill symbiont	480	175	48.7	69.7	2.5e-12
31	TR	A0A0U1KIR5	NAD(+) hydrolase ThsA OS=Paraliobacillus sp. PM-2 OX=1462524 GN=BN1058_00108 PE=3 SV=1	Paraliobacillus sp. PM-2	475	174	39.8	55.9	3.4e-12
32	TR	A0A934WVG2	NAD(+) hydrolase ThsA OS=Marivirga sp. S37H4 OX=2802615 GN=JKA74_01475 PE=3 SV=1	Marivirga sp. S37H4	480	174	43.5	62.4	3.4e-12
33	TR	A0A3N9TDU7	NAD(+) hydrolase ThsA OS=Vibrio viridaestus OX=2487322 GN=EES38_16180 PE=3 SV=1	Vibrio viridaestus	482	173	45.3	59.3	4.7e-12
34	TR	A0A1I1QQD9	NAD(+) hydrolase ThsA OS=Algibacter pectinivorans OX=870482 GN=SAMN04487987_10746 PE=3 SV=1	Algibacter pectinivorans	496	173	42	69.1	4.7e-12
35	TR	A0A916JFW3	NAD(+) hydrolase ThsA OS=Dyadobacter sp. CECT 9275 OX=2822344 GN=DYBT9275_04687 PE=3 SV=1	Dyadobacter sp. CECT 9275	478	172	33.1	59.2	6.4e-12
36	TR	E0IF41	NAD(+) hydrolase ThsA OS=Paenibacillus curdlanolyticus YK9 OX=717606 GN=PaecuDRAFT_4282 PE=3 SV=1	Paenibacillus curdlanolyticus YK9	473	171	35.1	62.8	8.7e-12
37	TR	A0A1M6KWQ8	NAD(+) hydrolase ThsA OS=Malonomonas rubra DSM 5091 OX=1122189 GN=SAMN02745165_02825 PE=3 SV=1	Malonomonas rubra DSM 5091	479	171	42.7	60.4	8.7e-12
38	TR	A0A6A8DBZ6	NAD(+) hydrolase ThsA OS=Aquibacillus halophilus OX=930132 GN=GH741_05125 PE=3 SV=1	Aquibacillus halophilus	480	171	37.1	55.3	8.7e-12
39	SP	P0DW60	NAD(+) hydrolase ThsA OS=Enterococcus faecium OX=1352 GN=thsA PE=1 SV=1	Enterococcus faecium	478	170	32.1	57.5	1.2e-11
40	TR	A0A1A5YJ32	NAD(+) hydrolase ThsA OS=Paenibacillus oryzae OX=1844972 GN=A7K91_13635 PE=3 SV=1	Paenibacillus oryzae	482	170	35.2	56.8	1.2e-11
41	TR	F5J2M0	NAD(+) hydrolase ThsA OS=Dysgonomonas gadei ATCC BAA-286 OX=742766 GN=HMPREF9455_03587 PE=3 SV=1	Dysgonomonas gadei ATCC BAA-286	476	169	41.8	62.6	1.6e-11
42	TR	A0A3N2QH40	NAD(+) hydrolase ThsA OS=Marinobacter sp. R17 OX=2484250 GN=EB809_19565 PE=3 SV=1	Marinobacter sp. R17	481	166	35.2	54.9	4.1e-11
43	TR	A0A0U4V3A3	NAD(+) hydrolase ThsA OS=Rheinheimera sp. F8 OX=1763998 GN=ATY27_17315 PE=3 SV=1	Rheinheimera sp. F8	482	166	47.5	66.2	4.1e-11
44	TR	C6J5W0	NAD(+) hydrolase ThsA OS=Paenibacillus sp. oral taxon 786 str. D14 OX=621372 GN=POTG_03814 PE=3 SV=1	Paenibacillus sp. oral taxon 786 str. D14	485	165	38.9	63.3	5.6e-11
45	TR	A0A6H2HDL8	NAD(+) hydrolase ThsA OS=Polaromonas vacuolata OX=37448 GN=HC248_03313 PE=3 SV=1	Polaromonas vacuolata	478	164	37.3	61.8	7.6e-11
46	TR	A0A2S7T0B8	NAD(+) hydrolase ThsA OS=Flavipsychrobacter stenotrophus OX=2077091 GN=CJD36_002500 PE=3 SV=1	Flavipsychrobacter stenotrophus	479	164	37.4	54.5	7.6e-11
47	TR	A0A2T7SPP6	NAD(+) hydrolase ThsA OS=Limnohabitans sp. Rim28 OX=1100720 GN=B472_16685 PE=3 SV=1	Limnohabitans sp. Rim28	482	164	38.2	61.8	7.7e-11
48	TR	N9Y6K8	NAD(+) hydrolase ThsA OS=Clostridium thermobutyricum OX=29372 GN=HMPREF1092_00624 PE=3 SV=1	Clostridium thermobutyricum	495	163	36.4	55.3	1e-10
49	TR	A0A1S1XY44	NAD(+) hydrolase ThsA OS=Methylomonas sp. LWB OX=1905845 GN=BJL95_06025 PE=3 SV=1	Methylomonas sp. LWB	479	162	32.1	58.2	1.4e-10
50	TR	A0A1E5CP30	NAD(+) hydrolase ThsA OS=Vibrio genomosp. F6 str. FF-238 OX=1191298 GN=A130_07760 PE=3 SV=1	Vibrio genomosp. F6 str. FF-238	480	162	31.5	55.4	1.4e-10
51	TR	A3N1I5	NAD(+) hydrolase ThsA OS=Actinobacillus pleuropneumoniae serotype 5b (strain L20) OX=416269 GN=APL_1183 PE=3 SV=1	Actinobacillus pleuropneumoniae serotype 5b (strain L20)	466	161	38.7	59.1	1.9e-10
52	TR	A0A1U7NQ78	SIR2-like domain-containing protein (Fragment) OS=Dubosiella newyorkensis OX=1862672 GN=BO225_01320 PE=4 SV=1	Dubosiella newyorkensis	328	160	39.8	64.8	2e-10
53	TR	A0A1H7DZ54	NAD(+) hydrolase ThsA OS=Paraburkholderia diazotrophica OX=667676 GN=SAMN05192539_103633 PE=3 SV=1	Paraburkholderia diazotrophica	476	160	39.5	60.5	2.6e-10
54	TR	A0A160FIS9	NAD(+) hydrolase ThsA OS=Paraburkholderia phytofirmans OLGA172 OX=1417228 GN=AYM40_06645 PE=3 SV=1	Paraburkholderia phytofirmans OLGA172	476	160	39.5	60.5	2.6e-10
55	TR	A0A1W2HA70	NAD(+) hydrolase ThsA OS=Aquiflexum balticum DSM 16537 OX=758820 GN=SAMN00777080_4445 PE=3 SV=1	Aquiflexum balticum DSM 16537	480	160	37.7	51.6	2.6e-10
56	TR	A0A1R4LP17	NAD(+) hydrolase ThsA OS=Vibrio ruber DSM 16370 OX=1123498 GN=VR7878_02718 PE=3 SV=1	Vibrio ruber DSM 16370	480	160	30.8	55.4	2.6e-10
57	TR	A0A5A9XME9	NAD(+) hydrolase ThsA OS=Oryzomonas rubra OX=2509454 GN=ET418_04695 PE=3 SV=1	Oryzomonas rubra	475	159	46.4	59.5	3.6e-10
58	TR	W2BYQ3	NAD(+) hydrolase ThsA OS=Eubacterium nodatum ATCC 33099 OX=1161902 GN=HMPREF0378_0104 PE=3 SV=1	Eubacterium nodatum ATCC 33099	478	159	34.4	66.7	3.6e-10
59	TR	D1AS18	NAD(+) hydrolase ThsA OS=Sebaldella termitidis (strain ATCC 33386 / NCTC 11300) OX=526218 GN=Sterm_4173 PE=3 SV=1	Sebaldella termitidis (strain ATCC 33386 / NCTC 11300)	479	158	43.7	62.1	4.9e-10
60	TR	A0A7W4W8R8	NAD(+) hydrolase ThsA OS=Microbulbifer rhizosphaerae OX=1562603 GN=FHS09_000073 PE=3 SV=1	Microbulbifer rhizosphaerae	477	157	34.1	55.8	6.7e-10
61	TR	A0A7R7T2V9	NAD(+) hydrolase ThsA OS=Kaistia sp. 32K OX=2795690 GN=K32_05770 PE=3 SV=1	Kaistia sp. 32K	482	157	40	63.3	6.7e-10
62	TR	A0A917CWE9	NAD(+) hydrolase ThsA OS=Marinicella pacifica OX=1171543 GN=GCM10011365_20510 PE=3 SV=1	Marinicella pacifica	480	156	39.5	65.4	9.1e-10
63	TR	A0A975UEA3	SIR2 family protein OS=Vibrio ostreae OX=2841925 GN=KNV97_13235 PE=4 SV=1	Vibrio ostreae	481	156	39.8	62.7	9.1e-10
64	SP	A0A5B8Z1N3	NAD(+) hydrolase ThsA OS=Bacillus dafuensis OX=1742359 GN=thsA PE=1 SV=2	Bacillus dafuensis	494	156	35.5	60.2	9.2e-10
65	TR	A0A1B8VXN6	SIR2-like domain-containing protein OS=Bacillus sp. FJAT-26390 OX=1743142 GN=A7975_23750 PE=4 SV=1	Bacillus sp. FJAT-26390	473	155	40.4	56.4	1.2e-09
66	TR	A0A916UQY1	NAD(+) hydrolase ThsA OS=Undibacterium terreum OX=1224302 GN=GCM10011396_33680 PE=3 SV=1	Undibacterium terreum	477	153	37.9	59.8	2.3e-09
67	TR	A0A2V1GX09	NAD(+) hydrolase ThsA OS=Pelagibaculum spongiae OX=2080658 GN=DC094_01400 PE=3 SV=1	Pelagibaculum spongiae	480	153	46.2	60.3	2.3e-09
68	TR	A0A1T1HEA0	NAD(+) hydrolase ThsA OS=Oceanospirillum linum OX=966 GN=BTA35_0201245 PE=3 SV=1	Oceanospirillum linum	481	153	38.6	62.7	2.3e-09
69	TR	A0A5S3P7H4	NAD(+) hydrolase ThsA OS=Sulfitobacter sabulilitoris OX=2562655 GN=FDT80_18735 PE=3 SV=1	Sulfitobacter sabulilitoris	478	152	34.1	55.8	3.2e-09
70	TR	A0A916I9U8	NAD(+) hydrolase ThsA OS=Anaerolineales bacterium OX=2073117 GN=ANAEL_05874 PE=3 SV=1	Anaerolineales bacterium	480	152	42.2	62.7	3.2e-09
71	TR	N9WI17	NAD(+) hydrolase ThsA OS=Clostridium thermobutyricum OX=29372 GN=HMPREF1092_01790 PE=3 SV=1	Clostridium thermobutyricum	481	152	43.2	61.7	3.2e-09
72	TR	A0A7G9GYB8	NAD(+) hydrolase ThsA OS=Fusobacterium hominis OX=2764326 GN=H9Q81_02875 PE=3 SV=1	Fusobacterium hominis	475	151	46.9	58	4.3e-09
73	TR	A0A0J6NHD9	NAD(+) hydrolase ThsA OS=Chromobacterium sp. LK11 OX=1628212 GN=VK98_16970 PE=3 SV=1	Chromobacterium sp. LK11	481	151	43	60.5	4.3e-09
74	TR	A0A0F3GUJ6	NAD(+) hydrolase ThsA OS=Candidatus Magnetobacterium bavaricum OX=29290 GN=MBAV_002195 PE=3 SV=1	Candidatus Magnetobacterium bavaricum	488	151	34.9	54.3	4.3e-09
75	TR	A0A0V8JGY8	NAD(+) hydrolase ThsA OS=Priestia veravalensis OX=1414648 GN=AS180_20350 PE=3 SV=1	Priestia veravalensis	480	150	36.2	53.4	5.9e-09
76	TR	A0A517Y1B2	NAD(+) hydrolase ThsA OS=Urbifossiella limnaea OX=2528023 GN=ETAA1_55360 PE=3 SV=1	Urbifossiella limnaea	490	149	33.6	55.7	8e-09
77	TR	A0A1S2R0K9	NAD(+) hydrolase ThsA OS=Bacillus sp. MUM 13 OX=1678001 GN=BIV59_12655 PE=3 SV=1	Bacillus sp. MUM 13	480	147	30.4	50.4	1.5e-08
78	TR	A0A6S6QYK5	NAD(+) hydrolase ThsA OS=Terrihabitans soli OX=708113 GN=IZ6_28950 PE=3 SV=1	Terrihabitans soli	479	145	34.6	50.4	2.8e-08
79	TR	A0A099LT41	NAD(+) hydrolase ThsA Sir2/TIR-associating SLOG domain-containing protein OS=Vibrio navarrensis OX=29495 GN=EA26_05725 PE=4 SV=1	Vibrio navarrensis	132	138	40	64	3e-08
80	TR	A0A484GE39	NAD(+) hydrolase ThsA OS=Candidatus Schmidhempelia bombi str. Bimp OX=1387197 GN=O970_01290 PE=3 SV=1	Candidatus Schmidhempelia bombi str. Bimp	466	144	34.2	55.6	3.7e-08
81	TR	A0A348HER5	NAD(+) hydrolase ThsA OS=Zymobacter palmae OX=33074 GN=ZBT109_1357 PE=3 SV=1	Zymobacter palmae	478	143	36.4	58	5.1e-08
82	TR	A0A5B2Z8E3	NAD(+) hydrolase ThsA OS=Arenimonas fontis OX=2608255 GN=F0415_12225 PE=3 SV=1	Arenimonas fontis	480	140	38.6	59	1.3e-07
83	TR	A0A7W8HK73	NAD(+) hydrolase ThsA OS=Quisquiliibacterium transsilvanicum OX=1549638 GN=HNQ70_002746 PE=3 SV=1	Quisquiliibacterium transsilvanicum	509	139	32.6	57.9	1.8e-07
84	TR	A0A5C6A7N2	NAD(+) hydrolase ThsA OS=Botrimarina colliarenosi OX=2528001 GN=Pla108_35450 PE=3 SV=1	Botrimarina colliarenosi	469	138	34.1	58.2	2.4e-07
85	TR	A0A841J821	NAD(+) hydrolase ThsA OS=Sphingobium subterraneum OX=627688 GN=FHS92_002428 PE=3 SV=1	Sphingobium subterraneum	479	138	27.7	52.6	2.4e-07
86	TR	A0A558RC84	NAD(+) hydrolase ThsA OS=Sphingomonas solaris OX=2529389 GN=FOY91_02605 PE=3 SV=1	Sphingomonas solaris	488	138	31.2	57	2.4e-07
87	SP	P0DW59	NAD(+) hydrolase ThsA OS=Acinetobacter baumannii (strain 532279) OX=1310692 GN=thsA PE=1 SV=1	Acinetobacter baumannii (strain 532279)	482	136	31.9	50.4	4.5e-07
88	TR	A0A1I2UCR2	NAD(+) hydrolase ThsA OS=Prevotella sp. KH2C16 OX=1855325 GN=SAMN05216383_1382 PE=3 SV=1	Prevotella sp. KH2C16	434	134	37.5	63.6	8.2e-07
89	TR	A0A1Y4TV68	NAD(+) hydrolase ThsA OS=Lachnoclostridium sp. An118 OX=1965547 GN=B5E62_13270 PE=3 SV=1	Lachnoclostridium sp. An118	461	134	32.6	59.6	8.3e-07
90	TR	A0A7G6E6T5	NAD(+) hydrolase ThsA OS=Thermanaerosceptrum fracticalcis OX=1712410 GN=BR63_16830 PE=3 SV=1	Thermanaerosceptrum fracticalcis	479	134	38.6	59	8.3e-07
91	TR	A0A180FDW8	NAD(+) hydrolase ThsA OS=Bacteroidales bacterium Barb4 OX=1633200 GN=Barb4_01310 PE=3 SV=1	Bacteroidales bacterium Barb4	522	134	35	58	8.5e-07
92	TR	A0A174EWA2	NAD(+) hydrolase ThsA OS=Blautia wexlerae OX=418240 GN=ERS852478_02764 PE=3 SV=1	Blautia wexlerae	472	133	29.4	52.4	1.1e-06
93	TR	A0A1T4M349	SIR2-like domain-containing protein OS=Anaerorhabdus furcosa OX=118967 GN=SAMN02745191_1169 PE=4 SV=1	Anaerorhabdus furcosa	457	132	35.9	56.5	1.5e-06
94	TR	A0A517STK7	NAD(+) hydrolase ThsA OS=Planctomycetes bacterium SV_7m_r OX=2528025 GN=SV7mr_19710 PE=3 SV=1	Planctomycetes bacterium SV_7m_r	476	131	33.3	54.2	2.1e-06
95	TR	A0A2A1ZLS3	NAD(+) hydrolase ThsA OS=Candidatus Izimaplasma bacterium ZiA1 OX=2024899 GN=CI105_08395 PE=3 SV=1	Candidatus Izimaplasma bacterium ZiA1	486	130	32.3	58.1	2.9e-06
96	TR	A6T1M4	NAD(+) hydrolase ThsA OS=Janthinobacterium sp. (strain Marseille) OX=375286 GN=mma_2731 PE=3 SV=1	Janthinobacterium sp. (strain Marseille)	479	127	34.8	56.2	7.3e-06
97	TR	A0A1M5K3N1	NAD(+) hydrolase ThsA OS=Chryseolinea serpens OX=947013 GN=SAMN04488109_0429 PE=3 SV=1	Chryseolinea serpens	470	125	30.3	51.5	1.3e-05
98	SP	J8G6Z1	NAD(+) hydrolase ThsA OS=Bacillus cereus (strain MSX-D12) OX=1053222 GN=thsA PE=1 SV=2	Bacillus cereus (strain MSX-D12)	476	125	29.8	53.2	1.3e-05
99	TR	A0A3P2ADI5	SIR2-like domain-containing protein OS=Clostridiales bacterium COT073_COT-073 OX=2491044 GN=EII17_13675 PE=4 SV=1	Clostridiales bacterium COT073_COT-073	456	123	30.2	50.9	2.5e-05
100	TR	A0A6N7PLR9	SIR2 family protein OS=Polyangium spumosum OX=889282 GN=GF068_13665 PE=4 SV=1	Polyangium spumosum	464	122	45.8	64.4	3.4e-05
101	TR	A0A1E3KXL3	SIR2-like domain-containing protein OS=Paenibacillus nuruki OX=1886670 GN=PTI45_04604 PE=4 SV=1	Paenibacillus nuruki	483	122	31.6	50	3.4e-05
102	TR	T0I795	SIR2-like domain-containing protein OS=Sphingobium sp. HDIP04 OX=428994 GN=L286_03455 PE=4 SV=1	Sphingobium sp. HDIP04	480	121	33.9	48.6	4.7e-05
103	TR	A0A7D5S653	NAD(+) hydrolase ThsA OS=Defluviicoccus sp. OX=2682137 GN=HWD60_19055 PE=3 SV=1	Defluviicoccus sp.	481	121	33.3	51.2	4.7e-05
104	TR	A0A7Y9HQ39	NAD(+) hydrolase ThsA OS=Duganella sp. 1224 OX=2587052 GN=FHW58_003665 PE=3 SV=1	Duganella sp. 1224	490	121	29.8	51.1	4.7e-05
105	TR	A0A939DB67	SIR2 family protein OS=Clostridium aminobutyricum OX=33953 GN=JYB65_14800 PE=4 SV=1	Clostridium aminobutyricum	450	118	32.3	58.1	0.00012
106	TR	A0A4V5PG87	SIR2-like domain-containing protein OS=Polyangium aurulentum OX=2567896 GN=E8A73_21665 PE=4 SV=1	Polyangium aurulentum	466	118	41.1	64.3	0.00012
107	TR	A0A102DF57	SIR2-like domain-containing protein OS=Novosphingobium sp. Fuku2-ISO-50 OX=1739114 GN=AQZ50_02965 PE=4 SV=1	Novosphingobium sp. Fuku2-ISO-50	484	118	31.1	47.1	0.00012
108	TR	A0A845AHQ5	SIR2 family protein OS=Qipengyuania algicida OX=1836209 GN=GRI58_05905 PE=4 SV=1	Qipengyuania algicida	484	115	29.4	46.2	0.0003
109	TR	A0A4Q4B2E6	NAD(+) hydrolase ThsA OS=Alcaligenaceae bacterium OX=2021368 GN=EON54_01280 PE=3 SV=1	Alcaligenaceae bacterium	496	114	34.4	51.6	0.00041
110	TR	A0A174CKV3	SIR2-like domain-containing protein OS=Blautia wexlerae OX=418240 GN=ERS852478_01964 PE=4 SV=1	Blautia wexlerae	481	112	29.9	45.3	0.00075
111	TR	A0A0N0JWV4	SIR2-like domain-containing protein OS=beta proteobacterium AAP99 OX=1523428 GN=IP84_02410 PE=4 SV=1	beta proteobacterium AAP99	487	108	28	48.4	0.0026
112	TR	I3TMS9	SIR2-like domain-containing protein OS=Tistrella mobilis (strain KA081020-065) OX=1110502 GN=TMO_2229 PE=4 SV=1	Tistrella mobilis (strain KA081020-065)	504	107	23.8	47.6	0.0035
113	TR	A0A533R7I5	NAD(+) hydrolase ThsA Sir2/TIR-associating SLOG domain-containing protein OS=Spiroplasma sp. WSS OX=2575700 GN=FCO83_01140 PE=4 SV=1	Spiroplasma sp. WSS	82	99	32.9	54.4	0.0059
114	TR	R7HE29	NAD(+) hydrolase ThsA OS=Eubacterium sp. CAG:38 OX=1262889 GN=BN634_00921 PE=3 SV=1	Eubacterium sp. CAG:38	659	105	29.5	50	0.0068
115	TR	K2NK86	SIR2-like domain-containing protein OS=Nitratireductor indicus C115 OX=1231190 GN=NA8A_23789 PE=4 SV=1	Nitratireductor indicus C115	482	104	41	59	0.0089
116	TR	A0A417UDE7	SIR2 family protein OS=Lachnospiraceae bacterium OM04-12BH OX=2292272 GN=DXB46_03270 PE=4 SV=1	Lachnospiraceae bacterium OM04-12BH	484	104	38.6	57.1	0.0089
117	TR	A0A839T4B3	SIR2-like domain-containing protein OS=Azomonas macrocytogenes OX=69962 GN=FHR87_002249 PE=4 SV=1	Azomonas macrocytogenes	464	102	29.1	48.8	0.016
118	TR	A0A371X4A5	SIR2 family protein OS=Mesorhizobium denitrificans OX=2294114 GN=DY251_20430 PE=4 SV=1	Mesorhizobium denitrificans	479	102	32.5	50	0.016
119	TR	A0A1H6SVA3	SIR2-like domain-containing protein OS=Frateuria terrea OX=529704 GN=SAMN04487997_1435 PE=4 SV=1	Frateuria terrea	483	102	27.3	46.1	0.016
120	TR	Q817S6	NAD(+) hydrolase ThsA OS=Bacillus cereus (strain ATCC 14579 / DSM 31 / CCUG 7414 / JCM 2152 / NBRC 15305 / NCIMB 9373 / NCTC 2599 / NRRL B-3711) OX=226900 GN=BC_4455 PE=3 SV=1	Bacillus cereus (strain ATCC 14579 / DSM 31 / CCUG 7414 / JCM 2152 / NBRC 15305 / NCIMB 9373 / NCTC 2599 / NRRL B-3711)	500	102	42.6	62.3	0.017
121	TR	A0A0N8NMD3	Peptidase U62 OS=Caloranaerobacter sp. TR13 OX=1302151 GN=TR13x_04110 PE=3 SV=1	Caloranaerobacter sp. TR13	451	101	33.6	46.7	0.022
122	TR	A0A8R2D6H9	Uncharacterized protein OS=Acyrthosiphon pisum OX=7029 GN=100573528 PE=4 SV=1	Acyrthosiphon pisum	786	101	26.8	46.3	0.024
123	TR	A0A373NB12	SIR2-like domain-containing protein OS=Ruminococcus sp. AF31-8BH OX=2293174 GN=DWZ38_16500 PE=4 SV=1	Ruminococcus sp. AF31-8BH	456	100	31.6	48.2	0.03
124	TR	Q1WR41	NAD(+) hydrolase ThsA Sir2/TIR-associating SLOG domain-containing protein OS=Ligilactobacillus salivarius (strain UCC118) OX=362948 GN=LSL_1851 PE=4 SV=1	Ligilactobacillus salivarius (strain UCC118)	226	98	29.9	49.5	0.044
125	TR	R4XEX9	NAD(+) hydrolase ThsA Sir2/TIR-associating SLOG domain-containing protein OS=Taphrina deformans (strain PYCC 5710 / ATCC 11124 / CBS 356.35 / IMI 108563 / JCM 9778 / NBRC 8474) OX=1097556 GN=TAPDE_001812 PE=4 SV=1	Taphrina deformans (strain PYCC 5710 / ATCC 11124 / CBS 356.35 / IMI 108563 / JCM 9778 / NBRC 8474)	281	97	24.7	50.5	0.068
126	TR	A0A820NDM9	Uncharacterized protein OS=Rotaria sp. Silwood2 OX=2762512 GN=RMH319_LOCUS30230 PE=4 SV=1	Rotaria sp. Silwood2	559	97	31.5	49.5	0.078
127	TR	A0A1H3QKM4	Cobalt-precorrin-6B (C15)-methyltransferase OS=Proteiniborus ethanoligenes OX=415015 GN=SAMN05660462_01964 PE=4 SV=1	Proteiniborus ethanoligenes	196	94	30.5	49.5	0.13
128	TR	A0A814R9X4	Uncharacterized protein OS=Rotaria sordida OX=392033 GN=JXQ802_LOCUS32183 PE=4 SV=1	Rotaria sordida	556	95	31.5	48.6	0.14
129	TR	A0A814R610	Uncharacterized protein OS=Rotaria sordida OX=392033 GN=JXQ802_LOCUS32183 PE=4 SV=1	Rotaria sordida	562	95	31.5	48.6	0.15
130	TR	A0A8R1W4Q7	Uncharacterized protein OS=Acyrthosiphon pisum OX=7029 GN=100573528 PE=4 SV=1	Acyrthosiphon pisum	853	95	26.2	45.9	0.15
131	TR	R5NX30	SIR2-like domain-containing protein OS=Odoribacter sp. CAG:788 OX=1262909 GN=BN783_00583 PE=4 SV=1	Odoribacter sp. CAG:788	455	94	32.6	47.8	0.19
132	TR	A0A4Q1KM73	SIR2 family protein OS=Sphingobium fluviale OX=2506423 GN=EQG66_02790 PE=4 SV=1	Sphingobium fluviale	483	94	31.7	46.3	0.19
133	TR	A0A816P9U1	Uncharacterized protein OS=Rotaria magnacalcarata OX=392030 GN=OVN521_LOCUS10960 PE=4 SV=1	Rotaria magnacalcarata	567	94	30.1	50.5	0.2
134	TR	F4PPZ5	CCHC-type domain-containing protein OS=Cavenderia fasciculata OX=261658 GN=DFA_04584 PE=4 SV=1	Cavenderia fasciculata	912	94	27.1	45.7	0.21
135	TR	A0A0A1WBI7	SIR2-like domain-containing protein OS=Sphingomonas parapaucimobilis NBRC 15100 OX=1219049 GN=SP5_099_00100 PE=4 SV=1	Sphingomonas parapaucimobilis NBRC 15100	451	92	29.8	47.1	0.35
136	TR	A0A815HRB7	Uncharacterized protein OS=Rotaria sp. Silwood1 OX=2762511 GN=BAC187_LOCUS25766 PE=4 SV=1	Rotaria sp. Silwood1	562	91	30.6	48.6	0.5
137	TR	A0A164L9T1	NAD(+) hydrolase ThsA Sir2/TIR-associating SLOG domain-containing protein OS=Nocardia terpenica OX=455432 GN=AWN90_36425 PE=4 SV=1	Nocardia terpenica	306	90	26.4	54.2	0.6
138	TR	A0A1H7DND1	SIR2-like domain-containing protein OS=Sphingomonas sp. OV641 OX=1881068 GN=SAMN05428950_1113 PE=4 SV=1	Sphingomonas sp. OV641	451	89	34.1	48.8	0.89
139	TR	A0A813NVQ6	Uncharacterized protein OS=Didymodactylos carnosus OX=1234261 GN=GPM918_LOCUS403 PE=4 SV=1	Didymodactylos carnosus	523	89	27.8	46.1	0.91
140	TR	L1JEY1	Uncharacterized protein (Fragment) OS=Guillardia theta (strain CCMP2712) OX=905079 GN=GUITHDRAFT_59521 PE=4 SV=1	Guillardia theta (strain CCMP2712)	255	88	34.7	51.4	1
141	TR	A0A815SKP3	Uncharacterized protein OS=Adineta ricciae OX=249248 GN=XAT740_LOCUS39089 PE=4 SV=1	Adineta ricciae	549	88	27.9	48.6	1.2
142	TR	A0A818LHG1	Uncharacterized protein OS=Rotaria sp. Silwood1 OX=2762511 GN=DUG663_LOCUS18410 PE=4 SV=1	Rotaria sp. Silwood1	562	87	29.1	48.5	1.7
143	TR	A0A819IYP1	Uncharacterized protein OS=Rotaria magnacalcarata OX=392030 GN=OVN521_LOCUS10617 PE=4 SV=1	Rotaria magnacalcarata	739	87	28.6	52.4	1.7
144	TR	A0A0D9VCC6	non-specific serine/threonine protein kinase OS=Leersia perrieri OX=77586 PE=3 SV=1	Leersia perrieri	1050	87	29.1	43.6	1.8
145	TR	A0A916QQP3	Response regulator OS=Okeania sp. KiyG1 OX=2720165 GN=CYANOKiyG1_06870 PE=4 SV=1	Okeania sp. KiyG1	786	86	32.3	47.7	2.4
146	TR	A0A7W5PRY9	Putative dehydrogenase OS=Rhizobium sp. BK275 OX=2587077 GN=FHT82_003541 PE=4 SV=1	Rhizobium sp. BK275	368	85	31.6	47.4	2.9
147	TR	A0A0R2N3P6	SIR2-like domain-containing protein OS=Pediococcus argentinicus OX=480391 GN=IV88_GL001581 PE=4 SV=1	Pediococcus argentinicus	463	85	32.9	58.6	3
148	TR	A0A8H6BS28	Protein kinase domain family protein OS=Candida albicans OX=5476 GN=FOB64_005989 PE=4 SV=1	Candida albicans	502	85	29.5	48.9	3.1
149	TR	A0A814AFS3	Uncharacterized protein OS=Rotaria sordida OX=392033 GN=JXQ802_LOCUS13400 PE=4 SV=1	Rotaria sordida	555	85	28.6	50.5	3.1
150	TR	A0A8R2NXA4	Uncharacterized protein OS=Acyrthosiphon pisum OX=7029 PE=4 SV=1	Acyrthosiphon pisum	730	85	28.4	53.7	3.2
151	TR	A0A1D8PE64	Protein kinase domain-containing protein OS=Candida albicans (strain SC5314 / ATCC MYA-2876) OX=237561 GN=CAALFM_C107640CA PE=4 SV=1	Candida albicans (strain SC5314 / ATCC MYA-2876)	838	85	29.5	48.9	3.3
152	TR	A0A7X6L4Q4	Rossmann fold nucleotide-binding protein OS=Nocardia gamkensis OX=352869 GN=HGB38_16070 PE=4 SV=1	Nocardia gamkensis	325	84	25	54.4	3.9
153	TR	A0A6A3HZR5	Uncharacterized protein OS=Phytophthora rubi OX=129364 GN=PR001_g26042 PE=4 SV=1	Phytophthora rubi	465	83	33.3	52	5.6
154	TR	C4IHA9	TIR domain-containing protein OS=Clostridium butyricum E4 str. BoNT E BL5262 OX=632245 GN=CLP_3069 PE=4 SV=1	Clostridium butyricum E4 str. BoNT E BL5262	621	83	30.3	52.5	5.8
155	TR	D9SP52	TIR protein OS=Clostridium cellulovorans (strain ATCC 35296 / DSM 3052 / OCM 3 / 743B) OX=573061 GN=Clocel_2287 PE=4 SV=1	Clostridium cellulovorans (strain ATCC 35296 / DSM 3052 / OCM 3 / 743B)	690	83	34.8	48.5	5.9
156	TR	A0A817ZQP6	Uncharacterized protein OS=Rotaria sp. Silwood1 OX=2762511 GN=BAC187_LOCUS12380 PE=4 SV=1	Rotaria sp. Silwood1	792	83	27.6	50.5	6
157	TR	A0A813P539	Uncharacterized protein OS=Rotaria sp. Silwood1 OX=2762511 GN=NZN594_LOCUS14612 PE=4 SV=1	Rotaria sp. Silwood1	793	83	27.6	50.5	6
158	TR	A0A820KKW3	Uncharacterized protein OS=Rotaria socialis OX=392032 GN=HFQ381_LOCUS4300 PE=4 SV=1	Rotaria socialis	795	83	28.3	52.5	6
159	TR	A0A3M6T7W2	Kinesin motor domain-containing protein OS=Pocillopora damicornis OX=46731 GN=pdam_00013819 PE=3 SV=1	Pocillopora damicornis	1459	83	24.5	49	6.2
160	TR	A0A653GW93	Protein kinase OS=Hepatocystis sp. ex Piliocolobus tephrosceles OX=2600580 GN=HEP_00003600 PE=4 SV=1	Hepatocystis sp. ex Piliocolobus tephrosceles	2877	83	28.2	44.4	6.4
161	TR	Q30NS2	ATPase FliI/YscN OS=Sulfurimonas denitrificans (strain ATCC 33889 / DSM 1251) OX=326298 GN=Suden_2085 PE=4 SV=1	Sulfurimonas denitrificans (strain ATCC 33889 / DSM 1251)	436	82	26.2	52.5	7.6
162	TR	A0A1G7AW47	Cell division protein FtsZ OS=Paracoccus isoporae OX=591205 GN=ftsZ PE=3 SV=1	Paracoccus isoporae	540	82	31.1	50	7.8
163	TR	A0A815SIY0	Uncharacterized protein OS=Adineta ricciae OX=249248 GN=EDS130_LOCUS1532 PE=4 SV=1	Adineta ricciae	552	82	27	47.7	7.8
164	TR	A0A814FEZ3	Uncharacterized protein OS=Rotaria sordida OX=392033 GN=JXQ802_LOCUS13338 PE=4 SV=1	Rotaria sordida	555	82	28.6	49.5	7.8
165	TR	A0A328YSN9	Uncharacterized protein OS=Flavobacterium aciduliphilum OX=1101402 GN=CLV55_101500 PE=4 SV=1	Flavobacterium aciduliphilum	58	76	38.5	59.6	8.1
166	TR	A0A2W1MZB8	Phenylalanine--tRNA ligase beta subunit OS=Putridiphycobacter roseus OX=2219161 GN=pheT PE=3 SV=1	Putridiphycobacter roseus	807	82	29.5	45.3	8.2
167	TR	A0A0L7KB59	Ancestral coatomer element 1 Sec16/Sec31 domain-containing protein OS=Plasmodium falciparum (isolate HB3) OX=137071 GN=PFHG_01947 PE=4 SV=1	Plasmodium falciparum (isolate HB3)	1634	82	25.6	41.9	8.5
168	TR	A0A024WP21	Ancestral coatomer element 1 Sec16/Sec31 domain-containing protein OS=Plasmodium falciparum MaliPS096_E11 OX=1036727 GN=PFMALIP_03276 PE=4 SV=1	Plasmodium falciparum MaliPS096_E11	1701	82	25.6	41.9	8.5
169	TR	A0A199XS47	Uncharacterized protein OS=Flavobacterium succinicans OX=29536 GN=FLB_12310 PE=4 SV=1	Flavobacterium succinicans	50	75	36.5	59.6	9.6
170	TR	A0A0D2MQM1	DUF6534 domain-containing protein OS=Hypholoma sublateritium (strain FD-334 SS-4) OX=945553 GN=HYPSUDRAFT_36570 PE=4 SV=1	Hypholoma sublateritium (strain FD-334 SS-4)	335	81	26.6	45.7	9.7

## Sheet: B43P2CDS15
Hit	DB	Accession	Description	Organism	Length	Score(Bits)	Identities(%)	Positives(%)	E()
1	TR	A0A0B7GU44	DUF3486 family protein OS=Treponema phagedenis OX=162 GN=HPC63_00865 PE=4 SV=1	Treponema phagedenis	178	867	100	100	1.9e-117
2	TR	A0A075WU22	DUF3486 family protein OS=Thermodesulfobacterium commune DSM 2178 OX=289377 GN=HL41_07005 PE=4 SV=1	Thermodesulfobacterium commune DSM 2178	163	211	34.9	55	3.7e-18
3	TR	F4GHE4	DUF3486 family protein OS=Parasphaerochaeta coccoides (strain ATCC BAA-1237 / DSM 17374 / SPN1) OX=760011 GN=Spico_0819 PE=4 SV=1	Parasphaerochaeta coccoides (strain ATCC BAA-1237 / DSM 17374 / SPN1)	175	201	30.1	52.8	1.5e-16
4	TR	A0A4Y7RK07	DUF3486 family protein OS=Pelotomaculum propionicicum OX=258475 GN=Pmgp_03247 PE=4 SV=1	Pelotomaculum propionicicum	179	169	27.5	52.1	7.9e-12
5	TR	A0A6C1BQN7	DUF3486 family protein OS=Hydrogenobacter sp. T-8 OX=1632019 GN=G3M65_00375 PE=4 SV=1	Hydrogenobacter sp. T-8	164	164	28.6	53.6	3.2e-11
6	TR	F6DTG6	DUF3486 family protein OS=Desulforamulus ruminis (strain ATCC 23193 / DSM 2154 / NCIMB 8452 / DL) OX=696281 GN=Desru_1764 PE=4 SV=1	Desulforamulus ruminis (strain ATCC 23193 / DSM 2154 / NCIMB 8452 / DL)	178	160	27.9	51	1.6e-10
7	TR	A0A081NY97	DUF3486 family protein OS=Paenibacillus tyrfis OX=1501230 GN=ET33_16440 PE=4 SV=1	Paenibacillus tyrfis	185	148	28.8	48.8	9.4e-09
8	TR	A0A2L2XDB7	Uncharacterized protein OS=Desulfocucumis palustris OX=1898651 GN=DCCM_3244 PE=4 SV=1	Desulfocucumis palustris	108	138	31.2	59.4	5.9e-08
9	TR	A0A7X0RV87	DUF3486 family protein OS=Cohnella nanjingensis OX=1387779 GN=H7C19_20190 PE=4 SV=1	Cohnella nanjingensis	186	136	27.7	48	4.9e-07
10	TR	A0A1H8U4R1	DUF3486 family protein OS=Propionispora vibrioides OX=112903 GN=SAMN04490178_10830 PE=4 SV=1	Propionispora vibrioides	182	131	27.8	46.3	2.3e-06
11	TR	A0A1H9G645	Terminase small subunit OS=Treponema bryantii OX=163 GN=SAMN04487977_104292 PE=4 SV=1	Treponema bryantii	183	129	23.9	50.3	4.6e-06
12	TR	A0A8J4F9C4	Phosphodiesterase OS=Volvox africanus OX=51714 GN=Vafri_16725 PE=3 SV=1	Volvox africanus	872	119	23.2	45.2	0.00032
13	TR	A0A8J4F6S7	Phosphodiesterase OS=Volvox africanus OX=51714 GN=Vafri_16725 PE=3 SV=1	Volvox africanus	1870	119	23.2	45.2	0.00035
14	TR	A0A8J4BIQ9	Phosphodiesterase OS=Volvox africanus OX=51714 GN=Vafri_16725 PE=3 SV=1	Volvox africanus	1976	119	23.2	45.2	0.00035
15	TR	A0A8J4BHZ3	Phosphodiesterase OS=Volvox africanus OX=51714 GN=Vafri_16725 PE=3 SV=1	Volvox africanus	2135	119	23.2	45.2	0.00035
16	TR	A0A8J4F5Z5	Phosphodiesterase OS=Volvox africanus OX=51714 GN=Vafri_16725 PE=3 SV=1	Volvox africanus	2188	119	23.2	45.2	0.00035
17	TR	A0A8J4BJG4	Phosphodiesterase OS=Volvox africanus OX=51714 GN=Vafri_16725 PE=3 SV=1	Volvox africanus	2241	119	23.2	45.2	0.00035
18	TR	A0A8J4BJM8	Phosphodiesterase OS=Volvox africanus OX=51714 GN=Vafri_16725 PE=3 SV=1	Volvox africanus	2241	119	23.2	45.2	0.00035
19	TR	A0A8J4BJC8	Phosphodiesterase OS=Volvox africanus OX=51714 GN=Vafri_16725 PE=3 SV=1	Volvox africanus	2347	119	23.2	45.2	0.00035
20	TR	A0A1I5LSA7	Exonuclease VII, large subunit OS=Prevotella sp. tf2-5 OX=1761889 GN=SAMN04487852_11261 PE=4 SV=1	Prevotella sp. tf2-5	470	118	28.2	51	0.00039
21	TR	A0A8H4AQH6	Uncharacterized protein OS=Gigaspora margarita OX=4874 GN=F8M41_015663 PE=4 SV=1	Gigaspora margarita	568	114	26.3	50	0.0014
22	TR	A6TKC3	DUF3486 family protein OS=Alkaliphilus metalliredigens (strain QYMF) OX=293826 GN=Amet_0413 PE=4 SV=1	Alkaliphilus metalliredigens (strain QYMF)	188	111	23.5	45.8	0.0015
23	TR	K6UX84	Merozoite surface protein 3 OS=Plasmodium cynomolgi (strain B) OX=1120755 GN=PCYB_103950 PE=4 SV=1	Plasmodium cynomolgi (strain B)	897	113	29.2	47.4	0.002
24	TR	S3CAC7	Golgi family matrix protein OS=Ophiostoma piceae (strain UAMH 11346) OX=1262450 GN=F503_01514 PE=4 SV=1	Ophiostoma piceae (strain UAMH 11346)	653	112	25.3	50	0.0026
25	TR	A0A8M6Z8X0	Remodeling and spacing factor 1 isoform X3 OS=Danio rerio OX=7955 GN=rsf1b.1 PE=1 SV=1	Danio rerio	1910	112	29.1	44.9	0.0029
26	TR	F1Q6Y6	Remodeling and spacing factor 1 isoform X2 OS=Danio rerio OX=7955 GN=rsf1b.1 PE=1 SV=2	Danio rerio	1910	112	29.1	44.9	0.0029
27	TR	A0A8M6Z1G1	Remodeling and spacing factor 1 isoform X1 OS=Danio rerio OX=7955 GN=rsf1b.1 PE=1 SV=1	Danio rerio	1911	112	29.1	44.9	0.0029
28	TR	A5KAV1	Merozoite surface protein 3 gamma (MSP3g), putative OS=Plasmodium vivax (strain Salvador I) OX=126793 GN=PVX_097675 PE=4 SV=1	Plasmodium vivax (strain Salvador I)	902	111	28.6	43.5	0.0037
29	TR	C6J0F6	DUF3486 family protein OS=Paenibacillus sp. oral taxon 786 str. D14 OX=621372 GN=POTG_01753 PE=4 SV=1	Paenibacillus sp. oral taxon 786 str. D14	186	108	27.2	46.4	0.0039
30	TR	F0T159	DUF3486 family protein OS=Syntrophobotulus glycolicus (strain DSM 8271 / FlGlyR) OX=645991 GN=Sgly_0766 PE=4 SV=1	Syntrophobotulus glycolicus (strain DSM 8271 / FlGlyR)	186	108	23.5	50	0.0039
31	TR	A0A2X4NI60	Beta antigen OS=Gemella morbillorum OX=29391 GN=bag_3 PE=4 SV=1	Gemella morbillorum	1353	109	26.7	42.4	0.007
32	TR	A0A2Z4LLL9	Uncharacterized protein OS=Metamycoplasma cloacale OX=92401 GN=DK849_01090 PE=4 SV=1	Metamycoplasma cloacale	1548	109	27.3	49.3	0.007
33	TR	A0A8B8D0M9	Uncharacterized protein LOC111123533 isoform X3 OS=Crassostrea virginica OX=6565 GN=LOC111123533 PE=4 SV=1	Crassostrea virginica	438	108	21.1	49.7	0.0078
34	TR	A0A8B8D0G1	Uncharacterized protein LOC111123533 isoform X2 OS=Crassostrea virginica OX=6565 GN=LOC111123533 PE=4 SV=1	Crassostrea virginica	482	108	21.1	49.7	0.008
35	TR	A0A8B8D490	Uncharacterized protein LOC111123533 isoform X1 OS=Crassostrea virginica OX=6565 GN=LOC111123533 PE=4 SV=1	Crassostrea virginica	485	108	21.1	49.7	0.008
36	TR	A0A4Y3JKQ4	Nuclease SbcCD subunit C OS=Enterococcus sp. NBRC 3427 OX=1113587 GN=sbcC PE=3 SV=1	Enterococcus sp. NBRC 3427	1042	108	20.5	48.3	0.0092
37	TR	A0A1I3M0L6	Uncharacterized protein OS=Brevibacillus centrosporus OX=54910 GN=SAMN05518846_101484 PE=4 SV=1	Brevibacillus centrosporus	180	105	26	46.5	0.0094
38	TR	A0A0N0BG52	ERC protein 2 (Fragment) OS=Melipona quadrifasciata OX=166423 GN=WN51_00632 PE=4 SV=1	Melipona quadrifasciata	1648	108	30.5	47.5	0.0095
39	TR	A0A174N0B8	Protein of uncharacterized function (DUF3486) OS=Hungatella hathewayi OX=154046 GN=ERS852407_05814 PE=4 SV=1	Hungatella hathewayi	187	105	25.6	44.2	0.01
40	TR	A0A8H7VWN1	GRIP domain-containing protein OS=Thamnidium elegans OX=101142 GN=INT48_009290 PE=4 SV=1	Thamnidium elegans	1041	107	29	46.9	0.012
41	TR	A0A813PV37	Uncharacterized protein OS=Brachionus calyciflorus OX=104777 GN=OXX778_LOCUS4069 PE=4 SV=1	Brachionus calyciflorus	1169	107	26	49.3	0.013
42	TR	A0A917GCN4	Uncharacterized protein OS=Bizionia arctica OX=1495645 GN=GCM10010976_06140 PE=4 SV=1	Bizionia arctica	352	106	24.1	48.8	0.013
43	TR	A0A225E1A8	Protein folding and stabilization OS=Fimbriiglobus ruber OX=1908690 GN=FRUB_00682 PE=4 SV=1	Fimbriiglobus ruber	389	106	29.1	46.5	0.014
44	TR	E3N9N7	Homeobox domain-containing protein OS=Caenorhabditis remanei OX=31234 GN=CRE_01319 PE=4 SV=1	Caenorhabditis remanei	479	106	27.2	48.8	0.015
45	TR	A0A9K3E6T9	Apolipoprotein A/E OS=Helianthus annuus OX=4232 GN=HanXRQr2_Chr14g0622051 PE=3 SV=1	Helianthus annuus	831	106	27.7	46.2	0.016
46	TR	A0A815Y715	Uncharacterized protein OS=Adineta ricciae OX=249248 GN=XAT740_LOCUS44073 PE=4 SV=1	Adineta ricciae	1051	106	22.9	49.4	0.017
47	TR	A0A397W1U5	Uncharacterized protein OS=Gigaspora rosea OX=44941 GN=C2G38_2067738 PE=4 SV=1	Gigaspora rosea	1328	106	28.2	53.5	0.017
48	TR	A0A9P0YQL9	Uncharacterized protein OS=Cuscuta europaea OX=41803 GN=CEURO_LOCUS4082 PE=4 SV=1	Cuscuta europaea	551	105	25.4	47	0.02
49	TR	A0A1T4QUJ5	Polyribonucleotide nucleotidyltransferase OS=Pilibacter termitis OX=263852 GN=pnp PE=3 SV=1	Pilibacter termitis	699	105	38.4	54.8	0.021
50	TR	F0SWR2	DUF3486 family protein OS=Syntrophobotulus glycolicus (strain DSM 8271 / FlGlyR) OX=645991 GN=Sgly_0534 PE=4 SV=1	Syntrophobotulus glycolicus (strain DSM 8271 / FlGlyR)	186	102	26.3	50	0.025
51	TR	A0A2C6L2R2	DUF3486 family protein OS=Desulforamulus profundi OX=1383067 GN=P378_08620 PE=4 SV=1	Desulforamulus profundi	188	102	24.6	48.5	0.026
52	TR	A0A1C7NR84	Trimethylguanosine synthase OS=Choanephora cucurbitarum OX=101091 GN=Tgs1 PE=3 SV=1	Choanephora cucurbitarum	542	104	23.7	50.4	0.028
53	TR	A0A2R6WC02	Uncharacterized protein OS=Marchantia polymorpha OX=3197 GN=MARPO_0112s0033 PE=4 SV=1	Marchantia polymorpha	1032	104	26.5	51.7	0.03
54	TR	A0A176VVL7	Uncharacterized protein OS=Marchantia polymorpha subsp. ruderalis OX=1480154 GN=AXG93_4242s1160 PE=4 SV=1	Marchantia polymorpha subsp. ruderalis	1234	104	26.5	51.7	0.031
55	TR	A0A2G5DF65	Maternal effect embryo arrest 22 OS=Aquilegia coerulea OX=218851 GN=AQUCO_02100190v1 PE=4 SV=1	Aquilegia coerulea	1585	104	27.1	53.5	0.032
56	TR	A0A834FM16	Myosin-6 OS=Oryzias melastigma OX=30732 GN=FQA47_019702 PE=3 SV=1	Oryzias melastigma	1770	104	28.4	47.1	0.032
57	TR	A0A8C7X1C0	Myosin, heavy chain 6, cardiac muscle, alpha OS=Oryzias sinensis OX=183150 PE=3 SV=1	Oryzias sinensis	1906	104	28.4	47.1	0.032
58	TR	H2MLX5	Myosin, heavy chain 6, cardiac muscle, alpha OS=Oryzias latipes OX=8090 PE=3 SV=1	Oryzias latipes	1934	104	30.1	46.8	0.032
59	TR	K7GER5	Myosin heavy chain 15 OS=Pelodiscus sinensis OX=13735 PE=3 SV=1	Pelodiscus sinensis	1939	104	28.2	45.5	0.032
60	TR	A0A196SHY5	Kinesin motor domain-containing protein OS=Blastocystis sp. subtype 1 (strain ATCC 50177 / NandII) OX=478820 GN=AV274_1614 PE=3 SV=1	Blastocystis sp. subtype 1 (strain ATCC 50177 / NandII)	1964	104	24.2	44.5	0.032
61	TR	E7GL99	DUF3486 family protein OS=[Clostridium] symbiosum WAL-14163 OX=742740 GN=HMPREF9474_01688 PE=4 SV=1	[Clostridium] symbiosum WAL-14163	187	101	25	43.6	0.035
62	TR	A0A9N9CNX4	9152_t:CDS:1 OS=Paraglomus brasilianum OX=144538 GN=PBRASI_LOCUS7940 PE=4 SV=1	Paraglomus brasilianum	693	103	27.1	47.7	0.039
63	TR	A0A1D3TH41	Uncharacterized protein OS=Plasmodium ovale OX=36330 GN=PocGH01_08035000 PE=4 SV=1	Plasmodium ovale	977	103	21.1	49.4	0.041
64	TR	A0A067MMW6	TATA element modulatory factor 1 TATA binding domain-containing protein OS=Botryobasidium botryosum FD-172 SS1 OX=930990 GN=BOTBODRAFT_404963 PE=4 SV=1	Botryobasidium botryosum FD-172 SS1	982	103	26.1	47.8	0.041
65	TR	A0A673YQ22	Huntingtin interacting protein 1 related OS=Salmo trutta OX=8032 GN=hip1r PE=3 SV=1	Salmo trutta	1007	103	29	51.4	0.041
66	TR	A0A673YR48	Huntingtin interacting protein 1 related OS=Salmo trutta OX=8032 GN=hip1r PE=3 SV=1	Salmo trutta	1036	103	29	51.4	0.041
67	TR	F7ADN1	Structural maintenance of chromosomes protein OS=Ciona intestinalis OX=7719 PE=3 SV=2	Ciona intestinalis	1253	103	21.7	45.6	0.042
68	TR	A0A437BZN5	Myosin, heavy chain 6, cardiac muscle, alpha OS=Oryzias javanicus OX=123683 GN=OJAV_G00231060 PE=3 SV=1	Oryzias javanicus	1938	103	28.4	47.1	0.043
69	TR	A0A8B7DQL3	Coiled-coil domain-containing protein 37-like OS=Hydra vulgaris OX=6087 GN=LOC101240608 PE=4 SV=1	Hydra vulgaris	535	102	26	47.5	0.05
70	TR	A0A8I3N0X7	Myosin heavy chain 8 OS=Canis lupus familiaris OX=9615 GN=MYH8 PE=4 SV=1	Canis lupus familiaris	262	101	30.3	47.7	0.051
71	TR	A0A8J4FZN7	Uncharacterized protein OS=Volvox reticuliferus OX=1737510 GN=Vretifemale_20079 PE=4 SV=1	Volvox reticuliferus	775	102	21.4	42.3	0.054
72	TR	D3RZ28	SMC domain protein OS=Ferroglobus placidus (strain DSM 10642 / AEDII12DO) OX=589924 GN=Ferp_1592 PE=4 SV=1	Ferroglobus placidus (strain DSM 10642 / AEDII12DO)	885	102	24.1	45.1	0.055
73	TR	A0A8C7F399	Huntingtin interacting protein 1 related OS=Oncorhynchus kisutch OX=8019 GN=HIP1R PE=3 SV=1	Oncorhynchus kisutch	1024	102	29	50.7	0.055
74	TR	A0A8C7CVW2	Huntingtin interacting protein 1 related OS=Oncorhynchus kisutch OX=8019 GN=HIP1R PE=3 SV=1	Oncorhynchus kisutch	1036	102	29	50.7	0.056
75	TR	A0A8C7D0D5	Huntingtin interacting protein 1 related OS=Oncorhynchus kisutch OX=8019 GN=HIP1R PE=3 SV=1	Oncorhynchus kisutch	1059	102	29	50.7	0.056
76	SP	Q8IIG7	Uncharacterized protein PF3D7_1120000 OS=Plasmodium falciparum (isolate 3D7) OX=36329 GN=PF11_0207 PE=1 SV=2	Plasmodium falciparum (isolate 3D7)	1070	102	24.8	52.5	0.056
77	TR	A0A3M7NHB1	RecF/RecN/SMC N-terminal domain-containing protein (Fragment) OS=Chaetothyriales sp. CBS 132003 OX=2249419 GN=DV737_g709 PE=3 SV=1	Chaetothyriales sp. CBS 132003	1126	102	27.9	44.9	0.056
78	TR	A0A8H6DZA4	Methyl-accepting transducer domain-containing protein OS=Cochliobolus sativus OX=45130 GN=GGP41_002118 PE=4 SV=1	Cochliobolus sativus	1168	102	24.9	43	0.056
79	TR	A0A8J4FZ71	Phosphodiesterase OS=Volvox reticuliferus OX=1737510 GN=Vretifemale_20079 PE=3 SV=1	Volvox reticuliferus	1629	102	21.4	42.3	0.058
80	TR	A0A8J4G1A9	Phosphodiesterase OS=Volvox reticuliferus OX=1737510 GN=Vretifemale_20079 PE=3 SV=1	Volvox reticuliferus	1641	102	21.4	42.3	0.058
81	TR	A0A8J4FVY4	Phosphodiesterase OS=Volvox reticuliferus OX=1737510 GN=Vretifemale_20079 PE=3 SV=1	Volvox reticuliferus	1695	102	21.4	42.3	0.058
82	TR	A0A8H7MGM1	Uncharacterized protein OS=Ascochyta lentis OX=205686 GN=EKO04_006375 PE=4 SV=1	Ascochyta lentis	432	101	25.9	45.6	0.064
83	TR	A0A8C4THY1	Tripartite motif-containing protein 16-like OS=Erpetoichthys calabaricus OX=27687 PE=4 SV=1	Erpetoichthys calabaricus	459	101	28.9	53.5	0.065
84	TR	D8LUZ3	Methyl-accepting transducer domain-containing protein OS=Blastocystis hominis OX=12968 GN=GSBLH_T00000082001 PE=4 SV=1	Blastocystis hominis	771	101	28.6	45.1	0.072
85	TR	A0A1M6LK42	Exonuclease SbcC OS=Anaerobranca californiensis DSM 14826 OX=1120989 GN=SAMN02745227_00541 PE=4 SV=1	Anaerobranca californiensis DSM 14826	800	101	25.6	41.9	0.073
86	TR	A0A2U1MMS1	Uncharacterized protein OS=Artemisia annua OX=35608 GN=CTI12_AA360830 PE=3 SV=1	Artemisia annua	1091	101	24.6	43.2	0.075
87	TR	A0A096LSG3	Laminin subunit alpha 3 OS=Poecilia formosa OX=48698 GN=LAMA3 PE=4 SV=1	Poecilia formosa	1364	101	27.1	51.4	0.077
88	TR	A0A8J2QUC4	(African queen) hypothetical protein OS=Danaus chrysippus OX=151541 GN=DCHRY22_LOCUS8517 PE=4 SV=1	Danaus chrysippus	1813	101	24.4	43.5	0.078
89	TR	A0A8J2W435	(African queen) hypothetical protein OS=Danaus chrysippus OX=151541 GN=DCHRY22_LOCUS8517 PE=4 SV=1	Danaus chrysippus	1835	101	24.4	43.5	0.078
90	TR	A0A091CM05	Myosin-8 OS=Fukomys damarensis OX=885580 GN=H920_19791 PE=3 SV=1	Fukomys damarensis	1841	101	28.8	46.8	0.078
91	TR	A0A8J2QR15	(African queen) hypothetical protein OS=Danaus chrysippus OX=151541 GN=DCHRY22_LOCUS8517 PE=4 SV=1	Danaus chrysippus	1884	101	24.4	43.5	0.078
92	TR	A0A8J2VW89	(African queen) hypothetical protein OS=Danaus chrysippus OX=151541 GN=DCHRY22_LOCUS8517 PE=4 SV=1	Danaus chrysippus	1888	101	24.4	43.5	0.078
93	TR	A0A8C3PTK2	Myosin heavy chain OS=Calidris pygmaea OX=425635 PE=3 SV=1	Calidris pygmaea	1928	101	27.5	48.9	0.079
94	TR	A0A8C3KU75	Myosin heavy chain OS=Calidris pygmaea OX=425635 PE=3 SV=1	Calidris pygmaea	1934	101	27.5	48.9	0.079
95	TR	A0A8C3KMY6	Myosin heavy chain OS=Calidris pygmaea OX=425635 PE=3 SV=1	Calidris pygmaea	1939	101	27.5	48.9	0.079
96	TR	A0A8C3KLX3	Myosin heavy chain OS=Calidris pygmaea OX=425635 PE=3 SV=1	Calidris pygmaea	1941	101	27.5	48.9	0.079
97	TR	A0A8C3KMD6	Myosin heavy chain 3 OS=Calidris pygmaea OX=425635 PE=3 SV=1	Calidris pygmaea	1947	101	27.5	48.9	0.079
98	TR	A0A8C3KMB0	Myosin heavy chain OS=Calidris pygmaea OX=425635 PE=3 SV=1	Calidris pygmaea	1949	101	27.5	48.9	0.079
99	TR	A0A8C3KNN0	Myosin heavy chain OS=Calidris pygmaea OX=425635 PE=3 SV=1	Calidris pygmaea	1951	101	27.5	48.9	0.079
100	TR	A0A384KUP9	Membrane associated erythrocyte binding-like protein, putative OS=Plasmodium knowlesi (strain H) OX=5851 GN=PKNH_0945700 PE=4 SV=1	Plasmodium knowlesi (strain H)	1971	101	26.9	41.7	0.079
101	TR	A0A8C3KLJ4	Myosin heavy chain 3 OS=Calidris pygmaea OX=425635 PE=3 SV=1	Calidris pygmaea	1989	101	27.5	48.9	0.079
102	TR	A0A3Q2VXM6	Centromere protein F OS=Haplochromis burtoni OX=8153 PE=4 SV=1	Haplochromis burtoni	2259	101	26.7	48.3	0.079
103	TR	A0A7L2NYU1	MYH7 protein (Fragment) OS=Pycnonotus jocosus OX=182897 GN=Myh7_1 PE=4 SV=1	Pycnonotus jocosus	336	100	29.5	45.5	0.079
104	TR	A0A087XG25	Laminin subunit alpha 3 OS=Poecilia formosa OX=48698 GN=LAMA3 PE=4 SV=2	Poecilia formosa	2335	101	27.1	51.4	0.079
105	TR	N6U996	Uncharacterized protein (Fragment) OS=Dendroctonus ponderosae OX=77166 GN=D910_10011 PE=4 SV=1	Dendroctonus ponderosae	218	99	25.6	45.2	0.08
106	TR	A0A3P9BXZ3	Centromere protein F OS=Maylandia zebra OX=106582 PE=4 SV=1	Maylandia zebra	2847	101	26.7	48.3	0.08
107	TR	A0A9Y6JEX2	Centromere protein F isoform X2 OS=Pundamilia nyererei OX=303518 GN=cenpf PE=4 SV=1	Pundamilia nyererei	2847	101	26.7	48.3	0.08
108	TR	A0A9Y6JAL6	Centromere protein F isoform X1 OS=Pundamilia nyererei OX=303518 GN=cenpf PE=4 SV=1	Pundamilia nyererei	2857	101	26.7	48.3	0.08
109	TR	A0A096MFH1	Laminin subunit alpha 3 OS=Poecilia formosa OX=48698 GN=LAMA3 PE=4 SV=1	Poecilia formosa	3321	101	27.1	51.4	0.08
110	TR	A0A094XDK6	Transposase OS=Alkalihalobacillus alcalophilus ATCC 27647 = CGMCC 1.3604 OX=1218173 GN=AJ85_05715 PE=4 SV=1	Alkalihalobacillus alcalophilus ATCC 27647 = CGMCC 1.3604	184	98	21.5	43.6	0.087
111	TR	A0A0N7ACG4	Terminase small subunit OS=Bacillus phage BalMu-1 OX=1567487 GN=BalMu1_A22 PE=4 SV=1	Bacillus phage BalMu-1	184	98	21.5	43.6	0.087
112	TR	A0A8X7V190	Tim44-like domain-containing protein OS=Brassica carinata OX=52824 GN=Bca52824_034911 PE=3 SV=1	Brassica carinata	454	100	25	46.2	0.088
113	TR	R5BIJ5	Ribonuclease Y OS=Clostridium sp. CAG:226 OX=1262781 GN=rny PE=3 SV=1	Clostridium sp. CAG:226	514	100	28.8	46.2	0.09
114	TR	K8F6C1	Viral A-type inclusion protein OS=Bathycoccus prasinos OX=41875 GN=Bathy06g03920 PE=4 SV=1	Bathycoccus prasinos	664	100	25.6	42.1	0.095
115	TR	A0A8K0SQ45	Methyl-accepting transducer domain-containing protein OS=Stachybotrys elegans OX=80388 GN=B0I35DRAFT_480519 PE=4 SV=1	Stachybotrys elegans	756	100	21.8	46	0.097
116	TR	A0A094MQ42	Myosin-7 (Fragment) OS=Antrostomus carolinensis OX=279965 GN=N321_04729 PE=4 SV=1	Antrostomus carolinensis	281	99	28.2	47.4	0.098
117	TR	A0A937K6E6	Nuclease SbcCD subunit C OS=Clostridium paridis OX=2803863 GN=JK634_17670 PE=3 SV=1	Clostridium paridis	1036	100	29	47.6	0.1
118	TR	H6BX22	Uncharacterized protein OS=Exophiala dermatitidis (strain ATCC 34100 / CBS 525.76 / NIH/UT8656) OX=858893 GN=HMPREF1120_03450 PE=4 SV=1	Exophiala dermatitidis (strain ATCC 34100 / CBS 525.76 / NIH/UT8656)	1114	100	29.4	46.1	0.1
119	TR	G1Q7I6	Microtubule associated scaffold protein 1 OS=Myotis lucifugus OX=59463 PE=3 SV=1	Myotis lucifugus	306	99	23.9	46	0.1
120	TR	A0A6I9SL32	Cell division cycle and apoptosis regulator protein 1 isoform X2 OS=Sesamum indicum OX=4182 GN=LOC105156142 PE=4 SV=1	Sesamum indicum	1359	100	25.4	46.5	0.1
121	TR	A0A6I9SLZ8	Cell division cycle and apoptosis regulator protein 1 isoform X1 OS=Sesamum indicum OX=4182 GN=LOC105156142 PE=4 SV=1	Sesamum indicum	1363	100	25.4	46.5	0.1
122	TR	A0A1Y3N2Z7	AMP-activated protein kinase glycogen-binding domain-containing protein OS=Piromyces sp. (strain E2) OX=73868 GN=PIROE2DRAFT_62064 PE=3 SV=1	Piromyces sp. (strain E2)	314	99	27.5	47.2	0.1
123	TR	A0A7L1DEU6	MYH6 protein (Fragment) OS=Serilophus lunatus OX=239386 GN=Myh6_3 PE=4 SV=1	Serilophus lunatus	322	99	28.7	49.2	0.11
124	TR	A0A669C012	Myosin heavy chain, fast skeletal muscle OS=Oreochromis niloticus OX=8128 GN=LOC100712344 PE=3 SV=1	Oreochromis niloticus	1747	100	27.1	45.3	0.11
125	TR	D8T5A3	Cilia- and flagella-associated protein 43 OS=Selaginella moellendorffii OX=88036 GN=SELMODRAFT_429175 PE=3 SV=1	Selaginella moellendorffii	1777	100	27.6	47.4	0.11
126	TR	A0A1V2LDV0	Intracellular protein transport protein USO1 OS=Cyberlindnera fabianii OX=36022 GN=BON22_0162 PE=4 SV=1	Cyberlindnera fabianii	1814	100	26.4	42.6	0.11
127	TR	A0A8J2QSY3	(African queen) hypothetical protein OS=Danaus chrysippus OX=151541 GN=DCHRY22_LOCUS8517 PE=4 SV=1	Danaus chrysippus	1921	100	26.4	42.6	0.11
128	TR	A0A671QWE8	Thyroid receptor-interacting protein 11-like OS=Sinocyclocheilus anshuiensis OX=1608454 GN=LOC107655016 PE=4 SV=1	Sinocyclocheilus anshuiensis	1987	100	21.9	44.5	0.11
129	TR	A0A6P6MS18	Trichohyalin-like OS=Carassius auratus OX=7957 GN=LOC113070419 PE=4 SV=1	Carassius auratus	2133	100	21.6	49.1	0.11
130	TR	M3HLA6	Uncharacterized protein OS=Candida maltosa (strain Xu316) OX=1245528 GN=G210_1294 PE=4 SV=1	Candida maltosa (strain Xu316)	2274	100	27.6	47	0.11
131	TR	F7EG17	Centromere protein F OS=Monodelphis domestica OX=13616 PE=4 SV=2	Monodelphis domestica	2773	100	27.5	51	0.11
132	TR	A0A6P6NWN9	Centrosomal protein of 290 kDa-like OS=Carassius auratus OX=7957 GN=LOC113091763 PE=4 SV=1	Carassius auratus	3673	100	21.4	48.8	0.11
133	TR	A0A376DC75	Cell envelope integrity inner membrane protein TolA OS=Edwardsiella hoshinae OX=93378 GN=tolA PE=4 SV=1	Edwardsiella hoshinae	419	99	25.8	45.3	0.12
134	TR	A0A1M6EQE7	DUF3486 family protein OS=Lutispora thermophila DSM 19022 OX=1122184 GN=SAMN02745176_01643 PE=4 SV=1	Lutispora thermophila DSM 19022	186	97	25.4	47.8	0.12
135	TR	A0A8C7G525	Ring finger protein 8 OS=Oncorhynchus kisutch OX=8019 GN=rnf8 PE=4 SV=1	Oncorhynchus kisutch	497	99	31.7	50	0.12
136	TR	A0A8C7G7D2	E3 ubiquitin-protein ligase CHFR OS=Oncorhynchus kisutch OX=8019 GN=rnf8 PE=3 SV=1	Oncorhynchus kisutch	540	99	31.7	50	0.12
137	TR	A0A1I8JE85	Tropomyosin OS=Macrostomum lignano OX=282301 GN=BOX15_Mlig008301g1 PE=3 SV=1	Macrostomum lignano	254	98	21.4	46.5	0.12
138	TR	S3K1E7	P83100 family protein OS=Treponema maltophilum ATCC 51939 OX=1125699 GN=HMPREF9194_01025 PE=4 SV=1	Treponema maltophilum ATCC 51939	561	99	28.5	44.4	0.12
139	TR	R7V149	VWFA domain-containing protein OS=Capitella teleta OX=283909 GN=CAPTEDRAFT_204743 PE=4 SV=1	Capitella teleta	586	99	29	44.3	0.13
140	TR	A0A8W8HXN5	E3 ubiquitin-protein ligase CHFR OS=Crassostrea gigas OX=29159 PE=3 SV=1	Crassostrea gigas	607	99	24.7	47.6	0.13
141	TR	A0A8J1ZHF2	Uncharacterized protein OS=Amoebophrya sp. A120 OX=2202890 GN=AMSPA120_T00001565001 PE=4 SV=1	Amoebophrya sp. A120	647	99	25.3	44.5	0.13
142	TR	A0A395SKX8	Uncharacterized protein OS=Fusarium sporotrichioides OX=5514 GN=FSPOR_2504 PE=4 SV=1	Fusarium sporotrichioides	774	99	26.7	46.5	0.13
143	TR	A0A9D4YJH4	Uncharacterized protein OS=Pisum sativum OX=3888 GN=KIW84_025532 PE=4 SV=1	Pisum sativum	857	99	28.8	48	0.13
144	TR	A0A0W4ZB90	Major surface glycoprotein 2 C-terminal domain-containing protein (Fragment) OS=Pneumocystis jirovecii (strain RU7) OX=1408657 GN=T551_03677 PE=4 SV=1	Pneumocystis jirovecii (strain RU7)	1005	99	26.8	47	0.14
145	TR	A0A8B8A3A2	Synaptonemal complex protein 1-like OS=Acanthaster planci OX=133434 GN=LOC110991210 PE=4 SV=1	Acanthaster planci	1044	99	24.7	46.7	0.14
146	TR	Q9KCE1	Methionine synthase OS=Halalkalibacterium halodurans (strain ATCC BAA-125 / DSM 18197 / FERM 7344 / JCM 9153 / C-125) OX=272558 GN=metH PE=3 SV=1	Halalkalibacterium halodurans (strain ATCC BAA-125 / DSM 18197 / FERM 7344 / JCM 9153 / C-125)	1146	99	26.4	46.6	0.14
147	TR	A0A364NA62	Methyl-accepting transducer domain-containing protein OS=Stemphylium lycopersici OX=183478 GN=DDE83_002495 PE=4 SV=1	Stemphylium lycopersici	1280	99	26.2	44.6	0.14
148	TR	A0A3S1BLI0	Coiled-coil domain-containing protein 171 OS=Elysia chlorotica OX=188477 GN=EGW08_005770 PE=4 SV=1	Elysia chlorotica	1336	99	21.3	47.7	0.14
149	TR	A0A2N3MXP5	Structural maintenance of chromosomes protein OS=Lomentospora prolificans OX=41688 GN=jhhlp_008312 PE=3 SV=1	Lomentospora prolificans	1499	99	22	47.6	0.14
150	TR	A0A7J6X048	Maternal effect embryo arrest OS=Thalictrum thalictroides OX=46969 GN=FRX31_007359 PE=4 SV=1	Thalictrum thalictroides	1515	99	24.4	46.3	0.14
151	TR	A0A8C6M3E7	Laminin subunit beta 1 OS=Nothobranchius furzeri OX=105023 GN=LAMB1 PE=4 SV=1	Nothobranchius furzeri	1685	99	22.8	45.1	0.14
152	TR	A0A6J2YES9	CAP-Gly domain-containing linker protein 1 isoform X8 OS=Sitophilus oryzae OX=7048 GN=LOC115886562 PE=4 SV=1	Sitophilus oryzae	1742	99	24.3	48	0.14
153	TR	A0A674DPX4	Myosin heavy chain, fast skeletal muscle-like OS=Salmo trutta OX=8032 GN=LOC115159880 PE=3 SV=1	Salmo trutta	1743	99	24.9	46.4	0.14
154	TR	A0A9Y6M970	Golgin subfamily A member 6-like protein 6 OS=Pundamilia nyererei OX=303518 GN=LOC106456232 PE=4 SV=1	Pundamilia nyererei	323	98	21.7	47.6	0.14
155	TR	A0A6J2YCQ0	CAP-Gly domain-containing linker protein 1 isoform X7 OS=Sitophilus oryzae OX=7048 GN=LOC115886562 PE=4 SV=1	Sitophilus oryzae	1768	99	24.3	48	0.14
156	TR	A0A6J2YE32	Restin homolog isoform X6 OS=Sitophilus oryzae OX=7048 GN=LOC115886562 PE=4 SV=1	Sitophilus oryzae	1777	99	24.3	48	0.14
157	TR	A0A6J2YFI5	Restin homolog isoform X5 OS=Sitophilus oryzae OX=7048 GN=LOC115886562 PE=4 SV=1	Sitophilus oryzae	1780	99	24.3	48	0.14
158	TR	A0A6J2YES5	Restin homolog isoform X4 OS=Sitophilus oryzae OX=7048 GN=LOC115886562 PE=4 SV=1	Sitophilus oryzae	1794	99	24.3	48	0.14
159	TR	A0A6J2YCP4	Restin homolog isoform X3 OS=Sitophilus oryzae OX=7048 GN=LOC115886562 PE=4 SV=1	Sitophilus oryzae	1795	99	24.3	48	0.14
160	TR	A0A8C6M1N4	Laminin subunit beta 1 OS=Nothobranchius furzeri OX=105023 GN=LAMB1 PE=4 SV=1	Nothobranchius furzeri	1797	99	22.8	45.1	0.14
161	TR	A0A6J2YE27	Restin homolog isoform X2 OS=Sitophilus oryzae OX=7048 GN=LOC115886562 PE=4 SV=1	Sitophilus oryzae	1799	99	24.3	48	0.14
162	TR	A0A6J2YFI2	Restin homolog isoform X1 OS=Sitophilus oryzae OX=7048 GN=LOC115886562 PE=4 SV=1	Sitophilus oryzae	1806	99	24.3	48	0.14
163	TR	A0A9P7ZNT7	Nucleoprotein TPR/MLP1 domain-containing protein OS=Emericellopsis atlantica OX=2614577 GN=F5Z01DRAFT_721346 PE=4 SV=1	Emericellopsis atlantica	2020	99	23.6	44.5	0.14
164	TR	F0LIU3	Phosphate transport regulator OS=Thermococcus barophilus (strain DSM 11836 / MP) OX=391623 GN=TERMP_01570 PE=3 SV=1	Thermococcus barophilus (strain DSM 11836 / MP)	215	97	25.3	47.6	0.14
165	TR	A0A2J8XQN7	CENPE isoform 1 OS=Pongo abelii OX=9601 GN=CENPE PE=3 SV=1	Pongo abelii	2701	99	24	48.5	0.15
166	TR	A0A3N0XZJ4	Laminin subunit gamma-1 OS=Anabarilius grahami OX=495550 GN=DPX16_17610 PE=4 SV=1	Anabarilius grahami	14915	99	26.2	49.2	0.15
167	TR	A0A7L0BED6	MYH1B protein (Fragment) OS=Spizaetus tyrannus OX=252798 GN=Myh1b_0 PE=4 SV=1	Spizaetus tyrannus	377	98	27.2	48.1	0.15
168	TR	A0A851FM75	MYH1B protein (Fragment) OS=Pitta sordida OX=9163 GN=Myh1b_10 PE=4 SV=1	Pitta sordida	377	98	25.8	46.4	0.15
169	TR	A0A7L4HR27	MYH6 protein (Fragment) OS=Scopus umbretta OX=33581 GN=Myh6_1 PE=4 SV=1	Scopus umbretta	386	98	28.1	45.6	0.15
170	TR	A0A511V832	DUF3486 family protein OS=Aneurinibacillus danicus OX=267746 GN=ADA01nite_13030 PE=4 SV=1	Aneurinibacillus danicus	180	96	25.7	45.3	0.16
171	TR	A0A8T2R089	Uncharacterized protein OS=Ceratopteris richardii OX=49495 GN=KP509_30G019600 PE=4 SV=1	Ceratopteris richardii	503	98	22.6	44.6	0.16
172	TR	A0A8T2R257	Uncharacterized protein OS=Ceratopteris richardii OX=49495 GN=KP509_30G019600 PE=4 SV=1	Ceratopteris richardii	523	98	22.6	44.6	0.17
173	TR	A0A8T2R1K0	Uncharacterized protein OS=Ceratopteris richardii OX=49495 GN=KP509_30G019600 PE=4 SV=1	Ceratopteris richardii	529	98	22.6	44.6	0.17
174	TR	A0A1H3KT07	DUF3486 family protein OS=Citreimonas salinaria OX=321339 GN=SAMN05444340_11085 PE=4 SV=1	Citreimonas salinaria	188	96	29.9	48.7	0.17
175	TR	A0A6A4KVM5	Uncharacterized protein (Fragment) OS=Rhododendron williamsianum OX=262921 GN=C3L33_19969 PE=4 SV=1	Rhododendron williamsianum	630	98	24.2	48.4	0.17
176	TR	A0A6G5R1U9	Autotransporter domain protein OS=Campylobacter sp. RM16192 OX=1660080 GN=CDOMC_0200 PE=4 SV=1	Campylobacter sp. RM16192	659	98	26	49.2	0.17
177	TR	A0A7L3L3B3	HIP1R protein (Fragment) OS=Turnix velox OX=2529409 GN=Hip1r_0 PE=4 SV=1	Turnix velox	688	98	22.4	45.4	0.17
178	TR	A0A8T2R260	Uncharacterized protein OS=Ceratopteris richardii OX=49495 GN=KP509_30G019600 PE=4 SV=1	Ceratopteris richardii	713	98	22.6	44.6	0.18
179	TR	A0A5B0LXG1	Uncharacterized protein OS=Puccinia graminis f. sp. tritici OX=56615 GN=PGT21_015436 PE=4 SV=1	Puccinia graminis f. sp. tritici	275	97	29.3	51.5	0.18
180	TR	A0A0M9EWT2	Adventurous gliding protein z OS=Fusarium langsethiae OX=179993 GN=FLAG1_05609 PE=4 SV=1	Fusarium langsethiae	774	98	26.7	46.5	0.18
181	TR	A0A7R9BRI0	Myosin tail domain-containing protein OS=Notodromas monacha OX=399045 GN=NMOB1V02_LOCUS7527 PE=4 SV=1	Notodromas monacha	891	98	26.7	47.3	0.18
182	TR	A0A8C0G0Q7	Myosin-6 OS=Chelonoidis abingdonii OX=106734 GN=MYH6 PE=4 SV=1	Chelonoidis abingdonii	904	98	27.6	48.1	0.18
183	TR	A0A1D8PTF6	AAA+ ATPase domain-containing protein OS=Candida albicans (strain SC5314 / ATCC MYA-2876) OX=237561 GN=CAALFM_CR07220CA PE=4 SV=1	Candida albicans (strain SC5314 / ATCC MYA-2876)	1040	98	30.1	46.6	0.18
184	TR	A0A078AZA7	Uncharacterized protein OS=Stylonychia lemnae OX=5949 GN=Contig9217.g9861 PE=4 SV=1	Stylonychia lemnae	1174	98	27	50.8	0.19
185	TR	A0A371ISG9	Nuclease SbcCD subunit C OS=Romboutsia maritimum OX=2020948 GN=CHF27_008570 PE=3 SV=1	Romboutsia maritimum	1175	98	25.5	49.6	0.19
186	TR	A0A202DKF4	OmpA-like domain-containing protein OS=bacterium E08(2017) OX=1932693 GN=BVX97_01260 PE=4 SV=1	bacterium E08(2017)	1226	98	27	49.2	0.19
187	TR	A0A9Q0L8D2	Fimbrin-1 OS=Anaeramoeba ignava OX=1746090 GN=M0811_12383 PE=4 SV=1	Anaeramoeba ignava	1341	98	22.6	44.1	0.19
188	TR	A0A6J1WAQ8	Myosin-7 OS=Notechis scutatus OX=8663 GN=LOC113431976 PE=4 SV=1	Notechis scutatus	166	95	26.9	46.8	0.19
189	TR	A0A3P9B7B1	Myosin heavy chain, fast skeletal muscle OS=Maylandia zebra OX=106582 PE=3 SV=1	Maylandia zebra	1735	98	26.6	46.8	0.19
190	TR	H0WZ33	Myosin-7 OS=Otolemur garnettii OX=30611 GN=MYH7 PE=3 SV=1	Otolemur garnettii	1937	98	27.6	46.8	0.19
191	TR	A0A672K996	Myosin, heavy chain 6, cardiac muscle, alpha OS=Sinocyclocheilus grahami OX=75366 PE=3 SV=1	Sinocyclocheilus grahami	1942	98	28.7	47.3	0.19
192	TR	A0A3Q4G8N7	Centromere protein F-like OS=Neolamprologus brichardi OX=32507 PE=4 SV=1	Neolamprologus brichardi	1960	98	25	49.4	0.19
193	TR	A0A672PC10	Thyroid receptor-interacting protein 11-like OS=Sinocyclocheilus grahami OX=75366 GN=LOC107588575 PE=4 SV=1	Sinocyclocheilus grahami	1986	98	21.9	44.5	0.19
194	TR	A0A672P5C3	Thyroid receptor-interacting protein 11-like OS=Sinocyclocheilus grahami OX=75366 GN=LOC107588575 PE=4 SV=1	Sinocyclocheilus grahami	1987	98	21.9	44.5	0.19
195	TR	A0A7L0FRU1	GOGA4 protein (Fragment) OS=Corythaixoides concolor OX=103956 GN=Golga4 PE=4 SV=1	Corythaixoides concolor	2084	98	27.3	51.3	0.19
196	TR	A0A3Q4G7M2	Centromere protein F-like OS=Neolamprologus brichardi OX=32507 PE=4 SV=1	Neolamprologus brichardi	2161	98	25	49.4	0.19
197	TR	A0A0L0H8N8	Uncharacterized protein OS=Spizellomyces punctatus (strain DAOM BR117) OX=645134 GN=SPPG_07224 PE=3 SV=1	Spizellomyces punctatus (strain DAOM BR117)	2306	98	30	45.7	0.19
198	TR	A0A507C8D2	Uncharacterized protein OS=Synchytrium microbalum OX=1806994 GN=SmJEL517_g01877 PE=4 SV=1	Synchytrium microbalum	3659	98	31.8	47.7	0.2
199	TR	A0A8M9PGP2	Nesprin-1 isoform X13 OS=Danio rerio OX=7955 GN=si:ch211-250g4.3 PE=1 SV=1	Danio rerio	14447	98	21.8	49.1	0.2
200	TR	A0A8M9PB68	Nesprin-1 isoform X12 OS=Danio rerio OX=7955 GN=si:ch211-250g4.3 PE=1 SV=1	Danio rerio	14913	98	21.8	49.1	0.2
201	TR	A0A8M9P205	Nesprin-1 isoform X11 OS=Danio rerio OX=7955 GN=si:ch211-250g4.3 PE=1 SV=1	Danio rerio	14913	98	21.8	49.1	0.2
202	TR	A0A8M9PNM5	Nesprin-1 isoform X10 OS=Danio rerio OX=7955 GN=si:ch211-250g4.3 PE=1 SV=1	Danio rerio	15134	98	21.8	49.1	0.2
203	TR	A0A8M9PRX5	Nesprin-1 isoform X9 OS=Danio rerio OX=7955 GN=si:ch211-250g4.3 PE=1 SV=1	Danio rerio	15320	98	21.8	49.1	0.2
204	TR	A0A8M9PGN7	Nesprin-1 isoform X8 OS=Danio rerio OX=7955 GN=si:ch211-250g4.3 PE=1 SV=1	Danio rerio	15439	98	21.8	49.1	0.2
205	TR	A0A8M9PB65	Nesprin-1 isoform X7 OS=Danio rerio OX=7955 GN=si:ch211-250g4.3 PE=1 SV=1	Danio rerio	15548	98	21.8	49.1	0.2
206	TR	A0A8M2B6R9	Nesprin-1 isoform X6 OS=Danio rerio OX=7955 GN=si:ch211-250g4.3 PE=1 SV=1	Danio rerio	15580	98	21.8	49.1	0.2
207	TR	A0A8M9P202	Nesprin-1 isoform X5 OS=Danio rerio OX=7955 GN=si:ch211-250g4.3 PE=1 SV=1	Danio rerio	15590	98	21.8	49.1	0.2
208	TR	A0A8M9PNM0	Nesprin-1 isoform X4 OS=Danio rerio OX=7955 GN=si:ch211-250g4.3 PE=1 SV=1	Danio rerio	15654	98	21.8	49.1	0.2
209	TR	A0A8M2B6A4	Nesprin-1 isoform X3 OS=Danio rerio OX=7955 GN=si:ch211-250g4.3 PE=1 SV=1	Danio rerio	15734	98	21.8	49.1	0.2
210	TR	A0A8M9PRW7	Nesprin-1 isoform X2 OS=Danio rerio OX=7955 GN=si:ch211-250g4.3 PE=1 SV=1	Danio rerio	15734	98	21.8	49.1	0.2
211	TR	A0A8N7T6X5	Nesprin-1 isoform X1 OS=Danio rerio OX=7955 GN=si:ch211-250g4.3 PE=1 SV=1	Danio rerio	15997	98	21.8	49.1	0.2
212	TR	A0A7L0MC98	MYH1B protein (Fragment) OS=Amazona guildingii OX=175529 GN=Myh1b_3 PE=4 SV=1	Amazona guildingii	376	97	27.6	47	0.2
213	TR	A0A4Y7J6F6	NAB domain-containing protein OS=Papaver somniferum OX=3469 GN=C5167_014184 PE=4 SV=1	Papaver somniferum	391	97	27.3	52.7	0.21
214	TR	A0A841R9D5	DNA-binding PadR family transcriptional regulator OS=Spirochaeta isovalerica OX=150 GN=HNR50_002178 PE=4 SV=1	Spirochaeta isovalerica	179	95	29.5	45.1	0.21
215	TR	A0A8X8B6X0	Tim44-like domain-containing protein OS=Brassica carinata OX=52824 GN=Bca52824_016845 PE=3 SV=1	Brassica carinata	458	97	24.7	45.2	0.22
216	TR	A0A0R0M159	Uncharacterized protein OS=Pseudoloma neurophilia OX=146866 GN=M153_3091000220 PE=4 SV=1	Pseudoloma neurophilia	461	97	24.2	48.5	0.22
217	TR	W4QSC7	5-methyltetrahydrofolate-homocysteine methyltransferase OS=Halalkalibacter akibai (strain ATCC 43226 / DSM 21942 / CIP 109018 / JCM 9157 / 1139) OX=1236973 GN=JCM9157_1595 PE=4 SV=1	Halalkalibacter akibai (strain ATCC 43226 / DSM 21942 / CIP 109018 / JCM 9157 / 1139)	487	97	24.9	43.6	0.22
218	TR	A0A1Q9J6Z1	Methyl-accepting transducer domain-containing protein OS=Roseburia sp. 831b OX=1261635 GN=BIV16_00215 PE=3 SV=1	Roseburia sp. 831b	491	97	26.4	43.7	0.22
219	TR	C4M3D3	DNA double-strand break repair Rad50 ATPase OS=Entamoeba histolytica (strain ATCC 30459 / HM-1:IMSS / ABRM) OX=294381 GN=EHI_053160 PE=4 SV=1	Entamoeba histolytica (strain ATCC 30459 / HM-1:IMSS / ABRM)	505	97	25.6	52.5	0.22
220	TR	A0A8J3LX83	Methyl-accepting chemotaxis protein OS=Planosporangium flavigriseum OX=373681 GN=Pfl04_11540 PE=3 SV=1	Planosporangium flavigriseum	543	97	23.2	39.6	0.23
221	TR	A0A8C4QXU2	Myosin tail domain-containing protein OS=Eptatretus burgeri OX=7764 PE=4 SV=1	Eptatretus burgeri	624	97	27.6	48.1	0.23
222	TR	A0A0H3JIC7	DUF3486 family protein OS=Escherichia coli O157:H7 OX=83334 GN=ECs_4968 PE=4 SV=1	Escherichia coli O157:H7	193	95	24.8	47.7	0.24
223	TR	A0A9D5D6Y2	Uncharacterized protein OS=Dioscorea zingiberensis OX=325984 GN=J5N97_003953 PE=4 SV=1	Dioscorea zingiberensis	705	97	34.6	49.2	0.24
224	TR	A0A1X7TJE9	dCMP deaminase OS=Amphimedon queenslandica OX=400682 PE=4 SV=1	Amphimedon queenslandica	717	97	26.4	44.5	0.24
225	TR	A0A3B1KHY4	FH2 domain-containing protein OS=Astyanax mexicanus OX=7994 PE=4 SV=1	Astyanax mexicanus	281	96	27.5	45.6	0.24
226	TR	A0A1Y6CUL0	Phage terminase, small subunit OS=Methylomagnum ishizawai OX=1760988 GN=SAMN02949497_1628 PE=4 SV=1	Methylomagnum ishizawai	198	95	23.9	45.2	0.24
227	TR	A0A852CBP6	MYH7 protein (Fragment) OS=Ramphastos sulfuratus OX=322582 GN=Myh7_1 PE=4 SV=1	Ramphastos sulfuratus	285	96	26.3	46.2	0.24
228	TR	A0A7K8X356	MYH7 protein (Fragment) OS=Eubucco bourcierii OX=91767 GN=Myh7_0 PE=4 SV=1	Eubucco bourcierii	291	96	26.3	46.2	0.25
229	TR	A0A0F8B555	Imitation switch two complex protein 1 OS=Ceratocystis fimbriata f. sp. platani OX=88771 GN=ITC1 PE=4 SV=1	Ceratocystis fimbriata f. sp. platani	1008	97	23.6	48.4	0.25
230	TR	A0A6I3SHL6	Nuclease SbcCD subunit C OS=Heliobacterium mobile OX=28064 GN=GJ688_04260 PE=3 SV=1	Heliobacterium mobile	1021	97	27	50.4	0.25
231	TR	A0A2C5XDI0	Imitation switch two complex protein 1 OS=Ceratocystis fimbriata CBS 114723 OX=1035309 GN=ITC1 PE=4 SV=1	Ceratocystis fimbriata CBS 114723	1046	97	23.6	48.4	0.25
232	TR	A0A518A2E3	Chromosome partition protein Smc OS=Gimesia panareensis OX=2527978 GN=smc_5 PE=4 SV=1	Gimesia panareensis	1097	97	21.1	46.7	0.25
233	TR	A0A4R9C2S5	Glycoside hydrolase family 85 domain-containing protein OS=Helcococcus ovis OX=72026 GN=EQF91_01655 PE=4 SV=1	Helcococcus ovis	1197	97	28.5	45.9	0.25
234	TR	A0A0Q3PNV9	Uncharacterized protein OS=Amazona aestiva OX=12930 GN=AAES_66793 PE=3 SV=1	Amazona aestiva	1637	97	27.6	47	0.26
235	TR	A0A7L2A881	MYH7 protein (Fragment) OS=Leiothrix lutea OX=36275 GN=Myh7_1 PE=4 SV=1	Leiothrix lutea	208	95	29.5	45.5	0.26
236	TR	A0A669CUD7	Myosin heavy chain, fast skeletal muscle OS=Oreochromis niloticus OX=8128 GN=LOC100707599 PE=3 SV=1	Oreochromis niloticus	1722	97	26.5	44.8	0.26
237	TR	A0A1R2CTG7	GRIP domain-containing protein OS=Stentor coeruleus OX=5963 GN=SteCoe_4979 PE=4 SV=1	Stentor coeruleus	1725	97	24.6	44.5	0.26
238	TR	A0A8J2F528	Uncharacterized protein OS=Amoebophrya sp. A25 OX=1410381 GN=AMSPA25_T00016792001 PE=4 SV=1	Amoebophrya sp. A25	1728	97	25.3	49.4	0.26
239	TR	A0A668SZ51	Myosin, heavy chain b OS=Oreochromis aureus OX=47969 PE=3 SV=1	Oreochromis aureus	1743	97	26.5	44.8	0.26
240	TR	A0A1S3AMW1	Myosin-6 OS=Erinaceus europaeus OX=9365 GN=LOC103126729 PE=3 SV=1	Erinaceus europaeus	1811	97	27.6	46.8	0.26
241	TR	A0A674K1U5	Myosin heavy chain 15 OS=Terrapene carolina triunguis OX=2587831 GN=MYH15 PE=3 SV=1	Terrapene carolina triunguis	1882	97	26.3	46.2	0.26
242	TR	A0A8D0ECK8	Myosin heavy chain OS=Salvator merianae OX=96440 PE=3 SV=1	Salvator merianae	1900	97	27.1	47.7	0.26
243	TR	A0A672UKU4	Myosin-7 OS=Strigops habroptila OX=2489341 GN=LOC115602616 PE=3 SV=1	Strigops habroptila	1917	97	29.5	45.5	0.26
244	TR	A0A663EEI0	Myosin heavy chain 3 OS=Aquila chrysaetos chrysaetos OX=223781 GN=MYH3 PE=3 SV=1	Aquila chrysaetos chrysaetos	1921	97	27.2	48.8	0.26
245	TR	A0A8D0ECJ8	Myosin heavy chain OS=Salvator merianae OX=96440 PE=3 SV=1	Salvator merianae	1930	97	27.1	47.7	0.26
246	TR	A0A674JZQ5	Myosin heavy chain 15 OS=Terrapene carolina triunguis OX=2587831 GN=MYH15 PE=3 SV=1	Terrapene carolina triunguis	1931	97	26.3	46.2	0.26
247	TR	A0A8C3XIJ0	MYH6 protein OS=Chelydra serpentina OX=8475 PE=3 SV=1	Chelydra serpentina	1931	97	26.9	45.5	0.26
248	TR	A0A8C0G897	MYH6 protein OS=Chelonoidis abingdonii OX=106734 PE=3 SV=1	Chelonoidis abingdonii	1932	97	26.9	45.5	0.26
249	TR	A0A8C3XJ27	Uncharacterized protein OS=Chelydra serpentina OX=8475 PE=3 SV=1	Chelydra serpentina	1933	97	26.9	45.5	0.26
250	TR	A0A8C0G660	Myosin heavy chain OS=Chelonoidis abingdonii OX=106734 PE=3 SV=1	Chelonoidis abingdonii	1937	97	26.9	45.5	0.26

## Sheet: B43P2CDS19
Hit	DB	Accession	Description	Organism	Length	Score(Bits)	Identities(%)	Positives(%)	E()
1	TR	A0A0B7GU48	Holin OS=Treponema phagedenis OX=162 GN=HPC63_00890 PE=4 SV=1	Treponema phagedenis	111	571	100	100	1.7e-74
2	TR	A0A940WYJ6	Uncharacterized protein OS=Bacillus suaedae OX=2822140 GN=J7W16_18430 PE=4 SV=1	Bacillus suaedae	92	92	35.4	51.2	0.051
3	TR	Q98QC2	Transmembrane protein OS=Mycoplasmopsis pulmonis (strain UAB CTIP) OX=272635 GN=MYPU_4440 PE=4 SV=1	Mycoplasmopsis pulmonis (strain UAB CTIP)	508	91	25.7	47.6	0.3
4	TR	A0A1H9B8T6	Sulfate permease, MFS superfamily OS=Hyunsoonleella jejuensis OX=419940 GN=SAMN05421824_0491 PE=3 SV=1	Hyunsoonleella jejuensis	529	89	28.6	46.7	0.56
5	TR	A0A916RUG3	DUF1189 domain-containing protein OS=Ornithinibacillus halotolerans OX=1274357 GN=GCM10008025_12690 PE=4 SV=1	Ornithinibacillus halotolerans	161	86	28.3	48.1	0.91
6	TR	A0A2D1SSG6	Uncharacterized protein OS=Solibacillus sp. R5-41 OX=2048654 GN=CSE16_08265 PE=4 SV=1	Solibacillus sp. R5-41	92	83	34.3	51.4	1
7	TR	A0A419W3C9	MFS superfamily sulfate permease-like transporter OS=Mangrovibacterium diazotrophicum OX=1261403 GN=BC643_0319 PE=3 SV=1	Mangrovibacterium diazotrophicum	528	86	27.2	43.7	1.4
8	TR	A0A267TD44	SLC26A/SulP transporter domain-containing protein OS=Flectobacillus sp. BAB-3569 OX=1509483 GN=BWI92_11605 PE=3 SV=1	Flectobacillus sp. BAB-3569	531	86	36.6	50	1.4
9	TR	A0A1I1L7X9	Uncharacterized protein OS=Butyrivibrio sp. YAB3001 OX=1520812 GN=SAMN02910398_02883 PE=4 SV=1	Butyrivibrio sp. YAB3001	94	81	34.6	45.7	2.1
10	TR	A0A6I7LZQ1	Putative Permease YjgP/YjgQ family protein OS=candidate division Zixibacteria bacterium OX=2053527 GN=TRIP_C21362 PE=4 SV=1	candidate division Zixibacteria bacterium	359	84	30.8	47.7	2.5
11	TR	A0A942LVI6	NADH-quinone oxidoreductase subunit L OS=Desulfobulbaceae bacterium OX=2053307 GN=nuoL PE=4 SV=1	Desulfobulbaceae bacterium	655	84	39.7	52.1	2.7
12	TR	A0A6P4YLA9	ATP-binding cassette sub-family B member 9-like OS=Branchiostoma belcheri OX=7741 GN=LOC109465215 PE=3 SV=1	Branchiostoma belcheri	810	84	27.7	49.5	2.8
13	TR	A0A7K1Y942	Signal peptidase OS=Hufsiella arboris OX=2695275 GN=GS399_08955 PE=4 SV=1	Hufsiella arboris	84	79	26.5	53	3.5
14	TR	X6NX60	Ion transport domain-containing protein OS=Reticulomyxa filosa OX=46433 GN=RFI_06722 PE=4 SV=1	Reticulomyxa filosa	409	83	28.9	40.6	3.5
15	TR	A0A8X7QLT8	RING-CH-type domain-containing protein OS=Brassica carinata OX=52824 GN=Bca52824_066951 PE=4 SV=1	Brassica carinata	487	81	31.1	48.6	6.6
16	TR	F7XQ29	Heme exporter protein B OS=Methanosalsum zhilinae (strain DSM 4017 / NBRC 107636 / OCM 62 / WeN5) OX=679901 GN=Mzhil_0520 PE=3 SV=1	Methanosalsum zhilinae (strain DSM 4017 / NBRC 107636 / OCM 62 / WeN5)	224	80	32.3	59.7	7.7
17	TR	A0A2P8H3Q2	Peptidase M50B-like protein OS=Salsuginibacillus halophilus OX=517424 GN=B0H94_12113 PE=4 SV=1	Salsuginibacillus halophilus	233	80	32.9	50	7.8
18	TR	F0RDB5	Probable membrane transporter protein OS=Cellulophaga lytica (strain ATCC 23178 / DSM 7489 / JCM 8516 / NBRC 14961 / NCIMB 1423 / VKM B-1433 / Cy l20) OX=867900 GN=Celly_3040 PE=3 SV=1	Cellulophaga lytica (strain ATCC 23178 / DSM 7489 / JCM 8516 / NBRC 14961 / NCIMB 1423 / VKM B-1433 / Cy l20)	250	80	32.8	53.4	8
19	TR	A0A1I6ZJV2	O-Antigen ligase OS=Lishizhenia tianjinensis OX=477690 GN=SAMN05216474_1422 PE=4 SV=1	Lishizhenia tianjinensis	410	80	30.7	44.3	8.9
20	TR	Q897A1	Membrane protein OS=Clostridium tetani (strain Massachusetts / E88) OX=212717 GN=CTC_00841 PE=4 SV=1	Clostridium tetani (strain Massachusetts / E88)	452	80	25.9	44.4	9
21	TR	M4ELW7	RING-CH-type domain-containing protein OS=Brassica campestris OX=3711 PE=4 SV=1	Brassica campestris	457	80	29.7	48.6	9
22	TR	A0A8K0C3U0	Calcium-transporting ATPase OS=Ignelater luminosus OX=2038154 GN=ILUMI_27093 PE=4 SV=1	Ignelater luminosus	171	79	39.5	68.4	9
23	TR	A0A2A2JLU4	Amino acid permease/ SLC12A domain-containing protein OS=Diploscapter pachys OX=2018661 GN=WR25_00142 PE=4 SV=1	Diploscapter pachys	461	80	37.2	54.7	9
24	TR	A0A078I6I3	BnaA05g28780D protein OS=Brassica napus OX=3708 GN=BnaA05g28780D PE=4 SV=1	Brassica napus	469	80	29.7	48.6	9
25	TR	Q26GX7	Sulfate transporter/permease OS=Flavobacteria bacterium (strain BBFL7) OX=156586 GN=BBFL7_01629 PE=3 SV=1	Flavobacteria bacterium (strain BBFL7)	536	80	28.8	43.3	9.2
26	TR	A0A6G1GDI9	ML-like domain-containing protein OS=Eremomyces bilateralis CBS 781.70 OX=1392243 GN=P152DRAFT_113039 PE=3 SV=1	Eremomyces bilateralis CBS 781.70	1298	80	40.7	57.4	9.7

## Sheet: B43P2CDS22
Hit	DB	Accession	Description	Organism	Length	Score(Bits)	Identities(%)	Positives(%)	E()
1	TR	A0A0B7GZU4	Helix-turn-helix domain-containing protein OS=Treponema phagedenis OX=162 GN=TPHV1_30096 PE=4 SV=1	Treponema phagedenis	134	700	99.3	99.3	2e-93
2	TR	A0A0K1JHQ3	DNA-binding protein OS=Luteipulveratus mongoliensis OX=571913 GN=VV02_10835 PE=4 SV=1	Luteipulveratus mongoliensis	73	103	44.7	63.8	0.0014
3	TR	A0A853DDB7	Excisionase family DNA binding protein OS=Allobranchiibius huperziae OX=1874116 GN=HNR15_000956 PE=4 SV=1	Allobranchiibius huperziae	70	101	38.5	57.7	0.0026
4	TR	A0A0L6CJM3	DNA-binding protein OS=Luteipulveratus halotolerans OX=1631356 GN=VV01_12100 PE=4 SV=1	Luteipulveratus halotolerans	73	99	42.6	63.8	0.0054
5	TR	A0A4Q4BWY4	DNA-binding protein OS=Dermacoccus sp. 147Ba OX=2510111 GN=EVU97_06545 PE=4 SV=1	Dermacoccus sp. 147Ba	70	98	43.8	62.5	0.0072
6	TR	A0A151C0C4	DNA-binding protein OS=Branchiibius sp. NY16-3462-2 OX=1807500 GN=AZH51_16000 PE=4 SV=1	Branchiibius sp. NY16-3462-2	78	97	40.4	59.6	0.012
7	TR	A0A075JIS0	DNA-binding protein OS=Dermacoccus nishinomiyaensis OX=1274 GN=FA951_01455 PE=4 SV=1	Dermacoccus nishinomiyaensis	71	96	44.7	61.7	0.014
8	TR	A0A4Q3XHN3	DNA-binding protein OS=Yimella sp. RIT 621 OX=2510323 GN=EU513_10025 PE=4 SV=1	Yimella sp. RIT 621	69	95	38.5	55.8	0.019
9	TR	A0A926QEX8	Helix-turn-helix domain-containing protein OS=Yimella sp. cx-51 OX=2770551 GN=ICM26_06335 PE=4 SV=1	Yimella sp. cx-51	69	94	42.6	61.7	0.027
10	TR	A0A839N7P3	Excisionase family DNA binding protein OS=Flexivirga oryzae OX=1794944 GN=FHU39_000745 PE=4 SV=1	Flexivirga oryzae	72	94	37.7	56.6	0.029
11	TR	A0A916TDJ2	Helix-turn-helix domain-containing protein OS=Flexivirga endophytica OX=1849103 GN=GCM10011492_32620 PE=4 SV=1	Flexivirga endophytica	73	94	37.7	56.6	0.029
12	TR	A0A563DYN3	Helix-turn-helix domain-containing protein OS=Leekyejoonella antrihumi OX=1660198 GN=FGL98_15290 PE=4 SV=1	Leekyejoonella antrihumi	74	93	42.6	59.6	0.042
13	TR	A0A200H8D4	Excisionase OS=Aeromicrobium sp. PE09-221 OX=1898043 GN=BHE97_13210 PE=4 SV=1	Aeromicrobium sp. PE09-221	61	91	41.8	60	0.062
14	TR	A0A8J3LRW4	DNA-binding protein OS=Planosporangium flavigriseum OX=373681 GN=Pfl04_12380 PE=4 SV=1	Planosporangium flavigriseum	78	91	38.3	63.3	0.089
15	TR	A0A6H1A7W7	Helix-turn-helix domain-containing protein OS=Nocardioides sp. JQ2195 OX=2592334 GN=ncot_17365 PE=4 SV=1	Nocardioides sp. JQ2195	66	90	40	60	0.097
16	TR	A0A3M9MCA5	DNA-binding protein OS=Flexivirga caeni OX=2294115 GN=EFY87_07125 PE=4 SV=1	Flexivirga caeni	72	90	35.8	56.6	0.11
17	TR	A0A561E968	Excisionase family DNA binding protein OS=Rudaeicoccus suwonensis OX=657409 GN=BKA23_0959 PE=4 SV=1	Rudaeicoccus suwonensis	71	89	36.7	61.2	0.15
18	TR	A0A4Y7RIT8	Helix-turn-helix domain protein OS=Pelotomaculum schinkii OX=78350 GN=Psch_02205 PE=4 SV=1	Pelotomaculum schinkii	60	88	38.2	61.8	0.17
19	TR	A0A4Q4ZJ93	Helix-turn-helix domain-containing protein OS=Nocardioides guangzhouensis OX=2497878 GN=EKO23_03795 PE=4 SV=1	Nocardioides guangzhouensis	67	88	40	58.2	0.19
20	TR	C7QKR3	Excision promoter, Xis OS=Catenulispora acidiphila (strain DSM 44928 / JCM 14897 / NBRC 102108 / NRRL B-24433 / ID139908) OX=479433 GN=Caci_8339 PE=4 SV=1	Catenulispora acidiphila (strain DSM 44928 / JCM 14897 / NBRC 102108 / NRRL B-24433 / ID139908)	74	88	42.3	59.6	0.22
21	TR	A0A973P297	Helix-turn-helix domain-containing protein OS=Catenulispora sp. OX=1962977 GN=HOV87_25325 PE=4 SV=1	Catenulispora sp.	74	88	42.3	59.6	0.22
22	TR	A0A931DB35	Excisionase family DNA binding protein OS=Zhihengliuella flava OX=1285193 GN=IW252_000913 PE=4 SV=1	Zhihengliuella flava	70	87	40	54.5	0.29
23	TR	A0A1F1UY05	Excisionase OS=Corynebacterium sp. HMSC08D02 OX=1581138 GN=HMPREF3170_01880 PE=4 SV=1	Corynebacterium sp. HMSC08D02	63	86	42.6	55.6	0.35
24	TR	X5E8S8	Putative transcriptional regulator OS=Corynebacterium glyciniphilum AJ 3170 OX=1404245 GN=CGLY_03190 PE=4 SV=1	Corynebacterium glyciniphilum AJ 3170	66	86	42.3	59.6	0.37
25	TR	A0A2N6T3V9	Helix-turn-helix domain-containing protein OS=Corynebacterium tuscaniense OX=302449 GN=CJ203_08295 PE=4 SV=1	Corynebacterium tuscaniense	67	86	40.7	57.4	0.38
26	TR	A0A973M5P3	Helix-turn-helix domain-containing protein OS=Sinomonas sp. OX=1914986 GN=HOQ07_07250 PE=4 SV=1	Sinomonas sp.	70	86	41.8	54.5	0.4
27	TR	A0A0U3T053	Helix-turn-helix domain-containing protein OS=Aeromicrobium erythreum OX=2041 GN=AERYTH_05100 PE=4 SV=1	Aeromicrobium erythreum	76	86	30.7	56	0.46
28	TR	A0A3N6Z5A6	Helix-turn-helix domain-containing protein OS=Aeromicrobium camelliae OX=1538144 GN=EHW97_14515 PE=4 SV=1	Aeromicrobium camelliae	61	85	40	58.2	0.47
29	TR	A0A4P7GKH6	DNA-binding protein OS=Nocardioides euryhalodurans OX=2518370 GN=EXE57_09785 PE=4 SV=1	Nocardioides euryhalodurans	64	85	38.2	58.2	0.5
30	TR	A0A3A5HDK1	DNA-binding protein OS=Nocardioides cavernaquae OX=2321396 GN=D4739_07665 PE=4 SV=1	Nocardioides cavernaquae	68	85	38.2	60	0.54
31	TR	A0A4S5AXA4	Helix-turn-helix domain-containing protein OS=Nocardioides sp. OX=35761 GN=E7Z54_02615 PE=4 SV=1	Nocardioides sp.	71	85	38.2	56.4	0.57
32	TR	W7SK51	Molybdopterin biosynthesis protein OS=Kutzneria sp. (strain 744) OX=345341 GN=KUTG_05714 PE=4 SV=1	Kutzneria sp. (strain 744)	72	85	38.9	59.3	0.59
33	TR	A0A2V1HML6	DNA-binding protein OS=Amnibacterium flavum OX=2173173 GN=DDQ50_08675 PE=4 SV=1	Amnibacterium flavum	75	85	37.5	55.4	0.62
34	TR	A0A066YTP5	Transcriptional regulator OS=Kitasatospora cheerisanensis KCTC 2395 OX=1348663 GN=KCH_34500 PE=4 SV=1	Kitasatospora cheerisanensis KCTC 2395	59	84	36.4	58.2	0.62
35	TR	C4IC61	DNA binding domain, excisionase family OS=Clostridium butyricum E4 str. BoNT E BL5262 OX=632245 GN=CLP_0736 PE=4 SV=1	Clostridium butyricum E4 str. BoNT E BL5262	326	90	35.7	60.7	0.69
36	TR	A0A7Y9S2D1	Excisionase family DNA binding protein OS=Nocardioides daedukensis OX=634462 GN=BJ980_001821 PE=4 SV=1	Nocardioides daedukensis	66	84	38.2	58.2	0.72
37	TR	A0A4U2YSF6	Helix-turn-helix domain-containing protein OS=Nocardioides jishulii OX=2575440 GN=FC770_04535 PE=4 SV=1	Nocardioides jishulii	66	84	38.2	56.4	0.72
38	TR	A0A0D0N3G8	Transcriptional regulator OS=Kitasatospora griseola OX=2064 GN=TR51_26935 PE=4 SV=1	Kitasatospora griseola	67	84	36.4	58.2	0.74
39	TR	E4NDA0	Helix-turn-helix domain-containing protein OS=Kitasatospora setae (strain ATCC 33774 / DSM 43861 / JCM 3304 / KCC A-0304 / NBRC 14216 / KM-6054) OX=452652 GN=KSE_33730 PE=4 SV=1	Kitasatospora setae (strain ATCC 33774 / DSM 43861 / JCM 3304 / KCC A-0304 / NBRC 14216 / KM-6054)	69	84	36.4	58.2	0.77
40	TR	A0A380NLU4	DNA binding domain, excisionase family OS=Veillonella criceti OX=103891 GN=NCTC12020_00963 PE=4 SV=1	Veillonella criceti	55	83	35.8	60.4	0.8
41	TR	A0A7W9KIH9	Excisionase family DNA binding protein OS=Kutzneria kofuensis OX=103725 GN=BJ998_004278 PE=4 SV=1	Kutzneria kofuensis	72	84	38.9	59.3	0.82
42	TR	A0A938YM01	Helix-turn-helix domain-containing protein OS=Nakamurella flavida OX=363630 GN=JL107_11105 PE=4 SV=1	Nakamurella flavida	76	84	32.5	51.9	0.89
43	TR	A0A077HI55	Excisionase OS=Corynebacterium ureicelerivorans OX=401472 GN=CUREI_01050 PE=4 SV=1	Corynebacterium ureicelerivorans	63	83	40.7	55.6	0.95
44	TR	A0A097IDM0	Excisionase OS=Corynebacterium doosanense CAU 212 = DSM 45436 OX=558173 GN=CDOO_02350 PE=4 SV=1	Corynebacterium doosanense CAU 212 = DSM 45436	63	83	40.7	57.4	0.95
45	TR	A0A949U723	Helix-turn-helix domain-containing protein OS=Corynebacterium sp. TAE3-ERU30 OX=2849496 GN=KR227_09010 PE=4 SV=1	Corynebacterium sp. TAE3-ERU30	63	83	40.7	55.6	0.95
46	TR	A0A0K1RDH4	Excisionase OS=Corynebacterium riegelii OX=156976 GN=AK829_08735 PE=4 SV=1	Corynebacterium riegelii	63	83	40.7	55.6	0.95
47	TR	A0A076NLI6	Excisionase OS=Corynebacterium imitans OX=156978 GN=CIMIT_01320 PE=4 SV=1	Corynebacterium imitans	63	83	40.7	55.6	0.95
48	TR	A0A364VEJ5	Excisionase OS=Corynebacterium heidelbergense OX=2055947 GN=CWC39_00310 PE=4 SV=1	Corynebacterium heidelbergense	66	83	40.4	59.6	1
49	TR	A0A944L6Y0	Helix-turn-helix domain-containing protein OS=Arthrobacter sp. ISL-30 OX=2819109 GN=J7E82_13655 PE=4 SV=1	Arthrobacter sp. ISL-30	70	83	40.4	57.7	1.1
50	TR	A0A4Q5TJ52	DNA-binding protein OS=Actinomycetales bacterium OX=1911520 GN=EON53_03270 PE=4 SV=1	Actinomycetales bacterium	88	84	31.9	58	1.1
51	TR	A0A0Q8Q4D7	Helix-turn-helix domain-containing protein OS=Nocardioides sp. Root190 OX=1736488 GN=ASE01_01950 PE=4 SV=1	Nocardioides sp. Root190	71	83	38.2	56.4	1.1
52	TR	A0A1I5Y9W1	DNA binding domain-containing protein, excisionase family OS=Amycolatopsis arida OX=587909 GN=SAMN05421810_10722 PE=4 SV=1	Amycolatopsis arida	71	83	38.2	56.4	1.1
53	TR	A0A8J3TLK8	DNA-binding protein OS=Planosporangium mesophilum OX=689768 GN=Pme01_31770 PE=4 SV=1	Planosporangium mesophilum	78	83	36.7	60	1.3
54	TR	A0A1L7CQT6	Excisionase OS=Corynebacterium frankenforstense DSM 45800 OX=1437875 GN=CFRA_01540 PE=4 SV=1	Corynebacterium frankenforstense DSM 45800	63	82	40.7	55.6	1.3
55	TR	A0A8J4EC93	DNA-binding protein OS=Virgisporangium ochraceum OX=65505 GN=Voc01_043160 PE=4 SV=1	Virgisporangium ochraceum	80	83	37.9	62.1	1.3
56	TR	A0A1Q9PU46	Histidinol dehydrogenase OS=Bacillus sp. MRMR6 OX=1928617 GN=hisD PE=3 SV=1	Bacillus sp. MRMR6	423	88	40.9	68.2	1.3
57	TR	A0A917BH52	Helix-turn-helix domain-containing protein OS=Marmoricola endophyticus OX=2040280 GN=GCM10011519_19050 PE=4 SV=1	Marmoricola endophyticus	99	84	40.4	57.7	1.4
58	TR	L8TVE7	Excisionase family DNA-binding protein OS=Arthrobacter nitrophenolicus OX=683150 GN=G205_03536 PE=4 SV=1	Arthrobacter nitrophenolicus	69	82	40.4	55.8	1.5
59	TR	A0A810NH29	Excisionase OS=Catellatospora sp. IY07-71 OX=2728827 GN=CS0771_08630 PE=4 SV=1	Catellatospora sp. IY07-71	69	82	40.4	57.7	1.5
60	TR	A0A8J3LFE4	Excisionase OS=Catellatospora methionotrophica OX=121620 GN=Cme02nite_60760 PE=4 SV=1	Catellatospora methionotrophica	69	82	40.4	57.7	1.5
61	TR	A0A3G8ZN84	DNA-binding protein OS=Nakamurella antarctica OX=1902245 GN=EH165_12135 PE=4 SV=1	Nakamurella antarctica	69	82	38.2	58.2	1.5
62	TR	A0A7L7VPH1	Helix-turn-helix domain-containing protein OS=Pseudarthrobacter sp. BIM B-2242 OX=2772401 GN=IDT60_15670 PE=4 SV=1	Pseudarthrobacter sp. BIM B-2242	70	82	40.4	55.8	1.5
63	TR	A0A0Q8V690	Helix-turn-helix domain-containing protein OS=Nocardioides sp. Root79 OX=1736600 GN=ASE19_10275 PE=4 SV=1	Nocardioides sp. Root79	71	82	36.4	56.4	1.6
64	TR	A0A938Y2P3	Helix-turn-helix domain-containing protein OS=Nocardioides faecalis OX=2803858 GN=JK386_14315 PE=4 SV=1	Nocardioides faecalis	71	82	34.5	60	1.6
65	TR	A0A927FKC9	Helix-turn-helix domain-containing protein OS=Cellulomonas sp. JH27-2 OX=2774139 GN=IC607_00655 PE=4 SV=1	Cellulomonas sp. JH27-2	74	82	40.4	55.8	1.7
66	TR	A0A255E000	Helix-turn-helix domain-containing protein OS=Parenemella sanctibonifatiensis OX=2016505 GN=CGZ91_03450 PE=4 SV=1	Parenemella sanctibonifatiensis	76	82	38.9	55.6	1.7
67	TR	H6R3D6	Putative excisionase, DNA binding domain, excisionase family protein OS=Nocardia cyriacigeorgica (strain GUH-2) OX=1127134 GN=NOCYR_4983 PE=4 SV=1	Nocardia cyriacigeorgica (strain GUH-2)	62	81	38.9	55.6	1.8
68	TR	A0A3A3Z0Y6	DNA-binding protein OS=Vallicoccus soli OX=2339232 GN=D5H78_11035 PE=4 SV=1	Vallicoccus soli	79	82	39.6	56.6	1.8
69	TR	A0A2U1T9T8	DNA-binding protein OS=Corynebacterium yudongzhengii OX=2080740 GN=DF222_00100 PE=4 SV=1	Corynebacterium yudongzhengii	63	81	38.9	57.4	1.8
70	TR	A0A562BZB1	AlpA family transcriptional regulator OS=Nocardioides sp. J9 OX=935844 GN=L615_000900000410 PE=4 SV=1	Nocardioides sp. J9	81	82	36.4	56.4	1.9
71	TR	A0A1Q2HTS8	Helix-turn-helix domain protein OS=Corynebacterium glaucum OX=187491 GN=CGLAU_01320 PE=4 SV=1	Corynebacterium glaucum	101	83	40.7	55.6	1.9
72	TR	A0A3S1DH25	MerR family transcriptional regulator OS=Paenibacillus anaericanus OX=170367 GN=EJP82_17025 PE=4 SV=1	Paenibacillus anaericanus	157	85	25.9	42.4	2
73	TR	A0A930V188	Helix-turn-helix domain-containing protein OS=Nocardioides acrostichi OX=2784339 GN=ISG29_19460 PE=4 SV=1	Nocardioides acrostichi	67	81	38.2	54.5	2
74	TR	D7WB57	DNA binding domain, excisionase family OS=Corynebacterium genitalium ATCC 33030 OX=585529 GN=HMPREF0291_10346 PE=4 SV=1	Corynebacterium genitalium ATCC 33030	67	81	38.9	55.6	2
75	TR	S2YU17	Excisionase family DNA binding domain-containing protein OS=Corynebacterium pyruviciproducens ATCC BAA-1742 OX=1125779 GN=HMPREF1219_02315 PE=4 SV=1	Corynebacterium pyruviciproducens ATCC BAA-1742	85	82	38.9	57.4	2
76	TR	A0A0F0HMX0	Transcriptional regulator OS=Saccharothrix sp. ST-888 OX=1427391 GN=UK12_23590 PE=4 SV=1	Saccharothrix sp. ST-888	69	81	37.7	56.6	2.1
77	TR	A0A0Q8PWR2	Transcriptional regulator OS=Kitasatospora sp. Root187 OX=1736486 GN=ASE03_19255 PE=4 SV=1	Kitasatospora sp. Root187	69	81	37.7	56.6	2.1
78	TR	A0A919G6H9	Transcriptional regulator OS=Kitasatospora indigofera OX=67307 GN=GCM10018781_55050 PE=4 SV=1	Kitasatospora indigofera	69	81	37.7	56.6	2.1
79	TR	A0A561EQY1	Excisionase family DNA binding protein OS=Kitasatospora atroaurantiaca OX=285545 GN=FB465_3046 PE=4 SV=1	Kitasatospora atroaurantiaca	69	81	37.7	56.6	2.1
80	TR	A0A4V6MGF9	AlpA family transcriptional regulator OS=Zhihengliuella halotolerans OX=370736 GN=EV380_1939 PE=4 SV=1	Zhihengliuella halotolerans	70	81	38.2	52.7	2.1
81	TR	A0A1M4TYE4	Transcriptional regulator, AlpA family OS=Streptoalloteichus hindustanus OX=2017 GN=SAMN05444320_101232 PE=4 SV=1	Streptoalloteichus hindustanus	71	81	40.7	55.6	2.2
82	TR	A0A1G9Z710	DNA binding domain-containing protein, excisionase family OS=Allokutzneria albata OX=211114 GN=SAMN04489726_5279 PE=4 SV=1	Allokutzneria albata	71	81	40.7	53.7	2.2
83	TR	A0A5C4VKC5	Helix-turn-helix domain-containing protein OS=Nocardioides albidus OX=1517589 GN=FHP29_19115 PE=4 SV=1	Nocardioides albidus	71	81	36.4	54.5	2.2
84	TR	A0A8J3FW79	Excisionase OS=Longimycelium tulufanense OX=907463 GN=GCM10012275_45270 PE=4 SV=1	Longimycelium tulufanense	71	81	40.7	55.6	2.2
85	TR	A0A0A1DHI9	Helix-turn-helix domain-containing protein OS=Nocardioides simplex OX=2045 GN=F9L07_22175 PE=4 SV=1	Nocardioides simplex	71	81	34.5	58.2	2.2
86	TR	A0A1Y5XG08	DNA-binding protein OS=Kibdelosporangium aridum OX=2030 GN=DMH04_40140 PE=4 SV=1	Kibdelosporangium aridum	71	81	38.9	57.4	2.2
87	TR	A0A846XR64	Helix-turn-helix domain-containing protein OS=Nocardia speluncae OX=419477 GN=HGA13_32395 PE=4 SV=1	Nocardia speluncae	76	81	38.9	55.6	2.4
88	TR	H0QYG6	Helix-turn-helix domain-containing protein OS=Gordonia effusa NBRC 100432 OX=1077974 GN=GOEFS_041_00210 PE=4 SV=1	Gordonia effusa NBRC 100432	76	81	38.9	55.6	2.4
89	TR	A0A3G6J3F5	Helix-turn-helix domain protein OS=Corynebacterium gerontici OX=2079234 GN=CGERO_09730 PE=4 SV=1	Corynebacterium gerontici	63	80	38.9	57.4	2.6
90	TR	Q6NJK6	DNA-binding (Excisionase) protein OS=Corynebacterium diphtheriae (strain ATCC 700971 / NCTC 13129 / Biotype gravis) OX=257309 GN=DIP0395 PE=4 SV=1	Corynebacterium diphtheriae (strain ATCC 700971 / NCTC 13129 / Biotype gravis)	63	80	38.9	57.4	2.6
91	TR	A0A376CM71	Putative DNA-binding excisionase protein OS=Corynebacterium pilosum OX=35756 GN=NCTC11862_01335 PE=4 SV=1	Corynebacterium pilosum	63	80	38.9	57.4	2.6
92	TR	A0A5C4U3G6	Helix-turn-helix domain-containing protein OS=Corynebacterium tapiri OX=1448266 GN=FHE74_06435 PE=4 SV=1	Corynebacterium tapiri	63	80	38.9	57.4	2.6
93	TR	A0A5B8NWU7	Helix-turn-helix domain-containing protein OS=Corynebacterium sp. sy039 OX=2599641 GN=FQV43_08950 PE=4 SV=1	Corynebacterium sp. sy039	63	80	38.9	57.4	2.6
94	TR	A0A7G7CML4	Helix-turn-helix domain-containing protein OS=Corynebacterium incognita OX=2754725 GN=H0194_06965 PE=4 SV=1	Corynebacterium incognita	63	80	40.4	57.7	2.6
95	TR	A0A1L7CVU0	Excisionase OS=Corynebacterium sphenisci DSM 44792 OX=1437874 GN=CSPHI_01135 PE=4 SV=1	Corynebacterium sphenisci DSM 44792	63	80	40.7	55.6	2.6
96	TR	D9QE40	Excisionase family DNA-binding protein OS=Corynebacterium pseudotuberculosis (strain C231) OX=681645 GN=CPC231_01365 PE=4 SV=1	Corynebacterium pseudotuberculosis (strain C231)	63	80	38.9	57.4	2.6
97	TR	A0A6L7EQX1	Excisionase family DNA-binding protein OS=Nocardioides flavescens OX=2691959 GN=GRQ65_09715 PE=4 SV=1	Nocardioides flavescens	65	80	36.4	56.4	2.7
98	TR	A0A1V2TCI0	DNA-binding protein OS=Nocardia donostiensis OX=1538463 GN=B0T46_19715 PE=4 SV=1	Nocardia donostiensis	82	81	38.9	55.6	2.7
99	TR	Q8NT97	Helix-turn-helix domain-containing protein OS=Corynebacterium glutamicum (strain ATCC 13032 / DSM 20300 / BCRC 11384 / JCM 1318 / LMG 3730 / NCIMB 10025) OX=196627 GN=Cgl0411 PE=4 SV=1	Corynebacterium glutamicum (strain ATCC 13032 / DSM 20300 / BCRC 11384 / JCM 1318 / LMG 3730 / NCIMB 10025)	66	80	38.9	57.4	2.7
100	TR	A0A0Q7ZPX4	Helix-turn-helix domain-containing protein OS=Nocardioides sp. Root151 OX=1736475 GN=ASD66_05675 PE=4 SV=1	Nocardioides sp. Root151	66	80	38.2	56.4	2.7
101	TR	A0A0G3GVZ6	DNA-binding protein, excisionase family OS=Corynebacterium mustelae OX=571915 GN=CMUST_01655 PE=4 SV=1	Corynebacterium mustelae	66	80	38.9	57.4	2.7
102	TR	A0A367AK29	DNA-binding protein OS=Blastococcus sp. TF02A-26 OX=2250577 GN=DQ240_02440 PE=4 SV=1	Blastococcus sp. TF02A-26	83	81	35.7	58.6	2.7
103	TR	A0A0Q7KEN9	Excisionase OS=Aeromicrobium sp. Root472D3 OX=1736540 GN=ASD10_15800 PE=4 SV=1	Aeromicrobium sp. Root472D3	83	81	33.3	56.5	2.7
104	TR	A0A1I6XCZ5	DNA binding domain-containing protein, excisionase family OS=Lachnospiraceae bacterium XBD2001 OX=1520820 GN=SAMN02910301_0697 PE=4 SV=1	Lachnospiraceae bacterium XBD2001	1033	86	40.5	64.3	2.8
105	TR	A0A5B7R6K5	Helix-turn-helix domain-containing protein OS=Nocardioides sp. S-1144 OX=2582905 GN=FE634_03530 PE=4 SV=1	Nocardioides sp. S-1144	67	80	34.5	58.2	2.8
106	TR	A0A4T0UP76	Helix-turn-helix domain-containing protein OS=Nocardioides sp. GY 10127 OX=2569762 GN=E8D37_16115 PE=4 SV=1	Nocardioides sp. GY 10127	68	80	36.4	56.4	2.9
107	TR	A0A542SQQ1	Excisionase family DNA binding protein OS=Rarobacter incanus OX=153494 GN=FB389_1643 PE=4 SV=1	Rarobacter incanus	68	80	39.2	56.9	2.9
108	TR	A0A1Q4W2U1	Transcriptional regulator OS=Streptomyces sp. CB02056 OX=1703924 GN=AMK13_24010 PE=4 SV=1	Streptomyces sp. CB02056	69	80	37.7	56.6	2.9
109	TR	A0A939RHD2	Helix-turn-helix domain-containing protein OS=Streptomyces sp. FH025 OX=2815937 GN=J0670_23020 PE=4 SV=1	Streptomyces sp. FH025	69	80	37.7	56.6	2.9
110	TR	A0A6N7KSK2	Helix-turn-helix domain-containing protein OS=Streptomyces kaniharaensis OX=212423 GN=F7Q99_15100 PE=4 SV=1	Streptomyces kaniharaensis	69	80	37.7	56.6	2.9
111	TR	A0A2L0NF19	Transcriptional regulator OS=Streptomyces sp. CB01881 OX=2078691 GN=C2142_22055 PE=4 SV=1	Streptomyces sp. CB01881	69	80	37.7	56.6	2.9
112	TR	L1MKM8	DNA binding domain, excisionase family OS=Corynebacterium durum F0235 OX=1035195 GN=HMPREF9997_00589 PE=4 SV=1	Corynebacterium durum F0235	69	80	38.9	57.4	2.9
113	TR	A0A1E7N6B5	Helix-turn-helix domain-containing protein OS=Kitasatospora aureofaciens OX=1894 GN=HS99_0030545 PE=4 SV=1	Kitasatospora aureofaciens	69	80	37.7	56.6	2.9
114	TR	A0A076MI29	Excisionase OS=Amycolatopsis methanolica 239 OX=1068978 GN=AMETH_0436 PE=4 SV=1	Amycolatopsis methanolica 239	70	80	38.9	55.6	3
115	TR	A0A8J3QFT0	Excisionase OS=Rhizocola hellebori OX=1392758 GN=Rhe02_67900 PE=4 SV=1	Rhizocola hellebori	70	80	38.5	57.7	3
116	TR	A0A6N7YUH7	Excisionase family DNA-binding protein OS=Amycolatopsis pithecellobii OX=664692 GN=GKO32_22500 PE=4 SV=1	Amycolatopsis pithecellobii	70	80	38.9	55.6	3
117	TR	A0A8H9J1L6	Excisionase OS=Amycolatopsis bartoniae OX=941986 GN=GCM10017566_53250 PE=4 SV=1	Amycolatopsis bartoniae	70	80	38.9	55.6	3
118	TR	A0A557ZZZ7	Helix-turn-helix domain-containing protein OS=Amycolatopsis acidiphila OX=715473 GN=FNH06_30965 PE=4 SV=1	Amycolatopsis acidiphila	70	80	38.9	55.6	3
119	TR	A0A3A9FL29	Ribosomal RNA small subunit methyltransferase I OS=bacterium 1XD42-8 OX=2320102 GN=rsmI PE=3 SV=1	bacterium 1XD42-8	278	85	24.8	49.6	3
120	TR	A0A0Q8DCN7	Helix-turn-helix domain-containing protein OS=Nocardioides sp. Root614 OX=1736571 GN=ASD81_20325 PE=4 SV=1	Nocardioides sp. Root614	71	80	36.4	54.5	3
121	TR	A0A0F2TD66	Transcriptional regulator OS=Streptomyces rubellomurinus (strain ATCC 31215) OX=359131 GN=VM95_21145 PE=4 SV=1	Streptomyces rubellomurinus (strain ATCC 31215)	71	80	37.7	56.6	3
122	TR	A0A1G9VR53	Putative molybdopterin biosynthesis protein OS=Bacillus sp. OK048 OX=1882761 GN=SAMN05443253_105175 PE=4 SV=1	Bacillus sp. OK048	311	85	38.5	57.7	3.1
123	TR	A0A931N431	Helix-turn-helix domain-containing protein OS=Nocardia bovistercoris OX=2785916 GN=IT779_18765 PE=4 SV=1	Nocardia bovistercoris	94	81	38.9	55.6	3.3
124	TR	A0A8J3HG11	Helix-turn-helix domain-containing protein OS=Catellatospora sp. TT07R-123 OX=2733863 GN=Cs7R123_36110 PE=4 SV=1	Catellatospora sp. TT07R-123	116	82	40.4	57.7	3.4
125	TR	A0A917TTL4	DNA-binding protein OS=Dactylosporangium sucinum OX=1424081 GN=GCM10007977_040250 PE=4 SV=1	Dactylosporangium sucinum	78	80	35.6	61	3.5
126	TR	A0A5C5UJQ1	Helix-turn-helix domain-containing protein OS=Corynebacterium canis OX=679663 GN=FRX94_06355 PE=4 SV=1	Corynebacterium canis	63	79	38.9	55.6	3.6
127	TR	A0A6B8VTL6	Helix-turn-helix domain protein OS=Corynebacterium kalinowskii OX=2675216 GN=CKALI_10530 PE=4 SV=1	Corynebacterium kalinowskii	63	79	38.9	55.6	3.6
128	TR	A0A915M6G5	Uncharacterized protein OS=Meloidogyne javanica OX=6303 PE=4 SV=1	Meloidogyne javanica	225	84	27.3	47.5	3.8
129	TR	A0A3R8QQ30	Excisionase OS=Corynebacterium bovis OX=36808 GN=CXF42_08300 PE=4 SV=1	Corynebacterium bovis	66	79	40.4	55.8	3.8
130	TR	A0A2P4UKI1	Helix-turn-helix domain protein OS=Actinomadura rubteroloni OX=1926885 GN=BTM25_42150 PE=4 SV=1	Actinomadura rubteroloni	67	79	38.5	55.8	3.9
131	TR	A0A5Q0HBH0	DNA-binding protein OS=Saccharothrix syringae OX=103733 GN=EKG83_44685 PE=4 SV=1	Saccharothrix syringae	67	79	38.5	57.7	3.9
132	TR	A0A3N0GW82	Helix-turn-helix domain-containing protein OS=Marmoricola pocheonensis OX=661485 GN=EFL26_04050 PE=4 SV=1	Marmoricola pocheonensis	68	79	34.5	56.4	4
133	TR	A0A1A9GG68	Helix-turn-helix domain protein OS=Nocardioides dokdonensis FR1436 OX=1300347 GN=I601_0822 PE=4 SV=1	Nocardioides dokdonensis FR1436	68	79	36.4	54.5	4
134	TR	A0A6G7XL85	Helix-turn-helix domain-containing protein OS=Nocardioides sp. HDW12B OX=2714939 GN=G7072_01110 PE=4 SV=1	Nocardioides sp. HDW12B	68	79	36.4	54.5	4
135	TR	A0A3A9GHI7	DNA-binding protein OS=Roseburia sp. 1XD42-69 OX=2320088 GN=D7Y06_20080 PE=4 SV=1	Roseburia sp. 1XD42-69	107	81	39.2	52.9	4.1
136	TR	C6WPI8	DNA binding domain protein, excisionase family OS=Actinosynnema mirum (strain ATCC 29888 / DSM 43827 / JCM 3225 / NBRC 14064 / NCIMB 13271 / NRRL B-12336 / IMRU 3971 / 101) OX=446462 GN=Amir_6742 PE=4 SV=1	Actinosynnema mirum (strain ATCC 29888 / DSM 43827 / JCM 3225 / NBRC 14064 / NCIMB 13271 / NRRL B-12336 / IMRU 3971 / 101)	70	79	38.5	57.7	4.1
137	TR	A0A5N0VFC0	Helix-turn-helix domain-containing protein OS=Amycolatopsis acidicola OX=2596893 GN=FPZ12_006310 PE=4 SV=1	Amycolatopsis acidicola	70	79	38.9	55.6	4.1
138	TR	A0A1H1ELU2	DNA binding domain-containing protein, excisionase family OS=Arthrobacter crystallopoietes OX=37928 GN=SAMN04489742_2989 PE=4 SV=1	Arthrobacter crystallopoietes	70	79	38.5	55.8	4.1
139	TR	A0A2R7RGZ0	Helix-turn-helix domain-containing protein OS=Arthrobacter sp. HMWF013 OX=2056849 GN=DBR22_02120 PE=4 SV=1	Arthrobacter sp. HMWF013	70	79	38.5	55.8	4.1
140	TR	A0A7G6WP10	Helix-turn-helix domain-containing protein OS=Pseudarthrobacter sp. NBSH8 OX=2596911 GN=FYJ92_15775 PE=4 SV=1	Pseudarthrobacter sp. NBSH8	70	79	38.5	55.8	4.1
141	TR	A0A4P7SU80	Helix-turn-helix domain-containing protein OS=Arthrobacter sp. PAMC25564 OX=2565366 GN=E5206_05770 PE=4 SV=1	Arthrobacter sp. PAMC25564	70	79	38.5	55.8	4.1
142	TR	A0A853AZ35	Excisionase family DNA binding protein OS=Amycolatopsis endophytica OX=860233 GN=HNR02_001341 PE=4 SV=1	Amycolatopsis endophytica	70	79	38.9	55.6	4.1
143	TR	A0A3N0C4K2	Helix-turn-helix domain-containing protein OS=Arthrobacter oryzae OX=409290 GN=D7003_06575 PE=4 SV=1	Arthrobacter oryzae	73	79	38.5	55.8	4.4
144	TR	A0A387BS55	DNA-binding protein OS=Gryllotalpicola protaetiae OX=2419771 GN=D7I44_12755 PE=4 SV=1	Gryllotalpicola protaetiae	92	80	38.5	59.6	4.5
145	TR	A0A895YE57	Helix-turn-helix domain-containing protein OS=Natronosporangium hydrolyticum OX=2811111 GN=JQS43_23630 PE=4 SV=1	Natronosporangium hydrolyticum	75	79	35.2	57.4	4.6
146	TR	A0A949NGY8	Histidinol dehydrogenase OS=Diplocloster agilis OX=2850323 GN=hisD PE=3 SV=1	Diplocloster agilis	430	84	31	51.2	4.6
147	TR	A0A5N6MTH0	Helix-turn-helix domain-containing protein OS=Arthrobacter yangruifuii OX=2606616 GN=GD627_05640 PE=4 SV=1	Arthrobacter yangruifuii	77	79	32.4	55.9	4.8
148	TR	K0F0H9	Helix-turn-helix domain-containing protein OS=Nocardia brasiliensis (strain ATCC 700358 / HUJEG-1) OX=1133849 GN=O3I_038880 PE=4 SV=1	Nocardia brasiliensis (strain ATCC 700358 / HUJEG-1)	61	78	37	55.6	4.8
149	TR	A0A4P7H406	Helix-turn-helix domain-containing protein OS=Nocardia sp. CS682 OX=1047172 GN=DMB37_17665 PE=4 SV=1	Nocardia sp. CS682	61	78	37	55.6	4.8
150	TR	A0A938YCP1	Helix-turn-helix domain-containing protein OS=Nakamurella leprariae OX=2803911 GN=JL106_13075 PE=4 SV=1	Nakamurella leprariae	78	79	30.4	56.5	4.8
151	TR	A0A285LCF5	Transcriptional regulator, AlpA family OS=Nocardia amikacinitolerans OX=756689 GN=SAMN04244553_2875 PE=4 SV=1	Nocardia amikacinitolerans	62	78	37	55.6	4.9
152	TR	A0A7X6L3J4	Helix-turn-helix domain-containing protein OS=Nocardia gamkensis OX=352869 GN=HGB38_13005 PE=4 SV=1	Nocardia gamkensis	62	78	37	55.6	4.9
153	TR	A0A1J0VZP2	DNA-binding protein OS=Nocardia mangyaensis OX=2213200 GN=BOX37_29610 PE=4 SV=1	Nocardia mangyaensis	62	78	37	55.6	4.9
154	TR	A0A317NFK0	AlpA family transcriptional regulator OS=Nocardia neocaledoniensis OX=236511 GN=DFR69_107251 PE=4 SV=1	Nocardia neocaledoniensis	62	78	37	55.6	4.9
155	TR	A0A4R1AK66	DNA-binding protein OS=Aeromicrobium sp. IC_218 OX=2545468 GN=E0W78_16060 PE=4 SV=1	Aeromicrobium sp. IC_218	79	79	34.4	60.7	4.9
156	TR	A0A401IIA8	DNA-binding protein OS=Aphanothece sacrum FPU1 OX=1920663 GN=AsFPU1_2427 PE=4 SV=1	Aphanothece sacrum FPU1	155	82	28.2	56.3	5.1
157	TR	A0A0Q7K2X4	Transcriptional regulator OS=Angustibacter sp. Root456 OX=1736539 GN=ASD06_07480 PE=4 SV=1	Angustibacter sp. Root456	66	78	38.5	57.7	5.3
158	TR	A0A2Z3YMU3	DNA-binding proteinA OS=Corynebacterium provencense OX=1737425 GN=Csp1_05200 PE=4 SV=1	Corynebacterium provencense	66	78	38.5	57.7	5.3
159	TR	A0A849CF88	Helix-turn-helix domain-containing protein OS=Nocardia uniformis OX=53432 GN=HLB23_37335 PE=4 SV=1	Nocardia uniformis	67	78	37	55.6	5.4
160	TR	A0A931DY29	Excisionase family DNA binding protein OS=Corynebacterium aquatimens OX=1190508 GN=IW254_001431 PE=4 SV=1	Corynebacterium aquatimens	67	78	37	55.6	5.4
161	TR	A0A6I3L0P2	Excisionase family DNA-binding protein OS=Nocardia aurantiaca OX=2675850 GN=GLP40_27795 PE=4 SV=1	Nocardia aurantiaca	67	78	37	55.6	5.4
162	TR	A0A916I1V8	Helix-turn-helix domain-containing protein OS=Phycisphaerales bacterium OX=2052180 GN=PHYC_03849 PE=4 SV=1	Phycisphaerales bacterium	67	78	28.8	59.6	5.4
163	TR	A0A239IEK2	DNA binding domain-containing protein, excisionase family OS=Micrococcales bacterium KH10 OX=1945885 GN=SAMN06309944_1348 PE=4 SV=1	Micrococcales bacterium KH10	68	78	40.4	57.7	5.5
164	TR	A0A0Q6FSY4	Excisionase OS=Marmoricola sp. Leaf446 OX=1736379 GN=ASG49_01075 PE=4 SV=1	Marmoricola sp. Leaf446	68	78	36.5	59.6	5.5
165	TR	A0A2R7Z2A5	Excisionase OS=Nocardioides currus OX=2133958 GN=C7S10_02990 PE=4 SV=1	Nocardioides currus	68	78	35.7	55.4	5.5
166	TR	A0A8A4ZDR0	Helix-turn-helix domain-containing protein OS=Pengzhenrongella sicca OX=2819238 GN=J4E96_18000 PE=4 SV=1	Pengzhenrongella sicca	68	78	38.5	55.8	5.5
167	TR	A0A4U3CHM0	Transcriptional regulator OS=Blastococcus sp. CCUG 61487 OX=1840703 GN=A6V29_04310 PE=4 SV=1	Blastococcus sp. CCUG 61487	68	78	38.2	52.7	5.5
168	TR	A0A2T8F9X8	Excisionase OS=Nocardioides gansuensis OX=2138300 GN=DDE18_13650 PE=4 SV=1	Nocardioides gansuensis	68	78	38.2	54.5	5.5
169	TR	A0A542XDI6	Excisionase family DNA binding protein OS=Barrientosiimonas humi OX=999931 GN=FB554_2044 PE=4 SV=1	Barrientosiimonas humi	68	78	35.7	66.7	5.5
170	TR	A0A934MCJ5	Helix-turn-helix domain-containing protein OS=Sanguibacter suaedae OX=2795737 GN=JAV76_02705 PE=4 SV=1	Sanguibacter suaedae	68	78	38.9	53.7	5.5
171	TR	A0A519GWM8	Helix-turn-helix domain-containing protein OS=Microbacterium sp. OX=51671 GN=EOO67_08765 PE=4 SV=1	Microbacterium sp.	68	78	36.5	57.7	5.5
172	TR	A0A4V4N9Q0	Helix-turn-helix domain-containing protein OS=Nocardioides sp. GY 10113 OX=2569761 GN=E8D34_01775 PE=4 SV=1	Nocardioides sp. GY 10113	69	78	34.5	58.2	5.7
173	TR	A0A3E2YWX1	Helix-turn-helix domain protein OS=Micromonospora sp. MW-13 OX=2094022 GN=C5N14_01355 PE=4 SV=1	Micromonospora sp. MW-13	69	78	38.5	53.8	5.7
174	TR	A0A5A7NND4	Transcriptional regulator OS=Zafaria cholistanensis OX=1682741 GN=NCCP1664_09600 PE=4 SV=1	Zafaria cholistanensis	70	78	38.5	55.8	5.8
175	TR	A0A6P0HU18	Helix-turn-helix domain-containing protein OS=Nocardioides zeae OX=1457234 GN=G3T38_19345 PE=4 SV=1	Nocardioides zeae	70	78	34.5	56.4	5.8
176	TR	A0A4U0HGF6	Helix-turn-helix domain-containing protein OS=Arthrobacter sp. CAU 1506 OX=2560052 GN=E4J89_09240 PE=4 SV=1	Arthrobacter sp. CAU 1506	70	78	40.4	53.8	5.8
177	TR	A0A7J9VQL8	Helix-turn-helix domain-containing protein OS=Propionibacteriales bacterium OX=2015801 GN=GEU93_12995 PE=4 SV=1	Propionibacteriales bacterium	70	78	38.2	52.7	5.8
178	TR	A0A0B2AJU7	AlpA family transcriptional regulator OS=Sinomonas humi OX=1338436 GN=LK10_13765 PE=4 SV=1	Sinomonas humi	70	78	38.2	52.7	5.8
179	TR	A0A3N1A3K2	Excisionase family DNA binding protein OS=Micromonospora sp. Llam0 OX=2485143 GN=EDC02_6240 PE=4 SV=1	Micromonospora sp. Llam0	70	78	38.5	55.8	5.8
180	TR	H0QGW2	Helix-turn-helix domain-containing protein OS=Arthrobacter globiformis NBRC 12137 OX=1077972 GN=ARGLB_008_00860 PE=4 SV=1	Arthrobacter globiformis NBRC 12137	70	78	38.5	55.8	5.8
181	TR	A0A1J0GEA0	Excisionase OS=Clostridium estertheticum subsp. estertheticum OX=1552 GN=A7L45_06220 PE=4 SV=1	Clostridium estertheticum subsp. estertheticum	321	83	37.3	62.7	5.8
182	TR	A0A4S8N977	Helix-turn-helix domain-containing protein OS=Nocardioides caeni OX=574700 GN=E9934_11305 PE=4 SV=1	Nocardioides caeni	71	78	36.4	54.5	5.9
183	TR	A0A916SX51	DNA-binding protein OS=Gordonia jinhuaensis OX=1517702 GN=GCM10011489_07000 PE=4 SV=1	Gordonia jinhuaensis	73	78	37	55.6	6.1
184	TR	G7GR52	Helix-turn-helix domain-containing protein OS=Gordonia amarae NBRC 15530 OX=1075090 GN=GOAMR_46_01750 PE=4 SV=1	Gordonia amarae NBRC 15530	73	78	37	55.6	6.1
185	TR	A0A3M2L584	Helix-turn-helix domain-containing protein OS=Nocardia stercoris OX=2483361 GN=EBN03_19585 PE=4 SV=1	Nocardia stercoris	74	78	37	55.6	6.2
186	TR	A0A073AZW6	Excisionase OS=Saccharopolyspora rectivirgula OX=28042 GN=GU90_05935 PE=4 SV=1	Saccharopolyspora rectivirgula	74	78	35.2	57.4	6.2
187	TR	M0QHA3	Helix-turn-helix domain-containing protein OS=Gordonia soli NBRC 108243 OX=1223545 GN=GS4_11_02870 PE=4 SV=1	Gordonia soli NBRC 108243	76	78	37	55.6	6.5
188	TR	L7KDP4	Helix-turn-helix domain-containing protein OS=Gordonia aichiensis NBRC 108223 OX=1220583 GN=GOACH_02_00510 PE=4 SV=1	Gordonia aichiensis NBRC 108223	76	78	37	55.6	6.5
189	TR	A0A848L8I6	Helix-turn-helix domain-containing protein OS=Gordonia asplenii OX=2725283 GN=HH308_21985 PE=4 SV=1	Gordonia asplenii	76	78	37	55.6	6.5
190	TR	C8XEB7	DNA binding domain protein, excisionase family OS=Nakamurella multipartita (strain ATCC 700099 / DSM 44233 / CIP 104796 / JCM 9543 / NBRC 105858 / Y-104) OX=479431 GN=Namu_1373 PE=4 SV=1	Nakamurella multipartita (strain ATCC 700099 / DSM 44233 / CIP 104796 / JCM 9543 / NBRC 105858 / Y-104)	76	78	31.9	55.1	6.5
191	TR	A0A3S3B258	Helix-turn-helix domain-containing protein OS=Rhodococcus xishaensis OX=2487364 GN=EGT50_13065 PE=4 SV=1	Rhodococcus xishaensis	60	77	37	55.6	6.6
192	TR	A0A6L7GJC0	Excisionase family DNA-binding protein OS=Gordonia mangrovi OX=2665643 GN=GIY30_01480 PE=4 SV=1	Gordonia mangrovi	77	78	37	55.6	6.6
193	TR	M7A9V9	DNA-binding protein OS=Gordonia sp. NB41Y OX=875808 GN=ISGA_1399 PE=4 SV=2	Gordonia sp. NB41Y	77	78	37	55.6	6.6
194	TR	A0A849ALK8	Helix-turn-helix domain-containing protein OS=Flexivirga aerilata OX=1656889 GN=HJ588_13290 PE=4 SV=1	Flexivirga aerilata	78	78	36.7	57.1	6.7
195	TR	A0A4R2DIP2	Excisionase family DNA binding protein OS=Rhodococcus sp. SMB37 OX=2512213 GN=EV641_105166 PE=4 SV=1	Rhodococcus sp. SMB37	78	78	37	55.6	6.7
196	TR	A0A919U990	DNA-binding protein OS=Dactylosporangium siamense OX=685454 GN=Dsi01nite_015660 PE=4 SV=1	Dactylosporangium siamense	79	78	35.6	59.3	6.9
197	TR	A0A0G3HAC0	Transcriptional regulator, AlpA family OS=Corynebacterium uterequi OX=1072256 GN=CUTER_01220 PE=4 SV=1	Corynebacterium uterequi	63	77	37	57.4	7
198	TR	W5XXS2	Helix-turn-helix domain-containing protein OS=Corynebacterium vitaeruminis DSM 20294 OX=1224164 GN=B843_01850 PE=4 SV=1	Corynebacterium vitaeruminis DSM 20294	63	77	37	57.4	7
199	TR	M3VEC8	Helix-turn-helix domain-containing protein OS=Gordonia malaquae NBRC 108250 OX=1223542 GN=GM1_007_01180 PE=4 SV=1	Gordonia malaquae NBRC 108250	80	78	37	55.6	7
200	TR	A0A378YBD7	DNA binding domain, excisionase family OS=Nocardia otitidiscaviarum OX=1823 GN=NCTC1934_01144 PE=4 SV=1	Nocardia otitidiscaviarum	80	78	37	55.6	7
201	TR	A0A3G8JSR7	DNA-binding proteinA OS=Gordonia insulae OX=2420509 GN=D7316_04590 PE=4 SV=1	Gordonia insulae	64	77	37	55.6	7.1
202	TR	A0A7D6VFH0	Helix-turn-helix domain-containing protein OS=Nocardia huaxiensis OX=2755382 GN=H0264_08355 PE=4 SV=1	Nocardia huaxiensis	81	78	37	55.6	7.1
203	TR	R7WPH6	Excisionase OS=Rhodococcus rhodnii LMG 5362 OX=1273125 GN=Rrhod_1461 PE=4 SV=1	Rhodococcus rhodnii LMG 5362	82	78	37	55.6	7.3
204	TR	A0A6I2G246	Helix-turn-helix domain-containing protein OS=Nocardia sp. SYP-A9097 OX=2663237 GN=GFY24_06615 PE=4 SV=1	Nocardia sp. SYP-A9097	82	78	37	55.6	7.3
205	TR	A0A1V2Q2L0	Transcriptional regulator OS=Saccharothrix sp. ALI-22-I OX=1933778 GN=ALI22I_41030 PE=4 SV=1	Saccharothrix sp. ALI-22-I	67	77	38.5	55.8	7.6
206	TR	A1SDZ1	DNA binding domain, excisionase family OS=Nocardioides sp. (strain ATCC BAA-499 / JS614) OX=196162 GN=Noca_0484 PE=4 SV=1	Nocardioides sp. (strain ATCC BAA-499 / JS614)	67	77	34.5	58.2	7.6
207	TR	A0A1H1TWF7	DNA binding domain-containing protein, excisionase family OS=Marmoricola scoriae OX=642780 GN=SAMN04488570_2338 PE=4 SV=1	Marmoricola scoriae	68	77	36.5	57.7	7.7
208	TR	W1SA74	DNA-binding domain-containing protein OS=Neobacillus vireti LMG 21834 OX=1131730 GN=BAVI_24348 PE=4 SV=1	Neobacillus vireti LMG 21834	312	82	44.2	53.8	7.9
209	TR	A0A942YUN8	Helix-turn-helix transcriptional regulator OS=Neobacillus rhizophilus OX=2833579 GN=KHA99_12745 PE=4 SV=1	Neobacillus rhizophilus	314	82	44.2	53.8	7.9
210	TR	A0A1C5GK92	DNA binding domain-containing protein, excisionase family OS=Micromonospora siamensis OX=299152 GN=GA0074704_0017 PE=4 SV=1	Micromonospora siamensis	69	77	38.5	53.8	7.9
211	TR	A0A2W2EMN4	Helix-turn-helix domain-containing protein OS=Micromonospora craterilacus OX=1655439 GN=C1I95_02090 PE=4 SV=1	Micromonospora craterilacus	69	77	38.5	53.8	7.9
212	TR	A0A6I5WB52	Excisionase family DNA-binding protein OS=Micromonospora sp. WMMC415 OX=2675222 GN=GKC29_07390 PE=4 SV=1	Micromonospora sp. WMMC415	69	77	38.5	53.8	7.9
213	TR	A0A1C6VC50	DNA binding domain-containing protein, excisionase family OS=Micromonospora yangpuensis OX=683228 GN=GA0070617_5331 PE=4 SV=1	Micromonospora yangpuensis	69	77	38.5	53.8	7.9
214	TR	A0A1C6RTC7	DNA binding domain-containing protein, excisionase family OS=Micromonospora nigra OX=145857 GN=GA0070616_1981 PE=4 SV=1	Micromonospora nigra	69	77	38.5	53.8	7.9
215	TR	I0LCN1	Helix-turn-helix domain-containing protein OS=Micromonospora lupini str. Lupac 08 OX=1150864 GN=MILUP08_46477 PE=4 SV=1	Micromonospora lupini str. Lupac 08	69	77	38.5	53.8	7.9
216	TR	D9SYI0	DNA binding domain protein, excisionase family OS=Micromonospora aurantiaca (strain ATCC 27029 / DSM 43813 / BCRC 12538 / CBS 129.76 / JCM 10878 / NBRC 16125 / NRRL B-16091 / INA 9442) OX=644283 GN=Micau_5655 PE=4 SV=1	Micromonospora aurantiaca (strain ATCC 27029 / DSM 43813 / BCRC 12538 / CBS 129.76 / JCM 10878 / NBRC 16125 / NRRL B-16091 / INA 9442)	69	77	38.5	53.8	7.9
217	TR	A0A562I6V9	Excisionase family DNA binding protein OS=Micromonospora olivasterospora OX=1880 GN=JD77_01715 PE=4 SV=1	Micromonospora olivasterospora	69	77	38.5	53.8	7.9
218	TR	A0A136PQI9	Transcriptional regulator OS=Micromonospora rosaria OX=47874 GN=AWW66_18120 PE=4 SV=1	Micromonospora rosaria	69	77	38.5	53.8	7.9
219	TR	A0A917TQK2	Excisionase OS=Micromonospora sonchi OX=1763543 GN=GCM10011608_15430 PE=4 SV=1	Micromonospora sonchi	69	77	38.5	53.8	7.9
220	TR	A0A495W8A5	Excisionase family DNA binding protein OS=Saccharothrix australiensis OX=2072 GN=C8E97_6648 PE=4 SV=1	Saccharothrix australiensis	69	77	38.5	55.8	7.9
221	TR	A0A2W2DJK7	Helix-turn-helix domain-containing protein OS=Micromonospora deserti OX=2070366 GN=C1I99_08495 PE=4 SV=1	Micromonospora deserti	69	77	38.5	53.8	7.9
222	TR	A0A1N6QJH2	DNA binding domain-containing protein, excisionase family OS=Micromonospora avicenniae OX=1198245 GN=SAMN05444858_101368 PE=4 SV=1	Micromonospora avicenniae	69	77	38.5	53.8	7.9
223	TR	A0A2P8AP48	Putative DNA-binding proteinA OS=Micromonospora sp. MH33 OX=1945509 GN=B0E53_05870 PE=4 SV=1	Micromonospora sp. MH33	69	77	38.5	53.8	7.9
224	TR	A0A495XHD6	Excisionase family DNA binding protein OS=Saccharothrix variisporea OX=543527 GN=DFJ66_5255 PE=4 SV=1	Saccharothrix variisporea	69	77	38.5	55.8	7.9
225	TR	A0A1A9A770	DNA binding domain-containing protein, excisionase family OS=Micromonospora narathiwatensis OX=299146 GN=GA0070621_4256 PE=4 SV=1	Micromonospora narathiwatensis	69	77	38.5	53.8	7.9
226	TR	A0A8T8HSE6	Helix-turn-helix domain-containing protein OS=Saccharothrix algeriensis OX=173560 GN=J7S33_17640 PE=4 SV=1	Saccharothrix algeriensis	69	77	38.5	55.8	7.9
227	TR	A0A372G6P2	Helix-turn-helix domain-containing protein OS=Micromonospora craniellae OX=2294034 GN=D0Q02_02910 PE=4 SV=1	Micromonospora craniellae	69	77	38.5	53.8	7.9
228	TR	A0A4U0SU96	Helix-turn-helix domain-containing protein OS=Actinacidiphila oryziradicis OX=2571141 GN=FCI23_03910 PE=4 SV=1	Actinacidiphila oryziradicis	69	77	35.8	56.6	7.9
229	TR	A0A1C6RAZ9	DNA binding domain-containing protein, excisionase family OS=Micromonospora inyonensis OX=47866 GN=GA0074694_0709 PE=4 SV=1	Micromonospora inyonensis	69	77	38.5	53.8	7.9
230	TR	A0A3A9Z7F4	Helix-turn-helix domain-containing protein OS=Micromonospora endolithica OX=230091 GN=D7223_18140 PE=4 SV=1	Micromonospora endolithica	69	77	38.5	53.8	7.9
231	TR	A0A7K1GVC6	Helix-turn-helix domain-containing protein OS=Micromonospora sp. CP22 OX=2580517 GN=FF096_01295 PE=4 SV=1	Micromonospora sp. CP22	69	77	38.5	53.8	7.9
232	TR	C4RC18	DNA binding domain-containing protein OS=Micromonospora sp. (strain ATCC 39149 / NRRL 15099 / SCC 1413) OX=219305 GN=MCAG_02217 PE=4 SV=1	Micromonospora sp. (strain ATCC 39149 / NRRL 15099 / SCC 1413)	69	77	38.5	53.8	7.9
233	TR	A0A1Q5BI86	Transcriptional regulator OS=Micromonospora sp. CB01531 OX=1718947 GN=A6A27_20745 PE=4 SV=1	Micromonospora sp. CB01531	69	77	38.5	53.8	7.9
234	TR	A0A1C3NA45	DNA binding domain-containing protein, excisionase family OS=Micromonospora krabiensis OX=307121 GN=GA0070620_4985 PE=4 SV=1	Micromonospora krabiensis	69	77	38.5	53.8	7.9
235	TR	A0A841CBC5	Excisionase family DNA binding protein OS=Saccharothrix tamanrassetensis OX=1051531 GN=FHS29_001279 PE=4 SV=1	Saccharothrix tamanrassetensis	69	77	38.5	55.8	7.9
236	TR	A0A1C5K0Q4	DNA binding domain-containing protein, excisionase family OS=Micromonospora echinaurantiaca OX=47857 GN=GA0070609_5239 PE=4 SV=1	Micromonospora echinaurantiaca	69	77	38.5	53.8	7.9
237	TR	A0A1C6R9Z1	DNA binding domain-containing protein, excisionase family OS=Micromonospora rhizosphaerae OX=568872 GN=GA0070624_0273 PE=4 SV=1	Micromonospora rhizosphaerae	69	77	38.5	53.8	7.9
238	TR	A0A1C5G295	DNA binding domain-containing protein, excisionase family OS=Micromonospora echinofusca OX=47858 GN=GA0070610_0141 PE=4 SV=1	Micromonospora echinofusca	69	77	38.5	53.8	7.9
239	TR	K0KAI7	Helix-turn-helix domain-containing protein OS=Saccharothrix espanaensis (strain ATCC 51144 / DSM 44229 / JCM 9112 / NBRC 15066 / NRRL 15764) OX=1179773 GN=BN6_80990 PE=4 SV=1	Saccharothrix espanaensis (strain ATCC 51144 / DSM 44229 / JCM 9112 / NBRC 15066 / NRRL 15764)	69	77	38.5	55.8	7.9
240	TR	F4FEK6	DNA binding domain-containing protein OS=Micromonospora maris (strain DSM 45365 / JCM 31040 / NBRC 109089 / NRRL B-24793 / AB-18-032) OX=263358 GN=VAB18032_01820 PE=4 SV=1	Micromonospora maris (strain DSM 45365 / JCM 31040 / NBRC 109089 / NRRL B-24793 / AB-18-032)	69	77	38.5	53.8	7.9
241	TR	A0A0D0WWW4	DNA binding domain-containing protein, excisionase family OS=Micromonospora haikouensis OX=686309 GN=GA0070558_104249 PE=4 SV=1	Micromonospora haikouensis	69	77	38.5	53.8	7.9
242	TR	A0A1I4CQX6	Transcriptional regulator, AlpA family OS=Amycolatopsis sacchari OX=115433 GN=SAMN05421835_13625 PE=4 SV=1	Amycolatopsis sacchari	70	77	37	55.6	8
243	TR	A0A5B8K5E4	Helix-turn-helix domain-containing protein OS=Arthrobacter sp. UKPF54-2 OX=2600159 GN=E7Y32_08145 PE=4 SV=1	Arthrobacter sp. UKPF54-2	70	77	38.5	53.8	8
244	TR	A0A238W127	DNA binding domain-containing protein, excisionase family OS=Haloechinothrix alba OX=664784 GN=SAMN06265360_10516 PE=4 SV=1	Haloechinothrix alba	70	77	37	55.6	8
245	TR	A0A5C4M6R9	Helix-turn-helix domain-containing protein OS=Amycolatopsis alkalitolerans OX=2547244 GN=FG385_04585 PE=4 SV=1	Amycolatopsis alkalitolerans	70	77	37	55.6	8
246	TR	A0A6L5EX98	Helix-turn-helix domain-containing protein OS=Actinophytocola sp. OX=1872138 GN=GEV00_15765 PE=4 SV=1	Actinophytocola sp.	70	77	37	55.6	8
247	TR	A0A1H3GW66	DNA binding domain-containing protein, excisionase family OS=Micromonospora pattaloongensis OX=405436 GN=SAMN05444365_101556 PE=4 SV=1	Micromonospora pattaloongensis	70	77	38.5	53.8	8
248	TR	A0A5P9Q2K0	Helix-turn-helix domain protein OS=Amycolatopsis sp. YIM 10 OX=2653857 GN=YIM_45385 PE=4 SV=1	Amycolatopsis sp. YIM 10	72	77	37	55.6	8.4
249	TR	A0A0G3V2N5	Transcriptional regulator, AlpA family OS=Actinobacteria bacterium IMCC26256 OX=1650658 GN=IMCC26256_111012 PE=4 SV=1	Actinobacteria bacterium IMCC26256	72	77	36.4	52.7	8.4
250	TR	A0A6G9YS78	Excisionase family DNA-binding protein OS=Nocardia arthritidis OX=228602 GN=F5544_41360 PE=4 SV=1	Nocardia arthritidis	90	78	37	55.6	8.4

## Sheet: B43P2CDS29
Hit	DB	Accession	Description	Organism	Length	Score(Bits)	Identities(%)	Positives(%)	E()
1	TR	A0A0B7GUN8	Ner winged helix-turn-helix DNA-binding domain-containing protein OS=Treponema phagedenis OX=162 GN=TPHV1_30103 PE=3 SV=1	Treponema phagedenis	76	335	92.1	94.7	6.3e-39
2	TR	A0A0B7GU54	Uncharacterized protein OS=Treponema phagedenis OX=162 GN=TPHV1_30104 PE=4 SV=1	Treponema phagedenis	39	136	79.4	85.3	4.5e-09
3	TR	D6E8D3	Helix-turn-helix OS=Gordonibacter pamelaeae 7-10-1-b OX=657308 GN=GPA_13470 PE=4 SV=1	Gordonibacter pamelaeae 7-10-1-b	97	93	35.9	52.6	0.042
4	TR	A0A7C8ETQ4	Response regulator OS=Desulfuromonadales bacterium OX=2099678 GN=HPP76_06720 PE=4 SV=1	Desulfuromonadales bacterium	188	89	32.3	61.5	0.43
5	TR	M1UQ21	ABC1 atypical kinase-like domain-containing protein OS=Cyanidioschyzon merolae (strain NIES-3377 / 10D) OX=280699 GN=CYME_CMG075C PE=3 SV=1	Cyanidioschyzon merolae (strain NIES-3377 / 10D)	784	90	31	50	0.45
6	TR	A0A1N7Q2J8	Transcriptional regulator, Nlp family OS=Rhodobacter aestuarii OX=453582 GN=SAMN05421580_112107 PE=3 SV=1	Rhodobacter aestuarii	97	84	32.1	56.8	0.86
7	TR	G8B8D5	Prefoldin subunit 5 OS=Candida parapsilosis (strain CDC 317 / ATCC MYA-4646) OX=578454 GN=CPAR2_107550 PE=3 SV=1	Candida parapsilosis (strain CDC 317 / ATCC MYA-4646)	151	83	28.4	50	2.3
8	TR	A0A841RGY3	Ger(X)C family germination protein OS=Gracilibacillus halotolerans OX=74386 GN=GGQ92_002218 PE=3 SV=1	Gracilibacillus halotolerans	413	83	32.7	56.4	3.7
9	TR	A0A2N8N8R6	Addiction module antidote protein, HigA family OS=Tannerella sp. oral taxon 808 OX=712711 GN=BHU11_01365 PE=4 SV=1	Tannerella sp. oral taxon 808	103	79	35.4	60	5
10	TR	A0A7Y9HMT1	Mutator family transposase OS=Duganella sp. 1224 OX=2587052 GN=FHW58_002242 PE=3 SV=1	Duganella sp. 1224	239	81	37.1	55.7	6.1
11	TR	A0A366XV78	XRE family transcriptional regulator OS=Bacillus taeanensis OX=273032 GN=DS031_11175 PE=4 SV=1	Bacillus taeanensis	76	77	42.1	65.8	6.1
12	TR	A0A8B7DNL7	Uncharacterized protein LOC105845810 OS=Hydra vulgaris OX=6087 GN=LOC105845810 PE=4 SV=1	Hydra vulgaris	154	80	25.2	46.7	6.2
13	TR	A0A5A9XJF3	Response regulator OS=Oryzomonas rubra OX=2509454 GN=ET418_10115 PE=4 SV=1	Oryzomonas rubra	187	80	32.3	53.8	7.4
14	TR	A0A8B7E8W9	Inhibitor of nuclear factor kappa-B kinase subunit beta-like OS=Hydra vulgaris OX=6087 GN=LOC100207607 PE=4 SV=1	Hydra vulgaris	1075	81	25.2	46.7	7.5
15	TR	A0A8B7DX39	Uncharacterized protein LOC105847688 OS=Hydra vulgaris OX=6087 GN=LOC105847688 PE=4 SV=1	Hydra vulgaris	203	80	24.3	46.7	7.7
16	TR	A0A366H005	Mutator family transposase OS=Eoetvoesiella caeni OX=645616 GN=DFR37_12120 PE=3 SV=1	Eoetvoesiella caeni	247	80	37.1	55.7	8.4
17	TR	A0A1E7RKL8	Outer membrane protein beta-barrel domain-containing protein OS=Stenotrophomonas sp. BIIR7 OX=1904462 GN=BIY45_14355 PE=4 SV=1	Stenotrophomonas sp. BIIR7	271	80	35.2	47.9	8.6
18	TR	A0A850KYN7	Helix-turn-helix domain-containing protein OS=Kangiellaceae bacterium OX=2026751 GN=HWD86_03090 PE=3 SV=1	Kangiellaceae bacterium	77	76	34.8	53	8.8
19	TR	A0A8B7DQZ1	PR domain zinc finger protein 10-like OS=Hydra vulgaris OX=6087 GN=LOC100213540 PE=4 SV=1	Hydra vulgaris	474	80	25.2	46.7	9.5
20	TR	A0A3R8PYK5	DNA ligase OS=Chryseobacterium sp. SC28 OX=2268028 GN=ligA PE=3 SV=1	Chryseobacterium sp. SC28	667	80	28	44.9	9.9

## Sheet: B43P2CDS36
Hit	DB	Accession	Description	Organism	Length	Score(Bits)	Identities(%)	Positives(%)	E()
1	TR	A0A0B7GZ27	Peptidase S24-like protein OS=Treponema phagedenis OX=162 GN=TPHV1_30110 PE=4 SV=1	Treponema phagedenis	286	957	66.2	76.8	1.3e-127
2	TR	A0A0H3J3I8	LexA repressor OS=Clostridium pasteurianum DSM 525 = ATCC 6013 OX=1262449 GN=lexA PE=3 SV=1	Clostridium pasteurianum DSM 525 = ATCC 6013	203	174	38.1	57.7	1.9e-11
3	TR	A0A8J8B2M2	LexA repressor OS=Sinanaerobacter chloroacetimidivorans OX=2818044 GN=lexA PE=3 SV=1	Sinanaerobacter chloroacetimidivorans	222	169	39.5	55.3	1.2e-10
4	TR	R5CRF8	LexA repressor OS=Firmicutes bacterium CAG:791 OX=1262993 GN=lexA PE=3 SV=1	Firmicutes bacterium CAG:791	205	164	39.1	58.7	4.6e-10
5	TR	U7UD41	LexA repressor OS=Peptoniphilus sp. BV3C26 OX=1111134 GN=lexA PE=3 SV=1	Peptoniphilus sp. BV3C26	205	164	35.4	62.5	4.6e-10
6	TR	E0NMT7	LexA repressor OS=Peptoniphilus duerdenii ATCC BAA-1640 OX=862517 GN=lexA PE=3 SV=1	Peptoniphilus duerdenii ATCC BAA-1640	205	163	36.8	61.1	6.4e-10
7	TR	A0A174WM59	Repressor LexA OS=Clostridium paraputrificum OX=29363 GN=CP373A1_06255 PE=3 SV=1	Clostridium paraputrificum	469	168	32.4	52	8.3e-10
8	TR	H3NN54	LexA repressor OS=Helcococcus kunzii ATCC 51366 OX=883114 GN=lexA PE=3 SV=1	Helcococcus kunzii ATCC 51366	203	162	34.8	58	8.4e-10
9	TR	R5M0I4	LexA repressor OS=Clostridium sp. CAG:149 OX=1262776 GN=lexA PE=3 SV=1	Clostridium sp. CAG:149	205	162	30.4	49.2	8.7e-10
10	TR	A0A090I0D6	LexA repressor OS=Peptoniphilus sp. ING2-D1G OX=1912856 GN=lexA PE=3 SV=1	Peptoniphilus sp. ING2-D1G	205	161	36.5	59.4	1.2e-09
11	TR	G4D5M2	LexA repressor OS=Peptoniphilus indolicus ATCC 29427 OX=997350 GN=lexA PE=3 SV=1	Peptoniphilus indolicus ATCC 29427	205	161	37.5	62.5	1.2e-09
12	TR	A0A1C7D9D0	LexA repressor OS=Paraurantiacibacter namhicola OX=645517 GN=lexA PE=3 SV=1	Paraurantiacibacter namhicola	228	161	29	50.8	1.7e-09
13	TR	A0A939D7V9	LexA repressor OS=Clostridium aminobutyricum OX=33953 GN=lexA PE=3 SV=1	Clostridium aminobutyricum	220	160	36.3	54	2.1e-09
14	TR	A0A2I6SDG2	LexA repressor OS=Clostridium taeniosporum OX=394958 GN=lexA PE=3 SV=1	Clostridium taeniosporum	201	159	33.3	59.1	2.1e-09
15	TR	A0A1T2KT86	LexA repressor OS=Solemya velesiana gill symbiont OX=1918948 GN=lexA PE=3 SV=1	Solemya velesiana gill symbiont	204	159	35	47.4	2.2e-09
16	TR	R5IXH4	LexA repressor OS=Firmicutes bacterium CAG:822 OX=1263032 GN=lexA PE=3 SV=1	Firmicutes bacterium CAG:822	205	159	30.2	46.3	2.2e-09
17	TR	A0A1S9CP56	DNA 3'-5' helicase OS=Epulopiscium sp. Nele67-Bin004 OX=1764962 GN=ATN35_00975 PE=3 SV=1	Epulopiscium sp. Nele67-Bin004	783	165	33.1	54.3	2.6e-09
18	TR	A0A410PMQ0	LexA repressor OS=Clostridium sp. JN-9 OX=2507159 GN=lexA PE=3 SV=1	Clostridium sp. JN-9	203	158	34.3	59.6	3e-09
19	TR	A0A7T7XQA5	LexA repressor OS=Breznakiella homolactica OX=2798577 GN=lexA PE=3 SV=1	Breznakiella homolactica	204	158	37.4	51.3	3e-09
20	TR	R5YCE2	LexA repressor OS=Roseburia sp. CAG:197 OX=1262943 GN=lexA PE=3 SV=1	Roseburia sp. CAG:197	205	158	37	60.9	3.1e-09
21	TR	A0A653J3D9	LexA repressor OS=Novosphingobium sp. 9U OX=2653158 GN=lexA PE=3 SV=1	Novosphingobium sp. 9U	233	159	27.3	45	3.4e-09
22	TR	A0A1G7N9X6	LexA repressor OS=Limimonas halophila OX=1082479 GN=lexA PE=3 SV=1	Limimonas halophila	234	159	43.4	55.7	3.4e-09
23	TR	A0A6I6D916	LexA repressor OS=Candidatus Syntrophocurvum alkaliphilum OX=2293317 GN=lexA PE=3 SV=1	Candidatus Syntrophocurvum alkaliphilum	203	156	39.1	60.9	5.6e-09
24	TR	A0A1H9BIV0	LexA repressor OS=Lachnospiraceae bacterium RM5 OX=1200721 GN=lexA PE=3 SV=1	Lachnospiraceae bacterium RM5	204	156	29.6	55.2	5.7e-09
25	TR	A0A0L0WBL0	LexA repressor OS=Gottschalkia purinilytica OX=1503 GN=lexA PE=3 SV=1	Gottschalkia purinilytica	205	156	35.9	63	5.8e-09
26	TR	K0AZ42	LexA repressor OS=Gottschalkia acidurici (strain ATCC 7906 / DSM 604 / BCRC 14475 / CIP 104303 / KCTC 5404 / NCIMB 10678 / 9a) OX=1128398 GN=lexA PE=3 SV=1	Gottschalkia acidurici (strain ATCC 7906 / DSM 604 / BCRC 14475 / CIP 104303 / KCTC 5404 / NCIMB 10678 / 9a)	207	156	37.1	59.6	6e-09
27	TR	A0A2N3PZE1	LexA repressor OS=Telmatospirillum siberiense OX=382514 GN=lexA PE=3 SV=1	Telmatospirillum siberiense	237	157	37	50.6	6.6e-09
28	TR	A0A1V4IY72	LexA repressor OS=Clostridium oryzae OX=1450648 GN=lexA_1 PE=4 SV=1	Clostridium oryzae	494	161	35.7	59.1	6.8e-09
29	TR	A0A1J0GGQ5	LexA repressor OS=Clostridium estertheticum subsp. estertheticum OX=1552 GN=lexA PE=3 SV=1	Clostridium estertheticum subsp. estertheticum	202	155	34.5	54.9	7.5e-09
30	TR	A0A1M5TQ63	LexA repressor OS=Clostridium collagenovorans DSM 3089 OX=1121306 GN=lexA PE=3 SV=1	Clostridium collagenovorans DSM 3089	205	155	34.7	54.7	7.9e-09
31	TR	R5R166	LexA repressor OS=Firmicutes bacterium CAG:646 OX=1262995 GN=lexA PE=3 SV=1	Firmicutes bacterium CAG:646	206	155	34.8	59.8	8e-09
32	TR	A0A151B347	DNA 3'-5' helicase OS=Clostridium tepidiprofundi DSM 19306 OX=1121338 GN=lexA_2 PE=3 SV=1	Clostridium tepidiprofundi DSM 19306	816	161	32.7	50.6	8.4e-09
33	TR	A0A0G3G2D0	LexA repressor OS=Thioalkalivibrio versutus OX=106634 GN=lexA PE=3 SV=1	Thioalkalivibrio versutus	214	155	43.4	54.7	9e-09
34	TR	W0RN80	LexA repressor OS=Gemmatirosa kalamazoonensis OX=861299 GN=lexA PE=3 SV=1	Gemmatirosa kalamazoonensis	202	154	32	55.7	1e-08
35	TR	A0A6I3SGJ3	LexA repressor OS=Heliobacterium mobile OX=28064 GN=lexA PE=3 SV=1	Heliobacterium mobile	203	154	33.1	53.4	1e-08
36	TR	H1XUB4	LexA repressor OS=Caldithrix abyssi DSM 13497 OX=880073 GN=lexA PE=3 SV=1	Caldithrix abyssi DSM 13497	204	154	32.8	52.5	1.1e-08
37	TR	A0A1M5NXP0	LexA repressor OS=Anaerosphaera aminiphila DSM 21120 OX=1120995 GN=lexA PE=3 SV=1	Anaerosphaera aminiphila DSM 21120	205	154	33.3	62.5	1.1e-08
38	TR	R7QXS5	LexA repressor OS=Roseburia sp. CAG:182 OX=1262942 GN=lexA PE=3 SV=1	Roseburia sp. CAG:182	205	154	35.7	60.2	1.1e-08
39	TR	A0A1M6J7V8	LexA repressor OS=Thermoclostridium caenicola OX=659425 GN=lexA PE=3 SV=1	Thermoclostridium caenicola	209	154	35.9	62	1.1e-08
40	SP	B9E1Z5	LexA repressor OS=Clostridium kluyveri (strain NBRC 12016) OX=583346 GN=lexA PE=3 SV=1	Clostridium kluyveri (strain NBRC 12016)	202	153	34.7	56.8	1.4e-08
41	SP	A5N8J0	LexA repressor OS=Clostridium kluyveri (strain ATCC 8527 / DSM 555 / NCIMB 10680) OX=431943 GN=lexA PE=3 SV=1	Clostridium kluyveri (strain ATCC 8527 / DSM 555 / NCIMB 10680)	202	153	34.7	56.8	1.4e-08
42	SP	Q0VQU1	LexA repressor OS=Alcanivorax borkumensis (strain ATCC 700651 / DSM 11573 / NCIMB 13689 / SK2) OX=393595 GN=lexA PE=3 SV=1	Alcanivorax borkumensis (strain ATCC 700651 / DSM 11573 / NCIMB 13689 / SK2)	204	153	41.9	59.3	1.5e-08
43	TR	A0A1Y4TYY9	LexA repressor OS=Lachnoclostridium sp. An118 OX=1965547 GN=lexA PE=3 SV=1	Lachnoclostridium sp. An118	205	153	37	57.6	1.5e-08
44	TR	A0A841KTI7	LexA repressor OS=Anaerosolibacter carboniphilus OX=1417629 GN=lexA PE=3 SV=1	Anaerosolibacter carboniphilus	205	153	29.3	46.7	1.5e-08
45	TR	A0A1G4V2G1	LexA repressor OS=Lachnospiraceae bacterium YSD2013 OX=1520828 GN=lexA PE=3 SV=1	Lachnospiraceae bacterium YSD2013	205	153	38	57.6	1.5e-08
46	TR	A0A6I5WT71	LexA repressor OS=Novosphingobium sp. Gsoil 351 OX=2675225 GN=lexA PE=3 SV=1	Novosphingobium sp. Gsoil 351	229	154	35.5	50	1.5e-08
47	TR	A0A501PQV9	LexA repressor OS=Emcibacter nanhaiensis OX=1505037 GN=lexA PE=3 SV=1	Emcibacter nanhaiensis	220	153	38	56	1.8e-08
48	TR	A0A1Y0ICE8	LexA repressor OS=Oleiphilus messinensis OX=141451 GN=lexA PE=3 SV=1	Oleiphilus messinensis	200	152	38.5	54.8	1.9e-08
49	TR	I7J5K3	LexA repressor OS=Caloramator australicus RC3 OX=857293 GN=lexA PE=3 SV=1	Caloramator australicus RC3	201	152	32.7	59.3	1.9e-08
50	TR	A0A161XA59	LexA repressor OS=Clostridium magnum DSM 2767 OX=1121326 GN=lexA_2 PE=3 SV=1	Clostridium magnum DSM 2767	202	152	37.5	54.5	1.9e-08
51	TR	A0A401ULU7	LexA repressor OS=Clostridium tagluense OX=360422 GN=lexA PE=3 SV=1	Clostridium tagluense	202	152	33.9	55	1.9e-08
52	TR	A0A3A1PGF9	LexA repressor OS=Aurantiacibacter xanthus OX=1784712 GN=lexA PE=3 SV=1	Aurantiacibacter xanthus	225	153	28.4	45.9	2e-08
53	TR	A0A5B7TF72	LexA repressor OS=Caloramator sp. E03 OX=2576307 GN=lexA PE=3 SV=1	Caloramator sp. E03	204	152	31.9	62.6	2e-08
54	TR	A0A267MNT1	LexA repressor OS=Anaeromicrobium sediminis OX=1478221 GN=lexA PE=3 SV=1	Anaeromicrobium sediminis	205	152	38.9	58.9	2e-08
55	TR	A0A140L8J7	LexA repressor OS=Thermotalea metallivorans OX=520762 GN=lexA PE=3 SV=1	Thermotalea metallivorans	205	152	30.5	46.1	2e-08
56	TR	A0A1H2Y6Y1	LexA repressor OS=Tepidimicrobium xylanilyticum OX=1123352 GN=lexA PE=3 SV=1	Tepidimicrobium xylanilyticum	205	152	38.5	61.5	2e-08
57	TR	U5NAC1	LexA repressor OS=Candidatus Symbiobacter mobilis CR OX=946483 GN=lexA PE=3 SV=1	Candidatus Symbiobacter mobilis CR	216	152	37.6	54.5	2.4e-08
58	TR	A0A6M4IIQ8	LexA repressor OS=Gemmatimonas groenlandica OX=2732249 GN=lexA PE=3 SV=1	Gemmatimonas groenlandica	202	151	28.3	44	2.6e-08
59	TR	D7N922	Repressor LexA (Fragment) OS=Peptoniphilus sp. oral taxon 386 str. F0131 OX=575609 GN=lexA PE=3 SV=1	Peptoniphilus sp. oral taxon 386 str. F0131	203	151	33.7	62	2.7e-08
60	TR	U2LAS4	LexA repressor OS=Peptostreptococcaceae bacterium oral taxon 113 str. W5053 OX=1321784 GN=lexA PE=3 SV=1	Peptostreptococcaceae bacterium oral taxon 113 str. W5053	203	151	28.9	53.9	2.7e-08
61	TR	A0A084JLJ0	LexA repressor OS=Lacrimispora celerecrescens OX=29354 GN=lexA PE=3 SV=1	Lacrimispora celerecrescens	206	151	34.6	58.7	2.8e-08
62	TR	A0A7U6GJ07	LexA repressor OS=Thiolapillus brandeum OX=1076588 GN=lexA PE=3 SV=1	Thiolapillus brandeum	207	151	33.8	50.7	2.8e-08
63	TR	A0A0D6PEY5	LexA repressor OS=Acidocella aminolytica 101 = DSM 11237 OX=1120923 GN=lexA PE=3 SV=1	Acidocella aminolytica 101 = DSM 11237	233	152	34.7	51	3e-08
64	TR	R6MTC2	LexA repressor OS=Eubacterium sp. CAG:202 OX=1262884 GN=lexA PE=3 SV=1	Eubacterium sp. CAG:202	195	150	36	59	3.2e-08
65	SP	Q895H6	LexA repressor OS=Clostridium tetani (strain Massachusetts / E88) OX=212717 GN=lexA PE=3 SV=1	Clostridium tetani (strain Massachusetts / E88)	200	150	37.1	58.4	3.5e-08
66	TR	R6TK81	LexA repressor OS=Agathobacter rectalis CAG:36 OX=1263079 GN=lexA PE=3 SV=1	Agathobacter rectalis CAG:36	204	150	35.5	59.1	3.7e-08
67	TR	A0A151B750	LexA repressor OS=Clostridium tepidiprofundi DSM 19306 OX=1121338 GN=lexA_1 PE=3 SV=1	Clostridium tepidiprofundi DSM 19306	204	150	35.8	53.7	3.7e-08
68	TR	A0A1H2Q502	LexA repressor OS=Lachnospiraceae bacterium KHCPX20 OX=1855375 GN=lexA PE=3 SV=1	Lachnospiraceae bacterium KHCPX20	204	150	32.3	57	3.7e-08
69	TR	A0A975R514	LexA repressor OS=Erythrobacter sp. 3-20A1M OX=2653850 GN=lexA PE=3 SV=1	Erythrobacter sp. 3-20A1M	228	151	28.1	48.5	3.8e-08
70	TR	A0A328ALM3	LexA repressor OS=Phenylobacterium soli OX=2170551 GN=lexA PE=3 SV=1	Phenylobacterium soli	229	151	41.2	54.6	3.8e-08
71	TR	A0A6A7K6X7	LexA repressor OS=Alkalibaculum sporogenes OX=2655001 GN=lexA PE=3 SV=1	Alkalibaculum sporogenes	232	151	38.3	59.6	4e-08
72	TR	A0A2K2FMK3	LexA repressor OS=Pseudoclostridium thermosuccinogenes OX=84032 GN=lexA PE=3 SV=1	Pseudoclostridium thermosuccinogenes	217	150	31.7	51.1	4.5e-08
73	TR	A0A545TIG6	LexA repressor OS=Aliikangiella marina OX=1712262 GN=lexA PE=3 SV=1	Aliikangiella marina	196	149	33.7	57.3	4.5e-08
74	TR	F1W554	LexA repressor OS=Oxalobacteraceae bacterium IMCC9480 OX=937450 GN=lexA PE=3 SV=1	Oxalobacteraceae bacterium IMCC9480	220	150	39.3	59.6	4.7e-08
75	TR	W6N330	LexA repressor OS=Clostridium tyrobutyricum DIVETGP OX=1408889 GN=lexA PE=3 SV=1	Clostridium tyrobutyricum DIVETGP	202	149	36.2	56.4	4.9e-08
76	TR	K0CEJ8	LexA repressor OS=Alcanivorax dieselolei (strain DSM 16502 / CGMCC 1.3690 / MCCC 1A00001 / B-5) OX=930169 GN=lexA PE=3 SV=1	Alcanivorax dieselolei (strain DSM 16502 / CGMCC 1.3690 / MCCC 1A00001 / B-5)	204	149	38.8	61.2	5.1e-08
77	TR	A0A162KR71	LexA repressor OS=Clostridium ljungdahlii OX=1538 GN=lexA_2 PE=3 SV=1	Clostridium ljungdahlii	205	149	34.8	56.2	5.2e-08
78	TR	A0A416CUZ5	LexA repressor OS=Firmicutes bacterium AF36-19BH OX=2292888 GN=lexA PE=3 SV=1	Firmicutes bacterium AF36-19BH	206	149	35.6	54.4	5.2e-08
79	TR	A0A1N7ILN2	LexA repressor OS=Insolitispirillum peregrinum OX=80876 GN=lexA PE=3 SV=1	Insolitispirillum peregrinum	247	150	41.3	56.5	6.4e-08
80	TR	A0A937K485	LexA repressor OS=Clostridium paridis OX=2803863 GN=lexA PE=3 SV=1	Clostridium paridis	199	148	34.8	56.2	6.5e-08
81	TR	A0A6P1MF03	LexA repressor OS=Aminipila terrae OX=2697030 GN=lexA PE=3 SV=1	Aminipila terrae	222	149	36	52.6	6.5e-08
82	TR	A0A545TVW6	LexA repressor OS=Exilibacterium tricleocarpae OX=2591008 GN=lexA PE=3 SV=1	Exilibacterium tricleocarpae	201	148	34.1	51.2	6.6e-08
83	TR	A0A1M4NE38	LexA repressor OS=Clostridium sp. N3C OX=1776758 GN=lexA_1 PE=3 SV=1	Clostridium sp. N3C	202	148	36	56.2	6.7e-08
84	TR	A0A1I7FH06	SOS regulatory protein LexA OS=Clostridium sp. DSM 8431 OX=1761781 GN=SAMN04487886_101123 PE=3 SV=1	Clostridium sp. DSM 8431	472	153	35.2	50.4	6.9e-08
85	TR	A0A1Y4L9V8	LexA repressor OS=Lachnoclostridium sp. An181 OX=1965575 GN=lexA PE=3 SV=1	Lachnoclostridium sp. An181	205	148	35.7	59.2	7e-08
86	TR	A0A3E2NCZ2	LexA repressor OS=Clostridium indicum OX=759821 GN=lexA PE=3 SV=1	Clostridium indicum	206	148	32.7	57.7	7.2e-08
87	TR	A0A369TA65	LexA repressor OS=Ferruginivarius sediminum OX=2661937 GN=lexA PE=3 SV=1	Ferruginivarius sediminum	235	149	31.3	47.6	7.6e-08
88	TR	A0A7X3S9J7	LexA repressor OS=Stappia sediminis OX=2692190 GN=lexA PE=3 SV=1	Stappia sediminis	238	149	29.9	47.8	7.9e-08
89	TR	A0A316F9N8	LexA repressor OS=Pleionea mediterranea OX=523701 GN=lexA PE=3 SV=1	Pleionea mediterranea	196	147	29	50.8	8.4e-08
90	TR	A0A1N7N8Z7	LexA repressor OS=Thalassolituus maritimus OX=484498 GN=lexA PE=3 SV=1	Thalassolituus maritimus	199	147	31.2	53.9	8.8e-08
91	TR	A0A2K8U9C8	LexA repressor OS=Candidatus Thiodictyon syntrophicum OX=1166950 GN=lexA PE=3 SV=1	Candidatus Thiodictyon syntrophicum	199	147	40.9	55.9	8.8e-08
92	TR	A0A4R4BSI2	LexA repressor OS=Treponema sp. J25 OX=2094121 GN=lexA PE=3 SV=1	Treponema sp. J25	202	147	40	55.6	9.2e-08
93	TR	A0A2Z4WBB5	LexA repressor OS=Clostridiaceae bacterium 14S0207 OX=2082193 GN=lexA PE=3 SV=1	Clostridiaceae bacterium 14S0207	202	147	33.7	54.7	9.2e-08
94	TR	A0A2T0BBQ6	LexA repressor OS=Clostridium luticellarii OX=1691940 GN=lexA PE=3 SV=1	Clostridium luticellarii	202	147	39.8	55.4	9.2e-08
95	TR	A0A4R7KQS1	LexA repressor OS=Fonticella tunisiensis OX=1096341 GN=lexA PE=3 SV=1	Fonticella tunisiensis	204	147	33.7	59.8	9.5e-08
96	TR	A0A0J8DB31	LexA repressor OS=Clostridium cylindrosporum DSM 605 OX=1121307 GN=lexA PE=3 SV=1	Clostridium cylindrosporum DSM 605	204	147	32.3	60.2	9.5e-08
97	TR	A0A2G4YSS8	LexA repressor OS=Paremcibacter congregatus OX=2043170 GN=lexA PE=3 SV=1	Paremcibacter congregatus	228	148	37.9	58.6	9.6e-08
98	TR	G2SWV2	LexA repressor OS=Roseburia hominis (strain DSM 16839 / JCM 17582 / NCIMB 14029 / A2-183) OX=585394 GN=lexA PE=3 SV=1	Roseburia hominis (strain DSM 16839 / JCM 17582 / NCIMB 14029 / A2-183)	205	147	35.9	59.8	9.6e-08
99	TR	A0A1M6DCA2	LexA repressor OS=Dethiosulfatibacter aminovorans DSM 17477 OX=1121476 GN=lexA PE=3 SV=1	Dethiosulfatibacter aminovorans DSM 17477	205	147	35.8	58.9	9.6e-08
100	TR	A0A3A9E2A0	LexA repressor OS=bacterium 1XD42-8 OX=2320102 GN=lexA PE=3 SV=1	bacterium 1XD42-8	205	147	29.6	53.6	9.6e-08
101	TR	A0A7Y9XTI4	LexA repressor OS=Novosphingobium marinum OX=1514948 GN=lexA PE=3 SV=1	Novosphingobium marinum	230	148	26.1	42	9.8e-08
102	TR	A0A125QK69	LexA repressor OS=Erythrobacter sp. YT30 OX=1735012 GN=lexA PE=3 SV=1	Erythrobacter sp. YT30	233	148	29.4	48	1e-07
103	TR	A0A0N1LQJ1	LexA repressor OS=Novosphingobium sp. AAP83 OX=1523425 GN=lexA PE=3 SV=1	Novosphingobium sp. AAP83	236	148	38.5	54.2	1.1e-07
104	TR	A0A2M9G1I3	LexA repressor OS=Minwuia thermotolerans OX=2056226 GN=lexA PE=3 SV=1	Minwuia thermotolerans	237	148	31.2	48.4	1.1e-07
105	TR	A0A2U2N027	LexA repressor OS=Spiribacter halobius OX=2182432 GN=lexA PE=3 SV=1	Spiribacter halobius	199	146	39.6	58.2	1.2e-07
106	TR	L1QGM4	LexA repressor OS=Clostridium celatum DSM 1785 OX=545697 GN=lexA PE=3 SV=1	Clostridium celatum DSM 1785	200	146	34	54.3	1.2e-07
107	TR	A0A1S8TIH1	LexA repressor OS=Clostridium puniceum OX=29367 GN=lexA_3 PE=3 SV=1	Clostridium puniceum	202	146	26.2	50.8	1.3e-07
108	TR	A0A4U9RG09	LexA repressor OS=Hathewaya histolytica OX=1498 GN=lexA_3 PE=3 SV=1	Hathewaya histolytica	202	146	31.1	54.7	1.3e-07
109	TR	A0A1Z5HQ32	LexA repressor OS=Calderihabitans maritimus OX=1246530 GN=lexA PE=3 SV=1	Calderihabitans maritimus	203	146	35.9	60.9	1.3e-07
110	TR	A0A7G9G4R8	LexA repressor OS=Qiania dongpingensis OX=2763669 GN=lexA PE=3 SV=1	Qiania dongpingensis	204	146	34.8	55.4	1.3e-07
111	TR	A0A1I5RTS2	LexA repressor OS=Caldicoprobacter faecalis OX=937334 GN=lexA PE=3 SV=1	Caldicoprobacter faecalis	204	146	34.8	58.7	1.3e-07
112	TR	A0A413I519	LexA repressor OS=Blautia sp. OF03-15BH OX=2292287 GN=lexA PE=3 SV=1	Blautia sp. OF03-15BH	205	146	30.6	56.5	1.3e-07
113	TR	A0A1D3TNU1	LexA repressor OS=Anaerobium acetethylicum OX=1619234 GN=lexA PE=3 SV=1	Anaerobium acetethylicum	205	146	33.9	58	1.3e-07
114	TR	R5UR58	LexA repressor OS=Roseburia sp. CAG:18 OX=1262941 GN=lexA PE=3 SV=1	Roseburia sp. CAG:18	205	146	31.5	59.8	1.3e-07
115	TR	F3B919	LexA repressor OS=Lachnospiraceae bacterium 2_1_46FAA OX=742723 GN=lexA PE=3 SV=1	Lachnospiraceae bacterium 2_1_46FAA	205	146	33.3	59.3	1.3e-07
116	TR	A0A419ST48	LexA repressor OS=Lacrimispora algidixylanolytica OX=94868 GN=lexA PE=3 SV=1	Lacrimispora algidixylanolytica	206	146	32.7	59.4	1.3e-07
117	TR	A0A221KF84	LexA repressor OS=Vitreoscilla filiformis OX=63 GN=lexA PE=3 SV=1	Vitreoscilla filiformis	230	147	28.6	44.5	1.3e-07
118	TR	A0A519QYD7	LexA repressor OS=Novosphingobium sp. OX=1874826 GN=lexA PE=3 SV=1	Novosphingobium sp.	233	147	27.1	46.7	1.4e-07
119	SP	Q9A724	LexA repressor OS=Caulobacter vibrioides (strain ATCC 19089 / CB15) OX=190650 GN=lexA PE=3 SV=2	Caulobacter vibrioides (strain ATCC 19089 / CB15)	234	147	37.8	60	1.4e-07
120	TR	A0A2R7LKC4	LexA repressor OS=Caulobacter sp. HMWF025 OX=2056860 GN=lexA PE=3 SV=1	Caulobacter sp. HMWF025	234	147	38.9	60	1.4e-07
121	TR	A0A0H3C9K1	LexA repressor OS=Caulobacter vibrioides (strain NA1000 / CB15N) OX=565050 GN=lexA PE=3 SV=1	Caulobacter vibrioides (strain NA1000 / CB15N)	234	147	37.8	60	1.4e-07
122	TR	H8YVN8	SOS regulatory protein LexA OS=Thiorhodovibrio frisius OX=631362 GN=Thi970DRAFT_00115 PE=3 SV=1	Thiorhodovibrio frisius	155	143	38.4	55.6	1.5e-07
123	TR	A0A545U0J0	LexA repressor OS=Aliikangiella coralliicola OX=2592383 GN=lexA PE=3 SV=1	Aliikangiella coralliicola	196	145	34.1	53.8	1.6e-07
124	TR	A0A1E3X6K8	LexA repressor OS=Candidatus Scalindua rubra OX=1872076 GN=lexA PE=3 SV=1	Candidatus Scalindua rubra	245	147	34.2	50.5	1.6e-07
125	TR	A0A1P8UHE9	Repressor LexA OS=Acidihalobacter ferrooxydans OX=1765967 GN=BW247_08955 PE=3 SV=1	Acidihalobacter ferrooxydans	197	145	35.1	50.7	1.6e-07
126	TR	C4IGL7	LexA repressor OS=Clostridium butyricum E4 str. BoNT E BL5262 OX=632245 GN=lexA PE=3 SV=1	Clostridium butyricum E4 str. BoNT E BL5262	201	145	33	55.3	1.7e-07
127	TR	A0A6M0H9G4	Repressor LexA OS=Clostridium senegalense OX=1465809 GN=lexA PE=3 SV=1	Clostridium senegalense	485	150	38.3	55.3	1.7e-07
128	TR	A0A858BYC7	LexA repressor OS=Aminipila butyrica OX=433296 GN=lexA PE=3 SV=1	Aminipila butyrica	226	146	36.8	51.8	1.7e-07
129	SP	Q0STQ8	LexA repressor OS=Clostridium perfringens (strain SM101 / Type A) OX=289380 GN=lexA PE=3 SV=1	Clostridium perfringens (strain SM101 / Type A)	203	145	35.6	53.3	1.7e-07
130	SP	Q0TRD0	LexA repressor OS=Clostridium perfringens (strain ATCC 13124 / DSM 756 / JCM 1290 / NCIMB 6125 / NCTC 8237 / Type A) OX=195103 GN=lexA PE=3 SV=1	Clostridium perfringens (strain ATCC 13124 / DSM 756 / JCM 1290 / NCIMB 6125 / NCTC 8237 / Type A)	203	145	35.6	53.3	1.7e-07
131	TR	A0A4Z0D587	LexA repressor OS=Soehngenia longivitae OX=2562294 GN=lexA PE=3 SV=1	Soehngenia longivitae	204	145	40.4	57.3	1.8e-07
132	TR	A0A3A9BLV7	LexA repressor OS=bacterium D16-54 OX=2320104 GN=lexA PE=3 SV=1	bacterium D16-54	204	145	29.9	46.6	1.8e-07
133	TR	A0A916LQM0	LexA repressor OS=Clostridium botulinum C str. Eklund OX=445337 GN=lexA PE=3 SV=1	Clostridium botulinum C str. Eklund	204	145	34	53.2	1.8e-07
134	TR	A0A0J1GE30	LexA repressor OS=Robinsoniella sp. RHS OX=1504536 GN=lexA PE=3 SV=1	Robinsoniella sp. RHS	228	146	34.8	57.6	1.8e-07
135	TR	R6NDQ7	LexA repressor OS=Roseburia sp. CAG:45 OX=1262947 GN=lexA PE=3 SV=1	Roseburia sp. CAG:45	205	145	33.9	58.9	1.8e-07
136	TR	A0A1M4SGW3	LexA repressor OS=Tissierella praeacuta DSM 18095 OX=1123404 GN=lexA PE=3 SV=1	Tissierella praeacuta DSM 18095	205	145	42	58	1.8e-07
137	TR	A0A3A8U4F4	LexA repressor OS=bacterium 1XD21-70 OX=2320103 GN=lexA PE=3 SV=1	bacterium 1XD21-70	205	145	33.9	53.2	1.8e-07
138	TR	A0A839SW26	LexA repressor OS=Limibacillus halophilus OX=1579333 GN=lexA PE=3 SV=1	Limibacillus halophilus	231	146	37.5	51.9	1.8e-07
139	TR	A0A023DHX8	LexA repressor OS=Parageobacillus caldoxylosilyticus NBRC 107762 OX=1220594 GN=lexA PE=3 SV=1	Parageobacillus caldoxylosilyticus NBRC 107762	207	145	35.4	56.2	1.8e-07
140	TR	L7VPG0	LexA repressor OS=Thermoclostridium stercorarium (strain ATCC 35414 / DSM 8532 / NCIMB 11754) OX=1121335 GN=lexA PE=3 SV=1	Thermoclostridium stercorarium (strain ATCC 35414 / DSM 8532 / NCIMB 11754)	209	145	35.9	59.8	1.9e-07
141	TR	R7RRS6	LexA repressor OS=Thermobrachium celere DSM 8682 OX=941824 GN=lexA PE=3 SV=1	Thermobrachium celere DSM 8682	212	145	35.6	60.9	2e-07
142	TR	A0A011NER3	LexA repressor OS=Mannheimia granulomatis OX=85402 GN=lexA PE=3 SV=1	Mannheimia granulomatis	213	145	33.1	46.3	2e-07
143	TR	A0A239CRU5	LexA repressor OS=Azospirillum sp. RU38E OX=1907313 GN=lexA PE=3 SV=1	Azospirillum sp. RU38E	243	146	37	51.9	2.1e-07
144	TR	M2U9F1	LexA repressor OS=Pacificimonas flava OX=1234595 GN=lexA PE=3 SV=1	Pacificimonas flava	218	145	36.5	56.2	2.1e-07
145	TR	R6RBB1	LexA repressor OS=Clostridium sp. CAG:508 OX=1262815 GN=lexA PE=3 SV=1	Clostridium sp. CAG:508	219	145	28.5	51.1	2.2e-07
146	TR	U2PVW8	LexA repressor OS=Clostridium intestinale URNW OX=1294142 GN=lexA PE=3 SV=1	Clostridium intestinale URNW	199	144	33.7	55.1	2.2e-07
147	TR	A0A2T0B4S9	LexA repressor OS=Clostridium liquoris OX=1289519 GN=lexA_2 PE=3 SV=1	Clostridium liquoris	200	144	35.9	55.4	2.3e-07
148	TR	A0A410DV03	LexA repressor OS=Clostridium manihotivorum OX=2320868 GN=lexA PE=3 SV=1	Clostridium manihotivorum	200	144	33.7	52.8	2.3e-07
149	TR	D0RP46	LexA repressor OS=alpha proteobacterium HIMB114 OX=684719 GN=lexA PE=3 SV=1	alpha proteobacterium HIMB114	226	145	37.2	57.4	2.4e-07
150	TR	A0A7X4W151	Repressor LexA OS=Halomonas icarae OX=2691040 GN=lexA PE=3 SV=1	Halomonas icarae	164	142	37.9	55.8	2.4e-07
151	TR	A0A4R2KZ64	LexA repressor OS=Marinisporobacter balticus OX=2018667 GN=lexA PE=3 SV=1	Marinisporobacter balticus	204	144	37	59.8	2.4e-07
152	TR	A0A366I9P4	LexA repressor OS=Alkalibaculum bacchi OX=645887 GN=lexA PE=3 SV=1	Alkalibaculum bacchi	205	144	37	62	2.4e-07
153	TR	A0A1H3VZF3	LexA repressor OS=Lachnospiraceae bacterium NK3A20 OX=877406 GN=lexA PE=3 SV=1	Lachnospiraceae bacterium NK3A20	205	144	35.6	55.6	2.4e-07
154	TR	A0A1U9K9Q0	LexA repressor OS=Novibacillus thermophilus OX=1471761 GN=lexA PE=3 SV=1	Novibacillus thermophilus	206	144	31.1	54.6	2.5e-07
155	TR	A0A926AJL4	LexA repressor OS=Armatimonadota bacterium OX=2033014 GN=lexA PE=3 SV=1	Armatimonadota bacterium	206	144	31.2	50.4	2.5e-07
156	TR	A0A174EGY2	LexA repressor OS=Blautia obeum OX=40520 GN=lexA PE=3 SV=1	Blautia obeum	206	144	36.5	56.7	2.5e-07
157	TR	A0A074M9L0	LexA repressor OS=Erythrobacter longus OX=1044 GN=lexA PE=3 SV=1	Erythrobacter longus	232	145	28.6	46.4	2.5e-07
158	TR	A0A924N0Q0	LexA repressor OS=Caulobacter sp. OX=78 GN=lexA PE=3 SV=1	Caulobacter sp.	233	145	38.5	58.2	2.6e-07
159	TR	A0A2U1WTX2	LexA repressor OS=Azospirillum sp. TSO22-1 OX=716789 GN=lexA PE=3 SV=1	Azospirillum sp. TSO22-1	236	145	41.8	56	2.6e-07
160	TR	A0A371J6M5	LexA repressor OS=Romboutsia weinsteinii OX=2020949 GN=lexA PE=3 SV=1	Romboutsia weinsteinii	211	144	35.8	55	2.7e-07
161	SP	B8I2Q1	LexA repressor OS=Ruminiclostridium cellulolyticum (strain ATCC 35319 / DSM 5812 / JCM 6584 / H10) OX=394503 GN=lexA PE=3 SV=1	Ruminiclostridium cellulolyticum (strain ATCC 35319 / DSM 5812 / JCM 6584 / H10)	215	144	31.2	47.5	2.8e-07
162	TR	A0A926E8X2	LexA repressor OS=Lentihominibacter hominis OX=2763645 GN=lexA PE=3 SV=1	Lentihominibacter hominis	222	144	32.1	50.7	3.1e-07
163	TR	A0A1M5VP89	LexA repressor OS=Clostridium grantii DSM 8605 OX=1121316 GN=lexA PE=3 SV=1	Clostridium grantii DSM 8605	200	143	37.9	54	3.1e-07
164	TR	K9HQU2	LexA repressor OS=Caenispirillum salinarum AK4 OX=1238182 GN=lexA PE=3 SV=1	Caenispirillum salinarum AK4	253	145	42.9	54.9	3.1e-07
165	TR	V9HG66	LexA repressor OS=Clostridium sp. 7_2_43FAA OX=457396 GN=lexA PE=3 SV=1	Clostridium sp. 7_2_43FAA	201	143	34.8	57.3	3.2e-07
166	TR	A0A1I1H5J4	LexA repressor OS=Clostridium uliginosum OX=119641 GN=lexA PE=3 SV=1	Clostridium uliginosum	202	143	32.6	56.2	3.2e-07
167	TR	A0A143BIV3	LexA repressor OS=Gemmatimonas phototrophica OX=1379270 GN=lexA PE=3 SV=1	Gemmatimonas phototrophica	202	143	33.3	55.6	3.2e-07
168	TR	A0A1M6FKV0	LexA repressor OS=Clostridium cavendishii DSM 21758 OX=1121302 GN=lexA PE=3 SV=1	Clostridium cavendishii DSM 21758	202	143	34.8	53.9	3.2e-07
169	TR	A0A949U3J8	LexA repressor OS=Clostridium thailandense OX=2794346 GN=lexA PE=3 SV=1	Clostridium thailandense	202	143	36.4	54.5	3.2e-07
170	SP	Q8XL81	LexA repressor OS=Clostridium perfringens (strain 13 / Type A) OX=195102 GN=lexA PE=3 SV=1	Clostridium perfringens (strain 13 / Type A)	203	143	35.6	53.3	3.2e-07
171	TR	A0A2M8TGN9	LexA repressor OS=Clostridium sp. CT7 OX=2052574 GN=lexA PE=3 SV=1	Clostridium sp. CT7	203	143	36	55.1	3.2e-07
172	TR	Q38327	CI repressor OS=Lactococcus phage BK5-T OX=31754 PE=2 SV=1	Lactococcus phage BK5-T	297	146	24	46.1	3.3e-07
173	TR	A0A7W7K6A4	LexA repressor OS=Novosphingobium chloroacetimidivorans OX=1428314 GN=lexA PE=3 SV=1	Novosphingobium chloroacetimidivorans	228	144	30.5	48.9	3.3e-07
174	SP	A0Q0N2	LexA repressor OS=Clostridium novyi (strain NT) OX=386415 GN=lexA PE=3 SV=1	Clostridium novyi (strain NT)	204	143	35.1	52.1	3.3e-07
175	TR	A0A6M4GWY3	LexA repressor OS=Usitatibacter rugosus OX=2732067 GN=lexA_2 PE=3 SV=1	Usitatibacter rugosus	204	143	27.5	45.6	3.3e-07
176	TR	A0A1G6ALU7	LexA repressor OS=Eubacterium oxidoreducens OX=1732 GN=lexA PE=3 SV=1	Eubacterium oxidoreducens	204	143	33.7	57.7	3.3e-07
177	TR	A0A5C0SC76	LexA repressor OS=Crassaminicella thermophila OX=2599308 GN=lexA PE=3 SV=1	Crassaminicella thermophila	204	143	35.9	57.6	3.3e-07
178	TR	A0A3A9GTF5	LexA repressor OS=Roseburia sp. 1XD42-69 OX=2320088 GN=lexA PE=3 SV=1	Roseburia sp. 1XD42-69	204	143	33.7	60.2	3.3e-07
179	TR	A0A3A9EV70	LexA repressor OS=bacterium 1XD8-76 OX=2320115 GN=lexA PE=3 SV=1	bacterium 1XD8-76	204	143	34	55.3	3.3e-07
180	TR	A0A192D6H4	LexA repressor OS=Erythrobacter neustonensis OX=1112 GN=lexA PE=3 SV=1	Erythrobacter neustonensis	229	144	29.3	46.6	3.3e-07
181	TR	A0A918VFR8	LexA repressor OS=Novosphingobium arvoryzae OX=1256514 GN=lexA PE=3 SV=1	Novosphingobium arvoryzae	229	144	28.8	46.2	3.3e-07
182	TR	R9JC78	LexA repressor OS=Lachnospiraceae bacterium 28-4 OX=397287 GN=lexA PE=3 SV=1	Lachnospiraceae bacterium 28-4	205	143	34.8	56.5	3.3e-07
183	TR	A0A923LC42	LexA repressor OS=Anaerosacchariphilus hominis OX=2763017 GN=lexA PE=3 SV=1	Anaerosacchariphilus hominis	205	143	34.4	58.9	3.3e-07
184	TR	A0A173YIG5	LexA repressor OS=Dorea longicatena OX=88431 GN=lexA PE=3 SV=1	Dorea longicatena	205	143	32.3	55.6	3.3e-07
185	TR	R6K466	LexA repressor OS=Eubacterium sp. CAG:248 OX=1262885 GN=lexA PE=3 SV=1	Eubacterium sp. CAG:248	206	143	34.4	56.7	3.4e-07
186	TR	A0A173WWH2	LexA repressor OS=Blautia wexlerae OX=418240 GN=lexA_1 PE=3 SV=1	Blautia wexlerae	206	143	32.7	56.6	3.4e-07
187	TR	A0A069RDV6	LexA repressor OS=Peptoclostridium litorale DSM 5388 OX=1121324 GN=lexA PE=3 SV=1	Peptoclostridium litorale DSM 5388	207	143	34.7	61.1	3.4e-07
188	SP	Q2NA93	LexA repressor OS=Erythrobacter litoralis (strain HTCC2594) OX=314225 GN=lexA PE=3 SV=1	Erythrobacter litoralis (strain HTCC2594)	233	144	27.9	48.3	3.5e-07
189	TR	A0A924DLW0	LexA repressor OS=Bacteriovorax sp. OX=2608087 GN=lexA PE=3 SV=1	Bacteriovorax sp.	208	143	35.6	51.5	3.5e-07
190	TR	R5BUJ5	LexA repressor OS=Blautia hydrogenotrophica CAG:147 OX=1263061 GN=lexA PE=3 SV=1	Blautia hydrogenotrophica CAG:147	208	143	36.7	56.7	3.5e-07
191	TR	A3WC12	LexA repressor OS=Erythrobacter sp. NAP1 OX=237727 GN=lexA PE=3 SV=1	Erythrobacter sp. NAP1	234	144	28.9	46.9	3.5e-07
192	SP	B0SYZ8	LexA repressor OS=Caulobacter sp. (strain K31) OX=366602 GN=lexA PE=3 SV=1	Caulobacter sp. (strain K31)	235	144	37.4	59.3	3.5e-07
193	TR	A0A545TPJ0	LexA repressor OS=Denitrobaculum tricleocarpae OX=2591009 GN=lexA PE=3 SV=1	Denitrobaculum tricleocarpae	235	144	40.6	53.1	3.5e-07
194	TR	A0A1S9ACW3	LexA repressor OS=Massilia sp. KIM OX=1955422 GN=lexA PE=3 SV=1	Massilia sp. KIM	210	143	36.4	55.5	3.6e-07
195	TR	A0A0Q5HR71	LexA repressor OS=Massilia sp. Leaf139 OX=1736272 GN=lexA PE=3 SV=1	Massilia sp. Leaf139	215	143	37.3	56.4	3.8e-07
196	TR	A0A2A7MIZ1	LexA repressor OS=Clostridium neonatale OX=137838 GN=lexA PE=3 SV=1	Clostridium neonatale	202	142	32.6	58.7	4.4e-07
197	TR	A0A0F7JVJ5	LexA repressor OS=Sedimenticola thiotaurini OX=1543721 GN=lexA PE=3 SV=1	Sedimenticola thiotaurini	202	142	32.8	44.5	4.4e-07
198	TR	A0A1I2J9M1	LexA repressor OS=Clostridium cadaveris OX=1529 GN=lexA PE=3 SV=1	Clostridium cadaveris	202	142	33.7	53.9	4.4e-07
199	TR	A0A1T2L450	LexA repressor OS=Solemya pervernicosa gill symbiont OX=642797 GN=lexA PE=3 SV=1	Solemya pervernicosa gill symbiont	203	142	31.3	48.1	4.4e-07
200	TR	A0A918PJ59	LexA repressor OS=Novosphingobium colocasiae OX=1256513 GN=lexA PE=3 SV=1	Novosphingobium colocasiae	228	143	27.5	46.6	4.5e-07
201	TR	A0A1Y4IC29	LexA repressor OS=Lachnoclostridium sp. An196 OX=1965583 GN=lexA PE=3 SV=1	Lachnoclostridium sp. An196	204	142	33.9	57.1	4.5e-07
202	TR	F7V653	LexA repressor OS=Clostridium sp. (strain SY8519) OX=1042156 GN=LexA PE=3 SV=1	Clostridium sp. (strain SY8519)	204	142	33.3	57	4.5e-07
203	TR	A0A1U7M9P8	LexA repressor OS=Tissierella creatinophila DSM 6911 OX=1123403 GN=lexA_1 PE=3 SV=1	Tissierella creatinophila DSM 6911	205	142	38.2	58.4	4.5e-07
204	TR	A0A926ILD1	LexA repressor OS=Paratissierella segnis OX=2763679 GN=lexA PE=3 SV=1	Paratissierella segnis	205	142	37.4	59.3	4.5e-07
205	TR	A0A265Q9N3	LexA repressor OS=Tissierella sp. P1 OX=1280483 GN=lexA PE=3 SV=1	Tissierella sp. P1	205	142	40.9	58	4.5e-07
206	TR	S0JGU6	LexA repressor OS=Eubacterium sp. 14-2 OX=1235790 GN=lexA PE=3 SV=1	Eubacterium sp. 14-2	205	142	32.1	58	4.5e-07
207	TR	A0A844Q8I5	LexA repressor OS=Planococcaceae bacterium Storch 2/2-2 OX=1907194 GN=lexA PE=3 SV=1	Planococcaceae bacterium Storch 2/2-2	205	142	35	53	4.5e-07
208	TR	A0A1G5HVB3	LexA repressor OS=Butyrivibrio sp. INlla14 OX=1520808 GN=lexA PE=3 SV=1	Butyrivibrio sp. INlla14	205	142	34.4	54.4	4.5e-07
209	TR	R6BZ65	LexA repressor OS=Clostridium sp. CAG:510 OX=1262816 GN=lexA PE=3 SV=1	Clostridium sp. CAG:510	205	142	32.3	55.9	4.5e-07
210	TR	R5WWD6	LexA repressor OS=Blautia sp. CAG:257 OX=1262756 GN=lexA PE=3 SV=1	Blautia sp. CAG:257	206	142	38	56.5	4.6e-07
211	TR	F7KAK6	LexA repressor OS=Lachnospiraceae bacterium 3_1_57FAA_CT1 OX=658086 GN=lexA PE=3 SV=1	Lachnospiraceae bacterium 3_1_57FAA_CT1	206	142	33.3	57.8	4.6e-07
212	TR	A0A844FG18	LexA repressor OS=Anaerosalibacter bizertensis OX=932217 GN=lexA PE=3 SV=1	Anaerosalibacter bizertensis	206	142	38.6	60.2	4.6e-07
213	TR	A0A7W5ZXK8	LexA repressor OS=Novosphingobium hassiacum OX=173676 GN=lexA PE=3 SV=1	Novosphingobium hassiacum	232	143	41.4	56.3	4.7e-07
214	SP	A4IMK1	LexA repressor OS=Geobacillus thermodenitrificans (strain NG80-2) OX=420246 GN=lexA PE=3 SV=1	Geobacillus thermodenitrificans (strain NG80-2)	207	142	38.5	56	4.7e-07
215	TR	A0A0Q8FZ69	LexA repressor OS=Caulobacter sp. Root655 OX=1736578 GN=lexA PE=3 SV=1	Caulobacter sp. Root655	235	143	37.4	58.2	4.8e-07
216	TR	V5WLZ5	LexA repressor OS=Salinispira pacifica OX=1307761 GN=lexA PE=3 SV=1	Salinispira pacifica	212	142	27.8	52.6	5e-07
217	TR	S6BCS6	LexA repressor OS=endosymbiont of unidentified scaly snail isolate Monju OX=1248727 GN=lexA PE=3 SV=1	endosymbiont of unidentified scaly snail isolate Monju	214	142	39.8	58.1	5.1e-07
218	TR	A0A843RJX1	LexA repressor OS=Kiloniellaceae bacterium OX=2480820 GN=lexA PE=3 SV=1	Kiloniellaceae bacterium	243	143	40.9	53.8	5.2e-07
219	TR	A0A7X4W3V8	Repressor LexA OS=Halomonas alimentaria OX=147248 GN=lexA PE=3 SV=1	Halomonas alimentaria	160	139	34.7	55.1	5.7e-07
220	TR	A0A286GFZ9	LexA repressor OS=Caenispirillum bisanense OX=414052 GN=lexA PE=3 SV=1	Caenispirillum bisanense	251	143	41.8	53.8	5.7e-07
221	TR	A0A841RHR5	LexA repressor OS=Spirochaeta isovalerica OX=150 GN=lexA PE=3 SV=1	Spirochaeta isovalerica	199	141	31.6	55.8	5.7e-07
222	TR	A0A2T0BBX7	LexA repressor OS=Clostridium vincentii OX=52704 GN=lexA PE=3 SV=1	Clostridium vincentii	201	141	33.7	55.1	5.9e-07
223	TR	A0A6I1MLA2	LexA repressor OS=Clostridium tarantellae OX=39493 GN=lexA PE=3 SV=1	Clostridium tarantellae	202	141	31.5	54.3	5.9e-07
224	TR	N9WGS2	LexA repressor OS=Clostridium thermobutyricum OX=29372 GN=lexA PE=3 SV=1	Clostridium thermobutyricum	202	141	35.2	54.9	5.9e-07
225	TR	A0A381J7R1	LexA repressor OS=Clostridium putrefaciens OX=99675 GN=lexA PE=3 SV=1	Clostridium putrefaciens	202	141	33.3	52.6	5.9e-07
226	TR	A0A2K2G599	LexA repressor OS=Novosphingobium guangzhouense OX=1850347 GN=lexA PE=3 SV=1	Novosphingobium guangzhouense	228	142	26.7	48.1	6.1e-07
227	TR	F8EY21	LexA repressor OS=Gracilinema caldarium (strain ATCC 51460 / DSM 7334 / H1) OX=744872 GN=lexA PE=3 SV=1	Gracilinema caldarium (strain ATCC 51460 / DSM 7334 / H1)	204	141	29.7	48.3	6.1e-07
228	TR	G7W958	LexA repressor OS=Desulfosporosinus orientis (strain ATCC 19365 / DSM 765 / NCIMB 8382 / VKM B-1628 / Singapore I) OX=768706 GN=lexA PE=3 SV=1	Desulfosporosinus orientis (strain ATCC 19365 / DSM 765 / NCIMB 8382 / VKM B-1628 / Singapore I)	204	141	32.3	59.1	6.1e-07
229	TR	F0Z1G9	LexA repressor OS=Clostridium sp. D5 OX=556261 GN=lexA PE=3 SV=1	Clostridium sp. D5	204	141	33.9	56.2	6.1e-07
230	TR	A0A0M3TAC2	LexA repressor OS=Altererythrobacter epoxidivorans OX=361183 GN=lexA PE=3 SV=1	Altererythrobacter epoxidivorans	229	142	28.6	47.6	6.1e-07
231	TR	F3AII2	LexA repressor OS=Lachnospiraceae bacterium 9_1_43BFAA OX=658088 GN=lexA PE=3 SV=1	Lachnospiraceae bacterium 9_1_43BFAA	205	141	34.7	59.2	6.2e-07
232	TR	A0A1G5V3G5	LexA repressor OS=Lachnospiraceae bacterium G11 OX=1200747 GN=lexA PE=3 SV=1	Lachnospiraceae bacterium G11	205	141	33.3	54.8	6.2e-07
233	TR	R6QGB2	LexA repressor OS=Eubacterium sp. CAG:274 OX=1262888 GN=lexA PE=3 SV=1	Eubacterium sp. CAG:274	206	141	33.3	54.9	6.3e-07
234	TR	A0A373NDA1	LexA repressor OS=Ruminococcus sp. AF31-8BH OX=2293174 GN=lexA PE=3 SV=1	Ruminococcus sp. AF31-8BH	206	141	35.7	58.2	6.3e-07
235	TR	A0A3E3IAE3	LexA repressor OS=Eisenbergiella massiliensis OX=1720294 GN=lexA PE=3 SV=1	Eisenbergiella massiliensis	206	141	31.5	56.5	6.3e-07
236	TR	R5JLW1	LexA repressor OS=Coprococcus sp. CAG:782 OX=1262863 GN=lexA PE=3 SV=1	Coprococcus sp. CAG:782	207	141	35.2	57.1	6.4e-07
237	SP	Q187P1	LexA repressor OS=Clostridioides difficile (strain 630) OX=272563 GN=lexA PE=3 SV=2	Clostridioides difficile (strain 630)	211	141	37.5	53.8	6.7e-07
238	TR	K2JJ41	LexA repressor OS=Oceanibaculum indicum P24 OX=1207063 GN=lexA PE=3 SV=1	Oceanibaculum indicum P24	239	142	40.2	54.6	6.8e-07
239	TR	F9UAD8	Peptidase S24/S26A/S26B, conserved region OS=Thiocapsa marina 5811 OX=768671 GN=ThimaDRAFT_1890 PE=3 SV=1	Thiocapsa marina 5811	157	138	36.6	53.5	7.3e-07
240	TR	A0A1I4Y4N2	LexA repressor OS=Proteiniclasticum ruminis OX=398199 GN=lexA PE=3 SV=1	Proteiniclasticum ruminis	220	141	29.6	47.2	7.5e-07
241	TR	A0A0H0XMY5	LexA repressor OS=Aurantiacibacter marinus OX=874156 GN=lexA PE=3 SV=1	Aurantiacibacter marinus	221	141	28.5	46.8	7.6e-07
242	TR	A0A0P9C5Y7	LexA repressor OS=Thiohalorhabdus denitrificans OX=381306 GN=lexA PE=3 SV=1	Thiohalorhabdus denitrificans	200	140	38.7	54.8	7.9e-07
243	TR	A0A939H3K7	LexA repressor OS=Proteiniclasticum aestuarii OX=2817862 GN=lexA PE=3 SV=1	Proteiniclasticum aestuarii	201	140	30.4	45.6	8e-07
244	TR	A0A1D8GQX3	LexA repressor OS=Geosporobacter ferrireducens OX=1424294 GN=lexA PE=3 SV=1	Geosporobacter ferrireducens	201	140	31.3	45.2	8e-07
245	TR	A0A934HV28	LexA repressor OS=Clostridium aciditolerans OX=339861 GN=lexA PE=3 SV=1	Clostridium aciditolerans	202	140	36.4	54.5	8.1e-07
246	TR	A0A1E8F291	LexA repressor OS=Clostridium acetireducens DSM 10703 OX=1121290 GN=lexA PE=3 SV=1	Clostridium acetireducens DSM 10703	202	140	34.8	56.2	8.1e-07
247	TR	L0F7X6	LexA repressor OS=Desulfitobacterium dichloroeliminans (strain LMG P-21439 / DCA1) OX=871963 GN=lexA PE=3 SV=1	Desulfitobacterium dichloroeliminans (strain LMG P-21439 / DCA1)	202	140	35.1	55.7	8.1e-07
248	TR	C6PTQ7	LexA repressor OS=Clostridium carboxidivorans P7 OX=536227 GN=lexA PE=3 SV=1	Clostridium carboxidivorans P7	202	140	35.2	54.5	8.1e-07
249	TR	A0A7G6E0L6	LexA repressor OS=Thermanaerosceptrum fracticalcis OX=1712410 GN=lexA PE=3 SV=1	Thermanaerosceptrum fracticalcis	202	140	35.2	58.2	8.1e-07
250	TR	A0A8A0RSH8	LexA repressor OS=Koleobacter methoxysyntrophicus OX=2751313 GN=lexA PE=3 SV=1	Koleobacter methoxysyntrophicus	203	140	34	59.6	8.2e-07

## Sheet: B43P2CDS43
Hit	DB	Accession	Description	Organism	Length	Score(Bits)	Identities(%)	Positives(%)	E()
1	TR	A0A0B7GZ31	Head decoration protein OS=Treponema phagedenis OX=162 GN=HPC63_00980 PE=4 SV=1	Treponema phagedenis	115	559	100	100	1.6e-72
2	TR	A0A1H9G6K4	Bacteriophage lambda head decoration protein D OS=Treponema bryantii OX=163 GN=SAMN04487977_104299 PE=4 SV=1	Treponema bryantii	124	108	36.5	51.9	0.00045
3	TR	E5Y2H0	Uncharacterized protein OS=Bilophila wadsworthia (strain 3_1_6) OX=563192 GN=HMPREF0179_00381 PE=4 SV=1	Bilophila wadsworthia (strain 3_1_6)	134	93	25.4	46.2	0.078
4	TR	A0A923SL82	DUF5050 domain-containing protein OS=Lentihominibacter faecis OX=2764712 GN=H8876_02150 PE=4 SV=1	Lentihominibacter faecis	466	93	31.4	44.1	0.18
5	TR	A0A6J5FC24	IS5 family transposase ISRso1 OS=Paraburkholderia humisilvae OX=627669 GN=LMG29542_08713 PE=4 SV=1	Paraburkholderia humisilvae	249	90	34.3	48	0.4
6	TR	A0A1M6KY63	Phage tail tape measure protein, TP901 family, core region OS=Clostridium amylolyticum OX=1121298 GN=SAMN05444401_3541 PE=4 SV=1	Clostridium amylolyticum	1003	86	30.2	52.6	1.7
7	TR	A0A9N9S7E2	Genome assembly, chromosome: 1 OS=Phaedon cochleariae OX=80249 GN=PHAECO_LOCUS1103 PE=4 SV=1	Phaedon cochleariae	245	85	24	45	1.9
8	TR	A0A1R0GWQ8	AP complex subunit beta OS=Smittium mucronatum OX=133383 GN=AYI68_g4622 PE=3 SV=1	Smittium mucronatum	632	85	34.4	54.1	2.2
9	TR	A0A0C3AYV9	Uncharacterized protein OS=Serendipita vermifera MAFF 305830 OX=933852 GN=M408DRAFT_331802 PE=4 SV=1	Serendipita vermifera MAFF 305830	223	83	39.2	54.9	3.3
10	TR	N6X4F1	Head decoration protein OS=Thauera sp. 27 OX=305700 GN=B447_17621 PE=4 SV=1	Thauera sp. 27	124	81	25.4	47.5	3.5
11	TR	A0A0C3APW7	Uncharacterized protein (Fragment) OS=Serendipita vermifera MAFF 305830 OX=933852 GN=M408DRAFT_109219 PE=4 SV=1	Serendipita vermifera MAFF 305830	276	83	39.2	54.9	3.6
12	TR	A0A4Q5N602	Methyl-accepting chemotaxis protein OS=Cellulomonas sp. HLT2-17 OX=1259133 GN=EUA98_07545 PE=3 SV=1	Cellulomonas sp. HLT2-17	545	83	29.8	48.8	4
13	TR	A0A7X6S3J4	DAK2 domain-containing protein OS=Periweissella fabalis OX=1070421 GN=HF964_07720 PE=4 SV=1	Periweissella fabalis	558	82	26.1	50.5	5.5
14	TR	A0A3S2X8M2	serine-type D-Ala-D-Ala carboxypeptidase OS=Niallia taxi OX=2499688 GN=EM808_12055 PE=3 SV=1	Niallia taxi	678	82	40.7	52.7	5.6
15	TR	A0A3R7KWA7	WW domain-containing protein OS=Trypanosoma conorhini OX=83891 GN=Tco025E_05187 PE=4 SV=1	Trypanosoma conorhini	966	82	36.4	54.5	5.8
16	TR	H4FCF9	DUF5801 domain-containing protein (Fragment) OS=Rhizobium sp. PDO1-076 OX=1125979 GN=PDO_3172 PE=4 SV=1	Rhizobium sp. PDO1-076	1539	82	33.9	50.8	5.9
17	TR	A0A6H5IR98	Reverse transcriptase domain-containing protein OS=Trichogramma brassicae OX=86971 GN=TBRA_LOCUS11733 PE=4 SV=1	Trichogramma brassicae	214	81	35.5	57.9	6.1
18	TR	A0A6S6R8J8	Methyltransferase FkbM domain-containing protein OS=Anaerocolumna cellulosilytica OX=433286 GN=acsn021_39860 PE=4 SV=1	Anaerocolumna cellulosilytica	309	81	27	49.4	6.9
19	TR	A0A6H5IR81	Reverse transcriptase domain-containing protein OS=Trichogramma brassicae OX=86971 GN=TBRA_LOCUS11736 PE=4 SV=1	Trichogramma brassicae	407	81	35.5	57.9	7.2
20	TR	A0A919P3H4	Methyl-accepting chemotaxis protein OS=Cellulomonas chitinilytica OX=398759 GN=Cch01nite_33710 PE=3 SV=1	Cellulomonas chitinilytica	540	81	29.1	51.9	7.5
21	TR	A0A514BR60	Polyribonucleotide nucleotidyltransferase OS=Lysobacter alkalisoli OX=2591633 GN=pnp PE=3 SV=1	Lysobacter alkalisoli	702	81	41.9	62.8	7.7
22	TR	A0A1C7GTM1	Uncharacterized protein OS=Hungateiclostridiaceae bacterium KB18 OX=1834198 GN=A4V00_13120 PE=4 SV=1	Hungateiclostridiaceae bacterium KB18	311	80	30	48.8	9.3
23	TR	A0A835UH21	Pentatricopeptide repeat-containing protein OS=Vanilla planifolia OX=51239 GN=HPP92_020508 PE=4 SV=1	Vanilla planifolia	345	80	32.6	48.3	9.5
24	TR	A0A975XW48	CZB domain-containing protein OS=Azospira inquinata OX=2785627 GN=Azoinq_10355 PE=3 SV=1	Azospira inquinata	376	80	26.5	49	9.7
25	TR	A0A553JZL3	Glucuronyl hydrolase OS=Tessaracoccus rhinocerotis OX=1689449 GN=FOJ82_11545 PE=3 SV=1	Tessaracoccus rhinocerotis	395	80	33.8	52.3	9.8

[truncated: 10 more sheets: B43P2CDS44, B43P2CDS46, B43P2CDS50, B43P2CDS54, B43P2CDS57, B43P2CDS67, B43P2CDS68, B43P2CDS69, B43P2CDS70, B43P2CDS73]
