# Supplementary material for: Genomic and taxonomic evaluation of 38 Treponema prophage sequences
Source: BMC Genomics. 2024 Jun 1;25:549. doi: 10.1186/s12864-024-10461-5 (PMC11144348; doi:10.1186/s12864-024-10461-5)
Supplement: Supplementary file 4 — Additional file 4. KS1P6 additional annotations. The file shows the results from UniProt and BLASTp for the hypothetical protein coding sequences in the prophage sequence [file 12864_2024_10461_MOESM4_ESM.xlsx]

## Sheet: KS1P6 additional annotations
KS1P6 additional annotations -
The file shows the results from UniProt and BLASTp for the hypothetical protein coding sequences in the prophage sequence

## Sheet: CDS12
Description	Scientific Name	Max Score	Total Score	Query Cover	E value	Per. ident	Acc. Len	Accession
apolipoprotein A1/A4/E family protein [Treponema phagedenis]	Treponema phagedenis	869	869	1	0	100	419	WP_174897129.1
hypothetical protein [Treponema phagedenis]	Treponema phagedenis	817	817	1	0	94.51	433	WP_148889549.1
apolipoprotein A1/A4/E family protein [Treponema phagedenis]	Treponema phagedenis	809	809	1	0	93.32	433	WP_206172470.1
hypothetical protein [Treponema phagedenis]	Treponema phagedenis	806	806	0.99	0	94.24	438	WP_024751927.1
hypothetical protein [Treponema phagedenis]	Treponema phagedenis	793	793	1	0	94.51	433	WP_148879777.1
hypothetical protein [Treponema phagedenis]	Treponema phagedenis	788	788	0.99	0	94.48	438	WP_177331503.1
hypothetical protein [Treponema phagedenis]	Treponema phagedenis	786	786	0.99	0	94.24	438	WP_176978546.1
hypothetical protein [Treponema phagedenis]	Treponema phagedenis	781	781	0.99	0	91.13	435	WP_149162764.1
apolipoprotein A1/A4/E family protein [Treponema phagedenis]	Treponema phagedenis	705	705	0.99	0	84.89	391	WP_176978589.1
hypothetical protein [Treponema phagedenis]	Treponema phagedenis	669	669	0.99	0	83.65	391	WP_148884061.1
hypothetical protein [Treponema phagedenis]	Treponema phagedenis	639	639	0.99	0	81.01	391	WP_148884531.1
hypothetical protein [Treponema phagedenis]	Treponema phagedenis	570	570	0.78	0	88.45	310	WP_206172916.1
hypothetical protein [Treponema phagedenis]	Treponema phagedenis	445	445	0.57	2e-153	87.45	257	WP_002695956.1
hypothetical protein [Treponema phagedenis]	Treponema phagedenis	442	442	0.55	1e-152	95.24	236	WP_044634273.1
hypothetical protein [Treponema phagedenis]	Treponema phagedenis	204	204	0.32	5e-61	79.56	112	WP_002695954.1
TPA: hypothetical protein [Caudoviricetes sp.]	Caudoviricetes sp.	188	188	0.61	1e-51	39.39	349	DAO73812.1
TPA: hypothetical protein [Bacteriophage sp.]	Bacteriophage sp.	189	189	0.62	2e-51	40.3	436	DAE77476.1
hypothetical protein [Treponema phagedenis]	Treponema phagedenis	149	149	0.18	2e-40	94.94	79	WP_044634272.1
TPA: short tail fiber protein [Caudoviricetes sp.]	Caudoviricetes sp.	106	106	0.28	7e-22	50.83	280	DAI53082.1
ATP synthase F0 subunit B [Treponema vincentii]	Treponema vincentii	106	106	0.28	8e-22	50.83	280	WP_162663164.1
TPA: hypothetical protein [Caudoviricetes sp.]	Caudoviricetes sp.	104	104	0.28	1e-21	50.83	221	DAN25555.1
apolipoprotein A1/A4/E family protein [Treponema vincentii]	Treponema vincentii	109	109	0.27	2e-21	49.57	640	WP_212565026.1
hypothetical protein [Treponema sp. OMZ 787]	Treponema sp. OMZ 787	105	105	0.33	3e-21	41.33	318	WP_253722770.1
hypothetical protein [Treponema sp. OMZ 855]	Treponema sp. OMZ 855	104	104	0.28	6e-21	50	308	WP_253673687.1
hypothetical protein [Treponema denticola]	Treponema denticola	104	104	0.36	8e-21	39.02	302	WP_010697705.1
hypothetical protein [uncultured Treponema sp.]	uncultured Treponema sp.	104	104	0.35	8e-21	43.92	311	WP_315449534.1
TPA: hypothetical protein [Caudoviricetes sp.]	Caudoviricetes sp.	103	103	0.31	1e-20	47.01	280	DAP59636.1
apolipoprotein A1/A4/E family protein [Treponema denticola]	Treponema denticola	101	101	0.25	2e-19	52.38	347	WP_253688327.1
hypothetical protein CR988_02285 [Treponema sp.]	Treponema sp.	95.9	95.9	0.35	7e-18	41.77	293	PIE98652.1
TPA: putative tail fiber protein [Caudoviricetes sp.]	Caudoviricetes sp.	93.6	93.6	0.24	3e-17	45.54	275	DAN59780.1
hypothetical protein [uncultured Treponema sp.]	uncultured Treponema sp.	93.6	93.6	0.24	3e-17	45.54	275	WP_315449849.1
TPA: hypothetical protein [Caudoviricetes sp.]	Caudoviricetes sp.	88.6	137	0.41	2e-15	41.51	277	DAI37138.1
hypothetical protein [Treponema denticola]	Treponema denticola	88.2	88.2	0.28	7e-15	45.45	358	WP_303934871.1
apolipoprotein A1/A4/E family protein [Treponema denticola]	Treponema denticola	85.5	85.5	0.22	2e-13	52.69	659	WP_255810210.1
hypothetical protein [Treponema vincentii]	Treponema vincentii	52.8	52.8	0.1	7e-05	65.91	60	WP_162663195.1
hypothetical protein [Chitinophaga horti]	Chitinophaga horti	52.8	52.8	0.18	0.002	33.75	279	WP_264279554.1
hypothetical protein [unclassified Undibacterium]	unclassified Undibacterium	53.5	53.5	0.19	0.003	39.51	715	WP_322247910.1
phage tail protein [Undibacterium crateris]	Undibacterium crateris	52	52	0.17	0.012	42.47	1569	WP_162019319.1
hypothetical protein [Chromobacterium amazonense]	Chromobacterium amazonense	49.7	49.7	0.2	0.047	31.03	700	WP_071110829.1

## Sheet: CDS13
Hit	DB	Accession	Description	Organism	Length	Score(Bits)	Identities(%)	Positives(%)	E()
1	TR	A0A0B7GST5	Fibronectin type III domain protein OS=Treponema phagedenis OX=162 GN=TPHV1_10235 PE=4 SV=1	Treponema phagedenis	277	1426	97.4	98.5	0
2	TR	A0A0B7GV90	Fibronectin type III domain protein OS=Treponema phagedenis OX=162 GN=TPHV1_10234 PE=4 SV=1	Treponema phagedenis	204	1003	97.5	99	4e-127
3	TR	A0A0B7GST2	Uncharacterized protein OS=Treponema phagedenis OX=162 GN=TPHV1_10230 PE=4 SV=1	Treponema phagedenis	126	661	98.4	99.2	3.3e-78
4	TR	Q73NL1	Tail fiber domain protein OS=Treponema denticola (strain ATCC 35405 / DSM 14222 / CIP 103919 / JCM 8153 / KCTC 15104) OX=243275 GN=TDE_1141 PE=4 SV=1	Treponema denticola (strain ATCC 35405 / DSM 14222 / CIP 103919 / JCM 8153 / KCTC 15104)	527	472	39.5	57.2	5.9e-47
5	TR	A0A0B7GQ71	Uncharacterized protein OS=Treponema phagedenis OX=162 GN=TPHV1_10231 PE=4 SV=1	Treponema phagedenis	83	411	98.7	100	7.1e-44
6	TR	A0A0B7GPS9	Uncharacterized protein OS=Treponema phagedenis OX=162 GN=TPHV1_10232 PE=4 SV=1	Treponema phagedenis	97	381	98.7	100	1.3e-39
7	TR	A0A0B7GQ74	Uncharacterized protein OS=Treponema phagedenis OX=162 GN=TPHV1_10236 PE=4 SV=1	Treponema phagedenis	83	310	77	81.1	3.2e-30
8	TR	A0A0B7GSR0	Uncharacterized protein OS=Treponema phagedenis OX=162 GN=TPHV1_20216 PE=4 SV=1	Treponema phagedenis	637	206	32.6	48	4.7e-13
9	TR	A0A0B7GUD8	Uncharacterized protein OS=Treponema phagedenis OX=162 GN=TPHV1_10233 PE=4 SV=1	Treponema phagedenis	102	179	81	88.1	2.8e-12
10	TR	A0A4R8GZN8	Prophage tail endopeptidase domain-containing protein OS=Orenia marismortui OX=46469 GN=C7959_10855 PE=4 SV=1	Orenia marismortui	1083	172	23.6	39.7	7.5e-09
11	TR	A0A974XNS4	InlB B-repeat-containing protein OS=Alkalibacter rhizosphaerae OX=2815577 GN=J0B03_04115 PE=4 SV=1	Alkalibacter rhizosphaerae	880	128	35.6	49	0.0011
12	TR	F5LDD4	Fibronectin type III domain protein OS=Paenibacillus sp. HGF7 OX=944559 GN=HMPREF9413_1515 PE=4 SV=1	Paenibacillus sp. HGF7	345	120	32.2	47	0.0055
13	TR	A0A1H3PWT5	Endoglucanase OS=Evansella caseinilytica OX=1503961 GN=SAMN05421736_105244 PE=3 SV=1	Evansella caseinilytica	999	118	34	47.9	0.018
14	TR	A0A172ZN89	Glucanase OS=Paenibacillus bovis OX=1616788 GN=AR543_07135 PE=3 SV=1	Paenibacillus bovis	714	117	25	41.3	0.021
15	TR	A0A3N1XUS9	Fibronectin type 3 domain-containing protein OS=Mobilisporobacter senegalensis OX=1329262 GN=EDD66_10236 PE=4 SV=1	Mobilisporobacter senegalensis	512	114	21.6	37.9	0.041
16	TR	A0A553PDS4	protein-tyrosine-phosphatase OS=Tigriopus californicus OX=6832 GN=TCAL_11864 PE=3 SV=1	Tigriopus californicus	2009	114	24.2	39.2	0.058
17	TR	A0A1Y2EN84	HAUS augmin-like complex subunit 3 N-terminal domain-containing protein OS=Neocallimastix californiae OX=1754190 GN=LY90DRAFT_666849 PE=3 SV=1	Neocallimastix californiae	456	110	22.2	42.7	0.11
18	TR	A0A090ZBF3	Fibronectin type III domain protein OS=Paenibacillus macerans OX=44252 GN=DJ90_3851 PE=4 SV=1	Paenibacillus macerans	464	109	32.2	48.3	0.15
19	TR	A0A6V8M4J6	Beta-xylanase OS=Paenibacillus curdlanolyticus OX=59840 GN=xyn10E PE=3 SV=1	Paenibacillus curdlanolyticus	854	108	33.3	43.6	0.26
20	TR	A0A919YS55	Cellulose 1,4-beta-cellobiosidase OS=Paenibacillus montaniterrae OX=429341 GN=J40TS1_15750 PE=4 SV=1	Paenibacillus montaniterrae	993	108	27.9	51	0.26
21	TR	A0A4D6AUX2	Endopeptidase OS=Streptococcus phage Javan240 OX=2548064 GN=Javan240_0046 PE=4 SV=1	Streptococcus phage Javan240	1292	108	29.5	50	0.28
22	TR	A0A1Q8QXM6	N-acetylmuramoyl-L-alanine amidase OS=Desulfosporosinus metallidurans OX=1888891 GN=DSOL_1954 PE=4 SV=1	Desulfosporosinus metallidurans	1071	106	31.9	44.7	0.46
23	TR	B8FL98	Fibronectin type III domain protein OS=Desulfatibacillum aliphaticivorans OX=218208 GN=Dalk_3355 PE=4 SV=1	Desulfatibacillum aliphaticivorans	1151	106	31.2	49	0.47
24	TR	A0A4D6AYM3	Endopeptidase OS=Streptococcus phage Javan242 OX=2548066 GN=Javan242_0011 PE=4 SV=1	Streptococcus phage Javan242	1292	106	28.5	46.7	0.48
25	TR	A0A7H1VNY6	Fibronectin type-III domain-containing protein OS=Ruminiclostridium herbifermentans OX=2488810 GN=EHE19_000640 PE=4 SV=1	Ruminiclostridium herbifermentans	423	104	33	47.7	0.57
26	TR	A0A1M5QVV5	UPF0042 nucleotide-binding protein OS=Tepidibacter thalassicus DSM 15285 OX=1123350 GN=SAMN02744040_01117 PE=3 SV=1	Tepidibacter thalassicus DSM 15285	285	102	25.6	47.2	0.7
27	TR	A0A1T0B222	Phage tail collar domain-containing protein OS=[Haemophilus] felis OX=123822 GN=B0188_05810 PE=3 SV=1	[Haemophilus] felis	655	104	30.1	44.7	0.7
28	TR	A0A6G6XTA1	Antirestriction protein ArdA OS=Rhodococcus phage Dinger OX=2708634 GN=66 PE=4 SV=1	Rhodococcus phage Dinger	291	102	22.7	41.7	0.72
29	TR	A0A099SF68	Cell wall-binding protein OS=Desulfosporosinus sp. HMP52 OX=1487923 GN=DP73_02760 PE=4 SV=1	Desulfosporosinus sp. HMP52	911	104	25.8	45	0.77
30	TR	A0A7T8BBJ3	Uncharacterized protein OS=Breznakiella homolactica OX=2798577 GN=JFL75_04055 PE=4 SV=1	Breznakiella homolactica	260	101	41.4	60.3	0.82
31	TR	A0A916QGN9	Cellulose 1,4-beta-cellobiosidase OS=Insulibacter thermoxylanivorax OX=2749268 GN=PRECH8_13930 PE=4 SV=1	Insulibacter thermoxylanivorax	1003	103	26.2	46.1	1
32	TR	A0A142ERR3	Molybdopterin oxidoreductase OS=Algoriphagus sanaruensis OX=1727163 GN=AO498_15290 PE=4 SV=1	Algoriphagus sanaruensis	1026	103	22.8	37.9	1
33	TR	A0A430JBN7	S-layer protein OS=Paenibacillus whitsoniae OX=2496558 GN=EJQ19_17170 PE=4 SV=1	Paenibacillus whitsoniae	1411	103	30.9	43.3	1.1
34	TR	A0A2V4BMU8	Fibronectin type-III domain-containing protein OS=Flavobacterium cheongpyeongense OX=2212651 GN=DMB65_18325 PE=4 SV=1	Flavobacterium cheongpyeongense	1510	103	23.3	40.2	1.1
35	TR	A0A315ZG26	glucan endo-1,3-beta-D-glucosidase OS=Sediminitomix flava OX=379075 GN=BC781_101622 PE=3 SV=1	Sediminitomix flava	1676	103	23.2	40.9	1.1
36	TR	A0A8X6PPB9	protein-tyrosine-phosphatase OS=Nephila pilipes OX=299642 GN=PTPRO PE=4 SV=1	Nephila pilipes	809	102	32.7	46.9	1.3
37	TR	A0A1H4ME78	Por secretion system C-terminal sorting domain-containing protein OS=Tenacibaculum sp. MAR_2009_124 OX=1250059 GN=SAMN04489761_1839 PE=3 SV=1	Tenacibaculum sp. MAR_2009_124	948	102	32.6	49.4	1.3
38	TR	A0A949U039	Pentapeptide repeat-containing protein OS=Clostridium thailandense OX=2794346 GN=I6U48_23380 PE=4 SV=1	Clostridium thailandense	214	98	26.4	45.7	1.4
39	TR	A0A972JYP5	Uncharacterized protein OS=Paenibacillus foliorum OX=2654974 GN=GC093_11070 PE=4 SV=1	Paenibacillus foliorum	1663	102	33.3	43.8	1.5
40	TR	A0A229UMM5	Fibronectin type-III domain-containing protein OS=Paenibacillus rigui OX=554312 GN=CF651_19130 PE=4 SV=1	Paenibacillus rigui	546	101	31.5	45.7	1.5
41	TR	A0A8J7Z4R4	Large ribosomal subunit protein uL24 OS=Myxacorys almedinensis A OX=2690445 GN=rplX PE=3 SV=1	Myxacorys almedinensis A	115	93	30.4	60.7	1.6
42	TR	B8D1U7	glucan endo-1,3-beta-D-glucosidase OS=Halothermothrix orenii (strain H 168 / OCM 544 / DSM 9562) OX=373903 GN=Hore_04160 PE=3 SV=1	Halothermothrix orenii (strain H 168 / OCM 544 / DSM 9562)	1067	101	29.8	46.2	1.8
43	TR	A0A972GTA1	Probable pectate lyase C OS=Paenibacillus foliorum OX=2654974 GN=GC093_21435 PE=3 SV=1	Paenibacillus foliorum	1437	101	27.5	49.5	1.9
44	TR	A0A8X6QLZ8	Receptor-type tyrosine-protein phosphatase S (Fragment) OS=Nephila pilipes OX=299642 GN=PTPRS PE=4 SV=1	Nephila pilipes	285	98	31.6	45.9	2.2
45	TR	A0A4W3JS94	receptor protein-tyrosine kinase OS=Callorhinchus milii OX=7868 GN=LOC103174715 PE=4 SV=1	Callorhinchus milii	899	100	36	48	2.3
46	TR	A0A6P6YKI1	Neogenin-like OS=Dermatophagoides pteronyssinus OX=6956 GN=LOC113799339 PE=4 SV=1	Dermatophagoides pteronyssinus	979	100	34.4	49	2.3
47	TR	A0A2S0U9S2	Cellulose 1,4-beta-cellobiosidase OS=Paenibacillus sp. CAA11 OX=1532905 GN=DCC85_10150 PE=4 SV=1	Paenibacillus sp. CAA11	998	100	30.5	47.6	2.3
48	TR	A0A226NJ83	Fibronectin type-III domain-containing protein OS=Callipepla squamata OX=9009 GN=ASZ78_010713 PE=4 SV=1	Callipepla squamata	1401	100	22.1	38.7	2.5
49	TR	A0A6C2U0D6	Amylopullulanase OS=Pontiella desulfatans OX=2750659 GN=apu_4 PE=4 SV=1	Pontiella desulfatans	745	99	31.6	44.2	2.9
50	TR	A0A2W1LBR0	cellulase OS=Paenibacillus sambharensis OX=1803190 GN=DNH61_09635 PE=4 SV=1	Paenibacillus sambharensis	861	99	25.5	37.2	3
51	TR	A0A2Z5G5L2	Fibronectin type-III domain-containing protein OS=Acidisarcina polymorpha OX=2211140 GN=ACPOL_4655 PE=4 SV=1	Acidisarcina polymorpha	989	99	31.8	42.1	3.1
52	TR	A0A2U2ZMQ3	Alpha-amylase OS=Streptomyces sp. Act143 OX=2200760 GN=DI272_05050 PE=4 SV=1	Streptomyces sp. Act143	992	99	32.5	43.7	3.1
53	TR	A0A1H0ET06	Fibronectin type 3 domain-containing protein OS=Alkalicoccus daliensis OX=745820 GN=SAMN04488053_10453 PE=4 SV=1	Alkalicoccus daliensis	1324	99	27	45.1	3.2
54	TR	A0A1X7U463	Basal body-orientation factor 1 OS=Amphimedon queenslandica OX=400682 GN=100635323 PE=3 SV=1	Amphimedon queenslandica	543	98	21.9	44.4	3.4
55	TR	A0A8J4H150	Endoglucanase OS=Xylanibacillus composti OX=1572762 GN=XYCOK13_04840 PE=3 SV=1	Xylanibacillus composti	585	98	29.9	48.3	3.5
56	TR	A0A267TA39	Glucose/Sorbosone dehydrogenase domain-containing protein OS=Flectobacillus sp. BAB-3569 OX=1509483 GN=BWI92_14310 PE=4 SV=1	Flectobacillus sp. BAB-3569	389	97	27.9	41.8	3.8
57	TR	A0A9E4ZNX6	Fibronectin type III domain-containing protein OS=Sulfolobaceae archaeon OX=2967306 GN=OWQ54_02435 PE=4 SV=1	Sulfolobaceae archaeon	751	98	28.8	39	3.8
58	TR	A0A2V2Z713	Endoglucanase OS=Paenibacillus cellulosilyticus OX=375489 GN=DFQ01_10248 PE=3 SV=1	Paenibacillus cellulosilyticus	1004	98	28.1	39.7	4
59	TR	A0A1I1CF76	Quinol:cytochrome c oxidoreductase iron-sulfur protein OS=Algoriphagus aquimarinus OX=237018 GN=SAMN04489723_12630 PE=4 SV=1	Algoriphagus aquimarinus	1027	98	24.7	38.5	4
60	TR	A0A1D3JJ46	6-cysteine protein, putative OS=Plasmodium malariae OX=5858 GN=P230 PE=4 SV=1	Plasmodium malariae	2939	98	24.6	45.3	4.5
61	TR	A3DM36	Fibronectin, type III domain protein OS=Staphylothermus marinus (strain ATCC 43588 / DSM 3639 / JCM 9404 / F1) OX=399550 GN=Smar_0589 PE=4 SV=1	Staphylothermus marinus (strain ATCC 43588 / DSM 3639 / JCM 9404 / F1)	641	97	28.5	39.8	4.7
62	TR	A0A835NN58	Peptidase S1 domain-containing protein OS=Lamprotornis superbus OX=245042 GN=IHE44_001940 PE=4 SV=1	Lamprotornis superbus	164	92	29.5	46.3	4.8
63	TR	A0A158NWP5	Uncharacterized protein OS=Atta cephalotes OX=12957 GN=105625222 PE=4 SV=1	Atta cephalotes	695	97	21.4	40.8	4.8
64	TR	A0A8J4H2S7	Endoglucanase OS=Xylanibacillus composti OX=1572762 GN=XYCOK13_04820 PE=3 SV=1	Xylanibacillus composti	993	97	31.4	41.9	5.3
65	TR	A0A841TWZ2	Endoglucanase OS=Cohnella xylanilytica OX=557555 GN=H7B90_12025 PE=3 SV=1	Cohnella xylanilytica	997	97	30.8	43	5.3
66	TR	A0A4P6PFF0	Fibronectin type III domain-containing protein OS=Verrucomicrobia bacterium S94 OX=2488809 GN=EGM51_03825 PE=4 SV=1	Verrucomicrobia bacterium S94	1087	97	28.4	45.5	5.3
67	TR	D6Z0F4	Fibronectin type III domain protein OS=Desulfurivibrio alkaliphilus (strain DSM 19089 / UNIQEM U267 / AHT2) OX=589865 GN=DaAHT2_0477 PE=4 SV=1	Desulfurivibrio alkaliphilus (strain DSM 19089 / UNIQEM U267 / AHT2)	474	96	25.4	38.5	5.5
68	TR	A0A098S380	Uncharacterized protein OS=Phaeodactylibacter xiamenensis OX=1524460 GN=IX84_20825 PE=4 SV=1	Phaeodactylibacter xiamenensis	2088	97	30.1	53	5.8
69	TR	A0A979FH39	protein-tyrosine-phosphatase OS=Hyalella azteca OX=294128 GN=LOC108682264 PE=3 SV=1	Hyalella azteca	2186	97	31.7	46.5	5.8
70	TR	A0A5C6ZM49	Ribonuclease Y OS=Subsaximicrobium wynnwilliamsii OX=291179 GN=rny PE=3 SV=1	Subsaximicrobium wynnwilliamsii	525	96	22.2	45.9	5.8
71	TR	A0A5C8LJ84	Endoglucanase OS=Paenibacillus sp. N3.4 OX=2603222 GN=FU659_23075 PE=3 SV=1	Paenibacillus sp. N3.4	623	96	30.7	46.6	6.2
72	TR	A0A0G3WAW9	Fibronectin type III domain-containing protein OS=Clostridium aceticum OX=84022 GN=CACET_c23700 PE=4 SV=1	Clostridium aceticum	744	96	31.7	45.5	6.5
73	TR	A0A1R1C9U7	S-layer protein OS=Paenibacillus sp. FSL H7-0331 OX=1920421 GN=BK127_09885 PE=3 SV=1	Paenibacillus sp. FSL H7-0331	766	96	26.4	36.8	6.5
74	TR	A0A8X6XDY7	protein-tyrosine-phosphatase OS=Trichonephila inaurata madagascariensis OX=2747483 GN=PTPRJ PE=4 SV=1	Trichonephila inaurata madagascariensis	853	96	33.7	51	6.7
75	TR	A0A841BML3	Fibronectin type-III domain-containing protein OS=Allocatelliglobosispora scoriae OX=643052 GN=F4553_001997 PE=4 SV=1	Allocatelliglobosispora scoriae	862	96	26.7	43.6	6.7
76	TR	A0A2I0SF77	Alpha-amylase OS=Streptomyces populi OX=2058924 GN=CW362_34335 PE=4 SV=1	Streptomyces populi	989	96	31.8	45.5	6.9
77	TR	A0A317L2U2	Fibronectin type-III domain-containing protein OS=Gracilibacillus dipsosauri OX=178340 GN=DLJ74_02570 PE=3 SV=1	Gracilibacillus dipsosauri	1060	96	27.4	43.3	7
78	TR	A0A813VQ66	Nephrin OS=Didymodactylos carnosus OX=1234261 GN=GPM918_LOCUS5847 PE=4 SV=1	Didymodactylos carnosus	1207	96	31.6	54.4	7.1
79	TR	A0A1K1R4H4	Fibronectin type III domain-containing protein OS=Paenibacillus sp. UNCCL117 OX=1502764 GN=SAMN02799630_05542 PE=4 SV=1	Paenibacillus sp. UNCCL117	2009	96	28.7	40.3	7.5
80	TR	A0A1Y3WGK5	Translation initiation factor 2 OS=Drancourtella sp. An57 OX=1965647 GN=B5G11_01445 PE=4 SV=1	Drancourtella sp. An57	323	94	23.4	47.4	7.6
81	TR	T0QRP2	protein-disulfide reductase (Fragment) OS=Saprolegnia diclina (strain VS20) OX=1156394 GN=SDRG_06060 PE=3 SV=1	Saprolegnia diclina (strain VS20)	325	94	26.3	40.4	7.6
82	TR	A0A7R7EP17	Fibronectin type-III domain-containing protein OS=Anaeromicropila herbilytica OX=2785025 GN=bsdtb5_33850 PE=4 SV=1	Anaeromicropila herbilytica	338	94	27.3	44.4	7.9
83	TR	A0A8J1UJ60	Ofus.G14257 protein OS=Owenia fusiformis OX=6347 GN=Ofus.G14257 PE=4 SV=1	Owenia fusiformis	6412	96	23.6	39.4	8
84	TR	W5N6A5	Tripartite motif containing 16 OS=Lepisosteus oculatus OX=7918 PE=4 SV=1	Lepisosteus oculatus	627	95	24.5	43.6	8.1
85	TR	A0A7R7IEG7	Fibronectin type-III domain-containing protein OS=Anaeromicropila herbilytica OX=2785025 GN=bsdtb5_33840 PE=4 SV=1	Anaeromicropila herbilytica	359	94	27.3	42.1	8.2
86	TR	A0A1E3L4Q8	Fibronectin type-III domain-containing protein OS=Paenibacillus nuruki OX=1886670 GN=PTI45_01778 PE=4 SV=1	Paenibacillus nuruki	654	95	27.1	44.2	8.2
87	TR	A0A1Y3BLP3	Neogenin-like protein OS=Euroglyphus maynei OX=6958 GN=BLA29_010324 PE=4 SV=1	Euroglyphus maynei	222	92	34.8	50	8.6
88	TR	A0A2T4VPN2	Glucanase OS=Vitiosangium sp. (strain GDMCC 1.1324) OX=2138576 GN=DAT35_09660 PE=3 SV=1	Vitiosangium sp. (strain GDMCC 1.1324)	803	95	27.9	38.6	8.7
89	TR	H5XXI5	Cell wall-binding protein OS=Desulfosporosinus youngiae DSM 17734 OX=768710 GN=DesyoDRAFT_4234 PE=4 SV=1	Desulfosporosinus youngiae DSM 17734	808	95	31.6	51.9	8.7
90	TR	A0A8H3FPQ2	Nucleotide excision repair protein OS=Gomphillus americanus OX=1940652 GN=GOMPHAMPRED_005153 PE=3 SV=1	Gomphillus americanus	948	95	23.4	44.1	9
91	TR	A0A222ZHZ0	Uncharacterized protein OS=Rhodococcus phage Naiad OX=2015830 GN=65 PE=4 SV=1	Rhodococcus phage Naiad	292	93	23.3	41.7	9.1
92	TR	A0A222ZJI2	MazG-like nucleotide pyrophosphohydrolase OS=Rhodococcus phage Alatin OX=2015826 GN=65 PE=4 SV=1	Rhodococcus phage Alatin	292	93	23.3	41.7	9.1
93	TR	A0A222ZI95	MazG-like nucleotide pyrophosphohydrolase OS=Rhodococcus phage Krishelle OX=2015829 GN=66 PE=4 SV=1	Rhodococcus phage Krishelle	292	93	23.3	41.7	9.1
94	TR	A0A2Z4Q3Y9	Uncharacterized protein OS=Rhodococcus phage Bradshaw OX=2201447 GN=66 PE=4 SV=1	Rhodococcus phage Bradshaw	292	93	23.3	41.7	9.1
95	TR	A0A7X0SH58	S-layer homology domain-containing protein OS=Cohnella zeiphila OX=2761120 GN=H7C18_03015 PE=4 SV=1	Cohnella zeiphila	1065	95	25.4	42.8	9.2
96	TR	A0A0Q7ZAS8	Fibronectin type-III domain-containing protein OS=Nocardioides sp. Root151 OX=1736475 GN=ASD66_19935 PE=4 SV=1	Nocardioides sp. Root151	1157	95	28.5	43.9	9.3
97	TR	A0A231RJJ4	S-layer protein OS=Cohnella sp. CIP 111063 OX=1955714 GN=B1A99_12105 PE=4 SV=1	Cohnella sp. CIP 111063	1446	95	29.2	38.9	9.6

## Sheet: CDS14
Description	Scientific Name	Max Score	Total Score	Query Cover	E value	Per. ident	Acc. Len	Accession
phage tail domain-containing protein [Treponema phagedenis]	Treponema phagedenis	503	503	1	2e-179	100	246	WP_174897130.1
phage tail domain-containing protein [Treponema phagedenis]	Treponema phagedenis	501	501	1	1e-178	99.59	246	WP_024751929.1
phage tail domain-containing protein [Treponema phagedenis]	Treponema phagedenis	500	500	1	2e-178	99.59	246	WP_002695950.1
phage tail domain-containing protein [Treponema phagedenis]	Treponema phagedenis	498	498	1	9e-178	99.19	246	WP_148884529.1
phage tail family protein [Treponema phagedenis]	Treponema phagedenis	460	460	0.91	9e-163	99.56	225	WP_231577524.1
phage tail domain-containing protein [Treponema denticola]	Treponema denticola	259	259	1	4e-83	52.03	246	WP_010697703.1
phage tail domain-containing protein [Treponema denticola]	Treponema denticola	254	254	1	2e-81	52.03	246	WP_253698123.1
TPA: tail protein [Caudoviricetes sp.]	Caudoviricetes sp.	251	251	1	7e-80	51.22	246	DAI00083.1
phage tail domain-containing protein [uncultured Treponema sp.]	uncultured Treponema sp.	250	250	1	1e-79	50.41	246	WP_298679765.1
phage tail protein [Treponema vincentii]	Treponema vincentii	237	237	0.95	1e-74	50.64	235	QHX44481.1
phage tail domain-containing protein [Treponema vincentii]	Treponema vincentii	219	219	0.87	9e-68	51.85	217	WP_230978040.1
phage tail domain-containing protein [Treponema sp. OMZ 857]	Treponema sp. OMZ 857	219	219	0.99	2e-67	43.2	246	WP_253728339.1
phage tail domain-containing protein [Treponema vincentii]	Treponema vincentii	211	211	0.81	8e-65	52	200	WP_162663193.1
phage tail protein [Treponema sp.]	Treponema sp.	164	164	0.97	5e-46	41.63	246	PIE98633.1
TPA: hypothetical protein [Caudoviricetes sp.]	Caudoviricetes sp.	156	156	0.99	1e-42	34.96	265	DAQ86387.1
TPA: hypothetical protein [Caudoviricetes sp.]	Caudoviricetes sp.	155	155	0.99	4e-42	34.96	265	DAX65600.1
hypothetical protein [Treponema vincentii]	Treponema vincentii	149	149	0.63	6e-41	48.39	159	WP_212565024.1
hypothetical protein [Treponema vincentii]	Treponema vincentii	103	103	0.4	6e-24	50	106	WP_212565023.1

## Sheet: CDS18
Description	Scientific Name	Max Score	Total Score	Query Cover	E value	Per. ident	Acc. Len	Accession
hypothetical protein [Treponema phagedenis]	Treponema phagedenis	669	669	1	0	100	325	WP_174897132.1
hypothetical protein [Treponema phagedenis]	Treponema phagedenis	667	667	1	0	99.69	325	WP_024751933.1
hypothetical protein [Treponema phagedenis]	Treponema phagedenis	665	665	1	0	99.38	325	WP_148884527.1
hypothetical protein [Treponema phagedenis]	Treponema phagedenis	662	662	1	0	98.77	325	WP_148889555.1
hypothetical protein [Treponema phagedenis]	Treponema phagedenis	660	660	1	0	98.77	325	WP_148879781.1
hypothetical protein [Treponema phagedenis]	Treponema phagedenis	659	659	1	0	98.46	325	WP_002695946.1
hypothetical protein [Treponema phagedenis]	Treponema phagedenis	657	657	1	0	98.15	325	WP_148884064.1
hypothetical protein [Treponema denticola]	Treponema denticola	388	388	0.98	2e-131	58.88	322	WP_010697700.1
hypothetical protein [Treponema denticola]	Treponema denticola	388	388	0.98	2e-131	58.88	322	WP_253698120.1
hypothetical protein [uncultured Treponema sp.]	uncultured Treponema sp.	371	371	0.99	5e-125	57.89	322	WP_298680205.1
TPA: tail tube protein [Caudoviricetes sp.]	Caudoviricetes sp.	369	369	0.98	4e-124	57.63	322	DAR35098.1
hypothetical protein [Treponema vincentii]	Treponema vincentii	369	369	0.98	5e-124	57.32	322	WP_212565018.1
TPA: hypothetical protein [Caudoviricetes sp.]	Caudoviricetes sp.	365	365	0.98	2e-122	57.63	322	DAX65597.1
TPA: hypothetical protein [Caudoviricetes sp.]	Caudoviricetes sp.	364	364	0.98	3e-122	57.32	322	DAQ86384.1
TPA: hypothetical protein [Caudoviricetes sp.]	Caudoviricetes sp.	362	362	0.99	2e-121	56.35	322	DAI00086.1
hypothetical protein [uncultured Treponema sp.]	uncultured Treponema sp.	361	361	0.99	6e-121	56.04	322	WP_315442407.1
TPA: hypothetical protein [Caudoviricetes sp.]	Caudoviricetes sp.	361	361	0.99	6e-121	56.04	322	DAK69385.1
hypothetical protein [Treponema sp. OMZ 857]	Treponema sp. OMZ 857	360	360	0.99	2e-120	55.73	322	WP_253728334.1
TPA: hypothetical protein [Caudoviricetes sp.]	Caudoviricetes sp.	357	357	0.98	3e-119	55.76	322	DAQ25144.1
hypothetical protein CR988_02395 [Treponema sp.]	Treponema sp.	316	316	0.98	4e-103	52.96	319	PIE98630.1
hypothetical protein [Treponema phagedenis]	Treponema phagedenis	239	239	0.34	3e-76	100	113	WP_044634257.1
hypothetical protein [Treponema phagedenis]	Treponema phagedenis	193	193	0.32	5e-58	91.43	107	WP_044634256.1
hypothetical protein [Treponema phagedenis]	Treponema phagedenis	112	112	0.16	3e-27	98.11	61	WP_044634255.1
hypothetical protein [Treponema vincentii]	Treponema vincentii	90.9	90.9	0.26	3e-18	50	116	WP_230978038.1

## Sheet: CDS19
Description	Scientific Name	Max Score	Total Score	Query Cover	E value	Per. ident	Acc. Len	Accession
hypothetical protein [Treponema phagedenis]	Treponema phagedenis	254	254	1	5e-85	100	122	WP_148884065.1
hypothetical protein [Treponema phagedenis]	Treponema phagedenis	253	253	1	2e-84	99.18	122	WP_148889557.1
hypothetical protein [Treponema phagedenis]	Treponema phagedenis	252	252	1	3e-84	99.18	122	WP_002695945.1
hypothetical protein [Treponema phagedenis]	Treponema phagedenis	250	250	1	2e-83	98.36	122	WP_024751934.1
hypothetical protein [Treponema phagedenis]	Treponema phagedenis	246	246	1	4e-82	96.72	122	WP_044634254.1
hypothetical protein [Treponema denticola]	Treponema denticola	133	133	1	3e-37	49.59	123	WP_010697699.1
TPA: hypothetical protein [Caudoviricetes sp.]	Caudoviricetes sp.	131	131	1	3e-36	50	122	DAR35097.1
hypothetical protein [Treponema denticola]	Treponema denticola	130	130	1	4e-36	48.78	123	WP_253698119.1
hypothetical protein [Treponema vincentii]	Treponema vincentii	127	127	1	5e-35	49.18	122	WP_162663156.1
hypothetical protein [uncultured Treponema sp.]	uncultured Treponema sp.	127	127	1	7e-35	48.36	122	WP_298680207.1
hypothetical protein [uncultured Treponema sp.]	uncultured Treponema sp.	127	127	1	8e-35	49.18	122	WP_315442406.1
TPA: hypothetical protein [Caudoviricetes sp.]	Caudoviricetes sp.	126	126	1	2e-34	49.18	122	DAQ25145.1
TPA: PORTAL PROTEIN, 15 PROTEIN, HEAD PROTEIN, VIRAL INFECTION, TAILED.2A [Caudoviricetes sp.]	Caudoviricetes sp.	125	125	1	7e-34	46.72	122	DAQ86383.1
TPA: hypothetical protein [Caudoviricetes sp.]	Caudoviricetes sp.	124	124	1	2e-33	47.54	122	DAK69386.1
hypothetical protein [Treponema sp. OMZ 857]	Treponema sp. OMZ 857	123	123	1	2e-33	48.36	122	WP_253728332.1
TPA: PORTAL PROTEIN, 15 PROTEIN, HEAD PROTEIN, VIRAL INFECTION, TAILED.2A [Caudoviricetes sp.]	Caudoviricetes sp.	123	123	1	3e-33	45.9	122	DAX65596.1
hypothetical protein CR988_02390 [Treponema sp.]	Treponema sp.	123	123	1	4e-33	44	125	PIE98629.1
hypothetical protein [Treponema vincentii]	Treponema vincentii	122	122	1	9e-33	48.36	122	WP_212565017.1
3'-phosphoadenosine 5'-phosphosulfate sulfotransferase [Paenibacillus dendritiformis]	Paenibacillus dendritiformis	54.3	54.3	0.86	2e-05	29.36	281	WP_281476517.1
3'-phosphoadenosine 5'-phosphosulfate sulfotransferase [Paenibacillus thiaminolyticus]	Paenibacillus thiaminolyticus	53.5	53.5	0.86	4e-05	27.52	281	MDG0874396.1
3'-phosphoadenosine 5'-phosphosulfate sulfotransferase [Paenibacillus thiaminolyticus]	Paenibacillus thiaminolyticus	53.5	53.5	0.86	4e-05	27.52	272	NGP57813.1
3'-phosphoadenosine 5'-phosphosulfate sulfotransferase [Paenibacillus thiaminolyticus]	Paenibacillus thiaminolyticus	53.5	53.5	0.86	4e-05	27.52	281	WP_206108344.1
hypothetical protein [Clostridium botulinum]	Clostridium botulinum	50.8	50.8	0.93	7e-05	27.73	112	WP_075143169.1
3'-phosphoadenosine 5'-phosphosulfate sulfotransferase [Paenibacillus thiaminolyticus]	Paenibacillus thiaminolyticus	52.4	52.4	0.86	8e-05	28.44	272	RJG23407.1
3'-phosphoadenosine 5'-phosphosulfate sulfotransferase [Paenibacillus thiaminolyticus]	Paenibacillus thiaminolyticus	52.4	52.4	0.86	9e-05	28.44	281	WP_182914745.1
hypothetical protein [Paenibacillus dendritiformis]	Paenibacillus dendritiformis	51.6	51.6	0.86	0.0002	28.44	281	WP_006675226.1
3'-phosphoadenosine 5'-phosphosulfate sulfotransferase [Paenibacillus thiaminolyticus]	Paenibacillus thiaminolyticus	50.8	50.8	0.86	0.0003	26.61	281	WP_284655053.1
3'-phosphoadenosine 5'-phosphosulfate sulfotransferase [Paenibacillus thiaminolyticus]	Paenibacillus thiaminolyticus	49.7	49.7	0.75	0.001	30.21	281	WP_272046472.1
3'-phosphoadenosine 5'-phosphosulfate sulfotransferase [Paenibacillus dendritiformis]	Paenibacillus dendritiformis	48.5	48.5	0.86	0.002	27.52	281	WP_206106183.1
3'-phosphoadenosine 5'-phosphosulfate sulfotransferase [Paenibacillus dendritiformis]	Paenibacillus dendritiformis	48.5	48.5	0.86	0.002	27.52	272	PZM67517.1
3'-phosphoadenosine 5'-phosphosulfate sulfotransferase [Paenibacillus dendritiformis]	Paenibacillus dendritiformis	48.5	48.5	0.86	0.002	27.52	272	TDL58283.1
3'-phosphoadenosine 5'-phosphosulfate sulfotransferase [Paenibacillus dendritiformis]	Paenibacillus dendritiformis	48.5	48.5	0.86	0.002	27.52	281	WP_181454453.1

## Sheet: CDS20
Description	Scientific Name	Max Score	Total Score	Query Cover	E value	Per. ident	Acc. Len	Accession
hypothetical protein [Treponema phagedenis]	Treponema phagedenis	273	273	1	2e-92	100	132	WP_024751935.1
hypothetical protein [Treponema phagedenis]	Treponema phagedenis	270	270	1	4e-91	98.48	132	WP_176978544.1
hypothetical protein [Treponema phagedenis]	Treponema phagedenis	270	270	1	6e-91	97.73	132	WP_148879782.1
hypothetical protein [Treponema phagedenis]	Treponema phagedenis	266	266	1	1e-89	96.97	132	WP_002695944.1
hypothetical protein [Treponema vincentii]	Treponema vincentii	115	115	0.96	6e-30	50.37	131	WP_212565016.1
TPA: type I neck protein [Caudoviricetes sp.]	Caudoviricetes sp.	107	107	0.96	1e-26	46.67	131	DAQ86355.1
TPA: type I neck protein [Caudoviricetes sp.]	Caudoviricetes sp.	107	107	0.91	2e-26	47.66	131	DAQ25140.1
TPA: type I neck protein [Caudoviricetes sp.]	Caudoviricetes sp.	107	107	0.91	2e-26	47.66	131	DAI00074.1
HK97 gp10 family phage protein [Treponema denticola]	Treponema denticola	106	106	0.96	2e-26	48.82	119	WP_252507755.1
HK97 gp10 family phage protein [Treponema denticola]	Treponema denticola	106	106	0.96	3e-26	48.82	122	WP_010697698.1
hypothetical protein [Treponema vincentii]	Treponema vincentii	106	106	0.91	3e-26	47.66	131	WP_162663154.1
hypothetical protein [uncultured Treponema sp.]	uncultured Treponema sp.	104	104	0.96	2e-25	45.93	131	WP_298680209.1
TPA: hypothetical protein [Caudoviricetes sp.]	Caudoviricetes sp.	103	103	0.96	3e-25	45.19	131	DAX65595.1
TPA: type I neck protein [Caudoviricetes sp.]	Caudoviricetes sp.	103	103	0.96	3e-25	45.19	131	DAK69377.1
hypothetical protein [Treponema sp. OMZ 857]	Treponema sp. OMZ 857	101	101	0.91	3e-24	46.09	131	WP_253728330.1
TPA: type I neck protein [Caudoviricetes sp.]	Caudoviricetes sp.	100	100	0.91	5e-24	46.09	131	DAR35072.1
hypothetical protein CR988_02385 [Treponema sp.]	Treponema sp.	91.7	91.7	0.78	1e-20	49.04	120	PIE98628.1
TPA: type I neck protein [Caudoviricetes sp.]	Caudoviricetes sp.	55.5	55.5	0.73	1e-06	35.05	116	DAZ48703.1
hypothetical protein [Terrisporobacter mayombei]	Terrisporobacter mayombei	52.4	52.4	0.87	2e-05	30.51	116	WP_228104894.1
hypothetical protein [Terrisporobacter]	Terrisporobacter	51.2	51.2	0.87	5e-05	29.66	116	WP_228415958.1
TPA: type I neck protein [Caudoviricetes sp.]	Caudoviricetes sp.	50.8	50.8	0.82	0.0001	29.36	119	DAO87143.1
TPA: type I neck protein [Caudoviricetes sp.]	Caudoviricetes sp.	50.4	50.4	0.73	0.0001	31.96	117	DAZ11260.1
TPA: type I neck protein [Caudoviricetes sp.]	Caudoviricetes sp.	50.4	50.4	0.75	0.0001	37.37	118	DAU50830.1
hypothetical protein [Romboutsia sp. 1001216sp1]	Romboutsia sp. 1001216sp1	50.4	50.4	0.75	0.0001	34.31	113	WP_271893006.1
hypothetical protein [Romboutsia hominis]	Romboutsia hominis	50.1	50.1	0.75	0.0001	34.31	113	WP_166505426.1
hypothetical protein [Romboutsia lituseburensis]	Romboutsia lituseburensis	49.7	49.7	0.71	0.0002	32.63	113	WP_092727715.1
HK97 gp10 family phage protein [Hyphomicrobiaceae bacterium]	Hyphomicrobiaceae bacterium	50.1	50.1	0.88	0.0002	34.75	125	TXH08857.1
TPA: type I neck protein [Siphoviridae sp. ctsBB38]	Siphoviridae sp. ctsBB38	49.7	49.7	0.73	0.0002	31.96	116	DAD86413.1
hypothetical protein [Candidatus Syntrophopropionicum ammoniitolerans]	Candidatus Syntrophopropionicum ammoniitolerans	49.3	49.3	0.74	0.0002	36.73	107	NQS75244.1
TPA: type I neck protein [Caudoviricetes sp.]	Caudoviricetes sp.	49.7	49.7	0.73	0.0002	31.96	116	DAG31161.1
hypothetical protein [Romboutsia timonensis]	Romboutsia timonensis	49.3	49.3	0.75	0.0003	33.33	113	WP_071120474.1
TPA: type I neck protein [Caudoviricetes sp.]	Caudoviricetes sp.	49.3	49.3	0.69	0.0003	30.43	116	DAZ68484.1
TPA: type I neck protein [Caudoviricetes sp.]	Caudoviricetes sp.	48.9	48.9	0.73	0.0004	31.96	116	DAU12409.1
hypothetical protein [uncultured Clostridium sp.]	uncultured Clostridium sp.	48.1	48.1	0.84	0.0009	28.07	116	WP_288710000.1
hypothetical protein [Terrisporobacter muris]	Terrisporobacter muris	47.8	47.8	0.87	0.001	28.81	116	WP_257559951.1
hypothetical protein [Romboutsia ilealis]	Romboutsia ilealis	47.4	47.4	0.75	0.002	33.33	113	WP_276699670.1
hypothetical protein [Romboutsia sp. 1001713B170131_170501_G6]	Romboutsia sp. 1001713B170131_170501_G6	47	47	0.75	0.002	32.35	113	WP_195938739.1
TPA: type I neck protein [Caudoviricetes sp.]	Caudoviricetes sp.	47	47	0.62	0.003	32.53	116	DAJ97993.1
TPA: type I neck protein [Caudoviricetes sp.]	Caudoviricetes sp.	47	47	0.81	0.003	29.36	116	DAI99036.1
hypothetical protein [Thermoanaerobacter thermohydrosulfuricus]	Thermoanaerobacter thermohydrosulfuricus	46.2	46.2	0.7	0.004	36.56	107	WP_004404239.1
TPA: type I neck protein [Caudoviricetes sp.]	Caudoviricetes sp.	46.2	46.2	0.81	0.004	29.36	116	DAL94304.1
TPA: hypothetical protein [Clostridia bacterium]	Clostridia bacterium	46.2	46.2	0.7	0.005	36.17	107	HHY06920.1
TPA: type I neck protein [Caudoviricetes sp.]	Caudoviricetes sp.	45.8	45.8	0.74	0.007	29	116	DAY95273.1
hypothetical protein [Tepidanaerobacter syntrophicus]	Tepidanaerobacter syntrophicus	45.1	45.1	0.66	0.01	36.36	107	WP_213997048.1
TPA: type I neck protein [Caudoviricetes sp.]	Caudoviricetes sp.	44.7	44.7	0.75	0.021	31	113	DAN55346.1
TPA: hypothetical protein [Bacillota bacterium]	Bacillota bacterium	43.5	43.5	0.74	0.04	34.69	107	HOB44420.1
hypothetical protein [Clostridium botulinum]	Clostridium botulinum	43.9	43.9	0.77	0.042	32.69	124	WP_012720459.1

## Sheet: CDS21
Description	Scientific Name	Max Score	Total Score	Query Cover	E value	Per. ident	Acc. Len	Accession
hypothetical protein [Treponema phagedenis]	Treponema phagedenis	266	266	1	1e-89	100	131	WP_024751936.1
phage head closure protein [Treponema phagedenis]	Treponema phagedenis	257	257	1	6e-86	96.95	131	WP_002695943.1
hypothetical protein [Treponema phagedenis]	Treponema phagedenis	178	178	0.73	1e-54	90.62	135	WP_044634253.1
phage head-tail adapter protein [Treponema vincentii]	Treponema vincentii	149	149	0.93	3e-43	56.91	130	WP_162663152.1
phage head-tail adapter protein [uncultured Treponema sp.]	uncultured Treponema sp.	147	147	0.93	1e-42	57.72	130	WP_315442405.1
TPA: head-tail joining protein [Caudoviricetes sp.]	Caudoviricetes sp.	147	147	0.95	2e-42	56	130	DAR35096.1
TPA: putative head-tail adaptor [Caudoviricetes sp.]	Caudoviricetes sp.	147	147	0.93	2e-42	56.1	130	DAI00088.1
head-tail adaptor protein [Treponema vincentii]	Treponema vincentii	147	147	0.95	2e-42	56	130	WP_212565015.1
TPA: head-tail joining protein [Caudoviricetes sp.]	Caudoviricetes sp.	146	146	0.94	3e-42	56.45	130	DAQ25146.1
head-tail adaptor protein [Treponema sp. OMZ 857]	Treponema sp. OMZ 857	146	146	0.95	6e-42	55.2	130	WP_253728328.1
head-tail adaptor protein [uncultured Treponema sp.]	uncultured Treponema sp.	145	145	0.95	7e-42	55.2	130	WP_298680211.1
phage head closure protein [Treponema denticola]	Treponema denticola	145	145	0.96	2e-41	57.94	128	WP_253698118.1
TPA: head-tail joining protein [Caudoviricetes sp.]	Caudoviricetes sp.	144	144	0.95	4e-41	56	130	DAK69387.1
TPA: head-tail joining protein [Caudoviricetes sp.]	Caudoviricetes sp.	136	136	0.95	3e-38	54.4	130	DAX65594.1
TPA: PORTAL PROTEIN, 15 PROTEIN, HEAD PROTEIN, TAILED BACTERIOPHAGE, SIPHOVIRIDAE.6A [Caudoviricetes sp.]	Caudoviricetes sp.	135	135	0.95	5e-38	53.6	130	DAQ86382.1
phage head closure protein [Treponema denticola]	Treponema denticola	127	127	0.96	1e-34	57.14	128	WP_010697697.1
phage head-tail adapter protein [Treponema sp.]	Treponema sp.	88.6	88.6	0.95	1e-19	43.2	105	PIE98627.1
TPA: hypothetical protein [Bacillota bacterium]	Bacillota bacterium	51.2	51.2	0.77	8e-05	34.31	121	HHY47098.1
head-tail adaptor protein [Bacillota bacterium]	Bacillota bacterium	50.1	50.1	0.77	0.0002	29.41	121	NPV80742.1
TPA: phage head closure protein [Tepidimicrobium sp.]	Tepidimicrobium sp.	48.1	48.1	0.71	0.001	37.11	116	HHV39116.1
TPA: hypothetical protein [Bacillota bacterium]	Bacillota bacterium	47.4	47.4	0.67	0.001	31.82	90	HOB44153.1
TPA: hypothetical protein [Bacillota bacterium]	Bacillota bacterium	48.1	48.1	0.74	0.002	30.39	140	HPZ14632.1
hypothetical protein [Armatimonadota bacterium]	Armatimonadota bacterium	46.6	46.6	0.81	0.004	28.18	121	MBP8954077.1

## Sheet: CDS24
Description	Scientific Name	Max Score	Total Score	Query Cover	E value	Per. ident	Acc. Len	Accession
hypothetical protein [Treponema phagedenis]	Treponema phagedenis	718	718	1	0	100	351	WP_024751939.1
hypothetical protein [Treponema phagedenis]	Treponema phagedenis	717	717	1	0	99.72	351	WP_148884526.1
hypothetical protein [Treponema phagedenis]	Treponema phagedenis	715	715	1	0	99.43	351	WP_206172467.1
hypothetical protein [Treponema phagedenis]	Treponema phagedenis	714	714	1	0	99.15	351	WP_148879783.1
hypothetical protein [Treponema phagedenis]	Treponema phagedenis	713	713	1	0	99.43	351	WP_044634251.1
hypothetical protein [Treponema phagedenis]	Treponema phagedenis	697	697	1	0	96.87	351	WP_002695940.1
TPA: major capsid protein [Caudoviricetes sp.]	Caudoviricetes sp.	481	481	1	3e-167	63.74	353	DAQ86354.1
TPA: major capsid protein [Caudoviricetes sp.]	Caudoviricetes sp.	453	453	1	3e-156	60.34	353	DAQ25141.1
hypothetical protein [Treponema denticola]	Treponema denticola	424	424	1	1e-144	55.15	359	WP_010697695.1
hypothetical protein [Treponema denticola]	Treponema denticola	423	423	1	2e-144	55.99	359	WP_253698116.1
hypothetical protein [Treponema vincentii]	Treponema vincentii	410	410	1	1e-139	56.5	354	WP_162663147.1
TPA: major capsid protein [Caudoviricetes sp.]	Caudoviricetes sp.	410	410	1	2e-139	56.21	354	DAI00070.1
hypothetical protein [uncultured Treponema sp.]	uncultured Treponema sp.	409	409	1	1e-138	56.21	354	WP_315442402.1
TPA: major capsid protein [Caudoviricetes sp.]	Caudoviricetes sp.	408	408	1	1e-138	56.21	354	DAX65579.1
hypothetical protein [Treponema sp. OMZ 857]	Treponema sp. OMZ 857	408	408	1	2e-138	56.46	354	WP_253728323.1
TPA: major capsid protein [Caudoviricetes sp.]	Caudoviricetes sp.	407	407	1	4e-138	56.21	354	DAK69374.1
hypothetical protein [Treponema vincentii]	Treponema vincentii	405	405	1	3e-137	55.65	354	WP_212565012.1
hypothetical protein [uncultured Treponema sp.]	uncultured Treponema sp.	400	400	1	2e-135	55.65	354	WP_298680504.1
TPA: major capsid protein [Caudoviricetes sp.]	Caudoviricetes sp.	398	398	1	2e-134	55.08	354	DAR35071.1
hypothetical protein CR988_02365 [Treponema sp.]	Treponema sp.	388	388	1	1e-130	52.69	352	PIE98624.1
hypothetical protein [Mahella australiensis]	Mahella australiensis	174	174	0.99	4e-47	30.59	347	WP_013780210.1
hypothetical protein [Thermoanaerobacter thermohydrosulfuricus]	Thermoanaerobacter thermohydrosulfuricus	167	167	0.99	1e-44	30.31	347	WP_004404261.1
hypothetical protein [Biomaibacter acetigenes]	Biomaibacter acetigenes	167	167	0.99	2e-44	30.59	347	WP_122014828.1
TPA: hypothetical protein [Fervidobacterium sp.]	Fervidobacterium sp.	164	164	0.97	1e-43	31.55	348	HUM45158.1
hypothetical protein [Bacillota bacterium]	Bacillota bacterium	160	160	0.88	8e-42	31.03	349	NPV44811.1
hypothetical protein [Mahella australiensis]	Mahella australiensis	160	160	0.82	1e-41	32.23	350	WP_013779726.1
hypothetical protein [Desulfotruncus arcticus]	Desulfotruncus arcticus	159	159	0.99	2e-41	30.42	348	WP_092474175.1
hypothetical protein [Bacillota bacterium]	Bacillota bacterium	159	159	0.99	3e-41	30.31	347	NSW90219.1
hypothetical protein [Thermaerobacter composti]	Thermaerobacter composti	159	159	0.82	3e-41	32.31	349	WP_318751554.1
hypothetical protein DIU76_03565 [Bacillota bacterium]	Bacillota bacterium	159	159	0.82	3e-41	32.31	349	PZN08000.1
hypothetical protein [Limnochordales bacterium]	Limnochordales bacterium	158	158	0.99	5e-41	28.77	349	MBE3576885.1
hypothetical protein [Thermoanaerobacter]	Thermoanaerobacter	157	157	0.88	8e-41	31.35	349	WP_004401101.1
hypothetical protein [Alicyclobacillus macrosporangiidus]	Alicyclobacillus macrosporangiidus	157	157	0.99	2e-40	29.66	348	WP_074949116.1
hypothetical protein [Bacillota bacterium]	Bacillota bacterium	156	156	0.97	3e-40	29.02	350	NPV52210.1
hypothetical protein [unclassified Sporosarcina]	unclassified Sporosarcina	155	155	0.82	5e-40	32.78	353	WP_099669191.1
hypothetical protein [Sporosarcina sp. P20a]	Sporosarcina sp. P20a	155	155	0.82	5e-40	32.78	353	WP_099676901.1
TPA: hypothetical protein [Bacillota bacterium]	Bacillota bacterium	155	155	0.99	7e-40	28.41	348	HHY94818.1
hypothetical protein [Rummeliibacillus sp. POC4]	Rummeliibacillus sp. POC4	155	155	0.99	7e-40	30.03	352	WP_119416664.1
hypothetical protein [bacterium]	bacterium	154	154	0.95	9e-40	30.5	334	MDD3927135.1
hypothetical protein [Bacillota bacterium]	Bacillota bacterium	154	154	0.99	1e-39	29.78	347	NPV30502.1
hypothetical protein [Desulfofarcimen acetoxidans]	Desulfofarcimen acetoxidans	154	154	0.99	1e-39	29.1	348	WP_015759572.1
hypothetical protein [Clostridium kluyveri]	Clostridium kluyveri	153	153	0.83	4e-39	30.77	344	WP_073537079.1
hypothetical protein [Clostridium kluyveri]	Clostridium kluyveri	152	152	0.83	6e-39	31.1	344	WP_012102259.1
hypothetical protein [Clostridium kluyveri]	Clostridium kluyveri	152	152	0.83	8e-39	31.1	344	WP_012102334.1
hypothetical protein [Paenibacillus sp. P32E]	Paenibacillus sp. P32E	152	152	0.99	1e-38	30.62	346	WP_074084766.1
hypothetical protein [Bacillota bacterium]	Bacillota bacterium	151	151	0.82	2e-38	30.95	349	MDI6872273.1
hypothetical protein [Alkaliphilus metalliredigens]	Alkaliphilus metalliredigens	150	150	0.83	3e-38	32.44	344	WP_012063700.1
hypothetical protein [Sporosarcina newyorkensis]	Sporosarcina newyorkensis	150	150	0.82	3e-38	32.78	352	WP_009498051.1
TPA: major capsid protein [Caudoviricetes sp.]	Caudoviricetes sp.	150	150	0.8	4e-38	29.72	344	DAQ43691.1
TPA: hypothetical protein [Bacillota bacterium]	Bacillota bacterium	150	150	0.99	5e-38	30.06	347	HOV80765.1
hypothetical protein [Paenibacillus sp. MSJ-34]	Paenibacillus sp. MSJ-34	150	150	0.82	5e-38	29.93	343	WP_216536946.1
hypothetical protein [Clostridium formicaceticum]	Clostridium formicaceticum	150	150	0.83	6e-38	31.44	344	WP_070970184.1
hypothetical protein [Sporosarcina sp. NCCP-2222]	Sporosarcina sp. NCCP-2222	149	149	0.81	1e-37	31.89	354	WP_248508764.1
hypothetical protein [Clostridium sp. 001]	Clostridium sp. 001	148	148	0.99	2e-37	28.81	344	WP_217301956.1
hypothetical protein [Caldicellulosiruptor hydrothermalis]	Caldicellulosiruptor hydrothermalis	148	148	0.83	3e-37	31.44	346	WP_013402703.1
hypothetical protein [Clostridium autoethanogenum]	Clostridium autoethanogenum	147	147	0.99	5e-37	28.81	344	WP_122057675.1
hypothetical protein [Alicyclobacillus herbarius]	Alicyclobacillus herbarius	147	147	0.82	5e-37	30.95	317	WP_211230665.1
hypothetical protein [Sporosarcina koreensis]	Sporosarcina koreensis	147	147	0.82	6e-37	32.12	351	WP_060210319.1
hypothetical protein [Siminovitchia fordii]	Siminovitchia fordii	147	147	0.82	7e-37	31.39	351	WP_018705819.1
TPA: aspartate ammonia-lyase [Bacillus sp. (in: firmicutes)]	Bacillus sp. (in: firmicutes)	147	147	0.82	8e-37	31.39	352	HBZ09124.1
hypothetical protein [Peptococcaceae bacterium]	Peptococcaceae bacterium	147	147	0.91	1e-36	29.36	348	MCL6636031.1
TPA: major capsid protein [Caudoviricetes sp.]	Caudoviricetes sp.	146	146	0.8	1e-36	29.02	344	DAY60730.1
hypothetical protein [Paenibacillus apii]	Paenibacillus apii	146	146	0.82	1e-36	32.44	346	WP_168128612.1
hypothetical protein [Clostridium]	Clostridium	146	146	0.82	2e-36	29.33	345	WP_236894874.1
hypothetical protein [Clostridium beijerinckii]	Clostridium beijerinckii	145	145	0.82	2e-36	29.33	345	WP_171788510.1
hypothetical protein [Lysinibacillus]	Lysinibacillus	146	146	0.82	2e-36	31.72	353	WP_053592514.1
hypothetical protein [Clostridium beijerinckii]	Clostridium beijerinckii	145	145	0.82	3e-36	29.33	345	WP_279268850.1
hypothetical protein [Clostridium sp. YIM B02569]	Clostridium sp. YIM B02569	145	145	0.82	3e-36	29.33	345	WP_238861071.1
hypothetical protein [Clostridium beijerinckii]	Clostridium beijerinckii	145	145	0.82	3e-36	29.73	345	WP_011968967.1
aspartate ammonia-lyase [Bacillaceae bacterium G1]	Bacillaceae bacterium G1	145	145	0.83	3e-36	31.46	345	OJF16983.1
TPA: aspartate ammonia-lyase [Limnochordia bacterium]	Limnochordia bacterium	145	145	0.82	3e-36	30.52	352	HOK32324.1
aspartate ammonia-lyase [Megamonas funiformis]	Megamonas funiformis	145	145	0.88	3e-36	27.95	344	MBS7212958.1
hypothetical protein [Armatimonadota bacterium]	Armatimonadota bacterium	144	144	0.92	4e-36	28.66	320	MBP8954326.1
hypothetical protein [Megamonas funiformis]	Megamonas funiformis	145	145	0.8	5e-36	29.02	344	WP_008538228.1
hypothetical protein BSP19_050 [Bacillus phage BSP19]	Bacillus phage BSP19	144	144	0.82	7e-36	28.42	346	AYJ75612.1
TPA: aspartate ammonia-lyase [Limnochordia bacterium]	Limnochordia bacterium	144	144	0.82	9e-36	30.52	352	HOB41105.1
hypothetical protein [Megamonas funiformis]	Megamonas funiformis	142	142	0.8	9e-36	28.67	290	WP_278742542.1
hypothetical protein [Paenibacillus sp. OSY-SE]	Paenibacillus sp. OSY-SE	144	144	0.82	1e-35	30.97	354	WP_019420184.1
aspartate ammonia-lyase [Clostridium tetani]	Clostridium tetani	144	144	0.82	1e-35	29.87	344	WP_317724982.1
hypothetical protein [Tepidanaerobacter syntrophicus]	Tepidanaerobacter syntrophicus	143	143	0.83	2e-35	30.43	343	WP_213997043.1
hypothetical protein [Mitsuokella multacida]	Mitsuokella multacida	143	143	1	2e-35	28.07	344	WP_304100506.1
hypothetical protein [Clostridium tetani]	Clostridium tetani	143	143	0.82	2e-35	29.53	344	WP_129133118.1
hypothetical protein [Clostridioides mangenotii]	Clostridioides mangenotii	143	143	0.82	2e-35	30.51	344	WP_315169551.1
hypothetical protein [Paenibacillus dendritiformis]	Paenibacillus dendritiformis	143	143	0.82	2e-35	27.36	343	WP_111157032.1
hypothetical protein [Cohnella nanjingensis]	Cohnella nanjingensis	143	143	1	2e-35	27.89	343	WP_185670857.1
aspartate ammonia-lyase [Bacillota bacterium]	Bacillota bacterium	143	143	0.82	3e-35	29.87	356	NLL87764.1
hypothetical protein [Paenibacillus sanguinis]	Paenibacillus sanguinis	142	142	0.82	4e-35	27.55	343	WP_018749848.1
hypothetical protein [Clostridium beijerinckii]	Clostridium beijerinckii	142	142	0.82	4e-35	29.33	345	WP_077829913.1
hypothetical protein [Clostridium beijerinckii]	Clostridium beijerinckii	142	142	0.82	4e-35	29.39	345	WP_077843385.1
hypothetical protein [Paenibacillus konkukensis]	Paenibacillus konkukensis	142	142	0.82	5e-35	27.03	343	WP_249865356.1
hypothetical protein [Clostridium tyrobutyricum]	Clostridium tyrobutyricum	142	142	0.84	5e-35	29.28	344	WP_278742841.1
hypothetical protein BSP7_020 [Bacillus phage BSP7]	Bacillus phage BSP7	142	142	0.82	5e-35	28.42	346	AYJ76136.1
hypothetical protein [Megamonas funiformis]	Megamonas funiformis	142	142	0.8	6e-35	28.67	344	WP_302969397.1
hypothetical protein [Clostridium beijerinckii]	Clostridium beijerinckii	142	142	0.82	7e-35	29	345	WP_173713383.1
hypothetical protein [Clostridium beijerinckii]	Clostridium beijerinckii	142	142	0.82	7e-35	29.39	345	WP_077854191.1
aspartate ammonia-lyase [Clostridium botulinum]	Clostridium botulinum	141	141	0.82	8e-35	29.19	344	NFS21403.1
aspartate ammonia-lyase [Thermoanaerobacteraceae bacterium]	Thermoanaerobacteraceae bacterium	141	141	0.82	2e-34	30.32	353	MBO8169341.1
hypothetical protein [Paenibacillus thiaminolyticus]	Paenibacillus thiaminolyticus	140	140	0.82	2e-34	30.97	354	WP_119790201.1
hypothetical protein [Lysinibacillus mangiferihumi]	Lysinibacillus mangiferihumi	140	140	0.99	2e-34	30.05	353	WP_107896750.1
hypothetical protein [uncultured Romboutsia sp.]	uncultured Romboutsia sp.	140	140	0.91	2e-34	27.63	344	WP_302887379.1

## Sheet: CDS32
Hit	DB	Accession	Description	Organism	Length	Score(Bits)	Identities(%)	Positives(%)	E()
1	TR	A0A0B7GUB2	Uncharacterized protein OS=Treponema phagedenis OX=162 GN=TPHV1_10198 PE=4 SV=1	Treponema phagedenis	211	1058	98.1	99	8.1e-141
2	TR	A0A0B7GPQ2	Uncharacterized protein OS=Treponema phagedenis OX=162 GN=TPHV1_10197 PE=4 SV=1	Treponema phagedenis	153	784	100	100	3e-100
3	TR	A0A0B7GV63	Uncharacterized protein OS=Treponema phagedenis OX=162 GN=TPHV1_10199 PE=4 SV=1	Treponema phagedenis	83	412	100	100	1.1e-45
4	TR	A6TRB2	Phage portal protein, SPP1 Gp6-like OS=Alkaliphilus metalliredigens (strain QYMF) OX=293826 GN=Amet_2578 PE=4 SV=1	Alkaliphilus metalliredigens (strain QYMF)	498	381	25.1	47	9.8e-37
5	TR	A0A1C0ADB5	Phage portal protein OS=Orenia metallireducens OX=1413210 GN=U472_00425 PE=4 SV=1	Orenia metallireducens	507	381	26.7	45.8	1.1e-36
6	TR	C8VZF1	Phage portal protein, SPP1 Gp6-like OS=Desulfofarcimen acetoxidans (strain ATCC 49208 / DSM 771 / KCTC 5769 / VKM B-1644 / 5575) OX=485916 GN=Dtox_4229 PE=4 SV=1	Desulfofarcimen acetoxidans (strain ATCC 49208 / DSM 771 / KCTC 5769 / VKM B-1644 / 5575)	508	381	26.1	47.5	1.1e-36
7	TR	A0A1I2Y6X5	Phage portal protein, SPP1 Gp6-like OS=Desulfotruncus arcticus DSM 17038 OX=1121424 GN=SAMN05660649_04277 PE=4 SV=1	Desulfotruncus arcticus DSM 17038	512	368	26.7	48.3	7.4e-35
8	TR	A0A094WLP0	Phage portal protein OS=Alkalihalobacillus alcalophilus ATCC 27647 = CGMCC 1.3604 OX=1218173 GN=AJ85_05700 PE=4 SV=1	Alkalihalobacillus alcalophilus ATCC 27647 = CGMCC 1.3604	496	355	25.6	45.5	3.6e-33
9	TR	A0A0N6W8H8	Phage portal protein OS=Bacillus phage BalMu-1 OX=1567487 GN=BalMu1_A26 PE=4 SV=1	Bacillus phage BalMu-1	496	355	25.6	45.5	3.6e-33
10	TR	A0A3G1E365	Portal protein OS=Clostridium phage CDKM9 OX=1868594 GN=CDHM9_03 PE=4 SV=1	Clostridium phage CDKM9	500	354	23.7	45.8	5.2e-33
11	TR	F3ZVE9	Phage portal protein OS=Mahella australiensis (strain DSM 15567 / CIP 107919 / 50-1 BON) OX=697281 GN=Mahau_0076 PE=4 SV=1	Mahella australiensis (strain DSM 15567 / CIP 107919 / 50-1 BON)	492	352	25.9	44.8	8.8e-33
12	TR	A0A0A8WI73	Putative portal protein OS=Clostridium phage phiCD505 OX=1582154 GN=PHICD505_20003 PE=4 SV=1	Clostridium phage phiCD505	500	349	24.1	45.5	2.5e-32
13	TR	A0A3G1E3D9	Portal protein OS=Clostridium phage CDKM15 OX=1868595 GN=CDKM15_3 PE=4 SV=1	Clostridium phage CDKM15	500	349	24.1	45.5	2.5e-32
14	TR	J9QE68	Portal protein OS=Clostridium phage phiMMP02 OX=1204534 GN=phiMMP02_gp03 PE=4 SV=1	Clostridium phage phiMMP02	500	349	24.1	45.5	2.5e-32
15	TR	A0A1I7FV94	Phage portal protein, lambda family OS=Alicyclobacillus macrosporangiidus OX=392015 GN=SAMN05421543_101470 PE=4 SV=1	Alicyclobacillus macrosporangiidus	506	340	24.7	42.1	4.5e-31
16	TR	A0A2T0BQ18	Phage portal protein, SPP1 Gp6-like OS=Clostridium luticellarii OX=1691940 GN=CLLU_10040 PE=4 SV=1	Clostridium luticellarii	507	331	24.2	45	7.4e-30
17	TR	F3ZZG1	Phage portal protein OS=Mahella australiensis (strain DSM 15567 / CIP 107919 / 50-1 BON) OX=697281 GN=Mahau_0568 PE=4 SV=1	Mahella australiensis (strain DSM 15567 / CIP 107919 / 50-1 BON)	503	329	22.9	45.5	1.3e-29
18	TR	A5MYN3	Phage-related protein OS=Clostridium kluyveri (strain ATCC 8527 / DSM 555 / NCIMB 10680) OX=431943 GN=CKL_1869 PE=4 SV=1	Clostridium kluyveri (strain ATCC 8527 / DSM 555 / NCIMB 10680)	506	325	24.7	44.9	4.7e-29
19	TR	A0A7X0RST1	Phage portal protein OS=Cohnella nanjingensis OX=1387779 GN=H7C19_20200 PE=4 SV=1	Cohnella nanjingensis	480	322	24.9	47.5	8.9e-29
20	TR	A0A3Q9I8N1	Phage portal protein OS=Paenibacillus lutimineralis OX=2707005 GN=EI981_13370 PE=4 SV=1	Paenibacillus lutimineralis	498	317	23.2	46.1	5.1e-28
21	TR	A0A5H2QE64	Putative portal protein OS=Bacillus phage BSP7 OX=2301661 GN=BSP7_007 PE=4 SV=1	Bacillus phage BSP7	548	313	25.9	43.7	2.7e-27
22	TR	A0A919XI04	Phage portal protein OS=Paenibacillus albilobatus OX=2716884 GN=J2TS6_43870 PE=4 SV=1	Paenibacillus albilobatus	498	308	23.3	47.2	8e-27
23	TR	A0A090Z9G6	Phage portal, SPP1 Gp6-like family protein OS=Paenibacillus macerans OX=44252 GN=DJ90_5671 PE=4 SV=1	Paenibacillus macerans	500	295	22.3	47.2	4.2e-25
24	TR	M9LYP5	Phage portal protein OS=Paenibacillus popilliae ATCC 14706 OX=1212764 GN=PPOP_0619 PE=4 SV=1	Paenibacillus popilliae ATCC 14706	500	270	22.4	45.7	7.6e-22
25	TR	A0A4U2ZE34	Phage portal protein OS=Lysinibacillus mangiferihumi OX=1130819 GN=FC756_00800 PE=4 SV=1	Lysinibacillus mangiferihumi	506	234	22.5	43.6	3e-17
26	TR	A0A9D3XE88	Protein AF1q OS=Mauremys mutica OX=74926 GN=KIL84_006014 PE=3 SV=1	Mauremys mutica	134	100	25	43.2	0.13
27	TR	A0A388TA95	Phage portal protein OS=Termititenax aidoneus OX=2218524 GN=NO1_0581 PE=4 SV=1	Termititenax aidoneus	454	104	21.8	36.4	0.26
28	TR	C4JJ53	ATP-dependent RNA helicase Ski2/MTR4 C-terminal domain-containing protein OS=Uncinocarpus reesii (strain UAMH 1704) OX=336963 GN=UREG_01660 PE=4 SV=1	Uncinocarpus reesii (strain UAMH 1704)	238	98	26.8	41.9	0.78
29	TR	A0A978UZU4	Pentatricopeptide repeat-containing protein OS=Ziziphus jujuba var. spinosa OX=714518 GN=FEM48_Zijuj08G0151400 PE=4 SV=1	Ziziphus jujuba var. spinosa	930	98	27.7	47.5	1.7
30	TR	A0A6P4A5Q4	WEB family protein At3g02930, chloroplastic OS=Ziziphus jujuba OX=326968 GN=LOC107425307 PE=4 SV=1	Ziziphus jujuba	628	97	28	50.3	2.1
31	TR	A0A1Y2MI45	Vacuolar protein sorting-associated protein 8 central domain-containing protein OS=Epicoccum nigrum OX=105696 GN=B5807_00995 PE=4 SV=1	Epicoccum nigrum	1582	96	23.9	47.2	3.2
32	TR	V5WMK2	Sulfotransferase OS=Salinispira pacifica OX=1307761 GN=L21SP2_3047 PE=4 SV=1	Salinispira pacifica	385	94	21.2	47.8	3.9
33	TR	A0A840IWB2	DUF1841 family protein OS=Amycolatopsis jiangsuensis OX=1181879 GN=BJY18_004536 PE=4 SV=1	Amycolatopsis jiangsuensis	513	93	27.4	57.1	5.8
34	TR	A0A2T0AJZ1	Stage 0 sporulation protein A homolog OS=Moorella humiferrea OX=676965 GN=spo0F_2 PE=4 SV=1	Moorella humiferrea	129	87	23.5	46.1	6.4
35	TR	A0A3M0K1N8	Uncharacterized protein OS=Hirundo rustica rustica OX=333673 GN=DUI87_16529 PE=4 SV=1	Hirundo rustica rustica	102	85	44.7	65.8	7.3
36	TR	A0A7W9Z3Z0	Uncharacterized protein OS=Rhodanobacter sp. MP7CTX1 OX=2723084 GN=HDE77_000106 PE=4 SV=1	Rhodanobacter sp. MP7CTX1	770	92	22.5	36.9	8.7
37	TR	A0A7J6EYC4	CUE domain-containing protein OS=Cannabis sativa OX=3483 GN=G4B88_002102 PE=4 SV=1	Cannabis sativa	1035	92	37.9	56.1	9.2
38	TR	A0A225AK48	Antiviral helicase SKI2 OS=Talaromyces atroroseus OX=1441469 GN=UA08_02605 PE=3 SV=1	Talaromyces atroroseus	2109	92	25.7	41.9	9.9

[truncated: 7 more sheets: CDS41, CDS43, CDS46, CDS47, CDS53, CDS54, CDS71]
