# Supplementary material for: Genomic and taxonomic evaluation of 38 Treponema prophage sequences
Source: BMC Genomics. 2024 Jun 1;25:549. doi: 10.1186/s12864-024-10461-5 (PMC11144348; doi:10.1186/s12864-024-10461-5)
Supplement: Supplementary file 5 — Additional file 5. Annotation summary from Pharokka for the 24 prophage sequences forming three clusters. The table shows the results from Pharokka regarding gene annotation and identification of defence mechanisms. [file 12864_2024_10461_MOESM5_ESM.xlsx]

## Sheet: Annotation summary from Pharokk
Annotation summary from Pharokka for the 24 prophage sequences forming three clusters -
The table shows the results from Pharokka regarding gene annotation and identification of defence mechanisms.

## Sheet: Sheet1
Cluster	Prophage region	DNA/RNA/	Head and packaging	Integration and excision	lysis	Moron, auxillary metabolic gene or host takeover	Other	tail	Transcriptreg	Unknown function	tRNAs	CRISPRs	tmRNAs	VFDB virulence factors	CARD AMR genes
		nucleotide metabolism
A	B43P7	6	5	2	1	1	2	3	1	63	0	0	0	0	0
	ReiterP1	2	5	0	1	0	2	3	0	62	0	0	0	0	0
	27087P2	6	5	1	1	0	2	3	1	69	0	0	0	0	0
	KS1P5	6	5	1	1	0	2	3	2	73	0	0	0	0	0
	T320AP2	1	4	1	1	0	2	3	1	58	0	0	0	0	0
	27087P3	6	5	1	1	0	3	3	2	77	0	0	0	0	0
	B43P4	7	5	1	1	0	3	3	2	80	0	0	0	0	0
	B43P5	7	5	1	1	0	3	3	2	79	0	0	0	0	0
	KS1P4	6	4	1	2	0	4	3	2	80	0	0	0	0	0
	KS1P7	7	4	2	1	0	2	3	1	74	0	0	0	0	0
B	B43P1	2	4	2	1	0	2	1	0	49	0	0	0	0	0
	B43P2	4	4	4	1	0	2	1	0	58	0	0	0	0	0
	KS1P8	2	4	3	1	0	2	2	1	60	0	0	0	0	0
	T320AP3	1	4	2	1	0	5	1	3	80	0	0	0	0	0
	KS1P1	3	3	2	1	0	1	2	0	45	0	0	0	0	0
	KS1P2	4	4	4	1	0	2	2	0	76	0	0	0	0	0
	KS1P3	2	3	2	1	0	1	1	0	46	0	0	0	0	0
	B43P3	2	4	2	1	0	2	1	0	44	0	0	0	0	0
	B43P8	4	4	3	1	0	4	1	1	69	0	0	0	0	0
	27087P1	2	4	2	1	0	1	1	1	39	0	0	0	0	0
C	B43P6	3	3	1	1	0	1	1	3	64	0	0	0	0	0
	T320AP1	5	4	1	1	0	2	1	2	102	0	0	0	0	0
	27087P4	4	3	1	1	0	1	1	6	69	0	0	0	0	0
	KS1P6	3	3	1	1	0	1	1	2	60	0	0	0	0	0
