# Supplementary material for: Genomic and taxonomic evaluation of 38 Treponema prophage sequences
Source: BMC Genomics. 2024 Jun 1;25:549. doi: 10.1186/s12864-024-10461-5 (PMC11144348; doi:10.1186/s12864-024-10461-5)
Supplement: Supplementary file 6 — Additional file 6. B43P2 Padloc. The file shows the Padloc result for the prophage sequence B43P2. [file 12864_2024_10461_MOESM6_ESM.xlsx]

## Sheet: Sheet1
B43P2 Padloc -
The file shows the Padloc result for the prophage sequence B43P2.

## Sheet: B43P2 Padloc
#Results for user-submitted data run on the PADLOC webserver with: PADLOC_v2.0.0_with_PADLOCDB_v2.0.0
system.number	seqid	system	target.name	hmm.accession	hmm.name	protein.name	full.seq.E.value	domain.iE.value	target.coverage	hmm.coverage	start	end	strand	target.description	relative.position	contig.end	all.domains	best.hits
1	B43P2	thoeris_type_I	B43P2_3	PDLC00431	ThsB1_00015	ThsB1	9.899999999999998e-64	1.1999999999999998e-63	0.987	0.994	1550	2020	-	# 1550 # 2020 # -1 # ID=1_3;partial=00;start_type=ATG;rbs_motif=AATAA;rbs_spacer=13bp;gc_cont=0.376	3	53	PDLC00418,ThsB1_00002, 1, 1.8e-10, 0.656, 0.658 | PDLC00428,ThsB1_00012, 1, 2.9e-06, 0.72, 0.616 | PDLC00429,ThsB1_00013, 1, 2.9e-08, 0.65, 0.617 | PDLC00431,ThsB1_00015, 1, 1.2e-63, 0.987, 0.994 | PDLC00433,ThsB1_00017, 1, 4.6e-38, 0.707, 0.659 | PDLC00438,ThsB1_00022, 1, 4.2e-06, 0.471, 0.34	PDLC00431, ThsB1_00015, 1.2e-63, 0.987, 0.994 | PDLC00433, ThsB1_00017, 4.6e-38, 0.707, 0.659 | PDLC00418, ThsB1_00002, 1.8e-10, 0.656, 0.658 | PDLC00429, ThsB1_00013, 2.9e-08, 0.65, 0.617 | PDLC00428, ThsB1_00012, 2.9e-06, 0.72, 0.616
1	B43P2	thoeris_type_I	B43P2_4	PDLC00416	ThsA1_00010	ThsA1	3.1999999999999996e-32	4.1e-32	0.892	0.562	2021	2410	-	# 2021 # 2410 # -1 # ID=1_4;partial=00;start_type=ATG;rbs_motif=None;rbs_spacer=None;gc_cont=0.318	4	53	PDLC00407,ThsA1_00001, 1, 2.9e-29, 0.908, 0.272 | PDLC00412,ThsA1_00006, 1, 2.1e-25, 0.923, 0.42 | PDLC00416,ThsA1_00010, 1, 4.1e-32, 0.892, 0.562	PDLC00416, ThsA1_00010, 4.1e-32, 0.892, 0.562 | PDLC00407, ThsA1_00001, 2.9e-29, 0.908, 0.272 | PDLC00412, ThsA1_00006, 2.1e-25, 0.923, 0.42

## Sheet: B43P2 CDS4
Hit	DB	Accession	Description	Organism	Length	Score(Bits)	Identities(%)	Positives(%)	E()
1	TR	C4GE62	Thoeris protein ThsB TIR-like domain-containing protein OS=Shuttleworthia satelles DSM 14600 OX=626523 GN=GCWU000342_02008 PE=4 SV=1	Shuttleworthia satelles DSM 14600	163	530	65.6	75.5	1e-66
2	TR	A0A8T4K0K1	TIR domain-containing protein OS=Eubacteriaceae bacterium Marseille-Q4139 OX=2830656 GN=KE531_13790 PE=4 SV=1	Eubacteriaceae bacterium Marseille-Q4139	163	520	62	76.1	3.5e-65
3	TR	A0A0E3Z9G0	Thoeris protein ThsB TIR-like domain-containing protein OS=Sneathia vaginalis OX=187101 GN=VC03_00380 PE=4 SV=1	Sneathia vaginalis	163	505	62.6	75.5	6.7e-63
4	TR	U7USU3	TIR-like PF08937 domain protein OS=Peptoniphilus sp. BV3C26 OX=1111134 GN=HMPREF1253_0608 PE=4 SV=1	Peptoniphilus sp. BV3C26	163	504	62	74.2	9.5e-63
5	TR	A0A8H2M5Q7	MTH538 TIR-like domain (DUF1863) OS=Urinicoccus massiliensis OX=1723382 GN=NCTC13150_01141 PE=4 SV=1	Urinicoccus massiliensis	163	500	63.2	73.6	3.8e-62
6	TR	A0A519WX76	Molecular chaperone Tir OS=Pedobacter sp. OX=1411316 GN=EOO85_11545 PE=4 SV=1	Pedobacter sp.	161	454	57.5	74.4	3.6e-55
7	TR	A0A2S7T182	Thoeris protein ThsB TIR-like domain-containing protein OS=Flavipsychrobacter stenotrophus OX=2077091 GN=CJD36_002495 PE=4 SV=1	Flavipsychrobacter stenotrophus	162	435	50.9	70.6	2.8e-52
8	TR	A0A3D8ZXT3	Molecular chaperone Tir OS=Enterococcus pseudoavium OX=44007 GN=CF160_03840 PE=4 SV=1	Enterococcus pseudoavium	161	434	55.6	70.4	3.9e-52
9	TR	A0A841J566	Thoeris protein ThsB TIR-like domain-containing protein OS=Sphingobium subterraneum OX=627688 GN=FHS92_002429 PE=4 SV=1	Sphingobium subterraneum	158	411	52.8	68.3	1.1e-48
10	TR	W4Q5Y5	Thoeris protein ThsB TIR-like domain-containing protein OS=Halalkalibacter wakoensis JCM 9140 OX=1236970 GN=JCM9140_3619 PE=4 SV=1	Halalkalibacter wakoensis JCM 9140	161	403	52.8	69.3	2e-47
11	TR	A0A8J2ZZI8	Thoeris protein ThsB TIR-like domain-containing protein OS=Pullulanibacillus pueri OX=1437324 GN=GCM10007096_41190 PE=4 SV=1	Pullulanibacillus pueri	161	401	52.1	69.9	4e-47
12	TR	F8C2H3	Thoeris protein ThsB TIR-like domain-containing protein OS=Thermodesulfobacterium geofontis (strain OPF15) OX=795359 GN=TOPB45_0147 PE=4 SV=1	Thermodesulfobacterium geofontis (strain OPF15)	195	401	45.6	56.4	1.1e-46
13	TR	A0A0S7BSW2	Protein containing MTH538 TIR-like domain OS=Flexilinea flocculi OX=1678840 GN=ATC1_13992 PE=4 SV=1	Flexilinea flocculi	166	392	50.9	65.2	1.1e-45
14	TR	A0A1Z5HE76	Thoeris protein ThsB TIR-like domain-containing protein OS=Bathymodiolus platifrons methanotrophic gill symbiont OX=113268 GN=bplSymb_SCF18001P002 PE=4 SV=1	Bathymodiolus platifrons methanotrophic gill symbiont	146	384	51.9	68.4	9.6e-45
15	TR	T2GDG6	Thoeris protein ThsB TIR-like domain-containing protein OS=Megalodesulfovibrio gigas (strain ATCC 19364 / DSM 1382 / NCIMB 9332 / VKM B-1759) OX=1121448 GN=DGI_2407 PE=4 SV=1	Megalodesulfovibrio gigas (strain ATCC 19364 / DSM 1382 / NCIMB 9332 / VKM B-1759)	170	381	47.5	62.3	5.7e-44
16	TR	A0A388TFQ9	TIR-like domain-containing protein OS=Candidatus Termititenax persephonae OX=2218525 GN=NO2_0538 PE=4 SV=1	Candidatus Termititenax persephonae	170	379	50.3	64.9	1.1e-43
17	TR	A0A367QK00	TIR-like domain-containing protein OS=Nostoc minutum NIES-26 OX=1844469 GN=A6770_28760 PE=4 SV=1	Nostoc minutum NIES-26	161	369	48.1	65.4	2.9e-42
18	TR	A0A563CSQ2	Thoeris protein ThsB TIR-like domain-containing protein OS=TM7 phylum sp. oral taxon 349 OX=713051 GN=EUA66_04115 PE=4 SV=1	TM7 phylum sp. oral taxon 349	148	365	48.7	63.9	7.8e-42
19	TR	A0A6B0GQU5	TIR domain-containing protein OS=Halomarina oriensis OX=671145 GN=GQS65_05960 PE=4 SV=1	Halomarina oriensis	162	365	46.9	65.4	1.2e-41
20	TR	A6T1M3	Uncharacterized conserved protein OS=Janthinobacterium sp. (strain Marseille) OX=375286 GN=mma_2730 PE=4 SV=1	Janthinobacterium sp. (strain Marseille)	163	365	48.8	67.1	1.2e-41
21	TR	A0A1D2R8P8	TIR-like domain-containing protein OS=Candidatus Altiarchaeales archaeon WOR_SM1_SCG OX=1849261 GN=BEH94_03705 PE=4 SV=1	Candidatus Altiarchaeales archaeon WOR_SM1_SCG	164	364	49.1	64.8	1.8e-41
22	TR	A0A839HD31	TIR domain-containing protein OS=Thiospirillum jenense OX=1653858 GN=HUK38_07370 PE=4 SV=1	Thiospirillum jenense	152	362	46.4	68.9	2.5e-41
23	TR	A0A1I2ZQI2	MTH538 TIR-like domain OS=Nitrosospira sp. Nsp14 OX=1855333 GN=SAMN05216299_110127 PE=4 SV=1	Nitrosospira sp. Nsp14	146	350	49.4	66.2	1.4e-39
24	TR	N9XUP8	Thoeris protein ThsB TIR-like domain-containing protein OS=Clostridium thermobutyricum OX=29372 GN=HMPREF1092_00625 PE=4 SV=1	Clostridium thermobutyricum	160	349	47.8	63.4	3e-39
25	TR	A0A5B2Z7E2	TIR domain-containing protein OS=Arenimonas fontis OX=2608255 GN=F0415_12230 PE=4 SV=1	Arenimonas fontis	163	345	45.4	62.6	1.3e-38
26	TR	A0A3A1R0P8	TIR-like domain-containing protein OS=Bacillus salacetis OX=2315464 GN=D3H55_13300 PE=4 SV=1	Bacillus salacetis	160	344	46	66.9	1.7e-38
27	TR	A0A0F3GUE9	TIR-like domain protein OS=Candidatus Magnetobacterium bavaricum OX=29290 GN=MBAV_002194 PE=4 SV=1	Candidatus Magnetobacterium bavaricum	162	344	46.3	61.1	1.8e-38
28	TR	A0A558RCI2	TIR-like domain-containing protein OS=Sphingomonas solaris OX=2529389 GN=FOY91_02610 PE=4 SV=1	Sphingomonas solaris	162	344	46.3	58	1.8e-38
29	TR	A0A1L6JHC8	TIR-like domain-containing protein OS=Sphingomonas koreensis OX=93064 GN=BRX40_22030 PE=4 SV=1	Sphingomonas koreensis	162	343	48.5	61.3	2.6e-38
30	TR	A0A494WAQ3	TIR-like domain-containing protein OS=Sphingobium amiense OX=135719 GN=SAMIE_2001450 PE=4 SV=1	Sphingobium amiense	162	343	48.5	61.3	2.6e-38
31	TR	A0A2Z5YYE0	Thoeris protein ThsB TIR-like domain-containing protein OS=Altererythrobacter sp. B11 OX=2060312 GN=AEB_P2324 PE=4 SV=1	Altererythrobacter sp. B11	162	343	48.5	61.3	2.6e-38
32	TR	A0A126RGR6	Thoeris protein ThsB TIR-like domain-containing protein OS=Sphingobium sp. TKS OX=1315974 GN=K426_01540 PE=4 SV=1	Sphingobium sp. TKS	162	343	48.5	61.3	2.6e-38
33	TR	A0A239GHI9	MTH538 TIR-like domain OS=Sphingomonas laterariae OX=861865 GN=SAMN06295912_11272 PE=4 SV=1	Sphingomonas laterariae	162	340	47.2	61.3	7.3e-38
34	TR	A0A0U1KJ15	Thoeris protein ThsB TIR-like domain-containing protein OS=Paraliobacillus sp. PM-2 OX=1462524 GN=BN1058_00109 PE=4 SV=1	Paraliobacillus sp. PM-2	160	339	46.8	67.7	9.7e-38
35	TR	A0A925CJ92	TIR domain-containing protein OS=Nitrospiraceae bacterium OX=2026770 GN=H7Y39_07200 PE=4 SV=1	Nitrospiraceae bacterium	163	337	43.9	65.2	2.1e-37
36	TR	A0A0F5P9D2	TIR-like domain-containing protein OS=Sphingomonas sp. SRS2 OX=133190 GN=WP12_16315 PE=4 SV=1	Sphingomonas sp. SRS2	162	336	47.2	60.7	2.9e-37
37	TR	A0A1T4SKN9	MTH538 TIR-like domain OS=Enhydrobacter aerosaccus OX=225324 GN=SAMN02745126_04836 PE=4 SV=1	Enhydrobacter aerosaccus	204	338	47.4	64.3	4.9e-37
38	TR	A0A517STK3	Thoeris protein ThsB TIR-like domain-containing protein OS=Planctomycetes bacterium SV_7m_r OX=2528025 GN=SV7mr_19720 PE=4 SV=1	Planctomycetes bacterium SV_7m_r	164	332	43.6	61.2	1.3e-36
39	TR	Q12I74	Thoeris protein ThsB TIR-like domain-containing protein OS=Shewanella denitrificans (strain OS217 / ATCC BAA-1090 / DSM 15013) OX=318161 GN=Sden_3577 PE=4 SV=1	Shewanella denitrificans (strain OS217 / ATCC BAA-1090 / DSM 15013)	162	329	44.5	62.8	3.4e-36
40	TR	A0A2V1H171	TIR-like domain-containing protein OS=Pelagibaculum spongiae OX=2080658 GN=DC094_01395 PE=4 SV=1	Pelagibaculum spongiae	164	328	43.9	61.6	5e-36
41	TR	A0A0Q2RMP9	TIR-like domain-containing protein OS=Vibrio furnissii OX=29494 GN=AMR76_14320 PE=4 SV=1	Vibrio furnissii	162	327	47.6	63.4	6.7e-36
42	TR	A0A2A2TN77	TIR-like domain-containing protein OS=Calothrix elsteri CCALA 953 OX=987040 GN=CK510_05365 PE=4 SV=1	Calothrix elsteri CCALA 953	163	325	43.3	62.2	1.4e-35
43	TR	A0A549SQQ6	TIR-like domain-containing protein OS=Rhizobium straminoryzae OX=1387186 GN=FNA46_24065 PE=4 SV=1	Rhizobium straminoryzae	162	323	47	61	2.7e-35
44	TR	A0A6S6QYQ0	Thoeris protein ThsB TIR-like domain-containing protein OS=Terrihabitans soli OX=708113 GN=IZ6_28960 PE=4 SV=1	Terrihabitans soli	158	319	44	60.4	9.7e-35
45	TR	A0A371X3R1	TIR-like domain-containing protein OS=Mesorhizobium denitrificans OX=2294114 GN=DY251_20425 PE=4 SV=1	Mesorhizobium denitrificans	158	313	42.2	61.4	7.9e-34
46	TR	A0A2T7SPQ2	Thoeris protein ThsB TIR-like domain-containing protein OS=Limnohabitans sp. Rim28 OX=1100720 GN=B472_16680 PE=4 SV=1	Limnohabitans sp. Rim28	146	310	48.1	60.1	1.6e-33
47	TR	A0A4Q4B2D1	TIR-like domain-containing protein OS=Alcaligenaceae bacterium OX=2021368 GN=EON54_01275 PE=4 SV=1	Alcaligenaceae bacterium	158	311	43.1	61.3	1.6e-33
48	TR	A0A2G8SZR8	Thoeris protein ThsB TIR-like domain-containing protein OS=Massilia psychrophila OX=1603353 GN=CR103_13325 PE=4 SV=1	Massilia psychrophila	157	310	40.8	57.9	2.2e-33
49	TR	A0A7Y9HPZ5	Thoeris protein ThsB TIR-like domain-containing protein OS=Duganella sp. 1224 OX=2587052 GN=FHW58_003663 PE=4 SV=1	Duganella sp. 1224	158	309	45	59.4	3.2e-33
50	TR	A0A1H7E686	MTH538 TIR-like domain OS=Paraburkholderia diazotrophica OX=667676 GN=SAMN05192539_103634 PE=4 SV=1	Paraburkholderia diazotrophica	146	308	47.4	62.8	3.2e-33
51	TR	A0A348HER6	Ethanolamine utilization protein OS=Zymobacter palmae OX=33074 GN=ZBT109_1358 PE=4 SV=1	Zymobacter palmae	147	308	46.2	62.8	3.3e-33
52	TR	A0A1V9FYB7	Thoeris protein ThsB TIR-like domain-containing protein OS=Niastella vici OX=1703345 GN=A3860_23710 PE=4 SV=1	Niastella vici	165	309	45.2	63.9	3.9e-33
53	TR	A0A6I1MG44	TIR-like domain-containing protein OS=Clostridium tarantellae OX=39493 GN=GBZ86_00955 PE=4 SV=1	Clostridium tarantellae	154	308	44	62.3	4e-33
54	TR	A0A1D2R925	Thoeris protein ThsB TIR-like domain-containing protein OS=Candidatus Altiarchaeales archaeon WOR_SM1_SCG OX=1849261 GN=BEH94_03700 PE=4 SV=1	Candidatus Altiarchaeales archaeon WOR_SM1_SCG	167	308	41.9	61.7	5.8e-33
55	TR	A0A1E8CP80	Thoeris protein ThsB TIR-like domain-containing protein OS=Humibacillus sp. DSM 29435 OX=1869167 GN=BA895_11615 PE=4 SV=1	Humibacillus sp. DSM 29435	147	304	43.9	61.3	1.3e-32
56	TR	K2NXP0	Thoeris protein ThsB TIR-like domain-containing protein OS=Nitratireductor indicus C115 OX=1231190 GN=NA8A_23794 PE=4 SV=1	Nitratireductor indicus C115	162	304	43.6	61.2	2e-32
57	TR	A0A160FJH2	Thoeris protein ThsB TIR-like domain-containing protein OS=Paraburkholderia phytofirmans OLGA172 OX=1417228 GN=AYM40_06650 PE=4 SV=1	Paraburkholderia phytofirmans OLGA172	146	302	46.8	62.2	2.6e-32
58	TR	A0A6A8D8G9	Thoeris protein ThsB TIR-like domain-containing protein OS=Aquibacillus halophilus OX=930132 GN=GH741_05120 PE=4 SV=1	Aquibacillus halophilus	148	302	52.5	66.4	2.7e-32
59	TR	A0A1H7DMA2	MTH538 TIR-like domain OS=Sphingomonas sp. OV641 OX=1881068 GN=SAMN05428950_1112 PE=4 SV=1	Sphingomonas sp. OV641	160	299	37.5	59.4	1.1e-31
60	TR	A0A7W6H5R8	Thoeris protein ThsB TIR-like domain-containing protein OS=Aureimonas pseudogalii OX=1744844 GN=GGR04_002941 PE=4 SV=1	Aureimonas pseudogalii	162	299	42.9	55.4	1.1e-31
61	TR	A0A7R7T2X0	Thoeris protein ThsB TIR-like domain-containing protein OS=Kaistia sp. 32K OX=2795690 GN=K32_05760 PE=4 SV=1	Kaistia sp. 32K	157	298	41.9	59.4	1.4e-31
62	TR	B3QX68	Thoeris protein ThsB TIR-like domain-containing protein OS=Chloroherpeton thalassium (strain ATCC 35110 / GB-78) OX=517418 GN=Ctha_2429 PE=4 SV=1	Chloroherpeton thalassium (strain ATCC 35110 / GB-78)	167	290	39	61	3e-30
63	TR	A0A5B9DCR3	Thoeris protein ThsB TIR-like domain-containing protein OS=Candidatus Prometheoarchaeum syntrophicum OX=2594042 GN=DSAG12_02661 PE=4 SV=1	Candidatus Prometheoarchaeum syntrophicum	159	285	38.8	59.4	1.4e-29
64	TR	A0A1M6KWT5	MTH538 TIR-like domain OS=Malonomonas rubra DSM 5091 OX=1122189 GN=SAMN02745165_02826 PE=4 SV=1	Malonomonas rubra DSM 5091	106	274	53.1	75.5	1.4e-28
65	TR	A0A6G7ZFA6	TIR domain-containing protein OS=Sphingomonas sp. HDW15A OX=2714942 GN=G7076_02990 PE=4 SV=1	Sphingomonas sp. HDW15A	199	278	35.2	47.7	4.5e-28
66	TR	A0A839T4Z5	Thoeris protein ThsB TIR-like domain-containing protein OS=Azomonas macrocytogenes OX=69962 GN=FHR87_002250 PE=4 SV=1	Azomonas macrocytogenes	148	272	41	55.1	9.2e-28
67	TR	A0A517STL3	Thoeris protein ThsB TIR-like domain-containing protein OS=Planctomycetes bacterium SV_7m_r OX=2528025 GN=SV7mr_19730 PE=4 SV=1	Planctomycetes bacterium SV_7m_r	148	271	41	55.8	1.3e-27
68	TR	T0I6Q4	Thoeris protein ThsB TIR-like domain-containing protein OS=Sphingobium sp. HDIP04 OX=428994 GN=L286_03690 PE=4 SV=1	Sphingobium sp. HDIP04	144	269	44.8	59.4	2.3e-27
69	TR	I3TMT0	Thoeris protein ThsB TIR-like domain-containing protein OS=Tistrella mobilis (strain KA081020-065) OX=1110502 GN=TMO_2230 PE=4 SV=1	Tistrella mobilis (strain KA081020-065)	151	267	49.5	65.1	5.7e-27
70	TR	A0A562JKI0	TIR-like protein DUF1863 OS=Sedimentibacter saalensis OX=130788 GN=LY60_00070 PE=4 SV=1	Sedimentibacter saalensis	192	268	35.9	51.6	1.2e-26
71	TR	A0A5A9XMA7	Thoeris protein ThsB TIR-like domain-containing protein OS=Oryzomonas rubra OX=2509454 GN=ET418_04700 PE=4 SV=1	Oryzomonas rubra	148	264	39.7	53.8	1.5e-26
72	TR	A0A1H7M9S1	MTH538 TIR-like domain OS=Aquimarina amphilecti OX=1038014 GN=SAMN04487910_1651 PE=4 SV=1	Aquimarina amphilecti	194	267	43.5	59	1.8e-26
73	TR	G6EDF9	Thoeris protein ThsB TIR-like domain-containing protein OS=Novosphingobium pentaromativorans US6-1 OX=1088721 GN=NSU_2380 PE=4 SV=1	Novosphingobium pentaromativorans US6-1	144	262	43.4	58.7	2.6e-26
74	TR	A0A5R9J2I0	Thoeris protein ThsB TIR-like domain-containing protein OS=Lichenicoccus roseus OX=2683649 GN=FE263_21045 PE=4 SV=1	Lichenicoccus roseus	148	262	52.9	63.5	2.9e-26
75	TR	A0A011RAD7	Thoeris protein ThsB TIR-like domain-containing protein OS=Accumulibacter regalis OX=522306 GN=AW11_02267 PE=4 SV=1	Accumulibacter regalis	161	263	34.8	56.1	3e-26
76	TR	A0A4Y3TWT0	Thoeris protein ThsB TIR-like domain-containing protein OS=Acetobacter peroxydans OX=104098 GN=APE01nite_20110 PE=4 SV=1	Acetobacter peroxydans	197	265	36.4	50.5	3.8e-26
77	TR	A0A1B9XW92	Thoeris protein ThsB TIR-like domain-containing protein OS=Tenacibaculum soleae OX=447689 GN=BA195_13800 PE=4 SV=1	Tenacibaculum soleae	194	263	44.8	61	7e-26
78	TR	A0A5K7ZNK5	Thoeris protein ThsB TIR-like domain-containing protein OS=Desulfosarcina widdelii OX=947919 GN=DSCW_52040 PE=4 SV=1	Desulfosarcina widdelii	147	259	38.5	56.4	8.1e-26
79	TR	A0A366HLY2	TIR-like protein DUF1863 OS=Eoetvoesiella caeni OX=645616 GN=DFR37_101721 PE=4 SV=1	Eoetvoesiella caeni	161	260	43.6	66.4	8.4e-26
80	TR	F4GGD4	Thoeris protein ThsB TIR-like domain-containing protein OS=Alicycliphilus denitrificans (strain DSM 14773 / CIP 107495 / K601) OX=596154 GN=Alide2_1612 PE=4 SV=1	Alicycliphilus denitrificans (strain DSM 14773 / CIP 107495 / K601)	161	260	33.5	56.7	8.4e-26
81	TR	D7CNT6	Thoeris protein ThsB TIR-like domain-containing protein OS=Syntrophothermus lipocalidus (strain DSM 12680 / TGB-C1) OX=643648 GN=Slip_1610 PE=4 SV=1	Syntrophothermus lipocalidus (strain DSM 12680 / TGB-C1)	164	260	46.7	66.7	9.1e-26
82	TR	A0A1B8VXN3	Thoeris protein ThsB TIR-like domain-containing protein OS=Bacillus sp. FJAT-26390 OX=1743142 GN=A7975_23745 PE=4 SV=1	Bacillus sp. FJAT-26390	195	262	33.8	51.8	1e-25
83	TR	A0A226BWG4	Thoeris protein ThsB TIR-like domain-containing protein OS=Natranaerobius trueperi OX=759412 GN=CDO51_08735 PE=4 SV=1	Natranaerobius trueperi	167	259	35.1	55.6	1.4e-25
84	TR	A0A259TV07	Thoeris protein ThsB TIR-like domain-containing protein OS=Rubricoccus marinus OX=716817 GN=BSZ36_17425 PE=4 SV=1	Rubricoccus marinus	196	261	35.4	46.2	1.5e-25
85	TR	A0A1H7S959	MTH538 TIR-like domain OS=Roseovarius azorensis OX=1287727 GN=SAMN05443999_10727 PE=4 SV=1	Roseovarius azorensis	213	261	36.4	49	2.2e-25
86	TR	A0A2N8KDJ7	Thoeris protein ThsB TIR-like domain-containing protein OS=Achromobacter pulmonis OX=1389932 GN=C1I89_22050 PE=4 SV=1	Achromobacter pulmonis	200	260	33.5	49	2.3e-25
87	TR	K9RRX6	TIR-like domain-containing protein (DUF1863) OS=Synechococcus sp. (strain ATCC 27167 / PCC 6312) OX=195253 GN=Syn6312_1033 PE=4 SV=1	Synechococcus sp. (strain ATCC 27167 / PCC 6312)	164	257	37.1	56.6	2.6e-25
88	TR	A0A7I7XK16	Thoeris protein ThsB TIR-like domain-containing protein OS=Mycolicibacterium madagascariense OX=212765 GN=MMAD_38540 PE=4 SV=1	Mycolicibacterium madagascariense	145	253	42	56.7	6.2e-25
89	SP	J8G8J6	Putative cyclic ADP-D-ribose synthase ThsB1 OS=Bacillus cereus (strain MSX-D12) OX=1053222 GN=thsB1 PE=1 SV=1	Bacillus cereus (strain MSX-D12)	192	256	36.6	49.7	7.5e-25
90	TR	A0A1H7U9J8	MTH538 TIR-like domain OS=Colwellia chukchiensis OX=641665 GN=SAMN05216262_13517 PE=4 SV=1	Colwellia chukchiensis	163	250	34.3	54.4	2.8e-24
91	TR	A4G5B4	Thoeris protein ThsB TIR-like domain-containing protein OS=Herminiimonas arsenicoxydans OX=204773 GN=HEAR1536 PE=4 SV=1	Herminiimonas arsenicoxydans	198	252	35.5	48.7	3.4e-24
92	TR	Q1IIP2	Thoeris protein ThsB TIR-like domain-containing protein OS=Koribacter versatilis (strain Ellin345) OX=204669 GN=Acid345_4258 PE=4 SV=1	Koribacter versatilis (strain Ellin345)	196	250	34.2	44.9	6.5e-24
93	TR	A0A381H0C4	MTH538 TIR-like domain (DUF1863) OS=Citrobacter koseri OX=545 GN=NCTC10810_01494 PE=4 SV=1	Citrobacter koseri	180	247	45.5	61.8	1.2e-23
94	TR	A0A5P8Z6H7	Thoeris protein ThsB TIR-like domain-containing protein OS=Roseivivax sp. THAF197b OX=2588299 GN=FIV09_20255 PE=4 SV=1	Roseivivax sp. THAF197b	212	249	34.3	48.5	1.3e-23
95	TR	A0A3N9TDI6	Thoeris protein ThsB TIR-like domain-containing protein OS=Vibrio viridaestus OX=2487322 GN=EES38_16185 PE=4 SV=1	Vibrio viridaestus	163	245	33.1	55.2	1.6e-23
96	TR	I4BA91	Thoeris protein ThsB TIR-like domain-containing protein OS=Turneriella parva (strain ATCC BAA-1111 / DSM 21527 / NCTC 11395 / H) OX=869212 GN=Turpa_3563 PE=4 SV=1	Turneriella parva (strain ATCC BAA-1111 / DSM 21527 / NCTC 11395 / H)	165	245	35.7	53.6	1.7e-23
97	TR	A0A934TYX2	TIR domain-containing protein OS=Ruminococcus difficilis OX=2763069 GN=JKK62_04485 PE=4 SV=1	Ruminococcus difficilis	181	246	38.8	60.4	1.8e-23
98	TR	Q3A0F5	Thoeris protein ThsB TIR-like domain-containing protein OS=Syntrophotalea carbinolica (strain DSM 2380 / NBRC 103641 / GraBd1) OX=338963 GN=Pcar_2917 PE=4 SV=1	Syntrophotalea carbinolica (strain DSM 2380 / NBRC 103641 / GraBd1)	199	247	33.3	48	2e-23
99	TR	A0A1G7DMR0	MTH538 TIR-like domain OS=Ulvibacter litoralis OX=227084 GN=SAMN05421855_1011053 PE=4 SV=1	Ulvibacter litoralis	188	246	33.9	52.4	2.1e-23
100	TR	A0A7C9MY52	Thoeris protein ThsB TIR-like domain-containing protein OS=Kangsaoukella pontilimi OX=2691042 GN=GQ651_13430 PE=4 SV=1	Kangsaoukella pontilimi	163	244	42	57.3	2.2e-23
101	TR	A0A368MX80	Thoeris protein ThsB TIR-like domain-containing protein OS=Chryseobacterium lacus OX=2058346 GN=DQ356_08490 PE=4 SV=1	Chryseobacterium lacus	163	242	34.4	54.6	4.5e-23
102	TR	A0A938WYA9	TIR domain-containing protein OS=Bifidobacterium pullorum subsp. saeculare OX=78257 GN=H7U32_06220 PE=4 SV=1	Bifidobacterium pullorum subsp. saeculare	154	239	43.6	64.4	1e-22
103	TR	A0A919ZIE5	Thoeris protein ThsB TIR-like domain-containing protein OS=Paenibacillus sp. J45TS6 OX=2807196 GN=J45TS6_35310 PE=4 SV=1	Paenibacillus sp. J45TS6	197	242	36	47.7	1e-22
104	TR	A0A8J7VS52	TIR domain-containing protein OS=Coralloluteibacterium stylophorae OX=1776034 GN=KB893_06190 PE=4 SV=1	Coralloluteibacterium stylophorae	161	239	32.3	54.9	1.2e-22
105	TR	A0A3D8I0H4	Molecular chaperone Tir OS=Helicobacter sp. MIT 99-5507 OX=152489 GN=CQA42_02335 PE=4 SV=1	Helicobacter sp. MIT 99-5507	191	241	39.1	67	1.3e-22
106	TR	A0A1I0MWE9	MTH538 TIR-like domain OS=Aliiroseovarius sediminilitoris OX=1173584 GN=SAMN05444851_0343 PE=4 SV=1	Aliiroseovarius sediminilitoris	212	242	49.1	65.1	1.5e-22
107	TR	A0A7G6E6T6	Thoeris protein ThsB TIR-like domain-containing protein OS=Thermanaerosceptrum fracticalcis OX=1712410 GN=BR63_16835 PE=4 SV=1	Thermanaerosceptrum fracticalcis	189	240	35.3	50.5	1.7e-22
108	TR	A0A1X6Z2U4	Thoeris protein ThsB TIR-like domain-containing protein OS=Roseovarius halotolerans OX=505353 GN=ROH8110_02059 PE=4 SV=1	Roseovarius halotolerans	205	241	31.3	47.5	1.8e-22
109	TR	A0A9E2BFR6	Thoeris protein ThsB TIR-like domain-containing protein OS=Psychracetigena formicireducens OX=2986056 GN=DDT42_00537 PE=4 SV=1	Psychracetigena formicireducens	163	235	33.7	53.8	5e-22
110	TR	A0A4Y8ICD8	Thoeris protein ThsB TIR-like domain-containing protein OS=Filobacillus milosensis OX=94137 GN=E3U55_15755 PE=4 SV=1	Filobacillus milosensis	165	235	46.2	63.5	5.3e-22
111	TR	A0A0N1B986	Thoeris protein ThsB TIR-like domain-containing protein OS=beta proteobacterium AAP99 OX=1523428 GN=IP84_02415 PE=4 SV=1	beta proteobacterium AAP99	165	235	33.9	53.9	5.3e-22
112	TR	A0A927C5T4	TIR domain-containing protein OS=Spongiibacter pelagi OX=2760804 GN=IB286_14915 PE=4 SV=1	Spongiibacter pelagi	224	238	36.7	54.4	7.5e-22
113	TR	A0A0J6NJ90	Molecular chaperone Tir OS=Chromobacterium sp. LK11 OX=1628212 GN=VK98_16975 PE=4 SV=1	Chromobacterium sp. LK11	155	233	37.1	58.5	8.1e-22
114	TR	A0A4R8V8B1	Thoeris protein ThsB TIR-like domain-containing protein OS=Terrimesophilobacter mesophilus OX=433647 GN=E3N84_02670 PE=4 SV=1	Terrimesophilobacter mesophilus	160	231	38.8	61.2	1.8e-21
115	TR	A0A4Q1K0D0	Molecular chaperone Tir OS=Flavobacterium amnicola OX=2506422 GN=EQG63_11900 PE=4 SV=1	Flavobacterium amnicola	159	229	33.8	54.4	3.6e-21
116	TR	A0A202E1A3	Thoeris protein ThsB TIR-like domain-containing protein OS=bacterium K02(2017) OX=1932696 GN=BVY03_01715 PE=4 SV=1	bacterium K02(2017)	167	229	42.6	63	4.4e-21
117	TR	A0A7W2IWJ3	TIR domain-containing protein OS=Flavobacterium sp. xlx-221 OX=2758675 GN=H3159_02680 PE=4 SV=1	Flavobacterium sp. xlx-221	154	228	36.8	53.9	4.5e-21
118	TR	A0A916MKW5	Thoeris protein ThsB TIR-like domain-containing protein OS=Anaerolineales bacterium OX=2073117 GN=ANAEL_05875 PE=4 SV=1	Anaerolineales bacterium	192	230	34.2	55.7	5.7e-21
119	TR	A0A4Q1KKB8	Molecular chaperone Tir OS=Sphingobium fluviale OX=2506423 GN=EQG66_02785 PE=4 SV=1	Sphingobium fluviale	165	228	40	60	5.9e-21
120	TR	A3N1I6	Thoeris protein ThsB TIR-like domain-containing protein OS=Actinobacillus pleuropneumoniae serotype 5b (strain L20) OX=416269 GN=APL_1184 PE=4 SV=1	Actinobacillus pleuropneumoniae serotype 5b (strain L20)	165	228	38.7	66.4	5.9e-21
121	TR	A0A840Z0Q5	Thoeris protein ThsB TIR-like domain-containing protein OS=Stakelama sediminis OX=463200 GN=FHR23_002516 PE=4 SV=1	Stakelama sediminis	164	227	40.8	60.8	8.1e-21
122	TR	A0A5S3PCZ7	Thoeris protein ThsB TIR-like domain-containing protein OS=Sulfitobacter sabulilitoris OX=2562655 GN=FDT80_18730 PE=4 SV=1	Sulfitobacter sabulilitoris	167	227	36.1	52.4	8.7e-21
123	TR	A0A366H183	TIR-like protein DUF1863 OS=Eoetvoesiella caeni OX=645616 GN=DFR37_11836 PE=4 SV=1	Eoetvoesiella caeni	164	226	35.5	52.7	1.1e-20
124	TR	A0A3S0Z2L4	Thoeris protein ThsB TIR-like domain-containing protein OS=Pseudorhodobacter sp. E13 OX=2487931 GN=EGN72_02550 PE=4 SV=1	Pseudorhodobacter sp. E13	212	229	30.8	47	1.3e-20
125	TR	A0A080M2C6	Thoeris protein ThsB TIR-like domain-containing protein OS=Candidatus Accumulibacter cognatus OX=2954383 GN=AW06_003520 PE=4 SV=1	Candidatus Accumulibacter cognatus	163	225	43.3	59.6	1.6e-20
126	TR	G8RWL7	TIR-like domain-containing protein (DUF1863) OS=Mycolicibacterium rhodesiae (strain NBB3) OX=710685 GN=MycrhN_3809 PE=4 SV=1	Mycolicibacterium rhodesiae (strain NBB3)	164	225	41.9	61.9	1.6e-20
127	TR	A0A1I2UEM9	MTH538 TIR-like domain OS=Prevotella sp. KH2C16 OX=1855325 GN=SAMN05216383_1383 PE=4 SV=1	Prevotella sp. KH2C16	182	226	43	61.7	1.8e-20
128	TR	A0A0A1WCZ7	Thoeris protein ThsB TIR-like domain-containing protein OS=Sphingomonas parapaucimobilis NBRC 15100 OX=1219049 GN=SP5_099_00090 PE=4 SV=1	Sphingomonas parapaucimobilis NBRC 15100	143	223	33.6	57.1	1.9e-20
129	TR	A0A4Q3ZKN9	Thoeris protein ThsB TIR-like domain-containing protein OS=Alcaligenaceae bacterium OX=2021368 GN=EON54_23325 PE=4 SV=1	Alcaligenaceae bacterium	200	226	43.8	62.5	2.7e-20
130	TR	A0A1Q2D1T0	Molecular chaperone Tir OS=Tessaracoccus flavescens OX=399497 GN=BW733_17040 PE=4 SV=1	Tessaracoccus flavescens	161	223	41.1	59.8	3e-20
131	TR	A0A840S1D3	LysM repeat protein OS=Inhella inkyongensis OX=392593 GN=HNQ51_000179 PE=4 SV=1	Inhella inkyongensis	165	223	33.5	51.2	3.3e-20
132	TR	A0A840SAK7	Thoeris protein ThsB TIR-like domain-containing protein OS=Inhella inkyongensis OX=392593 GN=HNQ51_002729 PE=4 SV=1	Inhella inkyongensis	189	224	34.9	46.6	4.1e-20
133	TR	A8H492	Thoeris protein ThsB TIR-like domain-containing protein OS=Shewanella pealeana (strain ATCC 700345 / ANG-SQ1) OX=398579 GN=Spea_2059 PE=4 SV=1	Shewanella pealeana (strain ATCC 700345 / ANG-SQ1)	161	222	37.3	52.5	4.2e-20
134	TR	A0A327KSL6	Molecular chaperone Tir OS=Rhodoplanes elegans OX=29408 GN=CH338_01640 PE=4 SV=1	Rhodoplanes elegans	163	222	41.8	60	4.4e-20
135	TR	A0A1V1W3X0	TIR-like domain-containing protein (DUF1863) OS=Nocardioides sp. PD653 OX=393303 GN=PD653_2489 PE=4 SV=1	Nocardioides sp. PD653	129	219	44.2	59.6	5.2e-20
136	TR	A0A1V0RUS0	Thoeris protein ThsB TIR-like domain-containing protein OS=Roseovarius mucosus OX=215743 GN=ROSMUCSMR3_04098 PE=4 SV=1	Roseovarius mucosus	163	221	32.9	52.9	6.2e-20
137	TR	F4BQS1	Thoeris protein ThsB TIR-like domain-containing protein OS=Carnobacterium sp. (strain 17-4) OX=208596 GN=CAR_c11040 PE=4 SV=1	Carnobacterium sp. (strain 17-4)	182	222	44.1	64.7	7e-20
138	TR	A0A1V9FY89	Thoeris protein ThsB TIR-like domain-containing protein OS=Niastella vici OX=1703345 GN=A3860_23720 PE=4 SV=1	Niastella vici	206	223	30	46.4	8.5e-20
139	TR	A0A2X4PGG9	MTH538 TIR-like domain (DUF1863) OS=Porphyromonas crevioricanis OX=393921 GN=NCTC12858_00811 PE=4 SV=1	Porphyromonas crevioricanis	153	219	39.6	65.8	9.7e-20
140	TR	A0A7W4W914	Thoeris protein ThsB TIR-like domain-containing protein OS=Microbulbifer rhizosphaerae OX=1562603 GN=FHS09_000072 PE=4 SV=1	Microbulbifer rhizosphaerae	160	219	42.9	57.1	1.2e-19
141	TR	A0A0Q2MJ65	Thoeris protein ThsB TIR-like domain-containing protein OS=Mycobacterium gordonae OX=1778 GN=AO501_08350 PE=4 SV=1	Mycobacterium gordonae	162	218	37.5	56.7	1.7e-19
142	TR	A0A5A9XPT4	Molecular chaperone Tir OS=Oryzomonas rubra OX=2509454 GN=ET418_04705 PE=4 SV=1	Oryzomonas rubra	160	217	32.5	55	2.3e-19
143	TR	U7UTD8	TIR-like PF08937 domain protein OS=Megasphaera vaginalis OX=1111454 GN=HMPREF1250_0406 PE=4 SV=1	Megasphaera vaginalis	165	217	37.6	56.4	2.6e-19
144	TR	A0A290ZS99	Thoeris protein ThsB TIR-like domain-containing protein OS=Thauera sp. K11 OX=2005884 GN=CCZ27_19635 PE=4 SV=1	Thauera sp. K11	165	217	41.4	59.5	2.6e-19
145	TR	A0A0T1WAW2	Thoeris protein ThsB TIR-like domain-containing protein OS=Mycobacterium sp. Root135 OX=1736457 GN=ASD37_18085 PE=4 SV=1	Mycobacterium sp. Root135	156	216	41.2	62.7	2.9e-19
146	TR	A0A102DFA1	Molecular chaperone Tir OS=Novosphingobium sp. Fuku2-ISO-50 OX=1739114 GN=AQZ50_02970 PE=4 SV=1	Novosphingobium sp. Fuku2-ISO-50	165	215	39.1	59.1	5.1e-19
147	TR	A0A1S1XXU8	Molecular chaperone Tir OS=Methylomonas sp. LWB OX=1905845 GN=BJL95_06030 PE=4 SV=1	Methylomonas sp. LWB	160	214	41.3	58.7	6.4e-19
148	TR	A0A845AFE1	Molecular chaperone Tir OS=Qipengyuania algicida OX=1836209 GN=GRI58_05900 PE=4 SV=1	Qipengyuania algicida	164	214	38.2	60	7.1e-19
149	TR	A0A917WFM8	Thoeris protein ThsB TIR-like domain-containing protein OS=Pseudooceanicola nanhaiensis OX=375761 GN=GCM10011534_22920 PE=4 SV=1	Pseudooceanicola nanhaiensis	257	219	52.5	67.3	8.9e-19
150	TR	A0A1E5CQ18	Molecular chaperone Tir OS=Vibrio genomosp. F6 str. FF-238 OX=1191298 GN=A130_07765 PE=4 SV=1	Vibrio genomosp. F6 str. FF-238	161	213	36.4	47.9	9.3e-19
151	TR	A0A975BPX2	DUF1863 OS=Desulfonema magnum OX=45655 GN=dnm_052430 PE=4 SV=1	Desulfonema magnum	96	208	45.4	62.9	9.6e-19
152	TR	A0A327LWI6	Thoeris protein ThsB TIR-like domain-containing protein OS=Roseicella frigidaeris OX=2230885 GN=DOO78_26260 PE=4 SV=1	Roseicella frigidaeris	163	213	38.2	60	9.7e-19
153	TR	A0A7W8M9U8	Thoeris protein ThsB TIR-like domain-containing protein OS=Quisquiliibacterium transsilvanicum OX=1549638 GN=HNQ70_002748 PE=4 SV=1	Quisquiliibacterium transsilvanicum	165	213	41.8	60	1e-18
154	TR	A0A6J4FAV6	Thoeris protein ThsB TIR-like domain-containing protein OS=Magnetospirillum sp. SS-4 OX=2681465 GN=MTBSS4_120164 PE=4 SV=1	Magnetospirillum sp. SS-4	165	213	41.3	61.5	1e-18
155	TR	A0A939MMF3	TIR domain-containing protein OS=Leucobacter weissii OX=1983706 GN=J4H92_13345 PE=4 SV=1	Leucobacter weissii	161	212	33.9	61.2	1.3e-18
156	TR	A0A542SRX2	TIR-like protein DUF1863 OS=Rarobacter incanus OX=153494 GN=FB389_2061 PE=4 SV=1	Rarobacter incanus	161	212	33.9	61.2	1.3e-18
157	TR	A0A3P3VZE2	TIR domain-containing protein OS=Gulosibacter macacae OX=2488791 GN=EG850_10005 PE=4 SV=1	Gulosibacter macacae	161	212	33.9	61.2	1.3e-18
158	TR	A0A3D9SL45	TIR-like protein DUF1863 OS=Thermomonospora umbrina OX=111806 GN=DFJ69_2092 PE=4 SV=1	Thermomonospora umbrina	164	212	41	60	1.4e-18
159	TR	A0A1R4LNQ6	Thoeris protein ThsB TIR-like domain-containing protein OS=Vibrio ruber DSM 16370 OX=1123498 GN=VR7878_02719 PE=4 SV=1	Vibrio ruber DSM 16370	161	211	36.4	47.9	1.8e-18
160	TR	A0A239LBR5	MTH538 TIR-like domain OS=Sphingopyxis indica OX=436663 GN=SAMN06295955_12118 PE=4 SV=1	Sphingopyxis indica	165	211	40.4	59.6	2e-18
161	TR	A0A126RI68	Thoeris protein ThsB TIR-like domain-containing protein OS=Sphingobium sp. TKS OX=1315974 GN=K426_01515 PE=4 SV=1	Sphingobium sp. TKS	165	211	42.4	59.6	2e-18
162	TR	A0A1T5GKU6	MTH538 TIR-like domain OS=Rhizorhabdus histidinilytica OX=439228 GN=SAMN06295920_11611 PE=4 SV=1	Rhizorhabdus histidinilytica	165	211	42.4	59.6	2e-18
163	TR	T0IC76	Thoeris protein ThsB TIR-like domain-containing protein OS=Sphingobium sp. HDIP04 OX=428994 GN=L286_03720 PE=4 SV=1	Sphingobium sp. HDIP04	165	211	42.4	59.6	2e-18
164	TR	A0A1H3WKE0	MTH538 TIR-like domain OS=Thiothrix caldifontis OX=525918 GN=SAMN05660964_00480 PE=4 SV=1	Thiothrix caldifontis	189	212	34.4	47.6	2.5e-18
165	TR	A0A1H6SJ79	MTH538 TIR-like domain OS=Frateuria terrea OX=529704 GN=SAMN04487997_1436 PE=4 SV=1	Frateuria terrea	175	211	37.3	58.2	2.6e-18
166	TR	A0A1L6JHX1	Molecular chaperone Tir OS=Sphingomonas koreensis OX=93064 GN=BRX40_22010 PE=4 SV=1	Sphingomonas koreensis	165	210	42.4	59.6	2.9e-18
167	TR	A0A0F5PBM4	Molecular chaperone Tir OS=Sphingomonas sp. SRS2 OX=133190 GN=WP12_16340 PE=4 SV=1	Sphingomonas sp. SRS2	165	210	42.4	58.6	2.9e-18
168	TR	A0A2Z5YYI8	Molecular chaperone Tir OS=Altererythrobacter sp. B11 OX=2060312 GN=AEB_P2328 PE=4 SV=1	Altererythrobacter sp. B11	165	210	42.4	59.6	2.9e-18
169	TR	A0A239GIJ5	MTH538 TIR-like domain OS=Sphingomonas laterariae OX=861865 GN=SAMN06295912_11276 PE=4 SV=1	Sphingomonas laterariae	165	210	42.4	59.6	2.9e-18
170	TR	A0A494WGT8	Molecular chaperone Tir OS=Sphingobium amiense OX=135719 GN=SAMIE_2001490 PE=4 SV=1	Sphingobium amiense	165	210	42.4	59.6	2.9e-18
171	TR	G6EDF0	Thoeris protein ThsB TIR-like domain-containing protein OS=Novosphingobium pentaromativorans US6-1 OX=1088721 GN=NSU_2377 PE=4 SV=1	Novosphingobium pentaromativorans US6-1	165	209	42.4	58.6	4e-18
172	TR	A0A1R4J0R6	Thoeris protein ThsB TIR-like domain-containing protein OS=Microbacterium esteraromaticum OX=57043 GN=FM104_04955 PE=4 SV=1	Microbacterium esteraromaticum	158	208	36.4	56.8	4.8e-18
173	TR	A0A1Z3HNY2	Thoeris protein ThsB TIR-like domain-containing protein OS=Halomicronema hongdechloris C2206 OX=1641165 GN=XM38_029550 PE=4 SV=1	Halomicronema hongdechloris C2206	161	208	32.3	55.1	5.2e-18
174	TR	A0A4Q1K170	Thoeris protein ThsB TIR-like domain-containing protein OS=Flavobacterium amnicola OX=2506422 GN=EQG63_11220 PE=4 SV=1	Flavobacterium amnicola	163	208	38.1	62.9	5.4e-18
175	TR	A0A099LRU1	Thoeris protein ThsB TIR-like domain-containing protein OS=Vibrio navarrensis OX=29495 GN=EA26_05730 PE=4 SV=1	Vibrio navarrensis	166	208	38.4	54.5	5.8e-18
176	TR	A0A4Q3ZPS1	Thoeris protein ThsB TIR-like domain-containing protein (Fragment) OS=Alcaligenaceae bacterium OX=2021368 GN=EON54_24615 PE=4 SV=1	Alcaligenaceae bacterium	145	206	36.8	55.3	6.9e-18
177	TR	A0A6B3NLJ3	TIR domain-containing protein OS=Pseudomonas brassicae OX=2708063 GN=G3436_02150 PE=4 SV=1	Pseudomonas brassicae	161	207	40.5	55.9	7.3e-18
178	TR	A0A916UQP4	Thoeris protein ThsB TIR-like domain-containing protein OS=Undibacterium terreum OX=1224302 GN=GCM10011396_33670 PE=4 SV=1	Undibacterium terreum	160	205	39.2	62.9	1.4e-17
179	TR	A0A1B9Z2H8	Thoeris protein ThsB TIR-like domain-containing protein OS=Bradyrhizobium sp. LMTR 3 OX=189873 GN=LMTR3_23660 PE=4 SV=1	Bradyrhizobium sp. LMTR 3	161	205	33.1	51.6	1.4e-17
180	TR	A0A4U3CHS0	Molecular chaperone Tir OS=Blastococcus sp. CCUG 61487 OX=1840703 GN=A6V29_03635 PE=4 SV=1	Blastococcus sp. CCUG 61487	162	205	40.4	58.7	1.5e-17
181	TR	A0A143QRW9	Thoeris protein ThsB TIR-like domain-containing protein OS=Rhodococcus fascians OX=1828 GN=A3Q41_04626 PE=4 SV=1	Rhodococcus fascians	163	205	40.4	60.6	1.5e-17
182	TR	H3NR58	Thoeris protein ThsB TIR-like domain-containing protein OS=Helcococcus kunzii ATCC 51366 OX=883114 GN=HMPREF9709_01819 PE=4 SV=1	Helcococcus kunzii ATCC 51366	165	204	43.9	62.2	2.2e-17
183	TR	S0KTW2	Thoeris protein ThsB TIR-like domain-containing protein OS=Enterococcus columbae DSM 7374 = ATCC 51263 OX=1121865 GN=I568_00432 PE=4 SV=1	Enterococcus columbae DSM 7374 = ATCC 51263	165	204	43.9	62.2	2.2e-17
184	TR	A0A1T1HEN1	Thoeris protein ThsB TIR-like domain-containing protein OS=Oceanospirillum linum OX=966 GN=BTA35_0201240 PE=4 SV=1	Oceanospirillum linum	166	203	37.5	54.5	3.2e-17
185	TR	A0A975UDZ7	TIR domain-containing protein OS=Vibrio ostreae OX=2841925 GN=KNV97_13240 PE=4 SV=1	Vibrio ostreae	166	203	37.5	54.5	3.2e-17
186	TR	A0A1G9IYP4	MTH538 TIR-like domain OS=Pseudomonas indica OX=137658 GN=SAMN05216186_1185 PE=4 SV=1	Pseudomonas indica	159	202	43.4	64.6	3.9e-17
187	TR	A0A1H4CRB9	MTH538 TIR-like domain OS=Leifsonia sp. 21MFCrub1.1 OX=1798223 GN=SAMN04515680_0969 PE=4 SV=1	Leifsonia sp. 21MFCrub1.1	163	202	31.3	49.1	4.2e-17
188	TR	A0A174EWB2	MTH538 TIR-like domain (DUF1863) OS=Blautia wexlerae OX=418240 GN=ERS852478_02765 PE=4 SV=1	Blautia wexlerae	166	202	34.9	52.4	4.5e-17
189	TR	A0A1Q2CFT1	MTH538 TIR-like domain OS=Tessaracoccus flavus OX=1610493 GN=RPIT_09455 PE=4 SV=1	Tessaracoccus flavus	161	201	34.9	56.3	5.7e-17
190	TR	A0A494UU73	Thoeris protein ThsB TIR-like domain-containing protein OS=Streptomyces fungicidicus OX=68203 GN=CNQ36_16680 PE=4 SV=1	Streptomyces fungicidicus	162	201	39.2	59.8	5.8e-17
191	TR	E0E1T3	Thoeris protein ThsB TIR-like domain-containing protein OS=Peptostreptococcus stomatis DSM 17678 OX=596315 GN=HMPREF0634_1464 PE=4 SV=1	Peptostreptococcus stomatis DSM 17678	165	200	40.8	61.2	8.8e-17
192	TR	U7UGL6	TIR-like PF08937 domain protein OS=Peptoniphilus sp. BV3C26 OX=1111134 GN=HMPREF1253_0690 PE=4 SV=1	Peptoniphilus sp. BV3C26	165	200	42.9	62.2	8.8e-17
193	TR	A0A177N7J6	Thoeris protein ThsB TIR-like domain-containing protein OS=Methylomonas lenta OX=980561 GN=A1359_12320 PE=4 SV=1	Methylomonas lenta	200	202	30.5	46	9.5e-17
194	TR	A0A940YPS4	TIR domain-containing protein OS=Ideonella aquatica OX=2824119 GN=KAK06_22825 PE=4 SV=1	Ideonella aquatica	168	199	35.2	59	1.3e-16
195	TR	A0A1X0DRR1	Thoeris protein ThsB TIR-like domain-containing protein OS=Mycobacterium heidelbergense OX=53376 GN=BST25_06040 PE=4 SV=1	Mycobacterium heidelbergense	155	198	37.3	60.8	1.4e-16
196	TR	A0A1B4V7Q6	Molecular chaperone Tir OS=Sulfurifustis variabilis OX=1675686 GN=SVA_3012 PE=4 SV=1	Sulfurifustis variabilis	161	198	37.9	58.6	1.6e-16
197	TR	A0A4P7GNI0	Molecular chaperone Tir OS=Nocardioides euryhalodurans OX=2518370 GN=EXE57_16895 PE=4 SV=1	Nocardioides euryhalodurans	163	198	39.4	57.7	1.7e-16
198	TR	A0A1I4MZR4	MTH538 TIR-like domain OS=Halanaerobium salsuginis OX=29563 GN=SAMN02983006_02774 PE=4 SV=1	Halanaerobium salsuginis	166	198	38.7	59.7	1.8e-16
199	TR	A0A6G7YQN6	TIR domain-containing protein OS=Sphingomonas piscis OX=2714943 GN=G7077_09210 PE=4 SV=1	Sphingomonas piscis	204	200	45.3	59.4	2e-16
200	TR	A0A126ZXB6	Thoeris protein ThsB TIR-like domain-containing protein OS=Sinomonas atrocyanea OX=37927 GN=SA2016_0838 PE=4 SV=1	Sinomonas atrocyanea	162	197	34.2	56.7	2.3e-16
201	TR	A0A917W157	Thoeris protein ThsB TIR-like domain-containing protein OS=Microlunatus endophyticus OX=1716077 GN=GCM10011575_03380 PE=4 SV=1	Microlunatus endophyticus	162	197	32.6	53.5	2.3e-16
202	TR	A0A927QNG2	Thoeris protein ThsB TIR-like domain-containing protein OS=Flavobacterium sp. PL002 OX=1897058 GN=BJQ96_02332 PE=4 SV=1	Flavobacterium sp. PL002	165	197	28.6	51.2	2.5e-16
203	TR	C6PP60	Thoeris protein ThsB TIR-like domain-containing protein OS=Clostridium carboxidivorans P7 OX=536227 GN=CcarbDRAFT_0577 PE=4 SV=1	Clostridium carboxidivorans P7	166	197	37.1	55.2	2.5e-16
204	TR	Q82T32	Thoeris protein ThsB TIR-like domain-containing protein OS=Nitrosomonas europaea (strain ATCC 19718 / CIP 103999 / KCTC 2705 / NBRC 14298) OX=228410 GN=NE2099 PE=4 SV=1	Nitrosomonas europaea (strain ATCC 19718 / CIP 103999 / KCTC 2705 / NBRC 14298)	169	197	38.4	58.9	2.7e-16
205	TR	A0A418Q998	Thoeris protein ThsB TIR-like domain-containing protein OS=Corynebacterium falsenii OX=108486 GN=D3M95_02865 PE=4 SV=1	Corynebacterium falsenii	158	196	33.9	54.2	2.9e-16
206	TR	A0A180EVU8	Thoeris protein ThsB TIR-like domain-containing protein OS=Bacteroidales bacterium Barb4 OX=1633200 GN=Barb4_04284 PE=4 SV=1	Bacteroidales bacterium Barb4	443	206	40.2	62.9	3.5e-16
207	TR	E0IF39	Thoeris protein ThsB TIR-like domain-containing protein OS=Paenibacillus curdlanolyticus YK9 OX=717606 GN=PaecuDRAFT_4280 PE=4 SV=1	Paenibacillus curdlanolyticus YK9	166	196	34.7	55.9	3.5e-16
208	TR	A0A4R2BQK4	TIR-like protein DUF1863 OS=Kribbella sp. VKM Ac-2500 OX=2512214 GN=EV642_1552 PE=4 SV=1	Kribbella sp. VKM Ac-2500	161	194	33.9	57.8	6.3e-16
209	TR	D1VS26	Thoeris protein ThsB TIR-like domain-containing protein OS=Peptoniphilus lacrimalis 315-B OX=596330 GN=HMPREF0628_0153 PE=4 SV=1	Peptoniphilus lacrimalis 315-B	165	194	41.8	62.2	6.9e-16
210	TR	A0A941IZY1	TIR domain-containing protein OS=Carboxylicivirga sediminis OX=2006564 GN=KDU71_15680 PE=4 SV=1	Carboxylicivirga sediminis	165	194	32.1	49.1	6.9e-16
211	TR	A0A2M9A7U9	TIR-like protein DUF1863 OS=Hallerella succinigenes OX=1896222 GN=BGX16_1779 PE=4 SV=1	Hallerella succinigenes	165	194	36.5	57.7	6.9e-16
212	TR	A0A840S728	Thoeris protein ThsB TIR-like domain-containing protein OS=Inhella inkyongensis OX=392593 GN=HNQ51_002731 PE=4 SV=1	Inhella inkyongensis	160	193	31.2	52.6	8.6e-16
213	TR	A0A2A9F3Y9	TIR-like protein DUF1863 OS=Georgenia soli OX=638953 GN=ATJ97_0050 PE=4 SV=1	Georgenia soli	161	193	35	55.8	8.8e-16
214	TR	A0A944KG22	TIR domain-containing protein OS=Streptomyces sp. ISL-96 OX=2819191 GN=J7E96_27040 PE=4 SV=1	Streptomyces sp. ISL-96	162	193	38.4	59.6	9e-16
215	TR	A0A3N2QH68	Thoeris protein ThsB TIR-like domain-containing protein OS=Marinobacter sp. R17 OX=2484250 GN=EB809_19570 PE=4 SV=1	Marinobacter sp. R17	166	193	38.2	56.9	9.9e-16
216	TR	A0A077MA10	Thoeris protein ThsB TIR-like domain-containing protein OS=Tetrasphaera jenkinsii Ben 74 OX=1193518 GN=BN13_1080031 PE=4 SV=1	Tetrasphaera jenkinsii Ben 74	180	193	32.8	56.6	1.3e-15
217	TR	A0A923QW77	TIR domain-containing protein OS=Cytophagales bacterium OX=2053541 GN=H7329_01895 PE=4 SV=1	Cytophagales bacterium	176	192	30.8	49.7	1.7e-15
218	TR	A0A1N6RAG6	MTH538 TIR-like domain OS=Micromonospora avicenniae OX=1198245 GN=SAMN05444858_101667 PE=4 SV=1	Micromonospora avicenniae	161	189	38.2	57.8	3.5e-15
219	TR	A0A1Q4ZI19	Thoeris protein ThsB TIR-like domain-containing protein OS=Streptomyces sp. TSRI0281 OX=1718998 GN=A6A29_26850 PE=4 SV=1	Streptomyces sp. TSRI0281	162	189	37.3	59.8	3.5e-15
220	TR	C0QMR9	Thoeris protein ThsB TIR-like domain-containing protein OS=Desulforapulum autotrophicum (strain ATCC 43914 / DSM 3382 / VKM B-1955 / HRM2) OX=177437 GN=HRM2_p00690 PE=4 SV=1	Desulforapulum autotrophicum (strain ATCC 43914 / DSM 3382 / VKM B-1955 / HRM2)	166	189	38.2	56.4	3.9e-15
221	TR	A0A2N8KDJ2	Thoeris protein ThsB TIR-like domain-containing protein OS=Achromobacter pulmonis OX=1389932 GN=C1I89_22040 PE=4 SV=1	Achromobacter pulmonis	124	186	33.9	54.8	4e-15
222	TR	A4G5B5	Thoeris protein ThsB TIR-like domain-containing protein OS=Herminiimonas arsenicoxydans OX=204773 GN=HEAR1537 PE=4 SV=1	Herminiimonas arsenicoxydans	158	188	30.3	51.5	4.5e-15
223	TR	A0A7I7K7E1	Thoeris protein ThsB TIR-like domain-containing protein OS=Mycolicibacterium duvalii OX=39688 GN=MDUV_43180 PE=4 SV=1	Mycolicibacterium duvalii	161	188	35.8	51.7	4.9e-15
224	TR	A0A515LBI4	Thoeris protein ThsB TIR-like domain-containing protein OS=Altererythrobacter sp. TH136 OX=2067415 GN=C0V74_10660 PE=4 SV=1	Altererythrobacter sp. TH136	288	194	29.1	45.2	5.7e-15
225	TR	C5C355	Thoeris protein ThsB TIR-like domain-containing protein OS=Beutenbergia cavernae (strain ATCC BAA-8 / DSM 12333 / NBRC 16432) OX=471853 GN=Bcav_1498 PE=4 SV=1	Beutenbergia cavernae (strain ATCC BAA-8 / DSM 12333 / NBRC 16432)	162	185	30.6	49.7	1.4e-14
226	TR	A0A239QVJ9	MTH538 TIR-like domain OS=Ruaniaceae bacterium KH17 OX=1945888 GN=SAMN06298212_1458 PE=4 SV=1	Ruaniaceae bacterium KH17	95	180	39.3	63.1	1.5e-14
227	TR	A0A3N2BB35	TIR-like protein DUF1863 OS=Bogoriella caseilytica OX=56055 GN=EDD31_0743 PE=4 SV=1	Bogoriella caseilytica	161	183	38.2	57.8	2.7e-14
228	TR	D4M7B1	MTH538 TIR-like domain (DUF1863) OS=Fretibacterium fastidiosum OX=651822 GN=SY1_02300 PE=4 SV=1	Fretibacterium fastidiosum	190	184	37.5	61.5	3.5e-14
229	TR	A0A0W8IH01	Thoeris protein ThsB TIR-like domain-containing protein OS=Nesterenkonia jeotgali OX=317018 GN=AVL63_03735 PE=4 SV=1	Nesterenkonia jeotgali	145	181	30.9	54.6	3.7e-14
230	TR	A0A517Y191	Thoeris protein ThsB TIR-like domain-containing protein OS=Urbifossiella limnaea OX=2528023 GN=ETAA1_55370 PE=4 SV=1	Urbifossiella limnaea	140	176	32.3	55.1	1.8e-13
231	TR	A0A6L9XV67	TIR domain-containing protein OS=Diaminobutyricibacter tongyongensis OX=1268043 GN=G3T36_05495 PE=4 SV=1	Diaminobutyricibacter tongyongensis	160	177	35.3	58.8	2e-13
232	TR	A0A1I0YAI0	MTH538 TIR-like domain OS=Cellulomonas marina OX=988821 GN=SAMN05421867_1074 PE=4 SV=1	Cellulomonas marina	161	177	37.3	54.9	2.1e-13
233	TR	A0A918CMS5	Thoeris protein ThsB TIR-like domain-containing protein OS=Agromyces mediolanus OX=41986 GN=GCM10010196_26480 PE=4 SV=1	Agromyces mediolanus	163	175	34.6	58.7	4.2e-13
234	TR	A0A4T2BKP9	TIR domain-containing protein OS=Subtercola vilae OX=2056433 GN=D4765_17600 PE=4 SV=1	Subtercola vilae	158	173	36.7	58.2	7.5e-13
235	TR	A0A1T4SL58	MTH538 TIR-like domain OS=Enhydrobacter aerosaccus OX=225324 GN=SAMN02745126_04843 PE=4 SV=1	Enhydrobacter aerosaccus	200	175	46.6	57.3	8.7e-13
236	TR	Q8FTW2	Thoeris protein ThsB TIR-like domain-containing protein OS=Corynebacterium efficiens (strain DSM 44549 / YS-314 / AJ 12310 / JCM 11189 / NBRC 100395) OX=196164 PE=4 SV=1	Corynebacterium efficiens (strain DSM 44549 / YS-314 / AJ 12310 / JCM 11189 / NBRC 100395)	165	172	38	53	1.2e-12
237	TR	A0A0X3TBP1	Molecular chaperone Tir OS=Thiomicrospira sp. WB1 OX=1685380 GN=AVO41_09120 PE=4 SV=1	Thiomicrospira sp. WB1	160	169	31.4	48.4	3.1e-12
238	TR	A0A2S7T0B0	Thoeris protein ThsB TIR-like domain-containing protein OS=Flavipsychrobacter stenotrophus OX=2077091 GN=CJD36_002490 PE=4 SV=1	Flavipsychrobacter stenotrophus	84	160	47.1	61.2	1.1e-11
239	TR	A0A1Y4M7U9	NAD(+) hydrolase ThsA OS=Pseudoflavonifractor sp. An176 OX=1965572 GN=B5F12_04310 PE=3 SV=1	Pseudoflavonifractor sp. An176	683	164	33.1	46.5	1.9e-10
240	TR	A0A4R7BXS5	TIR-like protein DUF1863 OS=Enterovirga rhinocerotis OX=1339210 GN=EV668_3161 PE=4 SV=1	Enterovirga rhinocerotis	226	160	33.1	45.5	1.9e-10
241	TR	A0A914CWW1	Uncharacterized protein OS=Acrobeloides nanus OX=290746 PE=3 SV=1	Acrobeloides nanus	1767	161	43.8	60	5.2e-10
242	TR	A0A542SRR8	TIR-like protein DUF1863 OS=Rarobacter incanus OX=153494 GN=FB389_2045 PE=4 SV=1	Rarobacter incanus	153	152	36.4	59.7	8.3e-10
243	TR	A0A090HWQ9	Thoeris protein ThsB TIR-like domain-containing protein OS=Peptoniphilus sp. ING2-D1G OX=1912856 GN=ING2D1G_0340 PE=4 SV=1	Peptoniphilus sp. ING2-D1G	162	150	34.1	48.8	1.9e-09
244	TR	A0A4Q9GTG3	Thoeris protein ThsB TIR-like domain-containing protein OS=Glaciihabitans arcticus OX=2668039 GN=EYE40_02825 PE=4 SV=1	Glaciihabitans arcticus	164	145	32.3	54.5	1.1e-08
245	TR	R7HE29	NAD(+) hydrolase ThsA OS=Eubacterium sp. CAG:38 OX=1262889 GN=BN634_00921 PE=3 SV=1	Eubacterium sp. CAG:38	659	146	36.8	55.8	4.7e-08
246	TR	A0A4R6FPS4	TIR-like protein DUF1863 OS=Stakelama pacifica OX=517720 GN=EV664_104163 PE=4 SV=1	Stakelama pacifica	297	140	38	52	2.1e-07
247	TR	A0A1H4A6C0	MTH538 TIR-like domain OS=Haloplanus vescus OX=555874 GN=SAMN04488065_2626 PE=4 SV=1	Haloplanus vescus	156	130	32	54.6	1.4e-06
248	TR	D3SXD2	DUF1863 domain protein OS=Natrialba magadii (strain ATCC 43099 / DSM 3394 / CCM 3739 / CIP 104546 / IAM 13178 / JCM 8861 / NBRC 102185 / NCIMB 2190 / MS3) OX=547559 GN=Nmag_0362 PE=4 SV=1	Natrialba magadii (strain ATCC 43099 / DSM 3394 / CCM 3739 / CIP 104546 / IAM 13178 / JCM 8861 / NBRC 102185 / NCIMB 2190 / MS3)	156	129	33	53.6	1.9e-06
249	TR	A0A7L5DWW5	TIR domain-containing protein OS=Spirosoma rhododendri OX=2728024 GN=HH216_24020 PE=4 SV=1	Spirosoma rhododendri	165	128	31.2	50.5	3.1e-06
250	TR	A0A927AUK5	TIR domain-containing protein OS=Spirosoma profusum OX=2771354 GN=IC229_28885 PE=4 SV=1	Spirosoma profusum	165	126	29.3	45.3	5.9e-06

## Sheet: B43P2 CDS5
B43	DB	Accession	Description	Organism	Length	Score(Bits)	Identities(%)	Positives(%)	E()
1	TR	E0E1T2	NAD(+) hydrolase ThsA OS=Peptostreptococcus stomatis DSM 17678 OX=596315 GN=HMPREF0634_1463 PE=3 SV=1	Peptostreptococcus stomatis DSM 17678	474	370	54.9	74.4	1.1e-39
2	SP	C0MAL8	NAD(+) hydrolase ThsA OS=Streptococcus equi subsp. equi (strain 4047) OX=553482 GN=thsA PE=1 SV=1	Streptococcus equi subsp. equi (strain 4047)	473	368	53.4	75.2	2e-39
3	TR	S1NEF6	NAD(+) hydrolase ThsA OS=Enterococcus columbae DSM 7374 = ATCC 51263 OX=1121865 GN=I568_00431 PE=3 SV=1	Enterococcus columbae DSM 7374 = ATCC 51263	473	359	55.1	75.6	4.1e-38
4	TR	G4D270	NAD(+) hydrolase ThsA OS=Peptoniphilus indolicus ATCC 29427 OX=997350 GN=HMPREF9129_0500 PE=3 SV=1	Peptoniphilus indolicus ATCC 29427	476	357	54.3	76.4	8.4e-38
5	TR	H3NR59	SIR2-like domain-containing protein OS=Helcococcus kunzii ATCC 51366 OX=883114 GN=HMPREF9709_01820 PE=4 SV=1	Helcococcus kunzii ATCC 51366	410	353	54.3	75.6	1.1e-37
6	TR	U7USZ9	NAD(+) hydrolase ThsA OS=Megasphaera vaginalis OX=1111454 GN=HMPREF1250_0405 PE=3 SV=1	Megasphaera vaginalis	473	352	53.5	75.6	4.3e-37
7	TR	U7UGJ4	NAD(+) hydrolase ThsA OS=Peptoniphilus sp. BV3C26 OX=1111134 GN=HMPREF1253_0691 PE=3 SV=1	Peptoniphilus sp. BV3C26	473	352	52.6	72.9	4.3e-37
8	TR	D1VS27	NAD(+) hydrolase ThsA OS=Peptoniphilus lacrimalis 315-B OX=596330 GN=HMPREF0628_0154 PE=3 SV=1	Peptoniphilus lacrimalis 315-B	461	339	52	74.8	2.7e-35
9	TR	A0A368MYA1	NAD(+) hydrolase ThsA OS=Chryseobacterium lacus OX=2058346 GN=DQ356_08495 PE=3 SV=1	Chryseobacterium lacus	480	213	42.6	63.9	1.8e-17
10	TR	A0A226BZ42	NAD(+) hydrolase ThsA OS=Natranaerobius trueperi OX=759412 GN=CDO51_08730 PE=3 SV=1	Natranaerobius trueperi	478	210	48.4	63.4	4.5e-17
11	TR	C4GE61	SIR2-like domain-containing protein OS=Shuttleworthia satelles DSM 14600 OX=626523 GN=GCWU000342_02007 PE=4 SV=1	Shuttleworthia satelles DSM 14600	424	198	36.6	61.1	1.7e-15
12	TR	A0A177N797	NAD(+) hydrolase ThsA OS=Methylomonas lenta OX=980561 GN=A1359_12325 PE=3 SV=1	Methylomonas lenta	476	190	47.7	68.6	2.3e-14
13	TR	A0A0E3ZA32	NAD(+) hydrolase ThsA OS=Sneathia vaginalis OX=187101 GN=VC03_00375 PE=3 SV=1	Sneathia vaginalis	487	190	34.4	58.8	2.4e-14
14	TR	A0A1I4N0F1	NAD(+) hydrolase ThsA OS=Halanaerobium salsuginis OX=29563 GN=SAMN02983006_02773 PE=3 SV=1	Halanaerobium salsuginis	472	188	45.3	67.4	4.4e-14
15	TR	A0A919ZIV2	NAD(+) hydrolase ThsA OS=Paenibacillus sp. J45TS6 OX=2807196 GN=J45TS6_35420 PE=3 SV=1	Paenibacillus sp. J45TS6	482	188	35.5	57.2	4.4e-14
16	TR	U7URL9	NAD(+) hydrolase ThsA OS=Peptoniphilus sp. BV3C26 OX=1111134 GN=HMPREF1253_0609 PE=3 SV=1	Peptoniphilus sp. BV3C26	487	186	35.9	61.1	8.2e-14
17	TR	A0A8H2M4V6	NAD(+) hydrolase ThsA OS=Urinicoccus massiliensis OX=1723382 GN=NCTC13150_01142 PE=3 SV=1	Urinicoccus massiliensis	487	185	35.9	61.1	1.1e-13
18	TR	A0A4Q1JZZ0	NAD(+) hydrolase ThsA OS=Flavobacterium amnicola OX=2506422 GN=EQG63_11895 PE=3 SV=1	Flavobacterium amnicola	485	182	35.8	54.5	2.9e-13
19	TR	A0A4V1N1R3	NAD(+) hydrolase ThsA OS=Flavobacterium amnicola OX=2506422 GN=EQG63_11215 PE=3 SV=1	Flavobacterium amnicola	480	181	37.1	58.9	3.9e-13
20	TR	A0A0H5SK48	NAD(+) hydrolase ThsA OS=Herbinix hemicellulosilytica OX=1564487 GN=HHT355_2707 PE=3 SV=1	Herbinix hemicellulosilytica	487	181	38.2	60.2	3.9e-13
21	TR	F4BQS2	SIR2-like domain-containing protein OS=Carnobacterium sp. (strain 17-4) OX=208596 GN=CAR_c11050 PE=4 SV=1	Carnobacterium sp. (strain 17-4)	345	178	43	61.3	7.1e-13
22	TR	A0A1G7DLN5	NAD(+) hydrolase ThsA OS=Ulvibacter litoralis OX=227084 GN=SAMN05421855_1011054 PE=3 SV=1	Ulvibacter litoralis	478	179	35	56.9	7.2e-13
23	TR	A0A3A1QYT6	NAD(+) hydrolase ThsA OS=Bacillus salacetis OX=2315464 GN=D3H55_13305 PE=3 SV=1	Bacillus salacetis	481	178	39.4	61.7	9.9e-13
24	TR	A0A6I1MHK0	NAD(+) hydrolase ThsA OS=Clostridium tarantellae OX=39493 GN=GBZ86_00950 PE=3 SV=1	Clostridium tarantellae	495	178	36.9	55.4	1e-12
25	TR	A0A1G9IYQ3	NAD(+) hydrolase ThsA OS=Pseudomonas indica OX=137658 GN=SAMN05216186_1184 PE=3 SV=1	Pseudomonas indica	481	177	41.3	55.6	1.3e-12
26	TR	A0A8J3A1G7	NAD(+) hydrolase ThsA OS=Pullulanibacillus pueri OX=1437324 GN=GCM10007096_41200 PE=3 SV=1	Pullulanibacillus pueri	492	176	40.4	64.9	1.9e-12
27	TR	A0A1H7UAR7	NAD(+) hydrolase ThsA Sir2/TIR-associating SLOG domain-containing protein OS=Colwellia chukchiensis OX=641665 GN=SAMN05216262_13518 PE=4 SV=1	Colwellia chukchiensis	195	170	34.9	55.6	1.9e-12
28	TR	A0A3A9EM70	NAD(+) hydrolase ThsA OS=bacterium 1XD42-8 OX=2320102 GN=D7X25_29125 PE=3 SV=1	bacterium 1XD42-8	454	175	37.3	56.3	2.5e-12
29	TR	W4Q6A0	USG protein OS=Halalkalibacter wakoensis JCM 9140 OX=1236970 GN=JCM9140_3618 PE=4 SV=1	Halalkalibacter wakoensis JCM 9140	456	175	39.6	63.5	2.5e-12
30	TR	A0A1Z5HE89	NAD(+) hydrolase ThsA OS=Bathymodiolus platifrons methanotrophic gill symbiont OX=113268 GN=bplSymb_SCF18001P001 PE=3 SV=1	Bathymodiolus platifrons methanotrophic gill symbiont	480	175	48.7	69.7	2.5e-12
31	TR	A0A0U1KIR5	NAD(+) hydrolase ThsA OS=Paraliobacillus sp. PM-2 OX=1462524 GN=BN1058_00108 PE=3 SV=1	Paraliobacillus sp. PM-2	475	174	39.8	55.9	3.4e-12
32	TR	A0A934WVG2	NAD(+) hydrolase ThsA OS=Marivirga sp. S37H4 OX=2802615 GN=JKA74_01475 PE=3 SV=1	Marivirga sp. S37H4	480	174	43.5	62.4	3.4e-12
33	TR	A0A3N9TDU7	NAD(+) hydrolase ThsA OS=Vibrio viridaestus OX=2487322 GN=EES38_16180 PE=3 SV=1	Vibrio viridaestus	482	173	45.3	59.3	4.7e-12
34	TR	A0A1I1QQD9	NAD(+) hydrolase ThsA OS=Algibacter pectinivorans OX=870482 GN=SAMN04487987_10746 PE=3 SV=1	Algibacter pectinivorans	496	173	42	69.1	4.7e-12
35	TR	A0A916JFW3	NAD(+) hydrolase ThsA OS=Dyadobacter sp. CECT 9275 OX=2822344 GN=DYBT9275_04687 PE=3 SV=1	Dyadobacter sp. CECT 9275	478	172	33.1	59.2	6.4e-12
36	TR	E0IF41	NAD(+) hydrolase ThsA OS=Paenibacillus curdlanolyticus YK9 OX=717606 GN=PaecuDRAFT_4282 PE=3 SV=1	Paenibacillus curdlanolyticus YK9	473	171	35.1	62.8	8.7e-12
37	TR	A0A1M6KWQ8	NAD(+) hydrolase ThsA OS=Malonomonas rubra DSM 5091 OX=1122189 GN=SAMN02745165_02825 PE=3 SV=1	Malonomonas rubra DSM 5091	479	171	42.7	60.4	8.7e-12
38	TR	A0A6A8DBZ6	NAD(+) hydrolase ThsA OS=Aquibacillus halophilus OX=930132 GN=GH741_05125 PE=3 SV=1	Aquibacillus halophilus	480	171	37.1	55.3	8.7e-12
39	SP	P0DW60	NAD(+) hydrolase ThsA OS=Enterococcus faecium OX=1352 GN=thsA PE=1 SV=1	Enterococcus faecium	478	170	32.1	57.5	1.2e-11
40	TR	A0A1A5YJ32	NAD(+) hydrolase ThsA OS=Paenibacillus oryzae OX=1844972 GN=A7K91_13635 PE=3 SV=1	Paenibacillus oryzae	482	170	35.2	56.8	1.2e-11
41	TR	F5J2M0	NAD(+) hydrolase ThsA OS=Dysgonomonas gadei ATCC BAA-286 OX=742766 GN=HMPREF9455_03587 PE=3 SV=1	Dysgonomonas gadei ATCC BAA-286	476	169	41.8	62.6	1.6e-11
42	TR	A0A3N2QH40	NAD(+) hydrolase ThsA OS=Marinobacter sp. R17 OX=2484250 GN=EB809_19565 PE=3 SV=1	Marinobacter sp. R17	481	166	35.2	54.9	4.1e-11
43	TR	A0A0U4V3A3	NAD(+) hydrolase ThsA OS=Rheinheimera sp. F8 OX=1763998 GN=ATY27_17315 PE=3 SV=1	Rheinheimera sp. F8	482	166	47.5	66.2	4.1e-11
44	TR	C6J5W0	NAD(+) hydrolase ThsA OS=Paenibacillus sp. oral taxon 786 str. D14 OX=621372 GN=POTG_03814 PE=3 SV=1	Paenibacillus sp. oral taxon 786 str. D14	485	165	38.9	63.3	5.6e-11
45	TR	A0A6H2HDL8	NAD(+) hydrolase ThsA OS=Polaromonas vacuolata OX=37448 GN=HC248_03313 PE=3 SV=1	Polaromonas vacuolata	478	164	37.3	61.8	7.6e-11
46	TR	A0A2S7T0B8	NAD(+) hydrolase ThsA OS=Flavipsychrobacter stenotrophus OX=2077091 GN=CJD36_002500 PE=3 SV=1	Flavipsychrobacter stenotrophus	479	164	37.4	54.5	7.6e-11
47	TR	A0A2T7SPP6	NAD(+) hydrolase ThsA OS=Limnohabitans sp. Rim28 OX=1100720 GN=B472_16685 PE=3 SV=1	Limnohabitans sp. Rim28	482	164	38.2	61.8	7.7e-11
48	TR	N9Y6K8	NAD(+) hydrolase ThsA OS=Clostridium thermobutyricum OX=29372 GN=HMPREF1092_00624 PE=3 SV=1	Clostridium thermobutyricum	495	163	36.4	55.3	1e-10
49	TR	A0A1S1XY44	NAD(+) hydrolase ThsA OS=Methylomonas sp. LWB OX=1905845 GN=BJL95_06025 PE=3 SV=1	Methylomonas sp. LWB	479	162	32.1	58.2	1.4e-10
50	TR	A0A1E5CP30	NAD(+) hydrolase ThsA OS=Vibrio genomosp. F6 str. FF-238 OX=1191298 GN=A130_07760 PE=3 SV=1	Vibrio genomosp. F6 str. FF-238	480	162	31.5	55.4	1.4e-10
51	TR	A3N1I5	NAD(+) hydrolase ThsA OS=Actinobacillus pleuropneumoniae serotype 5b (strain L20) OX=416269 GN=APL_1183 PE=3 SV=1	Actinobacillus pleuropneumoniae serotype 5b (strain L20)	466	161	38.7	59.1	1.9e-10
52	TR	A0A1U7NQ78	SIR2-like domain-containing protein (Fragment) OS=Dubosiella newyorkensis OX=1862672 GN=BO225_01320 PE=4 SV=1	Dubosiella newyorkensis	328	160	39.8	64.8	2e-10
53	TR	A0A1H7DZ54	NAD(+) hydrolase ThsA OS=Paraburkholderia diazotrophica OX=667676 GN=SAMN05192539_103633 PE=3 SV=1	Paraburkholderia diazotrophica	476	160	39.5	60.5	2.6e-10
54	TR	A0A160FIS9	NAD(+) hydrolase ThsA OS=Paraburkholderia phytofirmans OLGA172 OX=1417228 GN=AYM40_06645 PE=3 SV=1	Paraburkholderia phytofirmans OLGA172	476	160	39.5	60.5	2.6e-10
55	TR	A0A1W2HA70	NAD(+) hydrolase ThsA OS=Aquiflexum balticum DSM 16537 OX=758820 GN=SAMN00777080_4445 PE=3 SV=1	Aquiflexum balticum DSM 16537	480	160	37.7	51.6	2.6e-10
56	TR	A0A1R4LP17	NAD(+) hydrolase ThsA OS=Vibrio ruber DSM 16370 OX=1123498 GN=VR7878_02718 PE=3 SV=1	Vibrio ruber DSM 16370	480	160	30.8	55.4	2.6e-10
57	TR	A0A5A9XME9	NAD(+) hydrolase ThsA OS=Oryzomonas rubra OX=2509454 GN=ET418_04695 PE=3 SV=1	Oryzomonas rubra	475	159	46.4	59.5	3.6e-10
58	TR	W2BYQ3	NAD(+) hydrolase ThsA OS=Eubacterium nodatum ATCC 33099 OX=1161902 GN=HMPREF0378_0104 PE=3 SV=1	Eubacterium nodatum ATCC 33099	478	159	34.4	66.7	3.6e-10
59	TR	D1AS18	NAD(+) hydrolase ThsA OS=Sebaldella termitidis (strain ATCC 33386 / NCTC 11300) OX=526218 GN=Sterm_4173 PE=3 SV=1	Sebaldella termitidis (strain ATCC 33386 / NCTC 11300)	479	158	43.7	62.1	4.9e-10
60	TR	A0A7W4W8R8	NAD(+) hydrolase ThsA OS=Microbulbifer rhizosphaerae OX=1562603 GN=FHS09_000073 PE=3 SV=1	Microbulbifer rhizosphaerae	477	157	34.1	55.8	6.7e-10
61	TR	A0A7R7T2V9	NAD(+) hydrolase ThsA OS=Kaistia sp. 32K OX=2795690 GN=K32_05770 PE=3 SV=1	Kaistia sp. 32K	482	157	40	63.3	6.7e-10
62	TR	A0A917CWE9	NAD(+) hydrolase ThsA OS=Marinicella pacifica OX=1171543 GN=GCM10011365_20510 PE=3 SV=1	Marinicella pacifica	480	156	39.5	65.4	9.1e-10
63	TR	A0A975UEA3	SIR2 family protein OS=Vibrio ostreae OX=2841925 GN=KNV97_13235 PE=4 SV=1	Vibrio ostreae	481	156	39.8	62.7	9.1e-10
64	SP	A0A5B8Z1N3	NAD(+) hydrolase ThsA OS=Bacillus dafuensis OX=1742359 GN=thsA PE=1 SV=2	Bacillus dafuensis	494	156	35.5	60.2	9.2e-10
65	TR	A0A1B8VXN6	SIR2-like domain-containing protein OS=Bacillus sp. FJAT-26390 OX=1743142 GN=A7975_23750 PE=4 SV=1	Bacillus sp. FJAT-26390	473	155	40.4	56.4	1.2e-09
66	TR	A0A916UQY1	NAD(+) hydrolase ThsA OS=Undibacterium terreum OX=1224302 GN=GCM10011396_33680 PE=3 SV=1	Undibacterium terreum	477	153	37.9	59.8	2.3e-09
67	TR	A0A2V1GX09	NAD(+) hydrolase ThsA OS=Pelagibaculum spongiae OX=2080658 GN=DC094_01400 PE=3 SV=1	Pelagibaculum spongiae	480	153	46.2	60.3	2.3e-09
68	TR	A0A1T1HEA0	NAD(+) hydrolase ThsA OS=Oceanospirillum linum OX=966 GN=BTA35_0201245 PE=3 SV=1	Oceanospirillum linum	481	153	38.6	62.7	2.3e-09
69	TR	A0A5S3P7H4	NAD(+) hydrolase ThsA OS=Sulfitobacter sabulilitoris OX=2562655 GN=FDT80_18735 PE=3 SV=1	Sulfitobacter sabulilitoris	478	152	34.1	55.8	3.2e-09
70	TR	A0A916I9U8	NAD(+) hydrolase ThsA OS=Anaerolineales bacterium OX=2073117 GN=ANAEL_05874 PE=3 SV=1	Anaerolineales bacterium	480	152	42.2	62.7	3.2e-09
71	TR	N9WI17	NAD(+) hydrolase ThsA OS=Clostridium thermobutyricum OX=29372 GN=HMPREF1092_01790 PE=3 SV=1	Clostridium thermobutyricum	481	152	43.2	61.7	3.2e-09
72	TR	A0A7G9GYB8	NAD(+) hydrolase ThsA OS=Fusobacterium hominis OX=2764326 GN=H9Q81_02875 PE=3 SV=1	Fusobacterium hominis	475	151	46.9	58	4.3e-09
73	TR	A0A0J6NHD9	NAD(+) hydrolase ThsA OS=Chromobacterium sp. LK11 OX=1628212 GN=VK98_16970 PE=3 SV=1	Chromobacterium sp. LK11	481	151	43	60.5	4.3e-09
74	TR	A0A0F3GUJ6	NAD(+) hydrolase ThsA OS=Candidatus Magnetobacterium bavaricum OX=29290 GN=MBAV_002195 PE=3 SV=1	Candidatus Magnetobacterium bavaricum	488	151	34.9	54.3	4.3e-09
75	TR	A0A0V8JGY8	NAD(+) hydrolase ThsA OS=Priestia veravalensis OX=1414648 GN=AS180_20350 PE=3 SV=1	Priestia veravalensis	480	150	36.2	53.4	5.9e-09
76	TR	A0A517Y1B2	NAD(+) hydrolase ThsA OS=Urbifossiella limnaea OX=2528023 GN=ETAA1_55360 PE=3 SV=1	Urbifossiella limnaea	490	149	33.6	55.7	8e-09
77	TR	A0A1S2R0K9	NAD(+) hydrolase ThsA OS=Bacillus sp. MUM 13 OX=1678001 GN=BIV59_12655 PE=3 SV=1	Bacillus sp. MUM 13	480	147	30.4	50.4	1.5e-08
78	TR	A0A6S6QYK5	NAD(+) hydrolase ThsA OS=Terrihabitans soli OX=708113 GN=IZ6_28950 PE=3 SV=1	Terrihabitans soli	479	145	34.6	50.4	2.8e-08
79	TR	A0A099LT41	NAD(+) hydrolase ThsA Sir2/TIR-associating SLOG domain-containing protein OS=Vibrio navarrensis OX=29495 GN=EA26_05725 PE=4 SV=1	Vibrio navarrensis	132	138	40	64	3e-08
80	TR	A0A484GE39	NAD(+) hydrolase ThsA OS=Candidatus Schmidhempelia bombi str. Bimp OX=1387197 GN=O970_01290 PE=3 SV=1	Candidatus Schmidhempelia bombi str. Bimp	466	144	34.2	55.6	3.7e-08
81	TR	A0A348HER5	NAD(+) hydrolase ThsA OS=Zymobacter palmae OX=33074 GN=ZBT109_1357 PE=3 SV=1	Zymobacter palmae	478	143	36.4	58	5.1e-08
82	TR	A0A5B2Z8E3	NAD(+) hydrolase ThsA OS=Arenimonas fontis OX=2608255 GN=F0415_12225 PE=3 SV=1	Arenimonas fontis	480	140	38.6	59	1.3e-07
83	TR	A0A7W8HK73	NAD(+) hydrolase ThsA OS=Quisquiliibacterium transsilvanicum OX=1549638 GN=HNQ70_002746 PE=3 SV=1	Quisquiliibacterium transsilvanicum	509	139	32.6	57.9	1.8e-07
84	TR	A0A5C6A7N2	NAD(+) hydrolase ThsA OS=Botrimarina colliarenosi OX=2528001 GN=Pla108_35450 PE=3 SV=1	Botrimarina colliarenosi	469	138	34.1	58.2	2.4e-07
85	TR	A0A841J821	NAD(+) hydrolase ThsA OS=Sphingobium subterraneum OX=627688 GN=FHS92_002428 PE=3 SV=1	Sphingobium subterraneum	479	138	27.7	52.6	2.4e-07
86	TR	A0A558RC84	NAD(+) hydrolase ThsA OS=Sphingomonas solaris OX=2529389 GN=FOY91_02605 PE=3 SV=1	Sphingomonas solaris	488	138	31.2	57	2.4e-07
87	SP	P0DW59	NAD(+) hydrolase ThsA OS=Acinetobacter baumannii (strain 532279) OX=1310692 GN=thsA PE=1 SV=1	Acinetobacter baumannii (strain 532279)	482	136	31.9	50.4	4.5e-07
88	TR	A0A1I2UCR2	NAD(+) hydrolase ThsA OS=Prevotella sp. KH2C16 OX=1855325 GN=SAMN05216383_1382 PE=3 SV=1	Prevotella sp. KH2C16	434	134	37.5	63.6	8.2e-07
89	TR	A0A1Y4TV68	NAD(+) hydrolase ThsA OS=Lachnoclostridium sp. An118 OX=1965547 GN=B5E62_13270 PE=3 SV=1	Lachnoclostridium sp. An118	461	134	32.6	59.6	8.3e-07
90	TR	A0A7G6E6T5	NAD(+) hydrolase ThsA OS=Thermanaerosceptrum fracticalcis OX=1712410 GN=BR63_16830 PE=3 SV=1	Thermanaerosceptrum fracticalcis	479	134	38.6	59	8.3e-07
91	TR	A0A180FDW8	NAD(+) hydrolase ThsA OS=Bacteroidales bacterium Barb4 OX=1633200 GN=Barb4_01310 PE=3 SV=1	Bacteroidales bacterium Barb4	522	134	35	58	8.5e-07
92	TR	A0A174EWA2	NAD(+) hydrolase ThsA OS=Blautia wexlerae OX=418240 GN=ERS852478_02764 PE=3 SV=1	Blautia wexlerae	472	133	29.4	52.4	1.1e-06
93	TR	A0A1T4M349	SIR2-like domain-containing protein OS=Anaerorhabdus furcosa OX=118967 GN=SAMN02745191_1169 PE=4 SV=1	Anaerorhabdus furcosa	457	132	35.9	56.5	1.5e-06
94	TR	A0A517STK7	NAD(+) hydrolase ThsA OS=Planctomycetes bacterium SV_7m_r OX=2528025 GN=SV7mr_19710 PE=3 SV=1	Planctomycetes bacterium SV_7m_r	476	131	33.3	54.2	2.1e-06
95	TR	A0A2A1ZLS3	NAD(+) hydrolase ThsA OS=Candidatus Izimaplasma bacterium ZiA1 OX=2024899 GN=CI105_08395 PE=3 SV=1	Candidatus Izimaplasma bacterium ZiA1	486	130	32.3	58.1	2.9e-06
96	TR	A6T1M4	NAD(+) hydrolase ThsA OS=Janthinobacterium sp. (strain Marseille) OX=375286 GN=mma_2731 PE=3 SV=1	Janthinobacterium sp. (strain Marseille)	479	127	34.8	56.2	7.3e-06
97	TR	A0A1M5K3N1	NAD(+) hydrolase ThsA OS=Chryseolinea serpens OX=947013 GN=SAMN04488109_0429 PE=3 SV=1	Chryseolinea serpens	470	125	30.3	51.5	1.3e-05
98	SP	J8G6Z1	NAD(+) hydrolase ThsA OS=Bacillus cereus (strain MSX-D12) OX=1053222 GN=thsA PE=1 SV=2	Bacillus cereus (strain MSX-D12)	476	125	29.8	53.2	1.3e-05
99	TR	A0A3P2ADI5	SIR2-like domain-containing protein OS=Clostridiales bacterium COT073_COT-073 OX=2491044 GN=EII17_13675 PE=4 SV=1	Clostridiales bacterium COT073_COT-073	456	123	30.2	50.9	2.5e-05
100	TR	A0A6N7PLR9	SIR2 family protein OS=Polyangium spumosum OX=889282 GN=GF068_13665 PE=4 SV=1	Polyangium spumosum	464	122	45.8	64.4	3.4e-05
101	TR	A0A1E3KXL3	SIR2-like domain-containing protein OS=Paenibacillus nuruki OX=1886670 GN=PTI45_04604 PE=4 SV=1	Paenibacillus nuruki	483	122	31.6	50	3.4e-05
102	TR	T0I795	SIR2-like domain-containing protein OS=Sphingobium sp. HDIP04 OX=428994 GN=L286_03455 PE=4 SV=1	Sphingobium sp. HDIP04	480	121	33.9	48.6	4.7e-05
103	TR	A0A7D5S653	NAD(+) hydrolase ThsA OS=Defluviicoccus sp. OX=2682137 GN=HWD60_19055 PE=3 SV=1	Defluviicoccus sp.	481	121	33.3	51.2	4.7e-05
104	TR	A0A7Y9HQ39	NAD(+) hydrolase ThsA OS=Duganella sp. 1224 OX=2587052 GN=FHW58_003665 PE=3 SV=1	Duganella sp. 1224	490	121	29.8	51.1	4.7e-05
105	TR	A0A939DB67	SIR2 family protein OS=Clostridium aminobutyricum OX=33953 GN=JYB65_14800 PE=4 SV=1	Clostridium aminobutyricum	450	118	32.3	58.1	0.00012
106	TR	A0A4V5PG87	SIR2-like domain-containing protein OS=Polyangium aurulentum OX=2567896 GN=E8A73_21665 PE=4 SV=1	Polyangium aurulentum	466	118	41.1	64.3	0.00012
107	TR	A0A102DF57	SIR2-like domain-containing protein OS=Novosphingobium sp. Fuku2-ISO-50 OX=1739114 GN=AQZ50_02965 PE=4 SV=1	Novosphingobium sp. Fuku2-ISO-50	484	118	31.1	47.1	0.00012
108	TR	A0A845AHQ5	SIR2 family protein OS=Qipengyuania algicida OX=1836209 GN=GRI58_05905 PE=4 SV=1	Qipengyuania algicida	484	115	29.4	46.2	0.0003
109	TR	A0A4Q4B2E6	NAD(+) hydrolase ThsA OS=Alcaligenaceae bacterium OX=2021368 GN=EON54_01280 PE=3 SV=1	Alcaligenaceae bacterium	496	114	34.4	51.6	0.00041
110	TR	A0A174CKV3	SIR2-like domain-containing protein OS=Blautia wexlerae OX=418240 GN=ERS852478_01964 PE=4 SV=1	Blautia wexlerae	481	112	29.9	45.3	0.00075
111	TR	A0A0N0JWV4	SIR2-like domain-containing protein OS=beta proteobacterium AAP99 OX=1523428 GN=IP84_02410 PE=4 SV=1	beta proteobacterium AAP99	487	108	28	48.4	0.0026
112	TR	I3TMS9	SIR2-like domain-containing protein OS=Tistrella mobilis (strain KA081020-065) OX=1110502 GN=TMO_2229 PE=4 SV=1	Tistrella mobilis (strain KA081020-065)	504	107	23.8	47.6	0.0035
113	TR	A0A533R7I5	NAD(+) hydrolase ThsA Sir2/TIR-associating SLOG domain-containing protein OS=Spiroplasma sp. WSS OX=2575700 GN=FCO83_01140 PE=4 SV=1	Spiroplasma sp. WSS	82	99	32.9	54.4	0.0059
114	TR	R7HE29	NAD(+) hydrolase ThsA OS=Eubacterium sp. CAG:38 OX=1262889 GN=BN634_00921 PE=3 SV=1	Eubacterium sp. CAG:38	659	105	29.5	50	0.0068
115	TR	K2NK86	SIR2-like domain-containing protein OS=Nitratireductor indicus C115 OX=1231190 GN=NA8A_23789 PE=4 SV=1	Nitratireductor indicus C115	482	104	41	59	0.0089
116	TR	A0A417UDE7	SIR2 family protein OS=Lachnospiraceae bacterium OM04-12BH OX=2292272 GN=DXB46_03270 PE=4 SV=1	Lachnospiraceae bacterium OM04-12BH	484	104	38.6	57.1	0.0089
117	TR	A0A839T4B3	SIR2-like domain-containing protein OS=Azomonas macrocytogenes OX=69962 GN=FHR87_002249 PE=4 SV=1	Azomonas macrocytogenes	464	102	29.1	48.8	0.016
118	TR	A0A371X4A5	SIR2 family protein OS=Mesorhizobium denitrificans OX=2294114 GN=DY251_20430 PE=4 SV=1	Mesorhizobium denitrificans	479	102	32.5	50	0.016
119	TR	A0A1H6SVA3	SIR2-like domain-containing protein OS=Frateuria terrea OX=529704 GN=SAMN04487997_1435 PE=4 SV=1	Frateuria terrea	483	102	27.3	46.1	0.016
120	TR	Q817S6	NAD(+) hydrolase ThsA OS=Bacillus cereus (strain ATCC 14579 / DSM 31 / CCUG 7414 / JCM 2152 / NBRC 15305 / NCIMB 9373 / NCTC 2599 / NRRL B-3711) OX=226900 GN=BC_4455 PE=3 SV=1	Bacillus cereus (strain ATCC 14579 / DSM 31 / CCUG 7414 / JCM 2152 / NBRC 15305 / NCIMB 9373 / NCTC 2599 / NRRL B-3711)	500	102	42.6	62.3	0.017
121	TR	A0A0N8NMD3	Peptidase U62 OS=Caloranaerobacter sp. TR13 OX=1302151 GN=TR13x_04110 PE=3 SV=1	Caloranaerobacter sp. TR13	451	101	33.6	46.7	0.022
122	TR	A0A8R2D6H9	Uncharacterized protein OS=Acyrthosiphon pisum OX=7029 GN=100573528 PE=4 SV=1	Acyrthosiphon pisum	786	101	26.8	46.3	0.024
123	TR	A0A373NB12	SIR2-like domain-containing protein OS=Ruminococcus sp. AF31-8BH OX=2293174 GN=DWZ38_16500 PE=4 SV=1	Ruminococcus sp. AF31-8BH	456	100	31.6	48.2	0.03
124	TR	Q1WR41	NAD(+) hydrolase ThsA Sir2/TIR-associating SLOG domain-containing protein OS=Ligilactobacillus salivarius (strain UCC118) OX=362948 GN=LSL_1851 PE=4 SV=1	Ligilactobacillus salivarius (strain UCC118)	226	98	29.9	49.5	0.044
125	TR	R4XEX9	NAD(+) hydrolase ThsA Sir2/TIR-associating SLOG domain-containing protein OS=Taphrina deformans (strain PYCC 5710 / ATCC 11124 / CBS 356.35 / IMI 108563 / JCM 9778 / NBRC 8474) OX=1097556 GN=TAPDE_001812 PE=4 SV=1	Taphrina deformans (strain PYCC 5710 / ATCC 11124 / CBS 356.35 / IMI 108563 / JCM 9778 / NBRC 8474)	281	97	24.7	50.5	0.068
126	TR	A0A820NDM9	Uncharacterized protein OS=Rotaria sp. Silwood2 OX=2762512 GN=RMH319_LOCUS30230 PE=4 SV=1	Rotaria sp. Silwood2	559	97	31.5	49.5	0.078
127	TR	A0A1H3QKM4	Cobalt-precorrin-6B (C15)-methyltransferase OS=Proteiniborus ethanoligenes OX=415015 GN=SAMN05660462_01964 PE=4 SV=1	Proteiniborus ethanoligenes	196	94	30.5	49.5	0.13
128	TR	A0A814R9X4	Uncharacterized protein OS=Rotaria sordida OX=392033 GN=JXQ802_LOCUS32183 PE=4 SV=1	Rotaria sordida	556	95	31.5	48.6	0.14
129	TR	A0A814R610	Uncharacterized protein OS=Rotaria sordida OX=392033 GN=JXQ802_LOCUS32183 PE=4 SV=1	Rotaria sordida	562	95	31.5	48.6	0.15
130	TR	A0A8R1W4Q7	Uncharacterized protein OS=Acyrthosiphon pisum OX=7029 GN=100573528 PE=4 SV=1	Acyrthosiphon pisum	853	95	26.2	45.9	0.15
131	TR	R5NX30	SIR2-like domain-containing protein OS=Odoribacter sp. CAG:788 OX=1262909 GN=BN783_00583 PE=4 SV=1	Odoribacter sp. CAG:788	455	94	32.6	47.8	0.19
132	TR	A0A4Q1KM73	SIR2 family protein OS=Sphingobium fluviale OX=2506423 GN=EQG66_02790 PE=4 SV=1	Sphingobium fluviale	483	94	31.7	46.3	0.19
133	TR	A0A816P9U1	Uncharacterized protein OS=Rotaria magnacalcarata OX=392030 GN=OVN521_LOCUS10960 PE=4 SV=1	Rotaria magnacalcarata	567	94	30.1	50.5	0.2
134	TR	F4PPZ5	CCHC-type domain-containing protein OS=Cavenderia fasciculata OX=261658 GN=DFA_04584 PE=4 SV=1	Cavenderia fasciculata	912	94	27.1	45.7	0.21
135	TR	A0A0A1WBI7	SIR2-like domain-containing protein OS=Sphingomonas parapaucimobilis NBRC 15100 OX=1219049 GN=SP5_099_00100 PE=4 SV=1	Sphingomonas parapaucimobilis NBRC 15100	451	92	29.8	47.1	0.35
136	TR	A0A815HRB7	Uncharacterized protein OS=Rotaria sp. Silwood1 OX=2762511 GN=BAC187_LOCUS25766 PE=4 SV=1	Rotaria sp. Silwood1	562	91	30.6	48.6	0.5
137	TR	A0A164L9T1	NAD(+) hydrolase ThsA Sir2/TIR-associating SLOG domain-containing protein OS=Nocardia terpenica OX=455432 GN=AWN90_36425 PE=4 SV=1	Nocardia terpenica	306	90	26.4	54.2	0.6
138	TR	A0A1H7DND1	SIR2-like domain-containing protein OS=Sphingomonas sp. OV641 OX=1881068 GN=SAMN05428950_1113 PE=4 SV=1	Sphingomonas sp. OV641	451	89	34.1	48.8	0.89
139	TR	A0A813NVQ6	Uncharacterized protein OS=Didymodactylos carnosus OX=1234261 GN=GPM918_LOCUS403 PE=4 SV=1	Didymodactylos carnosus	523	89	27.8	46.1	0.91
140	TR	L1JEY1	Uncharacterized protein (Fragment) OS=Guillardia theta (strain CCMP2712) OX=905079 GN=GUITHDRAFT_59521 PE=4 SV=1	Guillardia theta (strain CCMP2712)	255	88	34.7	51.4	1
141	TR	A0A815SKP3	Uncharacterized protein OS=Adineta ricciae OX=249248 GN=XAT740_LOCUS39089 PE=4 SV=1	Adineta ricciae	549	88	27.9	48.6	1.2
142	TR	A0A818LHG1	Uncharacterized protein OS=Rotaria sp. Silwood1 OX=2762511 GN=DUG663_LOCUS18410 PE=4 SV=1	Rotaria sp. Silwood1	562	87	29.1	48.5	1.7
143	TR	A0A819IYP1	Uncharacterized protein OS=Rotaria magnacalcarata OX=392030 GN=OVN521_LOCUS10617 PE=4 SV=1	Rotaria magnacalcarata	739	87	28.6	52.4	1.7
144	TR	A0A0D9VCC6	non-specific serine/threonine protein kinase OS=Leersia perrieri OX=77586 PE=3 SV=1	Leersia perrieri	1050	87	29.1	43.6	1.8
145	TR	A0A916QQP3	Response regulator OS=Okeania sp. KiyG1 OX=2720165 GN=CYANOKiyG1_06870 PE=4 SV=1	Okeania sp. KiyG1	786	86	32.3	47.7	2.4
146	TR	A0A7W5PRY9	Putative dehydrogenase OS=Rhizobium sp. BK275 OX=2587077 GN=FHT82_003541 PE=4 SV=1	Rhizobium sp. BK275	368	85	31.6	47.4	2.9
147	TR	A0A0R2N3P6	SIR2-like domain-containing protein OS=Pediococcus argentinicus OX=480391 GN=IV88_GL001581 PE=4 SV=1	Pediococcus argentinicus	463	85	32.9	58.6	3
148	TR	A0A8H6BS28	Protein kinase domain family protein OS=Candida albicans OX=5476 GN=FOB64_005989 PE=4 SV=1	Candida albicans	502	85	29.5	48.9	3.1
149	TR	A0A814AFS3	Uncharacterized protein OS=Rotaria sordida OX=392033 GN=JXQ802_LOCUS13400 PE=4 SV=1	Rotaria sordida	555	85	28.6	50.5	3.1
150	TR	A0A8R2NXA4	Uncharacterized protein OS=Acyrthosiphon pisum OX=7029 PE=4 SV=1	Acyrthosiphon pisum	730	85	28.4	53.7	3.2
151	TR	A0A1D8PE64	Protein kinase domain-containing protein OS=Candida albicans (strain SC5314 / ATCC MYA-2876) OX=237561 GN=CAALFM_C107640CA PE=4 SV=1	Candida albicans (strain SC5314 / ATCC MYA-2876)	838	85	29.5	48.9	3.3
152	TR	A0A7X6L4Q4	Rossmann fold nucleotide-binding protein OS=Nocardia gamkensis OX=352869 GN=HGB38_16070 PE=4 SV=1	Nocardia gamkensis	325	84	25	54.4	3.9
153	TR	A0A6A3HZR5	Uncharacterized protein OS=Phytophthora rubi OX=129364 GN=PR001_g26042 PE=4 SV=1	Phytophthora rubi	465	83	33.3	52	5.6
154	TR	C4IHA9	TIR domain-containing protein OS=Clostridium butyricum E4 str. BoNT E BL5262 OX=632245 GN=CLP_3069 PE=4 SV=1	Clostridium butyricum E4 str. BoNT E BL5262	621	83	30.3	52.5	5.8
155	TR	D9SP52	TIR protein OS=Clostridium cellulovorans (strain ATCC 35296 / DSM 3052 / OCM 3 / 743B) OX=573061 GN=Clocel_2287 PE=4 SV=1	Clostridium cellulovorans (strain ATCC 35296 / DSM 3052 / OCM 3 / 743B)	690	83	34.8	48.5	5.9
156	TR	A0A817ZQP6	Uncharacterized protein OS=Rotaria sp. Silwood1 OX=2762511 GN=BAC187_LOCUS12380 PE=4 SV=1	Rotaria sp. Silwood1	792	83	27.6	50.5	6
157	TR	A0A813P539	Uncharacterized protein OS=Rotaria sp. Silwood1 OX=2762511 GN=NZN594_LOCUS14612 PE=4 SV=1	Rotaria sp. Silwood1	793	83	27.6	50.5	6
158	TR	A0A820KKW3	Uncharacterized protein OS=Rotaria socialis OX=392032 GN=HFQ381_LOCUS4300 PE=4 SV=1	Rotaria socialis	795	83	28.3	52.5	6
159	TR	A0A3M6T7W2	Kinesin motor domain-containing protein OS=Pocillopora damicornis OX=46731 GN=pdam_00013819 PE=3 SV=1	Pocillopora damicornis	1459	83	24.5	49	6.2
160	TR	A0A653GW93	Protein kinase OS=Hepatocystis sp. ex Piliocolobus tephrosceles OX=2600580 GN=HEP_00003600 PE=4 SV=1	Hepatocystis sp. ex Piliocolobus tephrosceles	2877	83	28.2	44.4	6.4
161	TR	Q30NS2	ATPase FliI/YscN OS=Sulfurimonas denitrificans (strain ATCC 33889 / DSM 1251) OX=326298 GN=Suden_2085 PE=4 SV=1	Sulfurimonas denitrificans (strain ATCC 33889 / DSM 1251)	436	82	26.2	52.5	7.6
162	TR	A0A1G7AW47	Cell division protein FtsZ OS=Paracoccus isoporae OX=591205 GN=ftsZ PE=3 SV=1	Paracoccus isoporae	540	82	31.1	50	7.8
163	TR	A0A815SIY0	Uncharacterized protein OS=Adineta ricciae OX=249248 GN=EDS130_LOCUS1532 PE=4 SV=1	Adineta ricciae	552	82	27	47.7	7.8
164	TR	A0A814FEZ3	Uncharacterized protein OS=Rotaria sordida OX=392033 GN=JXQ802_LOCUS13338 PE=4 SV=1	Rotaria sordida	555	82	28.6	49.5	7.8
165	TR	A0A328YSN9	Uncharacterized protein OS=Flavobacterium aciduliphilum OX=1101402 GN=CLV55_101500 PE=4 SV=1	Flavobacterium aciduliphilum	58	76	38.5	59.6	8.1
166	TR	A0A2W1MZB8	Phenylalanine--tRNA ligase beta subunit OS=Putridiphycobacter roseus OX=2219161 GN=pheT PE=3 SV=1	Putridiphycobacter roseus	807	82	29.5	45.3	8.2
167	TR	A0A0L7KB59	Ancestral coatomer element 1 Sec16/Sec31 domain-containing protein OS=Plasmodium falciparum (isolate HB3) OX=137071 GN=PFHG_01947 PE=4 SV=1	Plasmodium falciparum (isolate HB3)	1634	82	25.6	41.9	8.5
168	TR	A0A024WP21	Ancestral coatomer element 1 Sec16/Sec31 domain-containing protein OS=Plasmodium falciparum MaliPS096_E11 OX=1036727 GN=PFMALIP_03276 PE=4 SV=1	Plasmodium falciparum MaliPS096_E11	1701	82	25.6	41.9	8.5
169	TR	A0A199XS47	Uncharacterized protein OS=Flavobacterium succinicans OX=29536 GN=FLB_12310 PE=4 SV=1	Flavobacterium succinicans	50	75	36.5	59.6	9.6
170	TR	A0A0D2MQM1	DUF6534 domain-containing protein OS=Hypholoma sublateritium (strain FD-334 SS-4) OX=945553 GN=HYPSUDRAFT_36570 PE=4 SV=1	Hypholoma sublateritium (strain FD-334 SS-4)	335	81	26.6	45.7	9.7
