# Supplementary material for: Genomic and taxonomic evaluation of 38 Treponema prophage sequences
Source: BMC Genomics. 2024 Jun 1;25:549. doi: 10.1186/s12864-024-10461-5 (PMC11144348; doi:10.1186/s12864-024-10461-5)
Supplement: Supplementary file 7 — Additional file 7. B43P8 Padloc and UniProt. The file shows the Padloc result for prophage B48P8 and the UniProt results for similarity. [file 12864_2024_10461_MOESM7_ESM.xlsx]

## Sheet: Sheet1
B43P8 Padloc and UniProt -
The file shows the Padloc result for prophage B48P8 and the UniProt results for similarity.

## Sheet: B43P8
#Results for user-submitted data run on the PADLOC webserver with: PADLOC_v2.0.0_with_PADLOCDB_v2.0.0
system.number	seqid	system	target.name	hmm.accession	hmm.name	protein.name	full.seq.E.value	domain.iE.value	target.coverage	hmm.coverage	start	end	strand	target.description	relative.position	contig.end	all.domains	best.hits
3	B43P8	RM_type_II	B43P8_8	PDLC03294	MTase_II_00080	MTase_II	3.399999999999999e-96	4.0999999999999986e-96	0.821	0.985	5709	6779	+	# 5709 # 6779 # 1 # ID=1_8;partial=00;start_type=ATG;rbs_motif=GGAG/GAGG;rbs_spacer=5-10bp;gc_cont=0.336	8	67	PDLC03244,MTase_II_00030, 1, 8.7e-13, 0.672, 0.739 | PDLC03247,MTase_II_00033, 1, 5.9e-29, 0.818, 0.933 | PDLC03253,MTase_II_00039, 1, 7.8e-14, 0.585, 0.723 | PDLC03261,MTase_II_00047, 1, 1.5e-60, 0.798, 0.4 | PDLC03264,MTase_II_00050, 1, 1.4e-22, 0.826, 0.899 | PDLC03266,MTase_II_00052, 1, 3.1e-57, 0.832, 0.965 | PDLC03287,MTase_II_00073, 1, 3e-18, 0.84, 0.443 | PDLC03290,MTase_II_00076, 1, 3e-1…	PDLC03294, MTase_II_00080, 4.1e-96, 0.821, 0.985 | PDLC03261, MTase_II_00047, 1.5e-60, 0.798, 0.4 | PDLC03266, MTase_II_00052, 3.1e-57, 0.832, 0.965 | PDLC03247, MTase_II_00033, 5.9e-29, 0.818, 0.933 | PDLC03383, MTase_II_00169, 7.6e-29, 0.838, 0.95
3	B43P8	RM_type_II	B43P8_10	PDLC03548	REase_II_00150	REase_II	6.999999999999999e-102	7.699999999999999e-102	0.983	0.976	7333	8211	+	# 7333 # 8211 # 1 # ID=1_10;partial=00;start_type=ATG;rbs_motif=AGGAG;rbs_spacer=5-10bp;gc_cont=0.307	10	67	PDLC03548,REase_II_00150, 1, 7.7e-102, 0.983, 0.976 | PDLC03569,REase_II_00171, 1, 1.5e-33, 0.621, 0.883	PDLC03548, REase_II_00150, 7.7e-102, 0.983, 0.976 | PDLC03569, REase_II_00171, 1.5e-33, 0.621, 0.883
3	B43P8	RM_type_II	B43P8_12	PDLC03376	MTase_II_00162	MTase_II	6.099999999999998e-156	6.799999999999998e-156	0.988	0.988	8760	9506	+	# 8760 # 9506 # 1 # ID=1_12;partial=00;start_type=ATG;rbs_motif=AGGA/GGAG/GAGG;rbs_spacer=11-12bp;gc_cont=0.341	12	67	PDLC03216,MTase_II_00002, 1, 4.6e-10, 0.221, 0.151 | PDLC03216,MTase_II_00002, 2, 0.0046, 0.096, 0.069 | PDLC03224,MTase_II_00010, 1, 1.1e-05, 0.169, 0.087 | PDLC03224,MTase_II_00010, 2, 0.0027, 0.137, 0.071 | PDLC03224,MTase_II_00010, 3, 3.8e-07, 0.257, 0.133 | PDLC03228,MTase_II_00014, 1, 7.8e-07, 0.173, 0.189 | PDLC03228,MTase_II_00014, 2, 2e-06, 0.273, 0.278 | PDLC03229,MTase_II_00015, 1, 0.0…	PDLC03376, MTase_II_00162, 6.8e-156, 0.988, 0.988 | PDLC03351, MTase_II_00137, 5.8e-50, 0.932, 0.69 | PDLC03353, MTase_II_00139, 4.8e-23, 0.554, 0.527 | PDLC03350, MTase_II_00136, 6.6e-16, 0.546, 0.42 | PDLC03391, MTase_II_00177, 9.9e-15, 0.659, 0.493
1	B43P8	PDC-S11	B43P8_14	PDLC04911	PDC-S11_WP_167956302.1	PDC-S11	1.0999999999999999e-122	1.2e-122	0.962	0.969	9640	10590	+	# 9640 # 10590 # 1 # ID=1_14;partial=00;start_type=ATG;rbs_motif=None;rbs_spacer=None;gc_cont=0.306	14	67	PDLC04911,PDC-S11_WP_167956302.1, 1, 1.2e-122, 0.962, 0.969 | PDLC04912,PDC-S11_WP_055175232.1, 1, 1.2e-119, 0.965, 0.978 | PDLC04913,PDC-S11_WP_158522352.1, 1, 1.6e-07, 0.284, 0.229 | PDLC04913,PDC-S11_WP_158522352.1, 2, 2.7e-23, 0.653, 0.571 | PDLC04914,PDC-S11_WP_033147849.1, 1, 2.2e-88, 0.962, 0.968	PDLC04911, PDC-S11_WP_167956302.1, 1.2e-122, 0.962, 0.969 | PDLC04912, PDC-S11_WP_055175232.1, 1.2e-119, 0.965, 0.978 | PDLC04914, PDC-S11_WP_033147849.1, 2.2e-88, 0.962, 0.968 | PDLC04913, PDC-S11_WP_158522352.1, 2.7e-23, 0.653, 0.571
2	B43P8	PDC-S19	B43P8_15	PDLC04948	PDC-S19_WP_086432736.1	PDC-S19	1.8999999999999993e-146	2.0999999999999995e-146	0.981	0.957	10605	11555	+	# 10605 # 11555 # 1 # ID=1_15;partial=00;start_type=ATG;rbs_motif=GGAG/GAGG;rbs_spacer=5-10bp;gc_cont=0.308	15	67	PDLC04948,PDC-S19_WP_086432736.1, 1, 2.1e-146, 0.981, 0.957 | PDLC04949,PDC-S19_WP_218140341.1, 1, 3.8e-15, 0.975, 0.931 | PDLC04950,PDC-S19_WP_052739558.1, 1, 9.5e-64, 0.886, 0.816 | PDLC04952,PDC-S19_WP_106843225.1, 1, 2.3e-16, 0.978, 0.945 | PDLC04953,PDC-S19_WP_220621526.1, 1, 4.8e-13, 0.965, 0.919 | PDLC04954,PDC-S19_WP_165041348.1, 1, 1.9e-15, 0.902, 0.888 | PDLC04955,PDC-S19_WP_066067885.1…	PDLC04948, PDC-S19_WP_086432736.1, 2.1e-146, 0.981, 0.957 | PDLC04950, PDC-S19_WP_052739558.1, 9.5e-64, 0.886, 0.816 | PDLC04952, PDC-S19_WP_106843225.1, 2.3e-16, 0.978, 0.945 | PDLC04954, PDC-S19_WP_165041348.1, 1.9e-15, 0.902, 0.888 | PDLC04949, PDC-S19_WP_218140341.1, 3.8e-15, 0.975, 0.931 | PDLC04955, PDC-S19_WP_066067885.1, 3.8e-15, 0.981, 0.888

## Sheet: UniProt results for MTase
Hit	DB	Accession	Description	Organism	Length	Score(Bits)	Identities(%)	Positives(%)	E()
1	TR	C9LX39	Site-specific DNA-methyltransferase (adenine-specific) OS=Selenomonas sputigena (strain ATCC 35185 / DSM 20758 / VPI D19B-28) OX=546271 GN=dam PE=3 SV=1	Selenomonas sputigena (strain ATCC 35185 / DSM 20758 / VPI D19B-28)	355	1559	82.6	90.7	0
2	TR	A0A926IUR8	Site-specific DNA-methyltransferase (adenine-specific) OS=Qingrenia yutianensis OX=2763676 GN=H8706_09670 PE=3 SV=1	Qingrenia yutianensis	356	1548	80.1	90.7	0
3	TR	R6BAK4	Site-specific DNA-methyltransferase (adenine-specific) OS=Clostridium sp. CAG:169 OX=1262778 GN=BN513_01024 PE=3 SV=1	Clostridium sp. CAG:169	356	1546	80.1	91.3	0
4	TR	A0A2K9P663	Site-specific DNA-methyltransferase (adenine-specific) OS=Monoglobus pectinilyticus OX=1981510 GN=B9O19_02126 PE=3 SV=1	Monoglobus pectinilyticus	357	1476	76.2	88.5	0
5	TR	R6MJM4	Site-specific DNA-methyltransferase (adenine-specific) OS=Firmicutes bacterium CAG:41 OX=1263021 GN=BN647_00384 PE=3 SV=1	Firmicutes bacterium CAG:41	356	1448	73.9	88.8	0
6	TR	F9MNK0	Site-specific DNA-methyltransferase (adenine-specific) OS=Megasphaera sp. UPII 135-E OX=1000569 GN=dam PE=3 SV=1	Megasphaera sp. UPII 135-E	356	1445	76.7	86.5	0
7	TR	A0A3P1ZXW8	Site-specific DNA-methyltransferase (adenine-specific) OS=Desulfovibrio sp. OH1186_COT-070 OX=2491045 GN=EII23_02330 PE=3 SV=1	Desulfovibrio sp. OH1186_COT-070	358	1275	66.6	82.3	9.9e-174
8	TR	F4GK08	Site-specific DNA-methyltransferase (adenine-specific) OS=Parasphaerochaeta coccoides (strain ATCC BAA-1237 / DSM 17374 / SPN1) OX=760011 GN=Spico_0552 PE=3 SV=1	Parasphaerochaeta coccoides (strain ATCC BAA-1237 / DSM 17374 / SPN1)	360	1167	60.7	78.7	2.8e-157
9	TR	F4EXH0	Site-specific DNA-methyltransferase (adenine-specific) OS=Selenomonas sputigena (strain ATCC 35185 / DSM 20758 / VPI D19B-28) OX=546271 GN=Selsp_0127 PE=3 SV=1	Selenomonas sputigena (strain ATCC 35185 / DSM 20758 / VPI D19B-28)	329	1083	68	83	5.4e-145
10	TR	Q8EWS8	Site-specific DNA-methyltransferase (adenine-specific) OS=Malacoplasma penetrans (strain HF-2) OX=272633 GN=MYPE1230 PE=3 SV=1	Malacoplasma penetrans (strain HF-2)	353	1068	64.6	82.1	2.4e-142
11	TR	D1VUG7	Site-specific DNA-methyltransferase (adenine-specific) OS=Peptoniphilus lacrimalis 315-B OX=596330 GN=dam PE=3 SV=1	Peptoniphilus lacrimalis 315-B	329	1049	63.9	84	8e-140
12	TR	A0A1G7IXK6	Site-specific DNA-methyltransferase (adenine-specific) OS=Desulfovibrio legallii OX=571438 GN=SAMN05192586_102108 PE=3 SV=1	Desulfovibrio legallii	355	1051	57	70.8	9.8e-140
13	TR	A0A942G6L8	Site-specific DNA-methyltransferase (adenine-specific) OS=Peptococcaceae bacterium OX=2052179 GN=KGZ50_07730 PE=3 SV=1	Peptococcaceae bacterium	292	947	59.5	75.2	6.7e-125
14	TR	A0A9E7IU89	Site-specific DNA-methyltransferase (adenine-specific) OS=Fenollaria massiliensis OX=938288 GN=M1R53_06340 PE=3 SV=1	Fenollaria massiliensis	310	934	58.2	77.4	1.2e-122
15	TR	A0A1S9CQY4	Site-specific DNA-methyltransferase (adenine-specific) OS=Epulopiscium sp. Nele67-Bin004 OX=1764962 GN=ATN35_01555 PE=3 SV=1	Epulopiscium sp. Nele67-Bin004	294	921	56.8	75.5	6.4e-121
16	TR	A0A1V2MBG5	Site-specific DNA-methyltransferase (adenine-specific) OS=Epulopiscium sp. SCG-C07WGA-EpuloA2 OX=1712378 GN=AN641_03495 PE=3 SV=1	Epulopiscium sp. SCG-C07WGA-EpuloA2	294	915	59.2	75.5	5.2e-120
17	TR	A0A0E3UUX6	Site-specific DNA-methyltransferase (adenine-specific) OS=Sneathia vaginalis OX=187101 GN=VC03_04590 PE=3 SV=1	Sneathia vaginalis	295	912	57.2	76.6	1.5e-119
18	TR	A0A0B4S2U2	Site-specific DNA-methyltransferase (adenine-specific) OS=Parvimonas micra OX=33033 GN=NW74_05610 PE=3 SV=1	Parvimonas micra	299	912	56.8	77.4	1.8e-119
19	TR	A0A810Q656	Site-specific DNA-methyltransferase (adenine-specific) OS=Vescimonas coprocola OX=2714355 GN=MM50RIKEN_09290 PE=3 SV=1	Vescimonas coprocola	299	894	55.4	71.8	9.4e-117
20	TR	A0A1H8H8S5	Site-specific DNA-methyltransferase (adenine-specific) OS=Peptostreptococcus russellii OX=215200 GN=SAMN05216454_10556 PE=3 SV=1	Peptostreptococcus russellii	300	893	55.6	74.1	1.4e-116
21	TR	A0A7W8LMP3	Site-specific DNA-methyltransferase (adenine-specific) OS=Treponema ruminis OX=744515 GN=HNP76_002140 PE=3 SV=1	Treponema ruminis	296	886	57.4	73.2	1.4e-115
22	TR	A0A1T4KMP9	Site-specific DNA-methyltransferase (adenine-specific) OS=Treponema porcinum OX=261392 GN=SAMN02745149_01241 PE=3 SV=1	Treponema porcinum	297	877	56.4	73.9	3.3e-114
23	TR	C2BFN4	Site-specific DNA-methyltransferase (adenine-specific) OS=Anaerococcus lactolyticus ATCC 51172 OX=525254 GN=dam PE=3 SV=1	Anaerococcus lactolyticus ATCC 51172	303	875	55.7	76.2	8.2e-114
24	TR	A0A1Y4CSE5	site-specific DNA-methyltransferase (adenine-specific) OS=Desulfovibrio sp. An276 OX=1965618 GN=B5F76_12895 PE=3 SV=1	Desulfovibrio sp. An276	324	875	56.6	72.5	1.7e-113
25	TR	R6RQC3	Site-specific DNA-methyltransferase (adenine-specific) OS=[Eubacterium] siraeum CAG:80 OX=1263080 GN=BN788_01670 PE=3 SV=1	[Eubacterium] siraeum CAG:80	293	870	58.2	70.1	3.3e-113
26	TR	R5Q0X0	Site-specific DNA-methyltransferase (adenine-specific) OS=Acetobacter sp. CAG:977 OX=1262685 GN=BN820_00871 PE=3 SV=1	Acetobacter sp. CAG:977	319	871	54.8	72.4	5.7e-113
27	TR	A0A7G9FC06	site-specific DNA-methyltransferase (adenine-specific) OS=Treponema sp. Marseille-Q4132 OX=2766701 GN=H9I35_06410 PE=3 SV=1	Treponema sp. Marseille-Q4132	295	868	56	72.7	7.2e-113
28	TR	A0A6I8M8M6	Site-specific DNA-methyltransferase (adenine-specific) OS=Oceanivirga miroungae OX=1130046 GN=OMES3154_01161 PE=3 SV=1	Oceanivirga miroungae	301	868	54.5	73.9	8.8e-113
29	TR	A0A8H2R1W3	site-specific DNA-methyltransferase (adenine-specific) OS=Urinicoccus massiliensis OX=1723382 GN=dpnM_1 PE=3 SV=1	Urinicoccus massiliensis	304	865	56.7	73.4	2.8e-112
30	TR	A0A2P8R0D6	Site-specific DNA-methyltransferase (adenine-specific) OS=Campylobacter blaseri OX=2042961 GN=CQ405_05210 PE=3 SV=1	Campylobacter blaseri	326	863	54.4	73.8	1.2e-111
31	TR	H7EPR2	Site-specific DNA-methyltransferase (adenine-specific) OS=Treponema saccharophilum DSM 2985 OX=907348 GN=TresaDRAFT_0557 PE=3 SV=1	Treponema saccharophilum DSM 2985	297	856	54.5	75.5	5.1e-111
32	TR	F2NSF4	Site-specific DNA-methyltransferase (adenine-specific) OS=Treponema succinifaciens (strain ATCC 33096 / DSM 2489 / 6091) OX=869209 GN=Tresu_1696 PE=3 SV=1	Treponema succinifaciens (strain ATCC 33096 / DSM 2489 / 6091)	298	856	55.2	72.4	5.2e-111
33	TR	A0A1D2YTV0	Site-specific DNA-methyltransferase (adenine-specific) OS=Vulcanibacillus modesticaldus OX=337097 GN=BHF71_10150 PE=3 SV=1	Vulcanibacillus modesticaldus	303	855	52.4	71.3	8.8e-111
34	TR	Q3AA08	Site-specific DNA-methyltransferase (adenine-specific) OS=Carboxydothermus hydrogenoformans (strain ATCC BAA-161 / DSM 6008 / Z-2901) OX=246194 GN=CHY_2213 PE=3 SV=1	Carboxydothermus hydrogenoformans (strain ATCC BAA-161 / DSM 6008 / Z-2901)	309	846	53.1	72.8	2.5e-109
35	TR	I7LJQ4	Site-specific DNA-methyltransferase (adenine-specific) OS=Caloramator australicus RC3 OX=857293 GN=CAAU_1769 PE=3 SV=1	Caloramator australicus RC3	303	830	51	69.3	5.4e-107
36	TR	R7F8J1	Site-specific DNA-methyltransferase (adenine-specific) OS=Clostridium sp. CAG:354 OX=1262799 GN=BN623_00838 PE=3 SV=1	Clostridium sp. CAG:354	318	830	51.5	71.2	8.9e-107
37	TR	V2RL74	Site-specific DNA-methyltransferase (adenine-specific) OS=Mucispirillum schaedleri ASF457 OX=1379858 GN=N508_00675 PE=3 SV=1	Mucispirillum schaedleri ASF457	293	825	52.4	71.4	2.2e-106
38	TR	Q7P5F0	Site-specific DNA-methyltransferase (adenine-specific) OS=Fusobacterium vincentii ATCC 49256 OX=209882 GN=FNV1072 PE=3 SV=1	Fusobacterium vincentii ATCC 49256	255	805	62.3	76.9	6.5e-104
39	TR	A0A942IIW9	site-specific DNA-methyltransferase (adenine-specific) (Fragment) OS=Dethiobacter sp. OX=2093370 GN=KGZ54_10240 PE=3 SV=1	Dethiobacter sp.	248	804	61.8	76.7	7.2e-104
40	TR	D7E6V1	site-specific DNA-methyltransferase (adenine-specific) OS=Methanohalobium evestigatum (strain ATCC BAA-1072 / DSM 3721 / NBRC 107634 / OCM 161 / Z-7303) OX=644295 GN=Metev_0669 PE=3 SV=1	Methanohalobium evestigatum (strain ATCC BAA-1072 / DSM 3721 / NBRC 107634 / OCM 161 / Z-7303)	317	808	49	71.1	1.8e-103
41	TR	W4V4W0	Site-specific DNA-methyltransferase (adenine-specific) OS=Acetivibrio straminisolvens JCM 21531 OX=1294263 GN=JCM21531_1249 PE=3 SV=1	Acetivibrio straminisolvens JCM 21531	315	807	50.3	69.4	2.4e-103
42	TR	A0A6M4JC20	Site-specific DNA-methyltransferase (adenine-specific) OS=Mycoplasma miroungirhinis OX=754516 GN=HLA92_02870 PE=3 SV=1	Mycoplasma miroungirhinis	306	802	52.7	70.7	1e-102
43	TR	A0A0U9HE05	Site-specific DNA-methyltransferase (adenine-specific) OS=Tepidanaerobacter syntrophicus OX=224999 GN=TSYNT_5189 PE=3 SV=1	Tepidanaerobacter syntrophicus	320	799	49.5	70	4.7e-102
44	TR	A0A8S9TF74	Site-specific DNA-methyltransferase (adenine-specific) OS=Tolypothrix bouteillei VB521301 OX=1479485 GN=DA73_0400027045 PE=3 SV=1	Tolypothrix bouteillei VB521301	319	794	49.8	69.9	2.6e-101
45	TR	A3DFL2	Site-specific DNA-methyltransferase (adenine-specific) OS=Acetivibrio thermocellus (strain ATCC 27405 / DSM 1237 / JCM 9322 / NBRC 103400 / NCIMB 10682 / NRRL B-4536 / VPI 7372) OX=203119 GN=Cthe_1513 PE=3 SV=1	Acetivibrio thermocellus (strain ATCC 27405 / DSM 1237 / JCM 9322 / NBRC 103400 / NCIMB 10682 / NRRL B-4536 / VPI 7372)	313	791	49.7	70.1	6e-101
46	TR	A0A419T3C0	Site-specific DNA-methyltransferase (adenine-specific) OS=Thermohalobacter berrensis OX=99594 GN=BET03_11830 PE=3 SV=1	Thermohalobacter berrensis	314	791	50.5	70	6.2e-101
47	TR	B7GJC0	Site-specific DNA-methyltransferase (adenine-specific) OS=Anoxybacillus flavithermus (strain DSM 21510 / WK1) OX=491915 GN=Aflv_1192 PE=3 SV=1	Anoxybacillus flavithermus (strain DSM 21510 / WK1)	309	788	51	70	1.5e-100
48	TR	A0A139WYG3	Site-specific DNA-methyltransferase (adenine-specific) OS=Scytonema hofmannii PCC 7110 OX=128403 GN=WA1_40645 PE=3 SV=1	Scytonema hofmannii PCC 7110	301	786	49	69.5	2.3e-100
49	TR	A0A1M6RAF1	Site-specific DNA-methyltransferase (adenine-specific) OS=Anaerobranca californiensis DSM 14826 OX=1120989 GN=SAMN02745227_01988 PE=3 SV=1	Anaerobranca californiensis DSM 14826	298	785	50.7	68.9	3e-100
50	TR	U5DHV1	Site-specific DNA-methyltransferase (adenine-specific) OS=Rubidibacter lacunae KORDI 51-2 OX=582515 GN=KR51_00034760 PE=3 SV=1	Rubidibacter lacunae KORDI 51-2	337	788	46.2	65.2	3.8e-100
51	TR	A0A1Y4C8B8	site-specific DNA-methyltransferase (adenine-specific) OS=Muribaculum sp. An287 OX=1965623 GN=B5F81_04730 PE=3 SV=1	Muribaculum sp. An287	301	784	51.4	69.7	4.6e-100
52	TR	B0KC60	Site-specific DNA-methyltransferase (adenine-specific) OS=Thermoanaerobacter pseudethanolicus (strain ATCC 33223 / 39E) OX=340099 GN=Teth39_1777 PE=3 SV=1	Thermoanaerobacter pseudethanolicus (strain ATCC 33223 / 39E)	317	784	47.7	70.2	7.9e-100
53	TR	G6FR75	Site-specific DNA-methyltransferase (adenine-specific) OS=Fischerella thermalis JSC-11 OX=741277 GN=FJSC11DRAFT_1372 PE=3 SV=1	Fischerella thermalis JSC-11	300	780	49.3	68.9	1.8e-99
54	TR	A0A5D8QCI2	Site-specific DNA-methyltransferase (adenine-specific) OS=Calorimonas adulescens OX=2606906 GN=FWJ32_05085 PE=3 SV=1	Calorimonas adulescens	314	781	50	69.4	2e-99
55	TR	A0A5S4ZPF5	Site-specific DNA-methyltransferase (adenine-specific) OS=Desulfallas thermosapovorans DSM 6562 OX=1121431 GN=LX24_02411 PE=3 SV=1	Desulfallas thermosapovorans DSM 6562	324	781	48.2	69.1	2.8e-99
56	TR	A0A3S1CET4	Site-specific DNA-methyltransferase (adenine-specific) OS=Dulcicalothrix desertica PCC 7102 OX=232991 GN=DSM106972_061770 PE=3 SV=1	Dulcicalothrix desertica PCC 7102	346	782	49.5	68.8	4.1e-99
57	TR	A0A4E0R1R0	Site-specific DNA-methyltransferase (adenine-specific) OS=Candidatus Thiomargarita nelsonii OX=1003181 GN=PN36_15750 PE=3 SV=1	Candidatus Thiomargarita nelsonii	300	774	50.9	69.6	1.5e-98
58	TR	A0A498H5H2	site-specific DNA-methyltransferase (adenine-specific) OS=Methanoculleus taiwanensis OX=1550565 GN=ABH15_03240 PE=3 SV=1	Methanoculleus taiwanensis	329	776	48.1	68.2	1.9e-98
59	TR	A0A930XGN9	Site-specific DNA-methyltransferase (adenine-specific) OS=Calothrix sp. C42_A2020_038 OX=2774333 GN=IGS39_17570 PE=3 SV=1	Calothrix sp. C42_A2020_038	344	776	46.4	66	3.1e-98
60	TR	A0A8J6XTI6	Site-specific DNA-methyltransferase (adenine-specific) OS=Iningainema tapete BLCC-T55 OX=2748662 GN=ICL16_39575 PE=3 SV=1	Iningainema tapete BLCC-T55	301	770	49.5	69.2	6.1e-98
61	TR	A0A941GVQ8	Site-specific DNA-methyltransferase (adenine-specific) OS=Gomphosphaeria aponina SAG 52.96 = DSM 107014 OX=1521640 GN=DSM107014_03990 PE=3 SV=1	Gomphosphaeria aponina SAG 52.96 = DSM 107014	302	770	49.2	67.8	6.3e-98
62	TR	A0A4R7KA88	Site-specific DNA-methyltransferase (adenine-specific) OS=Fonticella tunisiensis OX=1096341 GN=EDD71_11915 PE=3 SV=1	Fonticella tunisiensis	305	769	51.2	69.9	9.8e-98
63	TR	A0A8J7FD28	Site-specific DNA-methyltransferase (adenine-specific) OS=Plectonema cf. radiosum LEGE 06105 OX=945769 GN=IQ247_27190 PE=3 SV=1	Plectonema cf. radiosum LEGE 06105	306	769	47.8	70.9	1e-97
64	TR	A0A1T5ICS7	site-specific DNA-methyltransferase (adenine-specific) OS=Bacteroidales bacterium WCE2008 OX=1945891 GN=SAMN06298215_0404 PE=3 SV=1	Bacteroidales bacterium WCE2008	303	768	50.3	68.7	1.3e-97
65	TR	A0A1X9STH7	Site-specific DNA-methyltransferase (adenine-specific) OS=Campylobacter lanienae OX=75658 GN=CIGN_1271 PE=3 SV=1	Campylobacter lanienae	300	765	50	68.5	3.4e-97
66	TR	A0A2S6CWJ9	Site-specific DNA-methyltransferase (adenine-specific) OS=Cuspidothrix issatschenkoi CHARLIE-1 OX=2052836 GN=CUN59_06245 PE=3 SV=1	Cuspidothrix issatschenkoi CHARLIE-1	313	766	47.7	70.1	3.6e-97
67	TR	B5Y631	Site-specific DNA-methyltransferase (adenine-specific) OS=Coprothermobacter proteolyticus (strain ATCC 35245 / DSM 5265 / OCM 4 / BT) OX=309798 GN=COPRO5265_1447 PE=3 SV=1	Coprothermobacter proteolyticus (strain ATCC 35245 / DSM 5265 / OCM 4 / BT)	315	765	49.3	67	5.5e-97
68	TR	A0A3R6HMR8	site-specific DNA-methyltransferase (adenine-specific) OS=Parabacteroides sp. AM08-6 OX=2292053 GN=DW103_13530 PE=3 SV=1	Parabacteroides sp. AM08-6	303	763	50.3	68	7.4e-97
69	TR	A0A5B8NME1	Site-specific DNA-methyltransferase (adenine-specific) OS=Euhalothece natronophila Z-M001 OX=522448 GN=FRE64_09165 PE=3 SV=1	Euhalothece natronophila Z-M001	305	763	47.5	67.8	7.9e-97
70	TR	A0A1S6ITY6	Site-specific DNA-methyltransferase (adenine-specific) OS=Desulforamulus ferrireducens OX=1833852 GN=B0537_03490 PE=3 SV=1	Desulforamulus ferrireducens	298	762	51.4	67.6	8.9e-97
71	TR	P73682	Site-specific DNA-methyltransferase (adenine-specific) OS=Synechocystis sp. (strain PCC 6803 / Kazusa) OX=1111708 GN=mbpA PE=3 SV=1	Synechocystis sp. (strain PCC 6803 / Kazusa)	309	763	46.8	68.9	9.1e-97
72	TR	A0A2A2TFK9	site-specific DNA-methyltransferase (adenine-specific) OS=Calothrix elsteri CCALA 953 OX=987040 GN=CK510_18860 PE=3 SV=1	Calothrix elsteri CCALA 953	313	762	48.5	67.6	1.5e-96
73	TR	A0A929AQV1	Site-specific DNA-methyltransferase (adenine-specific) OS=Coleofasciculus sp. LEGE 07092 OX=2777969 GN=IQ257_20545 PE=3 SV=1	Coleofasciculus sp. LEGE 07092	309	761	48.5	69.6	1.8e-96
74	TR	A0A1D3L3C3	site-specific DNA-methyltransferase (adenine-specific) OS=Methanobacterium congolense OX=118062 GN=mjaIIIM PE=3 SV=1	Methanobacterium congolense	319	759	46.5	66.5	5.1e-96
75	TR	A0A0T7C0C3	Site-specific DNA-methyltransferase (adenine-specific) OS=Calothrix sp. 336/3 OX=1337936 GN=IJ00_22015 PE=3 SV=1	Calothrix sp. 336/3	300	757	47.3	68.8	5.4e-96
76	SP	Q58015	Type II methyltransferase M.MjaIII OS=Methanocaldococcus jannaschii (strain ATCC 43067 / DSM 2661 / JAL-1 / JCM 10045 / NBRC 100440) OX=243232 GN=mjaIIIM PE=3 SV=1	Methanocaldococcus jannaschii (strain ATCC 43067 / DSM 2661 / JAL-1 / JCM 10045 / NBRC 100440)	289	755	49.7	69.9	7.6e-96
77	TR	A0A8A0RNX3	Site-specific DNA-methyltransferase (adenine-specific) OS=Koleobacter methoxysyntrophicus OX=2751313 GN=dpnM PE=3 SV=1	Koleobacter methoxysyntrophicus	362	761	46.5	69.4	1e-95
78	TR	D3ILT8	site-specific DNA-methyltransferase (adenine-specific) OS=Prevotella sp. oral taxon 317 str. F0108 OX=575615 GN=dam PE=3 SV=1	Prevotella sp. oral taxon 317 str. F0108	312	756	49.2	68.4	1.1e-95
79	TR	U6EE17	site-specific DNA-methyltransferase (adenine-specific) OS=Methanobacterium sp. MB1 OX=1379702 GN=mjaIIIM3 PE=3 SV=1	Methanobacterium sp. MB1	312	754	50	67.9	2.3e-95
80	TR	F0TAR9	site-specific DNA-methyltransferase (adenine-specific) OS=Methanobacterium lacus (strain AL-21) OX=877455 GN=Metbo_0694 PE=3 SV=1	Methanobacterium lacus (strain AL-21)	302	753	47.8	67.9	2.3e-95
81	TR	A0A2C9CCB2	site-specific DNA-methyltransferase (adenine-specific) OS=Kuenenia stuttgartiensis OX=174633 GN=dpnM PE=3 SV=1	Kuenenia stuttgartiensis	297	752	51.2	68.6	2.8e-95
82	TR	A0A1M5VH48	Site-specific DNA-methyltransferase (adenine-specific) OS=Clostridium grantii DSM 8605 OX=1121316 GN=SAMN02745207_02302 PE=3 SV=1	Clostridium grantii DSM 8605	303	750	47.5	69.4	6.9e-95
83	TR	B4W4Q0	Site-specific DNA-methyltransferase (adenine-specific) OS=Coleofasciculus chthonoplastes PCC 7420 OX=118168 GN=MC7420_125 PE=3 SV=1	Coleofasciculus chthonoplastes PCC 7420	301	749	49	67.1	9.1e-95
84	TR	A0A166B317	site-specific DNA-methyltransferase (adenine-specific) OS=Methanobrevibacter curvatus OX=49547 GN=dpnM PE=3 SV=1	Methanobrevibacter curvatus	320	750	47.9	67.5	1.2e-94
85	TR	A0A0P8Y902	Site-specific DNA-methyltransferase (adenine-specific) OS=Oxobacter pfennigii OX=36849 GN=dpnM PE=3 SV=1	Oxobacter pfennigii	305	747	47.8	67.7	2.1e-94
86	TR	A0A2S7W9D7	site-specific DNA-methyltransferase (adenine-specific) OS=Polaribacter gangjinensis OX=574710 GN=BTO13_02665 PE=3 SV=1	Polaribacter gangjinensis	306	745	50.5	68.8	4.3e-94
87	TR	A0A1V2YCC9	Site-specific DNA-methyltransferase (adenine-specific) OS=Epulopiscium sp. Nuni2H_MBin001 OX=1884656 GN=BEN18_11150 PE=3 SV=1	Epulopiscium sp. Nuni2H_MBin001	220	736	62.7	80	5.6e-94
88	TR	L7VI47	Site-specific DNA-methyltransferase (adenine-specific) OS=Thermoclostridium stercorarium (strain ATCC 35414 / DSM 8532 / NCIMB 11754) OX=1121335 GN=mjaIIIM PE=3 SV=1	Thermoclostridium stercorarium (strain ATCC 35414 / DSM 8532 / NCIMB 11754)	334	745	48.4	66.1	1.1e-93
89	TR	A0A1E3X2Y6	Site-specific DNA-methyltransferase (adenine-specific) OS=Candidatus Scalindua rubra OX=1872076 GN=dpnM_2 PE=3 SV=1	Candidatus Scalindua rubra	315	743	48.2	67.2	1.2e-93
90	TR	U6EC73	site-specific DNA-methyltransferase (adenine-specific) OS=Methanobacterium sp. MB1 OX=1379702 GN=mjaIIIM1 PE=3 SV=1	Methanobacterium sp. MB1	312	742	46.8	66.9	1.5e-93
91	TR	M1MSX2	Site-specific DNA-methyltransferase (adenine-specific) OS=Clostridium saccharoperbutylacetonicum N1-4(HMT) OX=931276 GN=Cspa_c40510 PE=3 SV=1	Clostridium saccharoperbutylacetonicum N1-4(HMT)	305	740	47.7	66.8	2.4e-93
92	TR	A0A951Q0L8	Site-specific DNA-methyltransferase (adenine-specific) OS=Mojavia pulchra JT2-VF2 OX=287848 GN=KME32_18625 PE=3 SV=1	Mojavia pulchra JT2-VF2	311	740	46.8	67.9	2.9e-93
93	TR	R5UK03	site-specific DNA-methyltransferase (adenine-specific) OS=Bacteroides sp. CAG:702 OX=1262747 GN=BN759_00044 PE=3 SV=1	Bacteroides sp. CAG:702	304	738	47.7	67.3	4.6e-93
94	TR	A0A161QAM5	Site-specific DNA-methyltransferase (adenine-specific) OS=Thermovenabulum gondwanense OX=520767 GN=dpnM PE=3 SV=1	Thermovenabulum gondwanense	320	739	46.4	65.8	5.5e-93
95	TR	Q2NHS2	site-specific DNA-methyltransferase (adenine-specific) OS=Methanosphaera stadtmanae (strain ATCC 43021 / DSM 3091 / JCM 11832 / MCB-3) OX=339860 GN=Msp_0143 PE=3 SV=1	Methanosphaera stadtmanae (strain ATCC 43021 / DSM 3091 / JCM 11832 / MCB-3)	312	737	48.5	67.1	8.5e-93
96	TR	K9Y9S2	Site-specific DNA-methyltransferase (adenine-specific) OS=Halothece sp. (strain PCC 7418) OX=65093 GN=PCC7418_0956 PE=3 SV=1	Halothece sp. (strain PCC 7418)	304	736	48	68.5	9.3e-93
97	TR	R9SLE2	site-specific DNA-methyltransferase (adenine-specific) OS=Methanobrevibacter sp. AbM4 OX=224719 GN=Abm4_1018 PE=3 SV=1	Methanobrevibacter sp. AbM4	309	736	50.2	64.1	1.1e-92
98	TR	K9W2P4	Site-specific DNA-methyltransferase (adenine-specific) OS=Crinalium epipsammum PCC 9333 OX=1173022 GN=Cri9333_3226 PE=3 SV=1	Crinalium epipsammum PCC 9333	308	735	46	67.4	1.5e-92
99	TR	E1REM0	site-specific DNA-methyltransferase (adenine-specific) OS=Methanolacinia petrolearia (strain DSM 11571 / OCM 486 / SEBR 4847) OX=679926 GN=Mpet_0189 PE=3 SV=1	Methanolacinia petrolearia (strain DSM 11571 / OCM 486 / SEBR 4847)	304	734	49	66.7	1.9e-92
100	TR	A0A7U7GDK0	Site-specific DNA-methyltransferase (adenine-specific) OS=Candidatus Contendobacter odensis Run_B_J11 OX=1400861 GN=BN874_460057 PE=3 SV=1	Candidatus Contendobacter odensis Run_B_J11	309	734	49.2	66.9	2.2e-92
101	TR	A0A1Y4HF06	site-specific DNA-methyltransferase (adenine-specific) OS=Mediterranea sp. An20 OX=1965586 GN=B5F34_14030 PE=3 SV=1	Mediterranea sp. An20	303	733	49.3	65.9	2.5e-92
102	TR	A0A2T1LVW5	Site-specific DNA-methyltransferase (adenine-specific) OS=Aphanothece hegewaldii CCALA 016 OX=2107694 GN=C7H19_14715 PE=3 SV=1	Aphanothece hegewaldii CCALA 016	306	733	46.2	66.9	2.8e-92
103	TR	A0A1Z4NCF4	Site-specific DNA-methyltransferase (adenine-specific) OS=Calothrix sp. NIES-3974 OX=2005462 GN=NIES3974_00340 PE=3 SV=1	Calothrix sp. NIES-3974	320	734	48.5	67.2	3.1e-92
104	TR	A0A5B7TPL4	Site-specific DNA-methyltransferase (adenine-specific) OS=Caloramator sp. E03 OX=2576307 GN=FDN13_05060 PE=3 SV=1	Caloramator sp. E03	303	732	47	69.5	3.6e-92
105	TR	G2LLM7	Site-specific DNA-methyltransferase (adenine-specific) OS=Chloracidobacterium thermophilum (strain B) OX=981222 GN=Cabther_B0826 PE=3 SV=1	Chloracidobacterium thermophilum (strain B)	316	733	47.5	68.2	3.9e-92
106	TR	A0A095ZE81	site-specific DNA-methyltransferase (adenine-specific) OS=Oligella urethralis DNF00040 OX=1401065 GN=HMPREF2130_00570 PE=3 SV=1	Oligella urethralis DNF00040	311	731	51.2	67.1	6.6e-92
107	TR	A0A1I2K0J6	Site-specific DNA-methyltransferase (adenine-specific) OS=Thermoflexibacter ruber OX=1003 GN=SAMN04488541_107413 PE=3 SV=1	Thermoflexibacter ruber	334	733	46.6	66.1	6.9e-92
108	TR	A0A498H253	site-specific DNA-methyltransferase (adenine-specific) OS=Methanoculleus taiwanensis OX=1550565 GN=ABH15_02115 PE=3 SV=1	Methanoculleus taiwanensis	305	730	46.6	66.3	7.7e-92
109	TR	A0A251X5Z4	site-specific DNA-methyltransferase (adenine-specific) OS=Thioflexithrix psekupsensis OX=1570016 GN=TPSD3_12385 PE=3 SV=1	Thioflexithrix psekupsensis	294	727	47.1	67.1	1.5e-91
110	TR	A0A8J8B6J5	site-specific DNA-methyltransferase (adenine-specific) OS=Methanocalculus chunghsingensis OX=156457 GN=RJ53_04065 PE=3 SV=1	Methanocalculus chunghsingensis	315	727	47.4	65	3e-91
111	TR	A0A252DUD8	Site-specific DNA-methyltransferase (adenine-specific) OS=Nostoc sp. T09 OX=1932621 GN=BV372_20760 PE=3 SV=1	Nostoc sp. T09	301	725	46.2	66.2	3.9e-91
112	TR	A0A1Y4A747	site-specific DNA-methyltransferase (adenine-specific) OS=Bacteroides sp. An322 OX=1965632 GN=B5F91_10835 PE=3 SV=1	Bacteroides sp. An322	303	725	46.7	67.7	4.1e-91
113	TR	A0A841ETL8	site-specific DNA-methyltransferase (adenine-specific) OS=Arcicella rosea OX=502909 GN=HNP25_001453 PE=3 SV=1	Arcicella rosea	309	723	48.2	69.3	1e-90
114	TR	A0A1G7BJR9	site-specific DNA-methyltransferase (adenine-specific) OS=Riemerella columbipharyngis OX=1071918 GN=SAMN05421544_10620 PE=3 SV=1	Riemerella columbipharyngis	299	722	48.1	68	1e-90
115	TR	K9Z0K1	site-specific DNA-methyltransferase (adenine-specific) OS=Cyanobacterium aponinum (strain PCC 10605) OX=755178 GN=Cyan10605_0088 PE=3 SV=1	Cyanobacterium aponinum (strain PCC 10605)	298	721	47.3	68	1.4e-90
116	TR	R6CYD6	site-specific DNA-methyltransferase (adenine-specific) OS=Bacteroides sp. CAG:530 OX=1262741 GN=BN697_02669 PE=3 SV=1	Bacteroides sp. CAG:530	304	720	47.3	67.2	2.4e-90
117	TR	H8I4L5	site-specific DNA-methyltransferase (adenine-specific) OS=Methanocella conradii (strain DSM 24694 / JCM 17849 / CGMCC 1.5162 / HZ254) OX=1041930 GN=dam-2 PE=3 SV=1	Methanocella conradii (strain DSM 24694 / JCM 17849 / CGMCC 1.5162 / HZ254)	312	720	46.2	64.6	3.1e-90
118	TR	A0A191TKR1	site-specific DNA-methyltransferase (adenine-specific) OS=Arachidicoccus sp. BS20 OX=1850526 GN=A9P82_08325 PE=3 SV=1	Arachidicoccus sp. BS20	307	719	49.5	68.6	3.8e-90
119	TR	K9YLL2	Site-specific DNA-methyltransferase (adenine-specific) OS=Cyanobacterium stanieri (strain ATCC 29140 / PCC 7202) OX=292563 GN=Cyast_1029 PE=3 SV=1	Cyanobacterium stanieri (strain ATCC 29140 / PCC 7202)	313	719	44.3	64.2	4.6e-90
120	TR	A0A1E8EVZ2	Site-specific DNA-methyltransferase (adenine-specific) OS=Clostridium acetireducens DSM 10703 OX=1121290 GN=dpnM PE=3 SV=1	Clostridium acetireducens DSM 10703	306	718	47	66.9	5.2e-90
121	TR	A0A2W7RHX7	Site-specific DNA-methyltransferase (adenine-specific) OS=Hydrotalea sandarakina OX=1004304 GN=LX80_02723 PE=3 SV=1	Hydrotalea sandarakina	329	720	43.7	63.1	5.4e-90
122	TR	A0A401XIU4	Site-specific DNA-methyltransferase (adenine-specific) OS=Thermaurantimonas aggregans OX=2173829 GN=JCM31826_04120 PE=3 SV=1	Thermaurantimonas aggregans	329	720	43.7	63.1	5.4e-90
123	TR	A0A1W6LQF3	Site-specific DNA-methyltransferase (adenine-specific) OS=Sedimentisphaera salicampi OX=1941349 GN=dpnM PE=3 SV=1	Sedimentisphaera salicampi	312	718	45	67.1	6.3e-90
124	TR	A0A5D8YMB1	site-specific DNA-methyltransferase (adenine-specific) OS=Pedobacter sp. BS3 OX=2567937 GN=FW774_10880 PE=3 SV=1	Pedobacter sp. BS3	308	717	47.9	68	7.8e-90
125	TR	A0A9D3AZZ8	Site-specific DNA-methyltransferase (adenine-specific) OS=Sporotomaculum syntrophicum OX=182264 GN=dpnM PE=3 SV=1	Sporotomaculum syntrophicum	315	717	48.7	64.8	9.8e-90
126	TR	A0A8J6HZB7	Site-specific DNA-methyltransferase (adenine-specific) OS=Capillibacterium thermochitinicola OX=2699427 GN=G5B42_03775 PE=3 SV=1	Capillibacterium thermochitinicola	300	714	45.3	65.3	1.7e-89
127	TR	A0A1H6J5U1	site-specific DNA-methyltransferase (adenine-specific) OS=Myroides aquimaris OX=1159016 GN=SAMN02927937_00096 PE=3 SV=1	Myroides aquimaris	308	714	47.8	68.4	2.2e-89
128	TR	A0A7G1Q9S2	site-specific DNA-methyltransferase (adenine-specific) OS=Candidatus Nitrosacidococcus tergens OX=553981 GN=mboIAM PE=3 SV=1	Candidatus Nitrosacidococcus tergens	310	714	49.2	66.4	2.4e-89
129	TR	A0A0A2EKZ2	site-specific DNA-methyltransferase (adenine-specific) OS=Porphyromonadaceae bacterium COT-184 OH4590 OX=1517682 GN=HW49_09135 PE=3 SV=1	Porphyromonadaceae bacterium COT-184 OH4590	300	713	48.1	67.7	2.4e-89
130	TR	J9R2L5	site-specific DNA-methyltransferase (adenine-specific) OS=Riemerella anatipestifer RA-CH-1 OX=1228997 GN=B739_0013 PE=3 SV=1	Riemerella anatipestifer RA-CH-1	313	714	48.5	68.1	2.6e-89
131	TR	H1Z023	site-specific DNA-methyltransferase (adenine-specific) OS=Methanoplanus limicola DSM 2279 OX=937775 GN=Metlim_1119 PE=3 SV=1	Methanoplanus limicola DSM 2279	357	718	44.8	63.1	2.6e-89
132	TR	A0A017RW59	Site-specific DNA-methyltransferase (adenine-specific) OS=Fervidicella metallireducens AeB OX=1403537 GN=Q428_07095 PE=3 SV=1	Fervidicella metallireducens AeB	308	712	46.2	67	4.4e-89
133	TR	K9RWN3	site-specific DNA-methyltransferase (adenine-specific) OS=Synechococcus sp. (strain ATCC 27167 / PCC 6312) OX=195253 GN=Syn6312_2381 PE=3 SV=1	Synechococcus sp. (strain ATCC 27167 / PCC 6312)	325	713	44.7	63.8	5.4e-89
134	TR	A0A0A2E633	site-specific DNA-methyltransferase (adenine-specific) OS=Porphyromonas macacae OX=28115 GN=HQ47_04640 PE=3 SV=1	Porphyromonas macacae	306	711	46.9	66.7	5.9e-89
135	TR	A0A1D9PCA5	site-specific DNA-methyltransferase (adenine-specific) OS=Flavobacterium commune OX=1306519 GN=BIW12_12710 PE=3 SV=1	Flavobacterium commune	293	709	49.2	68.1	7.7e-89
136	TR	D9TSR1	Site-specific DNA-methyltransferase (adenine-specific) OS=Thermoanaerobacterium thermosaccharolyticum (strain ATCC 7956 / DSM 571 / NCIMB 9385 / NCA 3814 / NCTC 13789 / WDCM 00135 / 2032) OX=580327 GN=Tthe_1894 PE=3 SV=1	Thermoanaerobacterium thermosaccharolyticum (strain ATCC 7956 / DSM 571 / NCIMB 9385 / NCA 3814 / NCTC 13789 / WDCM 00135 / 2032)	319	711	44.4	63	9e-89
137	TR	A0A1I7GYG0	site-specific DNA-methyltransferase (adenine-specific) OS=Clostridium sp. DSM 8431 OX=1761781 GN=SAMN04487886_10502 PE=3 SV=1	Clostridium sp. DSM 8431	576	731	48.3	68	1.5e-88
138	TR	A0A1T4X9W2	Site-specific DNA-methyltransferase (adenine-specific) OS=Clostridium sp. USBA 49 OX=1881060 GN=SAMN05428976_10875 PE=3 SV=1	Clostridium sp. USBA 49	307	707	45.6	68.2	2.4e-88
139	TR	A0A285BEI8	Site-specific DNA-methyltransferase (adenine-specific) OS=Thermoanaerobacterium sp. RBIITD OX=1550240 GN=SAMN05660242_1012 PE=3 SV=1	Thermoanaerobacterium sp. RBIITD	319	708	44.3	64.2	2.5e-88
140	TR	A0A0X3BI75	site-specific DNA-methyltransferase (adenine-specific) OS=Methanoculleus bourgensis OX=83986 GN=mjaIIIM PE=3 SV=1	Methanoculleus bourgensis	323	707	44.2	62.8	4.1e-88
141	TR	A0A0P0D839	site-specific DNA-methyltransferase (adenine-specific) OS=Pseudalgibacter alginicilyticus OX=1736674 GN=APS56_01845 PE=3 SV=1	Pseudalgibacter alginicilyticus	305	705	47.3	67.3	4.6e-88
142	TR	L8LI74	Site-specific DNA-methyltransferase (adenine-specific) OS=Gloeocapsa sp. PCC 73106 OX=102232 GN=GLO73106DRAFT_00003360 PE=3 SV=1	Gloeocapsa sp. PCC 73106	318	706	44.7	66.3	4.9e-88
143	TR	I7KXN1	site-specific DNA-methyltransferase (adenine-specific) OS=Methanoculleus bourgensis (strain ATCC 43281 / DSM 3045 / OCM 15 / MS2) OX=1201294 GN=dam PE=3 SV=1	Methanoculleus bourgensis (strain ATCC 43281 / DSM 3045 / OCM 15 / MS2)	313	703	46.6	64.1	1.2e-87
144	TR	A0A316EEF3	site-specific DNA-methyltransferase (adenine-specific) OS=Arcicella aurantiaca OX=591202 GN=LV89_00584 PE=3 SV=1	Arcicella aurantiaca	304	701	47.7	68.1	1.8e-87
145	TR	A0A4P7DMG5	site-specific DNA-methyltransferase (adenine-specific) OS=Sphingobacterium sp. CZ-2 OX=2557994 GN=E3D81_00110 PE=3 SV=1	Sphingobacterium sp. CZ-2	301	700	46.8	68.4	2.3e-87
146	TR	A0A7T1AJA2	Site-specific DNA-methyltransferase (adenine-specific) OS=Atribacter laminatus OX=2847778 GN=dpnM PE=3 SV=1	Atribacter laminatus	314	701	45.2	64.2	2.5e-87
147	TR	A0A1D2WAM0	site-specific DNA-methyltransferase (adenine-specific) OS=Methanobacterium sp. A39 OX=1860100 GN=A9507_07845 PE=3 SV=1	Methanobacterium sp. A39	310	700	45.5	66.2	3.1e-87
148	TR	A0A255T500	site-specific DNA-methyltransferase (adenine-specific) OS=Prevotella sp. P3-122 OX=2024223 GN=CIL02_09120 PE=3 SV=1	Prevotella sp. P3-122	321	701	46.2	66.6	3.1e-87
149	TR	A0A5J4F6L6	site-specific DNA-methyltransferase (adenine-specific) OS=Microcystis aeruginosa NIES-4325 OX=2569534 GN=dpnM_1 PE=3 SV=1	Microcystis aeruginosa NIES-4325	304	699	45.6	68.5	3.6e-87
150	TR	A0A563W523	Site-specific DNA-methyltransferase (adenine-specific) OS=Hyella patelloides LEGE 07179 OX=945734 GN=mjaIIIM PE=3 SV=1	Hyella patelloides LEGE 07179	316	700	44.1	68.6	3.7e-87
151	TR	R5PFQ6	site-specific DNA-methyltransferase (adenine-specific) OS=Prevotella sp. CAG:487 OX=1262928 GN=BN679_01774 PE=3 SV=1	Prevotella sp. CAG:487	323	700	47	66.2	4.6e-87
152	TR	R6EW24	site-specific DNA-methyltransferase (adenine-specific) OS=Prevotella sp. CAG:520 OX=1262929 GN=BN691_00125 PE=3 SV=1	Prevotella sp. CAG:520	323	698	46.6	66.6	9.3e-87
153	TR	A0A521F952	site-specific DNA-methyltransferase (adenine-specific) OS=Saccharicrinis carchari OX=1168039 GN=SAMN06265379_11610 PE=3 SV=1	Saccharicrinis carchari	305	695	47	67.9	1.5e-86
154	TR	A0A081BW18	site-specific DNA-methyltransferase (adenine-specific) OS=Vecturithrix granuli OX=1499967 GN=U27_03485 PE=3 SV=1	Vecturithrix granuli	339	698	45.5	64.5	1.5e-86
155	TR	A0A5M6CBP7	site-specific DNA-methyltransferase (adenine-specific) OS=Taibaiella lutea OX=2608001 GN=F0919_16930 PE=3 SV=1	Taibaiella lutea	305	694	46.3	67.8	2.1e-86
156	TR	A0A495SIR7	site-specific DNA-methyltransferase (adenine-specific) OS=Flavobacterium sp. 123 OX=2135627 GN=C8C88_2008 PE=3 SV=1	Flavobacterium sp. 123	308	694	47	65.6	2.3e-86
157	TR	U5QDG2	site-specific DNA-methyltransferase (adenine-specific) OS=Gloeobacter kilaueensis JS1 OX=1183438 GN=dam PE=3 SV=1	Gloeobacter kilaueensis JS1	310	694	45	62.3	2.5e-86
158	TR	A0A5C7AW83	site-specific DNA-methyltransferase (adenine-specific) OS=Seonamhaeicola algicola OX=1719036 GN=FUA26_03795 PE=3 SV=1	Seonamhaeicola algicola	305	693	48.5	66.3	3e-86
159	TR	A0A930XUE2	Site-specific DNA-methyltransferase (adenine-specific) OS=Gloeomargaritaceae cyanobacterium C42_A2020_066 OX=2747801 GN=IGQ88_13555 PE=3 SV=1	Gloeomargaritaceae cyanobacterium C42_A2020_066	307	693	45.4	65.4	3.2e-86
160	TR	Q4C6Y1	site-specific DNA-methyltransferase (adenine-specific) OS=Crocosphaera watsonii WH 8501 OX=165597 GN=CwatDRAFT_4936 PE=3 SV=1	Crocosphaera watsonii WH 8501	324	694	45.1	65	3.9e-86
161	TR	L8LZ49	site-specific DNA-methyltransferase (adenine-specific) OS=Xenococcus sp. PCC 7305 OX=102125 GN=Xen7305DRAFT_00009950 PE=3 SV=1	Xenococcus sp. PCC 7305	327	694	47.2	65.8	4.2e-86
162	TR	R7LIW6	site-specific DNA-methyltransferase (adenine-specific) OS=Prevotella sp. CAG:891 OX=1262937 GN=BN805_00438 PE=3 SV=1	Prevotella sp. CAG:891	305	691	45.8	64.7	6e-86
163	TR	A0A399D3F9	site-specific DNA-methyltransferase (adenine-specific) OS=Mariniphaga sediminis OX=1628158 GN=D1164_06875 PE=3 SV=1	Mariniphaga sediminis	322	692	45.7	63	7.2e-86
164	TR	A0A1E5UDD7	site-specific DNA-methyltransferase (adenine-specific) OS=Cloacibacterium normanense OX=237258 GN=dam PE=3 SV=1	Cloacibacterium normanense	305	690	46.6	68.2	8.4e-86
165	TR	A0A483CQK6	site-specific DNA-methyltransferase (adenine-specific) OS=Methanofollis fontis OX=2052832 GN=CUJ86_01300 PE=3 SV=1	Methanofollis fontis	304	689	46	63.4	1.2e-85
166	TR	B3QX94	Site-specific DNA-methyltransferase (adenine-specific) OS=Chloroherpeton thalassium (strain ATCC 35110 / GB-78) OX=517418 GN=Ctha_0902 PE=3 SV=1	Chloroherpeton thalassium (strain ATCC 35110 / GB-78)	329	691	44	66.8	1.3e-85
167	TR	A0A926ULA4	site-specific DNA-methyltransferase (adenine-specific) OS=Anabaena sp. FACHB-1237 OX=2692769 GN=H6F32_10385 PE=3 SV=1	Anabaena sp. FACHB-1237	305	687	46.3	67.3	2.4e-85
168	TR	A0A6V8SND9	Site-specific DNA-methyltransferase (adenine-specific) OS=Clostridium fungisolvens OX=1604897 GN=bsdtw1_02485 PE=3 SV=1	Clostridium fungisolvens	307	687	45	65.9	2.5e-85
169	TR	A0A0D6AGF5	Site-specific DNA-methyltransferase (adenine-specific) OS=Geminocystis sp. NIES-3708 OX=1615909 GN=GM3708_2269 PE=3 SV=1	Geminocystis sp. NIES-3708	310	687	44.5	65.9	2.8e-85
170	TR	G6AIJ6	site-specific DNA-methyltransferase (adenine-specific) OS=Prevotella histicola F0411 OX=857291 GN=HMPREF9138_01923 PE=3 SV=1	Prevotella histicola F0411	324	688	44	65.2	3.1e-85
171	TR	A0A1P8JDS8	site-specific DNA-methyltransferase (adenine-specific) OS=Prevotella intermedia ATCC 25611 = DSM 20706 OX=1122984 GN=BWX39_04130 PE=3 SV=1	Prevotella intermedia ATCC 25611 = DSM 20706	331	688	45.3	63.9	3.9e-85
172	TR	Q0W8K3	site-specific DNA-methyltransferase (adenine-specific) OS=Methanocella arvoryzae (strain DSM 22066 / NBRC 105507 / MRE50) OX=351160 GN=dam PE=3 SV=1	Methanocella arvoryzae (strain DSM 22066 / NBRC 105507 / MRE50)	310	686	43.6	65	4e-85
173	TR	Q2FMC2	site-specific DNA-methyltransferase (adenine-specific) OS=Methanospirillum hungatei JF-1 (strain ATCC 27890 / DSM 864 / NBRC 100397 / JF-1) OX=323259 GN=Mhun_1945 PE=3 SV=1	Methanospirillum hungatei JF-1 (strain ATCC 27890 / DSM 864 / NBRC 100397 / JF-1)	324	687	44.2	61.6	4.4e-85
174	TR	Q6LZ94	site-specific DNA-methyltransferase (adenine-specific) OS=Methanococcus maripaludis (strain S2 / LL) OX=267377 GN=MMP0735 PE=3 SV=1	Methanococcus maripaludis (strain S2 / LL)	306	684	44.7	66.6	7e-85
175	TR	I0AMD4	Site-specific DNA-methyltransferase (adenine-specific) OS=Ignavibacterium album (strain DSM 19864 / JCM 16511 / NBRC 101810 / Mat9-16) OX=945713 GN=dam PE=3 SV=1	Ignavibacterium album (strain DSM 19864 / JCM 16511 / NBRC 101810 / Mat9-16)	343	687	44	63.8	7.9e-85
176	TR	A0A095ZKR4	site-specific DNA-methyltransferase (adenine-specific) OS=Prevotella sp. S7-1-8 OX=1284775 GN=HMPREF1640_00420 PE=3 SV=1	Prevotella sp. S7-1-8	323	685	45.3	65.2	8.5e-85
177	TR	A0A2P7TNS5	Site-specific DNA-methyltransferase (adenine-specific) OS=Sphingobacteriales bacterium UPWRP_1 OX=2116516 GN=C7N43_14405 PE=3 SV=1	Sphingobacteriales bacterium UPWRP_1	316	683	45.2	64.2	1.4e-84
178	TR	A7I710	site-specific DNA-methyltransferase (adenine-specific) OS=Methanoregula boonei (strain DSM 21154 / JCM 14090 / 6A8) OX=456442 GN=Mboo_1003 PE=3 SV=1	Methanoregula boonei (strain DSM 21154 / JCM 14090 / 6A8)	309	682	44.7	62.7	1.5e-84
179	TR	A0A0H3J6R7	site-specific DNA-methyltransferase (adenine-specific) OS=Clostridium pasteurianum DSM 525 = ATCC 6013 OX=1262449 GN=mjaIIIM PE=3 SV=1	Clostridium pasteurianum DSM 525 = ATCC 6013	302	681	46.9	64.3	1.7e-84
180	TR	A0A3M9N8U4	site-specific DNA-methyltransferase (adenine-specific) OS=Hanamia caeni OX=2294116 GN=EFY79_17600 PE=3 SV=1	Hanamia caeni	303	681	48.8	64.7	1.8e-84
181	TR	A0A2Z5SVC8	site-specific DNA-methyltransferase (adenine-specific) OS=cyanobacterium endosymbiont of Rhopalodia gibberula OX=1763363 GN=RGRSB_0360 PE=3 SV=1	cyanobacterium endosymbiont of Rhopalodia gibberula	331	683	43.4	65.7	2.2e-84
182	TR	A0A2U8QVA4	site-specific DNA-methyltransferase (adenine-specific) OS=Flavobacterium sediminis OX=2201181 GN=DI487_09880 PE=3 SV=1	Flavobacterium sediminis	302	679	47.3	66.2	3.5e-84
183	TR	I4APP9	site-specific DNA-methyltransferase (adenine-specific) OS=Bernardetia litoralis (strain ATCC 23117 / DSM 6794 / NBRC 15988 / NCIMB 1366 / Fx l1 / Sio-4) OX=880071 GN=Fleli_3617 PE=3 SV=1	Bernardetia litoralis (strain ATCC 23117 / DSM 6794 / NBRC 15988 / NCIMB 1366 / Fx l1 / Sio-4)	316	680	47.6	62.2	3.9e-84
184	TR	C7M3R8	site-specific DNA-methyltransferase (adenine-specific) OS=Capnocytophaga ochracea (strain ATCC 27872 / DSM 7271 / JCM 12966 / NCTC 12371 / VPI 2845) OX=521097 GN=Coch_2150 PE=3 SV=1	Capnocytophaga ochracea (strain ATCC 27872 / DSM 7271 / JCM 12966 / NCTC 12371 / VPI 2845)	307	679	45.4	66.1	4.1e-84
185	TR	A0A1M6AG03	site-specific DNA-methyltransferase (adenine-specific) OS=Tangfeifania diversioriginum OX=1168035 GN=SAMN05444280_101191 PE=3 SV=1	Tangfeifania diversioriginum	297	678	44.7	63.7	4.2e-84
186	TR	A0A151AKB3	Site-specific DNA-methyltransferase (adenine-specific) OS=Clostridium colicanis DSM 13634 OX=1121305 GN=dpnM PE=3 SV=1	Clostridium colicanis DSM 13634	331	681	45.4	63.2	4.4e-84
187	TR	A0A401IJZ1	site-specific DNA-methyltransferase (adenine-specific) OS=Aphanothece sacrum FPU1 OX=1920663 GN=AsFPU1_3040 PE=3 SV=1	Aphanothece sacrum FPU1	303	678	44.8	64.5	5.1e-84
188	TR	M1WW50	Site-specific DNA-methyltransferase (adenine-specific) OS=Richelia intracellularis HM01 OX=1165095 GN=RINTHM_2090 PE=3 SV=1	Richelia intracellularis HM01	298	677	44	64.7	6.2e-84
189	TR	B8GFM2	site-specific DNA-methyltransferase (adenine-specific) OS=Methanosphaerula palustris (strain ATCC BAA-1556 / DSM 19958 / E1-9c) OX=521011 GN=Mpal_0703 PE=3 SV=1	Methanosphaerula palustris (strain ATCC BAA-1556 / DSM 19958 / E1-9c)	325	679	46.6	62.4	7.2e-84
190	TR	B1WQG6	site-specific DNA-methyltransferase (adenine-specific) OS=Crocosphaera subtropica (strain ATCC 51142 / BH68) OX=43989 GN=cce_2327 PE=3 SV=1	Crocosphaera subtropica (strain ATCC 51142 / BH68)	336	678	44.8	66.3	1.4e-83
191	TR	R5M7D2	Site-specific DNA-methyltransferase (adenine-specific) OS=Prevotella sp. CAG:1185 OX=1262921 GN=BN473_01884 PE=3 SV=1	Prevotella sp. CAG:1185	316	676	46.3	64.9	1.5e-83
192	TR	A0A2V2NAN8	site-specific DNA-methyltransferase (adenine-specific) OS=Methanospirillum lacunae OX=668570 GN=DK846_09460 PE=3 SV=1	Methanospirillum lacunae	324	676	42.5	62	2e-83
193	TR	M1WSD1	Site-specific DNA-methyltransferase (adenine-specific) OS=Richelia intracellularis HH01 OX=1165094 GN=RINTHH_12290 PE=3 SV=1	Richelia intracellularis HH01	298	673	44	64.7	2.5e-83
194	TR	A0A343JEE4	site-specific DNA-methyltransferase (adenine-specific) OS=Clostridium isatidis OX=182773 GN=BEN51_10525 PE=3 SV=1	Clostridium isatidis	299	673	45.7	64.1	2.5e-83
195	TR	A0A5M4ARW6	site-specific DNA-methyltransferase (adenine-specific) OS=Prolixibacter sp. SD074 OX=2652391 GN=SD074_24430 PE=3 SV=1	Prolixibacter sp. SD074	304	673	44.4	63.6	3e-83
196	TR	R5KLW2	site-specific DNA-methyltransferase (adenine-specific) OS=Prevotella sp. CAG:1124 OX=1262920 GN=BN467_00497 PE=3 SV=1	Prevotella sp. CAG:1124	329	675	44.4	66.3	3.3e-83
197	TR	A0A255T0F3	site-specific DNA-methyltransferase (adenine-specific) OS=Prevotella sp. P5-92 OX=2024222 GN=CIK99_05595 PE=3 SV=1	Prevotella sp. P5-92	319	674	45.6	65.2	3.4e-83
198	TR	H1HKW7	site-specific DNA-methyltransferase (adenine-specific) OS=Prevotella maculosa OT 289 OX=999422 GN=HMPREF9944_00811 PE=3 SV=1	Prevotella maculosa OT 289	315	672	43.8	65.6	6e-83
199	TR	A0A3N6AES2	Site-specific DNA-methyltransferase (adenine-specific) OS=Rummeliibacillus sp. TYF005 OX=2058214 GN=CW357_00735 PE=3 SV=1	Rummeliibacillus sp. TYF005	308	671	42.8	65	6.8e-83
200	TR	A0A512B206	Site-specific DNA-methyltransferase (adenine-specific) OS=Adhaeribacter aerolatus OX=670289 GN=AAE02nite_36720 PE=3 SV=1	Adhaeribacter aerolatus	311	669	46.3	63.8	1.5e-82
201	TR	B0VIP2	site-specific DNA-methyltransferase (adenine-specific) OS=Cloacimonas acidaminovorans (strain Evry) OX=459349 GN=CLOAM1327 PE=3 SV=1	Cloacimonas acidaminovorans (strain Evry)	325	670	43	65.1	1.6e-82
202	TR	U6RC23	site-specific DNA-methyltransferase (adenine-specific) OS=Phocaeicola massiliensis B84634 = Timone 84634 = DSM 17679 = JCM 13223 OX=1121098 GN=HMPREF1534_02668 PE=3 SV=1	Phocaeicola massiliensis B84634 = Timone 84634 = DSM 17679 = JCM 13223	264	664	48.9	66.8	1.9e-82
203	TR	A0A923J1X5	site-specific DNA-methyltransferase (adenine-specific) OS=Clostridium tetanomorphum OX=1553 GN=HGG79_18225 PE=3 SV=1	Clostridium tetanomorphum	635	694	47.4	63.6	1.9e-82
204	TR	R5ALT5	site-specific DNA-methyltransferase (adenine-specific) OS=Prevotella sp. CAG:1031 OX=1262917 GN=BN456_00257 PE=3 SV=1	Prevotella sp. CAG:1031	310	668	46.6	63.2	2.1e-82
205	TR	A0A1G7VX86	site-specific DNA-methyltransferase (adenine-specific) OS=Bacteroidales bacterium KHT7 OX=1855373 GN=SAMN05216518_1475 PE=3 SV=1	Bacteroidales bacterium KHT7	323	669	44.8	65.2	2.2e-82
206	TR	K0IZT8	Site-specific DNA-methyltransferase (adenine-specific) OS=Amphibacillus xylanus (strain ATCC 51415 / DSM 6626 / JCM 7361 / LMG 17667 / NBRC 15112 / Ep01) OX=698758 GN=AXY_19120 PE=3 SV=1	Amphibacillus xylanus (strain ATCC 51415 / DSM 6626 / JCM 7361 / LMG 17667 / NBRC 15112 / Ep01)	325	669	45.8	62.5	2.3e-82
207	TR	A0A930XAN5	site-specific DNA-methyltransferase (adenine-specific) OS=Cyanobacterium sp. T60_A2020_053 OX=2747814 GN=IGQ45_02125 PE=3 SV=1	Cyanobacterium sp. T60_A2020_053	298	666	46.3	67.4	2.8e-82
208	TR	Q7NH28	site-specific DNA-methyltransferase (adenine-specific) OS=Gloeobacter violaceus (strain ATCC 29082 / PCC 7421) OX=251221 GN=glr2709 PE=3 SV=1	Gloeobacter violaceus (strain ATCC 29082 / PCC 7421)	311	667	45	64.1	3e-82
209	TR	A0A066UCE2	site-specific DNA-methyltransferase (adenine-specific) OS=Moraxella bovoculi 237 OX=743974 GN=MBO_06077 PE=3 SV=1	Moraxella bovoculi 237	295	665	45.5	66	3.6e-82
210	TR	A0A0S6W613	Site-specific DNA-methyltransferase (adenine-specific) OS=Candidatus Moduliflexus flocculans OX=1499966 GN=U14_04711 PE=3 SV=1	Candidatus Moduliflexus flocculans	319	665	44.3	63.3	7.7e-82
211	TR	A0A255ZXA5	site-specific DNA-methyltransferase (adenine-specific) OS=Flavobacterium cyanobacteriorum OX=2022802 GN=CHU92_01720 PE=3 SV=1	Flavobacterium cyanobacteriorum	318	664	47.9	66.2	1.1e-81
212	TR	A0A6I6JU79	Site-specific DNA-methyltransferase (adenine-specific) OS=Maribellus comscasis OX=2681766 GN=GM418_21140 PE=3 SV=1	Maribellus comscasis	288	660	45.5	65.3	1.6e-81
213	TR	A0A926XQ09	site-specific DNA-methyltransferase (adenine-specific) OS=Oscillatoria sp. FACHB-1406 OX=2692846 GN=H6G50_11515 PE=3 SV=1	Oscillatoria sp. FACHB-1406	311	659	45	62.4	4.8e-81
214	TR	A0A060R9Z7	site-specific DNA-methyltransferase (adenine-specific) OS=Mucinivorans hirudinis OX=1433126 GN=BN938_2380 PE=3 SV=1	Mucinivorans hirudinis	299	656	45.2	64.6	9.3e-81
215	TR	A0A1M5BR23	site-specific DNA-methyltransferase (adenine-specific) OS=Mariniphaga anaerophila OX=1484053 GN=SAMN05444274_105257 PE=3 SV=1	Mariniphaga anaerophila	298	654	44.1	62.4	1.8e-80
216	SP	P34720	Type II methyltransferase M1.MboI OS=Moraxella bovis OX=476 GN=mboIAM PE=3 SV=1	Moraxella bovis	294	652	44.1	66.3	3.2e-80
217	TR	A0A1V2M1Z5	site-specific DNA-methyltransferase (adenine-specific) OS=Epulopiscium sp. SCG-D08WGA-EpuloA1 OX=1712377 GN=AN640_07980 PE=3 SV=1	Epulopiscium sp. SCG-D08WGA-EpuloA1	304	652	44.7	64.7	4.4e-80
218	TR	A0A1S9CIW5	site-specific DNA-methyltransferase (adenine-specific) OS=Epulopiscium sp. Nele67-Bin005 OX=1764963 GN=ATN36_04810 PE=3 SV=1	Epulopiscium sp. Nele67-Bin005	310	652	43	63.9	5.3e-80
219	TR	A0A174DLP8	site-specific DNA-methyltransferase (adenine-specific) OS=Sarcina ventriculi OX=1267 GN=dpnB PE=3 SV=1	Sarcina ventriculi	635	677	48	62.2	6.2e-80
220	TR	A0A6I6K274	Site-specific DNA-methyltransferase (adenine-specific) OS=Maribellus comscasis OX=2681766 GN=GM418_30135 PE=3 SV=1	Maribellus comscasis	288	649	45.2	66.3	7.4e-80
221	TR	R5W3U1	Site-specific DNA-methyltransferase (adenine-specific) OS=Alistipes sp. CAG:157 OX=1262692 GN=BN505_00875 PE=3 SV=1	Alistipes sp. CAG:157	300	648	44.4	64.6	1.5e-79
222	TR	R6EC00	Site-specific DNA-methyltransferase (adenine-specific) OS=Bacteroides sp. CAG:754 OX=1262750 GN=BN772_00878 PE=3 SV=1	Bacteroides sp. CAG:754	308	648	44.1	64.3	2e-79
223	TR	A0A6F8ZER0	Site-specific DNA-methyltransferase (adenine-specific) OS=Candidatus Hydrogenisulfobacillus filiaventi OX=2707344 GN=mjaIIIM PE=3 SV=1	Candidatus Hydrogenisulfobacillus filiaventi	326	649	42.2	64.5	2.5e-79
224	TR	A0A4Y9IWI8	site-specific DNA-methyltransferase (adenine-specific) OS=Barnesiella sp. WM24 OX=2558278 GN=E4T81_08610 PE=3 SV=1	Barnesiella sp. WM24	306	647	43.9	62.8	2.6e-79
225	TR	A0A1I0YUN3	site-specific DNA-methyltransferase (adenine-specific) OS=Clostridium frigidicarnis OX=84698 GN=SAMN04488528_101536 PE=3 SV=1	Clostridium frigidicarnis	630	672	45.7	63.9	3e-79
226	TR	L0JFG3	site-specific DNA-methyltransferase (adenine-specific) OS=Prevotella dentalis (strain ATCC 49559 / DSM 3688 / JCM 13448 / NCTC 12043 / ES 2772) OX=908937 GN=Prede_2010 PE=3 SV=1	Prevotella dentalis (strain ATCC 49559 / DSM 3688 / JCM 13448 / NCTC 12043 / ES 2772)	319	646	43.2	62.5	5.6e-79
227	TR	I0WB78	site-specific DNA-methyltransferase (adenine-specific) OS=Imtechella halotolerans K1 OX=946077 GN=W5A_10387 PE=3 SV=1	Imtechella halotolerans K1	299	638	47.3	63.5	4.8e-78
228	TR	A0A3R5UXL7	site-specific DNA-methyltransferase (adenine-specific) OS=Geovibrio thiophilus OX=139438 GN=EP073_02365 PE=3 SV=1	Geovibrio thiophilus	303	630	42.2	63.9	8.7e-77
229	TR	A0A0Q5U0X3	site-specific DNA-methyltransferase (adenine-specific) OS=Pedobacter sp. Leaf194 OX=1736297 GN=ASG14_12965 PE=3 SV=1	Pedobacter sp. Leaf194	304	630	41.6	62.3	9e-77
230	TR	A0A8J7WBD1	site-specific DNA-methyltransferase (adenine-specific) OS=Methanocalculus chunghsingensis OX=156457 GN=RJ53_10215 PE=3 SV=1	Methanocalculus chunghsingensis	312	622	43.8	60.9	1.8e-75
231	TR	A0A4P8RDM0	site-specific DNA-methyltransferase (adenine-specific) OS=Pontibacter sp. SGAir0037 OX=2571030 GN=C1N53_11190 PE=3 SV=1	Pontibacter sp. SGAir0037	322	621	44.2	60.8	3.5e-75
232	TR	A0A1N7D8B0	site-specific DNA-methyltransferase (adenine-specific) OS=Moraxella cuniculi DSM 21768 OX=1122245 GN=SAMN02745664_10177 PE=3 SV=1	Moraxella cuniculi DSM 21768	577	639	45	63	6.9e-75
233	TR	A0A1S9ZZD8	site-specific DNA-methyltransferase (adenine-specific) OS=Moraxella caviae OX=34060 GN=dpnM PE=3 SV=1	Moraxella caviae	297	614	45.1	64	1.8e-74
234	TR	A0A3D8LEM6	site-specific DNA-methyltransferase (adenine-specific) OS=Pontibacter diazotrophicus OX=1400979 GN=DXT99_10065 PE=3 SV=1	Pontibacter diazotrophicus	320	614	44.3	61.4	3.7e-74
235	TR	A0A931BZU9	site-specific DNA-methyltransferase (adenine-specific) OS=Pontibacter sp. 172403-2 OX=2791028 GN=I2I11_15505 PE=3 SV=1	Pontibacter sp. 172403-2	313	613	45.7	60.9	4.3e-74
236	TR	A0A166EN94	site-specific DNA-methyltransferase (adenine-specific) OS=Methanobrevibacter filiformis OX=55758 GN=dpnM_1 PE=3 SV=1	Methanobrevibacter filiformis	268	607	45	65.8	8.3e-74
237	TR	A0A143XCS0	site-specific DNA-methyltransferase (adenine-specific) OS=Clostridiales bacterium CHKCI001 OX=1780378 GN=dpnM PE=3 SV=1	Clostridiales bacterium CHKCI001	312	610	44.6	61.8	1.2e-73
238	TR	A0A1M4U1X9	Site-specific DNA-methyltransferase (adenine-specific) OS=Mariniphaga anaerophila OX=1484053 GN=SAMN05444274_101544 PE=3 SV=1	Mariniphaga anaerophila	288	603	43.4	64.4	6.3e-73
239	TR	F9ES39	site-specific DNA-methyltransferase (adenine-specific) (Fragment) OS=Fusobacterium animalis ATCC 51191 OX=997347 GN=mjaIIIM PE=3 SV=1	Fusobacterium animalis ATCC 51191	185	592	60.8	75.8	1e-72
240	TR	A0A3M8HB62	Site-specific DNA-methyltransferase (adenine-specific) OS=Lysinibacillus halotolerans OX=1368476 GN=EC501_07310 PE=3 SV=1	Lysinibacillus halotolerans	305	603	42.1	62.3	1.1e-72
241	TR	A0A497XRK3	Site-specific DNA-methyltransferase (adenine-specific) OS=Hydrogenivirga caldilitoris OX=246264 GN=BCF55_1892 PE=3 SV=1	Hydrogenivirga caldilitoris	275	597	44.4	61	3.3e-72
242	TR	A0A1T4QM83	Site-specific DNA-methyltransferase (adenine-specific) OS=Carboxydocella sporoproducens DSM 16521 OX=1121270 GN=SAMN02745885_01720 PE=3 SV=1	Carboxydocella sporoproducens DSM 16521	277	597	41.4	60.2	3.5e-72
243	TR	A0A1M6NBI5	Site-specific DNA-methyltransferase (adenine-specific) OS=Paramaledivibacter caminithermalis DSM 15212 OX=1121301 GN=SAMN02745912_01652 PE=3 SV=1	Paramaledivibacter caminithermalis DSM 15212	278	597	44.7	60.3	3.7e-72
244	TR	D5ERT6	Site-specific DNA-methyltransferase (adenine-specific) OS=Prevotella ruminicola (strain ATCC 19189 / JCM 8958 / 23) OX=264731 GN=PRU_1005 PE=3 SV=1	Prevotella ruminicola (strain ATCC 19189 / JCM 8958 / 23)	308	599	42.6	61.3	4.6e-72
245	TR	A0A378Q7R1	site-specific DNA-methyltransferase (adenine-specific) OS=Moraxella osloensis OX=34062 GN=dpnM PE=3 SV=1	Moraxella osloensis	296	595	42.7	62	1.3e-71
246	TR	A0A5B9D5N3	site-specific DNA-methyltransferase (adenine-specific) OS=Candidatus Prometheoarchaeum syntrophicum OX=2594042 GN=DSAG12_00207 PE=3 SV=1	Candidatus Prometheoarchaeum syntrophicum	281	593	44.5	59.9	1.6e-71
247	TR	A0A0J1F8Z1	Site-specific DNA-methyltransferase (adenine-specific) OS=Peptococcaceae bacterium CEB3 OX=999898 GN=dpnM_4 PE=3 SV=1	Peptococcaceae bacterium CEB3	282	592	42.9	60.8	2.3e-71
248	TR	A3DI93	Site-specific DNA-methyltransferase (adenine-specific) OS=Acetivibrio thermocellus (strain ATCC 27405 / DSM 1237 / JCM 9322 / NBRC 103400 / NCIMB 10682 / NRRL B-4536 / VPI 7372) OX=203119 GN=Cthe_2470 PE=3 SV=1	Acetivibrio thermocellus (strain ATCC 27405 / DSM 1237 / JCM 9322 / NBRC 103400 / NCIMB 10682 / NRRL B-4536 / VPI 7372)	280	589	43.7	60	6.2e-71
249	TR	A0A073CCW1	Site-specific DNA-methyltransferase (adenine-specific) OS=Planktothrix agardhii NIVA-CYA 126/8 OX=388467 GN=dam PE=3 SV=1	Planktothrix agardhii NIVA-CYA 126/8	288	588	44.1	61.4	1.1e-70
250	TR	R6CZD7	Site-specific DNA-methyltransferase (adenine-specific) OS=Bacteroides sp. CAG:530 OX=1262741 GN=BN697_01207 PE=3 SV=1	Bacteroides sp. CAG:530	319	590	41	61	1.5e-70

## Sheet: Uniprot results for REase
Hit	DB	Accession	Description	Organism	Length	Score(Bits)	Identities(%)	Positives(%)	E()
1	TR	R6BQ43	Type-2 restriction enzyme OS=Clostridium sp. CAG:169 OX=1262778 GN=BN513_01022 PE=3 SV=1	Clostridium sp. CAG:169	292	1354	86.2	93.1	0
2	TR	C9LX38	DpmII restriction endonuclease OS=Selenomonas sputigena (strain ATCC 35185 / DSM 20758 / VPI D19B-28) OX=546271 GN=Selsp_0626 PE=4 SV=1	Selenomonas sputigena (strain ATCC 35185 / DSM 20758 / VPI D19B-28)	328	1333	85.2	91.8	0
3	TR	F9MNK1	Type-2 restriction enzyme OS=Megasphaera sp. UPII 135-E OX=1000569 GN=HMPREF1040_1516 PE=3 SV=1	Megasphaera sp. UPII 135-E	293	1301	84.1	90.7	8.4e-180
4	TR	A0A926F9D6	Type-2 restriction enzyme OS=Qingrenia yutianensis OX=2763676 GN=H8706_09660 PE=3 SV=1	Qingrenia yutianensis	286	1250	81.7	89	3.8e-172
5	TR	A0A2K9P4S4	Type-2 restriction enzyme OS=Monoglobus pectinilyticus OX=1981510 GN=B9O19_02125 PE=3 SV=1	Monoglobus pectinilyticus	287	1208	79.5	87.5	9.9e-166
6	TR	D1VUG6	Type-2 restriction enzyme OS=Peptoniphilus lacrimalis 315-B OX=596330 GN=HMPREF0628_0467 PE=3 SV=1	Peptoniphilus lacrimalis 315-B	293	1177	75.4	85.5	6.4e-161
7	TR	A0A1Y3Y2P4	Type-2 restriction enzyme OS=Blautia sp. An46 OX=1965636 GN=B5G00_10255 PE=3 SV=1	Blautia sp. An46	293	1104	70.9	81.3	8.4e-150
8	TR	A0A3P1ZXX2	Type-2 restriction enzyme OS=Desulfovibrio sp. OH1186_COT-070 OX=2491045 GN=EII23_02335 PE=3 SV=1	Desulfovibrio sp. OH1186_COT-070	287	1103	71.3	82.4	9.6e-150
9	TR	A0A1B7LJ47	Type-2 restriction enzyme OS=Candidatus Arthromitus sp. SFB-turkey OX=1840217 GN=A6P36_03635 PE=3 SV=1	Candidatus Arthromitus sp. SFB-turkey	286	1098	71.7	81	5.3e-149
10	TR	A0A1T4KMS0	Type-2 restriction enzyme OS=Treponema porcinum OX=261392 GN=SAMN02745149_01242 PE=3 SV=1	Treponema porcinum	286	1096	70.7	82.1	1.1e-148
11	TR	R6R8Q7	Type-2 restriction enzyme OS=[Eubacterium] siraeum CAG:80 OX=1263080 GN=BN788_01672 PE=3 SV=1	[Eubacterium] siraeum CAG:80	289	1092	72.2	83	4.9e-148
12	TR	A0A0D0S972	Type-2 restriction enzyme OS=Lachnospiraceae bacterium TWA4 OX=1392836 GN=P261_01567 PE=3 SV=1	Lachnospiraceae bacterium TWA4	293	1090	69.9	82.4	1.1e-147
13	TR	F2NSF2	Type-2 restriction enzyme OS=Treponema succinifaciens (strain ATCC 33096 / DSM 2489 / 6091) OX=869209 GN=Tresu_1694 PE=3 SV=1	Treponema succinifaciens (strain ATCC 33096 / DSM 2489 / 6091)	286	1089	70.3	82.8	1.2e-147
14	TR	R6MVH9	Type-2 restriction enzyme OS=Firmicutes bacterium CAG:41 OX=1263021 GN=BN647_00382 PE=3 SV=1	Firmicutes bacterium CAG:41	285	1076	71.9	81.6	1.1e-145
15	TR	R5TTK8	Type-2 restriction enzyme OS=Bacteroides sp. CAG:702 OX=1262747 GN=BN759_00045 PE=3 SV=1	Bacteroides sp. CAG:702	286	1073	68.7	82.1	3.4e-145
16	TR	A0A9E7IU30	Type-2 restriction enzyme OS=Fenollaria massiliensis OX=938288 GN=M1R53_06345 PE=3 SV=1	Fenollaria massiliensis	287	1071	69.1	82.8	7.1e-145
17	TR	H7EPR3	Type-2 restriction enzyme OS=Treponema saccharophilum DSM 2985 OX=907348 GN=TresaDRAFT_0558 PE=3 SV=1	Treponema saccharophilum DSM 2985	286	1069	69.7	81.4	1.4e-144
18	TR	A0A1Y4A743	Type-2 restriction enzyme OS=Bacteroides sp. An322 OX=1965632 GN=B5F91_10840 PE=3 SV=1	Bacteroides sp. An322	286	1067	69.1	81.1	2.8e-144
19	TR	R7LVT7	Type-2 restriction enzyme OS=Fusobacterium sp. CAG:815 OX=1262901 GN=BN791_00351 PE=3 SV=1	Fusobacterium sp. CAG:815	285	1066	71.7	80.3	3.8e-144
20	TR	A8S0Y0	Type-2 restriction enzyme OS=Enterocloster bolteae (strain ATCC BAA-613 / DSM 15670 / CCUG 46953 / JCM 12243 / WAL 16351) OX=411902 GN=CLOBOL_05802 PE=3 SV=1	Enterocloster bolteae (strain ATCC BAA-613 / DSM 15670 / CCUG 46953 / JCM 12243 / WAL 16351)	287	1042	66.8	79.1	1.8e-140
21	TR	A0A1I0WZM5	Type-2 restriction enzyme OS=Acetitomaculum ruminis DSM 5522 OX=1120918 GN=SAMN05216249_10573 PE=3 SV=1	Acetitomaculum ruminis DSM 5522	287	1042	67.9	79.3	1.8e-140
22	TR	S0J3R9	Type-2 restriction enzyme OS=Eubacterium sp. 14-2 OX=1235790 GN=C805_00984 PE=3 SV=1	Eubacterium sp. 14-2	287	1041	67.7	79.2	2.6e-140
23	TR	A0A4U7JI68	Type-2 restriction enzyme OS=Ruminiclostridium herbifermentans OX=2488810 GN=EHE19_010910 PE=3 SV=1	Ruminiclostridium herbifermentans	287	1039	68.1	78.8	5.3e-140
24	TR	A0A6V8SII1	Type-2 restriction enzyme OS=Clostridium fungisolvens OX=1604897 GN=bsdtw1_02484 PE=3 SV=1	Clostridium fungisolvens	286	1038	66.1	78.8	7.2e-140
25	TR	B6FW50	Type-2 restriction enzyme OS=Peptacetobacter hiranonis (strain DSM 13275 / JCM 10541 / KCTC 15199 / TO-931) OX=500633 GN=CLOHIR_00099 PE=3 SV=1	Peptacetobacter hiranonis (strain DSM 13275 / JCM 10541 / KCTC 15199 / TO-931)	288	1038	67.2	79.8	7.7e-140
26	TR	F4GK09	Type-2 restriction enzyme OS=Parasphaerochaeta coccoides (strain ATCC BAA-1237 / DSM 17374 / SPN1) OX=760011 GN=Spico_0553 PE=3 SV=1	Parasphaerochaeta coccoides (strain ATCC BAA-1237 / DSM 17374 / SPN1)	285	1034	66.7	80.9	2.8e-139
27	TR	A0A0B4S224	Type-2 restriction enzyme OS=Parvimonas micra OX=33033 GN=NW74_05605 PE=3 SV=1	Parvimonas micra	286	1032	65.1	79.1	5.9e-139
28	TR	C4Z3T2	Type-2 restriction enzyme OS=Lachnospira eligens (strain ATCC 27750 / DSM 3376 / VPI C15-48 / C15-B4) OX=515620 GN=EUBELI_01767 PE=3 SV=1	Lachnospira eligens (strain ATCC 27750 / DSM 3376 / VPI C15-48 / C15-B4)	287	1030	67.7	78.5	1.2e-138
29	TR	A0A7W8LMU3	Type-2 restriction enzyme OS=Treponema ruminis OX=744515 GN=HNP76_002141 PE=3 SV=1	Treponema ruminis	287	1029	67.9	80.7	1.7e-138
30	TR	A0A1Y4CIB6	Type-2 restriction enzyme OS=Muribaculum sp. An287 OX=1965623 GN=B5F81_04725 PE=3 SV=1	Muribaculum sp. An287	286	1026	64.4	80.5	4.8e-138
31	TR	R7B1J5	Type-2 restriction enzyme OS=Bacteroides pectinophilus CAG:437 OX=1263051 GN=BN656_01312 PE=3 SV=1	Bacteroides pectinophilus CAG:437	287	1026	67.2	77.6	5e-138
32	TR	A0A3A8YCG2	Type-2 restriction enzyme OS=bacterium 1xD8-6 OX=2320116 GN=D7V82_17955 PE=3 SV=1	bacterium 1xD8-6	287	1026	65.9	78.3	5e-138
33	TR	R6JTI4	Type-2 restriction enzyme OS=[Clostridium] clostridioforme CAG:132 OX=1263065 GN=BN486_00025 PE=3 SV=1	[Clostridium] clostridioforme CAG:132	287	1026	65.4	78.8	5e-138
34	TR	F9EQR9	Type-2 restriction enzyme OS=Fusobacterium animalis ATCC 51191 OX=997347 GN=HMPREF9094_2274 PE=3 SV=1	Fusobacterium animalis ATCC 51191	285	1024	66.6	79.3	9.4e-138
35	TR	A0A839K308	Type-2 restriction enzyme OS=Variimorphobacter saccharofermentans OX=2755051 GN=H0486_15245 PE=3 SV=1	Variimorphobacter saccharofermentans	286	1019	68.3	77.7	5.6e-137
36	TR	R6B5W6	Type-2 restriction enzyme OS=Dialister sp. CAG:486 OX=1262870 GN=BN678_01433 PE=3 SV=1	Dialister sp. CAG:486	290	1019	65.2	79	6.4e-137
37	TR	A0A6I8M8Q5	Type-2 restriction enzyme OS=Oceanivirga miroungae OX=1130046 GN=OMES3154_01160 PE=3 SV=1	Oceanivirga miroungae	286	1016	65.4	77.7	1.6e-136
38	TR	A0A1G7IXP5	Type-2 restriction enzyme OS=Desulfovibrio legallii OX=571438 GN=SAMN05192586_102107 PE=3 SV=1	Desulfovibrio legallii	285	1012	64.1	79.7	6.3e-136
39	TR	H1PK99	Type-2 restriction enzyme OS=Eubacterium infirmum F0142 OX=883109 GN=HMPREF0380_00607 PE=3 SV=1	Eubacterium infirmum F0142	287	1012	64.1	80	6.7e-136
40	TR	R7IUQ9	Type-2 restriction enzyme OS=Roseburia sp. CAG:303 OX=1262944 GN=BN596_00158 PE=3 SV=1	Roseburia sp. CAG:303	287	1012	64.5	77.6	6.7e-136
41	TR	A0A3R6F652	Type-2 restriction enzyme OS=Parabacteroides sp. AM08-6 OX=2292053 GN=DW103_13535 PE=3 SV=1	Parabacteroides sp. AM08-6	285	1003	65.5	78.3	1.5e-134
42	TR	A0A1Y4HEV0	Type-2 restriction enzyme OS=Mediterranea sp. An20 OX=1965586 GN=B5F34_14025 PE=3 SV=1	Mediterranea sp. An20	285	999	65.5	78.3	6e-134
43	TR	M1LX50	Type-2 restriction enzyme OS=Clostridium saccharoperbutylacetonicum N1-4(HMT) OX=931276 GN=dpnB PE=3 SV=1	Clostridium saccharoperbutylacetonicum N1-4(HMT)	283	995	65.5	79	2.3e-133
44	TR	A0A942FZ13	Type-2 restriction enzyme OS=Peptococcaceae bacterium OX=2052179 GN=KGZ50_07725 PE=3 SV=1	Peptococcaceae bacterium	288	987	63.6	76.9	4.4e-132
45	TR	R7FBS6	Type-2 restriction enzyme OS=Clostridium sp. CAG:354 OX=1262799 GN=BN623_00840 PE=3 SV=1	Clostridium sp. CAG:354	287	974	63.8	77.2	4e-130
46	TR	U6RG42	Type-2 restriction enzyme OS=Phocaeicola massiliensis B84634 = Timone 84634 = DSM 17679 = JCM 13223 OX=1121098 GN=HMPREF1534_02667 PE=3 SV=1	Phocaeicola massiliensis B84634 = Timone 84634 = DSM 17679 = JCM 13223	285	967	63.8	76.9	4.4e-129
47	TR	A0A1H8H8Q6	Type-2 restriction enzyme OS=Peptostreptococcus russellii OX=215200 GN=SAMN05216454_10555 PE=3 SV=1	Peptostreptococcus russellii	283	965	62.5	77.8	8.2e-129
48	TR	A0A0H3JA14	Type-2 restriction enzyme OS=Clostridium pasteurianum DSM 525 = ATCC 6013 OX=1262449 GN=dpnB PE=3 SV=1	Clostridium pasteurianum DSM 525 = ATCC 6013	286	964	64	77.4	1.3e-128
49	TR	A0A8H2QYK6	Type-2 restriction enzyme OS=Urinicoccus massiliensis OX=1723382 GN=dpnB PE=3 SV=1	Urinicoccus massiliensis	283	960	60.8	77.8	4.7e-128
50	TR	R7ID58	Type-2 restriction enzyme OS=Faecalibacterium sp. CAG:74 OX=1262897 GN=BN770_01947 PE=3 SV=1	Faecalibacterium sp. CAG:74	282	944	62.7	76	1.2e-125
51	TR	A0A1W6WCR0	Type-2 restriction enzyme OS=Ruminococcaceae bacterium CPB6 OX=1572656 GN=B6259_03570 PE=3 SV=1	Ruminococcaceae bacterium CPB6	281	938	62.1	76.2	9.8e-125
52	TR	A0A1I7JWD4	Type-2 restriction enzyme OS=Clostridium sp. DSM 8431 OX=1761781 GN=SAMN04487886_12893 PE=3 SV=1	Clostridium sp. DSM 8431	283	936	60.8	75.6	2.1e-124
53	TR	R5QM62	Type-2 restriction enzyme OS=Acetobacter sp. CAG:977 OX=1262685 GN=BN820_00870 PE=3 SV=1	Acetobacter sp. CAG:977	288	936	59.9	77.4	2.5e-124
54	TR	R7PQT7	Type-2 restriction enzyme OS=Dialister sp. CAG:588 OX=1262871 GN=BN722_00178 PE=3 SV=1	Dialister sp. CAG:588	280	931	62.5	74.3	1.1e-123
55	TR	Q7P2V4	Type-2 restriction enzyme OS=Fusobacterium vincentii ATCC 49256 OX=209882 GN=FNV1588 PE=3 SV=1	Fusobacterium vincentii ATCC 49256	255	918	66.8	79.5	4.3e-122
56	TR	A0A1H9DW56	Type-2 restriction enzyme OS=Lachnospiraceae bacterium RM5 OX=1200721 GN=SAMN02910289_01448 PE=3 SV=1	Lachnospiraceae bacterium RM5	284	911	61.1	74.7	1.4e-120
57	TR	A0A6G7ZC57	Type-2 restriction enzyme OS=Erysipelothrix sp. HDW6B OX=2714929 GN=G7061_08295 PE=3 SV=1	Erysipelothrix sp. HDW6B	286	909	58.2	74.3	3e-120
58	TR	A0A1I5TA99	Type-2 restriction enzyme OS=Oscillibacter sp. PC13 OX=1855299 GN=SAMN05216343_1158 PE=3 SV=1	Oscillibacter sp. PC13	282	905	59	75	1e-119
59	TR	A0A1Y4NDC7	Type-2 restriction enzyme OS=Erysipelatoclostridium sp. An173 OX=1965571 GN=B5F09_06205 PE=3 SV=1	Erysipelatoclostridium sp. An173	288	897	56.7	74.6	2.1e-118
60	TR	A0A1Y4SKN3	Type-2 restriction enzyme OS=Massilimicrobiota sp. An134 OX=1965557 GN=B5E79_06910 PE=3 SV=1	Massilimicrobiota sp. An134	288	894	57.5	72.9	6e-118
61	TR	A0A0E3ZBD7	Type-2 restriction enzyme OS=Sneathia vaginalis OX=187101 GN=VC03_04585 PE=3 SV=1	Sneathia vaginalis	285	891	57.2	73.4	1.6e-117
62	TR	G0VP20	Type-2 restriction enzyme OS=Megasphaera elsdenii DSM 20460 OX=1064535 GN=MELS_0976 PE=3 SV=1	Megasphaera elsdenii DSM 20460	284	887	58.8	73	6.1e-117
63	TR	A0A6M4JJ04	Type-2 restriction enzyme OS=Mycoplasma miroungirhinis OX=754516 GN=HLA92_02875 PE=3 SV=1	Mycoplasma miroungirhinis	287	864	56.8	73.9	2.1e-113
64	TR	R6Y222	Type-2 restriction enzyme OS=Firmicutes bacterium CAG:345 OX=1263020 GN=BN617_00382 PE=3 SV=1	Firmicutes bacterium CAG:345	300	861	56.8	71.9	9.4e-113
65	TR	A0A975SAW8	Type II restriction endonuclease OS=Gemella sp. zg-570 OX=2840371 GN=KMP11_00850 PE=4 SV=1	Gemella sp. zg-570	286	857	55.3	73.5	2.4e-112
66	TR	D6ZH53	Type-2 restriction enzyme OS=Mobiluncus curtisii (strain ATCC 43063 / DSM 2711 / V125) OX=548479 GN=HMPREF0573_11642 PE=3 SV=1	Mobiluncus curtisii (strain ATCC 43063 / DSM 2711 / V125)	296	837	54.9	69.7	3.6e-109
67	TR	A0A7G9S1T6	Type-2 restriction enzyme OS=Erysipelothrix inopinata OX=225084 GN=H9L01_05425 PE=3 SV=1	Erysipelothrix inopinata	285	819	53.3	72.3	1.3e-106
68	TR	A0A0A7LCZ6	Type-2 restriction enzyme OS=Candidatus Methanoplasma termitum OX=1577791 GN=mjaIIIR PE=3 SV=1	Candidatus Methanoplasma termitum	286	815	54.9	70.5	5.6e-106
69	TR	A0A562JKH6	Type II restriction enzyme OS=Sedimentibacter saalensis OX=130788 GN=LY60_00239 PE=4 SV=1	Sedimentibacter saalensis	234	803	65.7	79.2	6.3e-105
70	TR	F9QCM4	Type-2 restriction enzyme OS=Mycoplasmopsis anatis 1340 OX=1034808 GN=GIG_00902 PE=3 SV=1	Mycoplasmopsis anatis 1340	284	799	52.8	71.9	1.4e-103
71	TR	A0A1T4L656	Type-2 restriction enzyme OS=Mycoplasmopsis verecunda OX=171291 GN=SAMN02745154_00338 PE=3 SV=1	Mycoplasmopsis verecunda	303	799	53.3	71.3	2.6e-103
72	TR	V2Q0G6	Type-2 restriction enzyme OS=Mucispirillum schaedleri ASF457 OX=1379858 GN=N508_00674 PE=3 SV=1	Mucispirillum schaedleri ASF457	283	784	51	70.1	2.6e-101
73	SP	P09357	Type II restriction enzyme DpnII OS=Streptococcus pneumoniae OX=1313 GN=dpnB PE=1 SV=1	Streptococcus pneumoniae	288	775	50.9	70.2	7e-100
74	TR	F0QS92	Type-2 restriction enzyme OS=Mycoplasma suis (strain Illinois) OX=768700 GN=dpnII PE=3 SV=1	Mycoplasma suis (strain Illinois)	286	766	51.5	69.8	1.5e-98
75	TR	A0A239TDK9	Type-2 restriction enzyme OS=Megamonas hypermegale OX=158847 GN=dpnB PE=3 SV=1	Megamonas hypermegale	299	760	50.3	65.1	1.9e-97
76	TR	A0A0V8QA37	Type-2 restriction enzyme OS=Acetivibrio ethanolgignens OX=290052 GN=ASU35_16490 PE=3 SV=1	Acetivibrio ethanolgignens	289	728	47.9	67.8	9.6e-93
77	TR	A0A4Y6I7G9	Type-2 restriction enzyme OS=Mycoplasma nasistruthionis OX=353852 GN=FIV53_02725 PE=3 SV=1	Mycoplasma nasistruthionis	295	716	49.1	66.7	7.7e-91
78	TR	A0A975QRD1	Type-2 restriction enzyme OS=Mycoplasmatota bacterium OX=2231116 GN=KHQ82_00400 PE=3 SV=1	Mycoplasmatota bacterium	286	712	49.5	67.5	2.3e-90
79	TR	Q6KHU8	Type-2 restriction enzyme OS=Mesomycoplasma mobile (strain ATCC 43663 / 163K / NCTC 11711) OX=267748 GN=dpnII PE=3 SV=1	Mesomycoplasma mobile (strain ATCC 43663 / 163K / NCTC 11711)	297	690	48.6	66.9	7.1e-87
80	TR	A0A449B648	Type-2 restriction enzyme OS=Mycoplasmopsis columboralis OX=171282 GN=dpnB PE=3 SV=1	Mycoplasmopsis columboralis	288	687	44.5	66.9	1.5e-86
81	TR	R6S4R1	Restriction endonuclease type II DpnII-like domain-containing protein OS=Firmicutes bacterium CAG:449 OX=1263023 GN=BN661_00833 PE=4 SV=1	Firmicutes bacterium CAG:449	184	618	63.1	79.9	1.4e-77
82	TR	A0A328PTR5	Type-2 restriction enzyme OS=Mycoplasma wenyonii OX=65123 GN=DNK47_02795 PE=3 SV=1	Mycoplasma wenyonii	286	589	44.1	62.2	9.1e-72
83	TR	A0A1I2AMP5	DpnII restriction endonuclease OS=Peptostreptococcus sp. D1 OX=72304 GN=SAMN02910278_00878 PE=4 SV=1	Peptostreptococcus sp. D1	190	580	56.5	75.6	9.5e-72
84	TR	A0A343JEE3	Type-2 restriction enzyme OS=Clostridium isatidis OX=182773 GN=BEN51_10520 PE=3 SV=1	Clostridium isatidis	309	586	39.7	62	5.2e-71
85	TR	A0A1M5VHV5	Type-2 restriction enzyme OS=Clostridium grantii DSM 8605 OX=1121316 GN=SAMN02745207_02301 PE=3 SV=1	Clostridium grantii DSM 8605	309	586	39.7	61.6	5.2e-71
86	TR	A0A017RVC8	Type-2 restriction enzyme OS=Fervidicella metallireducens AeB OX=1403537 GN=Q428_07110 PE=3 SV=1	Fervidicella metallireducens AeB	303	583	41.9	62.5	1.2e-70
87	TR	A9NH62	Type-2 restriction enzyme OS=Acholeplasma laidlawii (strain PG-8A) OX=441768 GN=dpnII PE=3 SV=1	Acholeplasma laidlawii (strain PG-8A)	283	580	41.2	61.5	1.9e-70
88	TR	A0A269TIN8	Type-2 restriction enzyme OS=Mycoplasmopsis agassizii OX=33922 GN=CJJ23_03935 PE=3 SV=1	Mycoplasmopsis agassizii	284	575	42.2	60.2	1.1e-69
89	TR	A0A1T4XA16	Type-2 restriction enzyme OS=Clostridium sp. USBA 49 OX=1881060 GN=SAMN05428976_10878 PE=3 SV=1	Clostridium sp. USBA 49	304	576	42.1	62.8	1.4e-69
90	TR	R5DJ72	Restriction endonuclease type II DpnII-like domain-containing protein OS=Clostridium sp. CAG:715 OX=1262834 GN=BN763_01199 PE=4 SV=1	Clostridium sp. CAG:715	156	553	68.9	79.5	3.8e-68
91	TR	C4XE84	Type-2 restriction enzyme OS=Mycoplasmopsis fermentans (strain ATCC 19989 / NBRC 14854 / NCTC 10117 / PG18) OX=496833 GN=MBIO_0191 PE=3 SV=1	Mycoplasmopsis fermentans (strain ATCC 19989 / NBRC 14854 / NCTC 10117 / PG18)	292	562	39.2	61.5	1.3e-67
92	TR	A0A099S3V9	Type-2 restriction enzyme OS=Clostridium sp. HMP27 OX=1487921 GN=DP68_13185 PE=3 SV=1	Clostridium sp. HMP27	304	560	38.9	59.4	3.7e-67
93	TR	A0A449BBT1	Type-2 restriction enzyme OS=Haploplasma axanthum OX=29552 GN=dpnB PE=3 SV=1	Haploplasma axanthum	286	548	38.8	60.8	1.4e-65
94	TR	A0A4R7KAA6	Type-2 restriction enzyme OS=Fonticella tunisiensis OX=1096341 GN=EDD71_11916 PE=3 SV=1	Fonticella tunisiensis	307	543	40.5	59.8	1.4e-64
95	TR	U4KJJ2	Type-2 restriction enzyme OS=Alteracholeplasma palmae (strain ATCC 49389 / J233) OX=1318466 GN=dpnII PE=3 SV=1	Alteracholeplasma palmae (strain ATCC 49389 / J233)	288	532	38.1	59.1	3.7e-63
96	TR	A0A4P7DR96	Type-2 restriction enzyme OS=Sphingobacterium sp. CZ-2 OX=2557994 GN=E3D81_00115 PE=3 SV=1	Sphingobacterium sp. CZ-2	279	521	41	55.5	1.3e-61
97	TR	A0A151AKC6	Type-2 restriction enzyme OS=Clostridium colicanis DSM 13634 OX=1121305 GN=dpnB PE=3 SV=1	Clostridium colicanis DSM 13634	299	521	37.3	59	2.3e-61
98	SP	Q58017	Type II restriction enzyme MjaIII OS=Methanocaldococcus jannaschii (strain ATCC 43067 / DSM 2661 / JAL-1 / JCM 10045 / NBRC 100440) OX=243232 GN=mjaIIIR PE=1 SV=1	Methanocaldococcus jannaschii (strain ATCC 43067 / DSM 2661 / JAL-1 / JCM 10045 / NBRC 100440)	290	518	38.7	60.3	5e-61
99	TR	A0A495SJ31	Type-2 restriction enzyme OS=Flavobacterium sp. 123 OX=2135627 GN=C8C88_2007 PE=3 SV=1	Flavobacterium sp. 123	300	516	39.1	58.5	1.3e-60
100	TR	A0A1E5UDD9	Type-2 restriction enzyme OS=Cloacibacterium normanense OX=237258 GN=mjaIIIR PE=3 SV=1	Cloacibacterium normanense	299	510	39.6	56.8	1e-59
101	TR	A0A097STG2	Type-2 restriction enzyme OS=Candidatus Malacoplasma girerdii OX=1318617 GN=MGM1_5010 PE=3 SV=1	Candidatus Malacoplasma girerdii	285	506	39	56.3	2.7e-59
102	TR	A0A0A2E9R3	Type-2 restriction enzyme OS=Porphyromonas macacae OX=28115 GN=HQ47_04635 PE=3 SV=1	Porphyromonas macacae	279	503	39.4	56.1	6.5e-59
103	TR	G7V6T7	Type-2 restriction enzyme OS=Thermovirga lienii (strain ATCC BAA-1197 / DSM 17291 / Cas60314) OX=580340 GN=Tlie_0307 PE=3 SV=1	Thermovirga lienii (strain ATCC BAA-1197 / DSM 17291 / Cas60314)	300	504	37.6	57.9	8.5e-59
104	TR	R6F5C6	Type-2 restriction enzyme OS=Prevotella sp. CAG:520 OX=1262929 GN=BN691_00126 PE=3 SV=1	Prevotella sp. CAG:520	273	501	37.5	58.7	1.1e-58
105	TR	A0A521F8Z5	Type-2 restriction enzyme OS=Saccharicrinis carchari OX=1168039 GN=SAMN06265379_11611 PE=3 SV=1	Saccharicrinis carchari	299	502	36.9	56.9	1.6e-58
106	TR	R5PLG3	Type-2 restriction enzyme OS=Prevotella sp. CAG:487 OX=1262928 GN=BN679_01775 PE=3 SV=1	Prevotella sp. CAG:487	274	498	37.4	59.4	3.1e-58
107	TR	A0A5C7AXN1	Type-2 restriction enzyme OS=Seonamhaeicola algicola OX=1719036 GN=FUA26_03790 PE=3 SV=1	Seonamhaeicola algicola	273	497	39.7	55.7	4.3e-58
108	TR	I0WB79	Type-2 restriction enzyme OS=Imtechella halotolerans K1 OX=946077 GN=W5A_10392 PE=3 SV=1	Imtechella halotolerans K1	305	497	39.6	56.2	1.1e-57
109	TR	A0A5D8YNC4	Type-2 restriction enzyme OS=Pedobacter sp. BS3 OX=2567937 GN=FW774_10885 PE=3 SV=1	Pedobacter sp. BS3	279	493	39.2	54.9	2.1e-57
110	TR	R5LPM6	Type-2 restriction enzyme OS=Prevotella sp. CAG:1185 OX=1262921 GN=BN473_01883 PE=3 SV=1	Prevotella sp. CAG:1185	265	490	40.1	55.9	3.8e-57
111	TR	A0A095YAI5	Type-2 restriction enzyme OS=Prevotella sp. S7-1-8 OX=1284775 GN=HMPREF1640_00425 PE=3 SV=1	Prevotella sp. S7-1-8	275	490	37.4	57.5	5.2e-57
112	TR	R7LHX2	Type-2 restriction enzyme OS=Prevotella sp. CAG:891 OX=1262937 GN=BN805_00436 PE=3 SV=1	Prevotella sp. CAG:891	275	490	37.2	58.3	5.2e-57
113	TR	A0A2S7WAE1	Type-2 restriction enzyme OS=Polaribacter gangjinensis OX=574710 GN=BTO13_02670 PE=3 SV=1	Polaribacter gangjinensis	301	492	37	56.8	5.5e-57
114	TR	A0A1G7VZB1	Type-2 restriction enzyme OS=Bacteroidales bacterium KHT7 OX=1855373 GN=SAMN05216518_1476 PE=3 SV=1	Bacteroidales bacterium KHT7	275	488	37.7	57.7	1e-56
115	TR	A0A268TFT6	Type-2 restriction enzyme OS=Helicobacter sp. 11S03491-1 OX=1476196 GN=BKH45_02955 PE=3 SV=1	Helicobacter sp. 11S03491-1	302	490	38.6	56.6	1.1e-56
116	TR	A0A4Y9IXD0	Type-2 restriction enzyme OS=Barnesiella sp. WM24 OX=2558278 GN=E4T81_08615 PE=3 SV=1	Barnesiella sp. WM24	275	487	38.7	55.7	1.5e-56
117	TR	F0S0V5	Type-2 restriction enzyme OS=Desulfurobacterium thermolithotrophum (strain DSM 11699 / BSA) OX=868864 GN=Dester_0101 PE=3 SV=1	Desulfurobacterium thermolithotrophum (strain DSM 11699 / BSA)	300	489	36.7	59.9	1.5e-56
118	TR	A0A0A2EP53	Type-2 restriction enzyme OS=Porphyromonadaceae bacterium COT-184 OH4590 OX=1517682 GN=HW49_09130 PE=3 SV=1	Porphyromonadaceae bacterium COT-184 OH4590	279	487	38.7	55.6	1.6e-56
119	TR	A0A191TKS0	Type-2 restriction enzyme OS=Arachidicoccus sp. BS20 OX=1850526 GN=A9P82_08330 PE=3 SV=1	Arachidicoccus sp. BS20	280	487	38.8	54.2	1.7e-56
120	TR	J9R4E2	Type-2 restriction enzyme OS=Riemerella anatipestifer RA-CH-1 OX=1228997 GN=B739_0012 PE=3 SV=1	Riemerella anatipestifer RA-CH-1	279	486	39.5	54.5	2.3e-56
121	TR	A0A1H6J5Z2	Type-2 restriction enzyme OS=Myroides aquimaris OX=1159016 GN=SAMN02927937_00097 PE=3 SV=1	Myroides aquimaris	279	485	39.2	54.2	3.3e-56
122	TR	A0A930XGV1	Type-2 restriction enzyme OS=Calothrix sp. C42_A2020_038 OX=2774333 GN=IGS39_17575 PE=3 SV=1	Calothrix sp. C42_A2020_038	308	485	36.3	54.8	7.5e-56
123	TR	A0A255T589	Type-2 restriction enzyme OS=Prevotella sp. P3-122 OX=2024223 GN=CIL02_09115 PE=3 SV=1	Prevotella sp. P3-122	274	482	36.6	57.9	7.9e-56
124	TR	D5V7L2	Type-2 restriction enzyme OS=Arcobacter nitrofigilis (strain ATCC 33309 / DSM 7299 / CCUG 15893 / LMG 7604 / NCTC 12251 / CI) OX=572480 GN=Arnit_2984 PE=3 SV=1	Arcobacter nitrofigilis (strain ATCC 33309 / DSM 7299 / CCUG 15893 / LMG 7604 / NCTC 12251 / CI)	292	483	37.8	56	9.5e-56
125	TR	R6CLU4	Type-2 restriction enzyme OS=Bacteroides sp. CAG:530 OX=1262741 GN=BN697_02668 PE=3 SV=1	Bacteroides sp. CAG:530	272	480	37.3	57	1.5e-55
126	TR	A0A3S1CG73	Type-2 restriction enzyme OS=Dulcicalothrix desertica PCC 7102 OX=232991 GN=DSM106972_061780 PE=3 SV=1	Dulcicalothrix desertica PCC 7102	308	482	36.7	54.4	2.1e-55
127	TR	H1HKW6	Type-2 restriction enzyme OS=Prevotella maculosa OT 289 OX=999422 GN=HMPREF9944_00810 PE=3 SV=1	Prevotella maculosa OT 289	272	478	36.8	54.9	3e-55
128	TR	G6AIJ7	Type-2 restriction enzyme OS=Prevotella histicola F0411 OX=857291 GN=HMPREF9138_01924 PE=3 SV=1	Prevotella histicola F0411	274	475	37.6	57.1	8.9e-55
129	TR	A0A0P0CDH6	Type-2 restriction enzyme OS=Pseudalgibacter alginicilyticus OX=1736674 GN=APS56_01850 PE=3 SV=1	Pseudalgibacter alginicilyticus	279	475	38.3	53.8	1e-54
130	TR	A3DFL1	Type-2 restriction enzyme OS=Acetivibrio thermocellus (strain ATCC 27405 / DSM 1237 / JCM 9322 / NBRC 103400 / NCIMB 10682 / NRRL B-4536 / VPI 7372) OX=203119 GN=Cthe_1512 PE=3 SV=1	Acetivibrio thermocellus (strain ATCC 27405 / DSM 1237 / JCM 9322 / NBRC 103400 / NCIMB 10682 / NRRL B-4536 / VPI 7372)	310	476	33.9	57.5	1.8e-54
131	TR	A0A841EHD6	Type-2 restriction enzyme OS=Arcicella rosea OX=502909 GN=HNP25_001454 PE=3 SV=1	Arcicella rosea	299	475	36.4	54.8	1.8e-54
132	TR	A0A0T7BX72	Type-2 restriction enzyme OS=Calothrix sp. 336/3 OX=1337936 GN=IJ00_22020 PE=3 SV=1	Calothrix sp. 336/3	308	473	35.5	56.2	4.7e-54
133	TR	A0A255SZS5	Type-2 restriction enzyme OS=Prevotella sp. P5-92 OX=2024222 GN=CIK99_05590 PE=3 SV=1	Prevotella sp. P5-92	274	469	36.8	57.6	7.1e-54
134	TR	A0A1P8JDR5	Type-2 restriction enzyme OS=Prevotella intermedia ATCC 25611 = DSM 20706 OX=1122984 GN=BWX39_04135 PE=3 SV=1	Prevotella intermedia ATCC 25611 = DSM 20706	273	465	36.7	55.2	2.7e-53
135	TR	A0A378UDC4	Type-2 restriction enzyme OS=Bergeriella denitrificans OX=494 GN=mboIR PE=3 SV=1	Bergeriella denitrificans	277	463	38.3	54.6	6.1e-53
136	TR	A0A1D2YTW3	Type-2 restriction enzyme OS=Vulcanibacillus modesticaldus OX=337097 GN=BHF71_10145 PE=3 SV=1	Vulcanibacillus modesticaldus	307	464	33.9	55.4	1e-52
137	TR	B5Y630	Type-2 restriction enzyme OS=Coprothermobacter proteolyticus (strain ATCC 35245 / DSM 5265 / OCM 4 / BT) OX=309798 GN=hsdR PE=3 SV=1	Coprothermobacter proteolyticus (strain ATCC 35245 / DSM 5265 / OCM 4 / BT)	310	464	33.2	54.5	1.1e-52
138	TR	A0A1X4XW13	Type-2 restriction enzyme OS=Desulfurella amilsii OX=1562698 GN=DESAMIL20_1251 PE=3 SV=1	Desulfurella amilsii	309	463	36.7	57.1	1.5e-52
139	TR	R5APL7	Type-2 restriction enzyme OS=Prevotella sp. CAG:1031 OX=1262917 GN=BN456_00258 PE=3 SV=1	Prevotella sp. CAG:1031	273	459	38.5	54.8	2.2e-52
140	TR	A0A239RHG4	Type-2 restriction enzyme OS=Prevotellaceae bacterium KH2P17 OX=1945886 GN=SAMN06298210_101133 PE=3 SV=1	Prevotellaceae bacterium KH2P17	280	459	38.1	53.8	2.6e-52
141	TR	A0A1Q2SM80	Site-specific DNA-methyltransferase (adenine-specific) OS=Candidatus Nitrosoglobus terrae OX=1630141 GN=TAO_0847 PE=3 SV=1	Candidatus Nitrosoglobus terrae	566	478	35.7	56.2	2.8e-52
142	TR	A0A1E8EYP5	Type-2 restriction enzyme OS=Clostridium acetireducens DSM 10703 OX=1121290 GN=dpnB PE=3 SV=1	Clostridium acetireducens DSM 10703	311	458	34	57.2	8.8e-52
143	TR	A7I2P1	Type-2 restriction enzyme OS=Campylobacter hominis (strain ATCC BAA-381 / LMG 19568 / NCTC 13146 / CH001A) OX=360107 GN=CHAB381_1228 PE=3 SV=1	Campylobacter hominis (strain ATCC BAA-381 / LMG 19568 / NCTC 13146 / CH001A)	273	454	38.1	54.9	1.2e-51
144	TR	B0VIP3	Type-2 restriction enzyme OS=Cloacimonas acidaminovorans (strain Evry) OX=459349 GN=CLOAM1328 PE=3 SV=1	Cloacimonas acidaminovorans (strain Evry)	299	455	33.9	54.2	1.8e-51
145	TR	L0JG54	Type-2 restriction enzyme OS=Prevotella dentalis (strain ATCC 49559 / DSM 3688 / JCM 13448 / NCTC 12043 / ES 2772) OX=908937 GN=Prede_2009 PE=3 SV=1	Prevotella dentalis (strain ATCC 49559 / DSM 3688 / JCM 13448 / NCTC 12043 / ES 2772)	277	451	35.7	54.5	3.8e-51
146	TR	A0A6L5WL19	Type-2 restriction enzyme OS=Campylobacter portucalensis OX=2608384 GN=F1B92_05020 PE=3 SV=1	Campylobacter portucalensis	276	450	38.5	53.2	5.2e-51
147	TR	A0A2A2TFR6	Type-2 restriction enzyme OS=Calothrix elsteri CCALA 953 OX=987040 GN=CK510_18865 PE=3 SV=1	Calothrix elsteri CCALA 953	309	452	34.7	53.1	6.6e-51
148	TR	A0A0F3GZV0	Type-2 restriction enzyme OS=Candidatus Magnetobacterium bavaricum OX=29290 GN=MBAV_001585 PE=3 SV=1	Candidatus Magnetobacterium bavaricum	315	451	34.7	52.2	1.1e-50
149	TR	D3ILT7	DpmII restriction endonuclease (Fragment) OS=Prevotella sp. oral taxon 317 str. F0108 OX=575615 GN=HMPREF0670_02456 PE=4 SV=1	Prevotella sp. oral taxon 317 str. F0108	252	445	39.8	53.5	1.5e-50
150	TR	A0A0Q4BHT9	Type-2 restriction enzyme OS=Methanomassiliicoccales archaeon RumEn M1 OX=1713724 GN=AOA80_05300 PE=3 SV=1	Methanomassiliicoccales archaeon RumEn M1	308	447	34.8	56	3.6e-50
151	TR	U5NFC1	Restriction endonuclease type II DpnII-like domain-containing protein OS=Mycoplasma parvum str. Indiana OX=1403316 GN=PRV_00245 PE=4 SV=1	Mycoplasma parvum str. Indiana	165	434	51	71.3	4.7e-50
152	TR	A0A1M6RAQ0	Type-2 restriction enzyme OS=Anaerobranca californiensis DSM 14826 OX=1120989 GN=SAMN02745227_01989 PE=3 SV=1	Anaerobranca californiensis DSM 14826	307	442	33.6	54.2	1.9e-49
153	TR	A0A809SKB0	Restriction endonuclease type II DpnII-like domain-containing protein OS=Mycoplasmopsis felis OX=33923 GN=JPM2_7090 PE=4 SV=1	Mycoplasmopsis felis	188	429	48.3	67.2	5.4e-49
154	TR	I7KV57	Type-2 restriction enzyme OS=Caloramator australicus RC3 OX=857293 GN=CAAU_1770 PE=3 SV=1	Caloramator australicus RC3	308	439	31.4	55.6	5.5e-49
155	TR	A0A2A2GTP5	Type-2 restriction enzyme OS=Helicobacter sp. TUL OX=1848928 GN=B9T66_02895 PE=3 SV=1	Helicobacter sp. TUL	279	436	35.9	55.9	7e-49
156	TR	A0A1S9ZZC6	Type-2 restriction enzyme OS=Moraxella caviae OX=34060 GN=mboIR PE=3 SV=1	Moraxella caviae	280	436	34.8	50.7	7.2e-49
157	TR	A0A8J7F8P1	Type-2 restriction enzyme OS=Plectonema cf. radiosum LEGE 06105 OX=945769 GN=IQ247_27195 PE=3 SV=1	Plectonema cf. radiosum LEGE 06105	308	438	35.8	54.4	7.8e-49
158	TR	A0A419T343	Type-2 restriction enzyme OS=Thermohalobacter berrensis OX=99594 GN=BET03_11825 PE=3 SV=1	Thermohalobacter berrensis	307	437	32.2	53.7	1.1e-48
159	TR	R5WCH9	Type-2 restriction enzyme OS=Alistipes sp. CAG:157 OX=1262692 GN=BN505_00876 PE=3 SV=1	Alistipes sp. CAG:157	276	434	35.7	54.2	1.3e-48
160	SP	P34719	Type II restriction enzyme MboI OS=Moraxella bovis OX=476 GN=mboIR PE=1 SV=1	Moraxella bovis	280	434	36.3	53.2	1.4e-48
161	TR	A0A1D8TX82	Type-2 restriction enzyme OS=Moorena producens PAL-8-15-08-1 OX=1458985 GN=BJP34_24850 PE=3 SV=1	Moorena producens PAL-8-15-08-1	307	435	32.7	54.1	2.1e-48
162	TR	A0A7H9CJ98	Type-2 restriction enzyme OS=Candidatus Campylobacter infans OX=2561898 GN=CINF_0824 PE=3 SV=1	Candidatus Campylobacter infans	278	430	35.8	54	5.4e-48
163	TR	A0A1T5ICZ4	Type-2 restriction enzyme OS=Bacteroidales bacterium WCE2008 OX=1945891 GN=SAMN06298215_0403 PE=3 SV=1	Bacteroidales bacterium WCE2008	274	426	34.9	53.4	1.9e-47
164	TR	A0A139NHW2	Type-2 restriction enzyme OS=Streptococcus sp. DD12 OX=1777880 GN=STRDD12_00751 PE=3 SV=1	Streptococcus sp. DD12	302	426	36.2	54.7	4.1e-47
165	TR	A0A3N5ZX90	Type-2 restriction enzyme OS=Rummeliibacillus sp. TYF005 OX=2058214 GN=CW357_00725 PE=3 SV=1	Rummeliibacillus sp. TYF005	301	425	37.4	53.5	5.6e-47
166	TR	T1DVA0	Type-2 restriction enzyme OS=Helicobacter fennelliae MRY12-0050 OX=1325130 GN=HFN_2295 PE=3 SV=1	Helicobacter fennelliae MRY12-0050	276	423	35.7	54.9	5.7e-47
167	TR	A0A4U7BPU7	Type-2 restriction enzyme OS=Campylobacter sp. MIT 12-5580 OX=2040651 GN=CQA38_00405 PE=3 SV=1	Campylobacter sp. MIT 12-5580	281	423	35.2	54.8	6.5e-47
168	TR	A0A7X1ZC38	Type-2 restriction enzyme OS=Lactococcus hircilactis OX=1494462 GN=GHI93_10580 PE=3 SV=1	Lactococcus hircilactis	311	425	37.1	54.8	7.3e-47
169	TR	A0A069CUR4	Type-2 restriction enzyme OS=Weissella oryzae (strain DSM 25784 / JCM 18191 / LMG 30913 / SG25) OX=1329250 GN=WOSG25_060900 PE=3 SV=1	Weissella oryzae (strain DSM 25784 / JCM 18191 / LMG 30913 / SG25)	303	424	36.6	54	8.3e-47
170	TR	A0A2C9CF31	Type-2 restriction enzyme OS=Kuenenia stuttgartiensis OX=174633 GN=mboIR PE=3 SV=1	Kuenenia stuttgartiensis	279	422	36.2	52.5	8.7e-47
171	TR	A0A1B3SKE3	Type-2 restriction enzyme OS=Spiroplasma helicoides OX=216938 GN=SHELI_v1c04350 PE=3 SV=1	Spiroplasma helicoides	282	421	34.3	55.2	1.3e-46
172	TR	A0A1Z4NCG5	Type-2 restriction enzyme DpnII OS=Calothrix sp. NIES-3974 OX=2005462 GN=dpnB PE=4 SV=1	Calothrix sp. NIES-3974	325	419	33.8	53.7	8.1e-46
173	TR	A0A174DLP8	site-specific DNA-methyltransferase (adenine-specific) OS=Sarcina ventriculi OX=1267 GN=dpnB PE=3 SV=1	Sarcina ventriculi	635	436	34.5	52.1	8.1e-46
174	TR	A0A1N7D8B0	site-specific DNA-methyltransferase (adenine-specific) OS=Moraxella cuniculi DSM 21768 OX=1122245 GN=SAMN02745664_10177 PE=3 SV=1	Moraxella cuniculi DSM 21768	577	431	35.7	52.4	2e-45
175	TR	A0A1Q8ECB4	Type-2 restriction enzyme OS=Streptococcus acidominimus OX=1326 GN=mboIR PE=3 SV=1	Streptococcus acidominimus	302	410	35.9	53.3	9.8e-45
176	TR	R6FQ35	Type-2 restriction enzyme OS=Prevotella sp. CAG:520 OX=1262929 GN=BN691_00127 PE=3 SV=1	Prevotella sp. CAG:520	280	406	33.9	54.7	2.2e-44
177	TR	A0A0B3W2Z3	Type-2 restriction enzyme OS=Terrisporobacter othiniensis OX=1577792 GN=QX51_12040 PE=3 SV=1	Terrisporobacter othiniensis	309	405	32.8	53.8	6.5e-44
178	TR	V5RI98	Type-2 restriction enzyme OS=Spiroplasma apis B31 OX=1276258 GN=SAPIS_v1c04340 PE=3 SV=1	Spiroplasma apis B31	282	399	31.3	52.9	2.5e-43
179	TR	A0A0U9HCL8	Type-2 restriction enzyme OS=Tepidanaerobacter syntrophicus OX=224999 GN=TSYNT_5188 PE=3 SV=1	Tepidanaerobacter syntrophicus	307	399	31.4	52.6	4.8e-43
180	TR	A0A4P6YWA3	Type-2 restriction enzyme OS=Periweissella cryptocerci OX=2506420 GN=EQG49_11810 PE=3 SV=1	Periweissella cryptocerci	306	398	33.9	53.4	6.5e-43
181	TR	A0A840DEA6	Type-2 restriction enzyme OS=Canibacter oris OX=1365628 GN=F5897_000698 PE=3 SV=1	Canibacter oris	306	397	34.8	51.1	9.2e-43
182	TR	A3CPJ3	Type-2 restriction enzyme OS=Streptococcus sanguinis (strain SK36) OX=388919 GN=SSA_1716 PE=3 SV=1	Streptococcus sanguinis (strain SK36)	308	397	35.3	52.9	9.7e-43
183	TR	O24917	Type-2 restriction enzyme OS=Helicobacter pylori (strain ATCC 700392 / 26695) OX=85962 GN=HP_0091 PE=3 SV=1	Helicobacter pylori (strain ATCC 700392 / 26695)	277	394	34	51.9	1.2e-42
184	TR	A0A3P1VC94	Type-2 restriction enzyme OS=Streptococcus minor OX=229549 GN=EII38_03630 PE=3 SV=1	Streptococcus minor	301	395	35.2	51.5	1.6e-42
185	TR	A0A1H9B471	Type-2 restriction enzyme OS=Ignavigranum ruoffiae OX=89093 GN=SAMN04488558_102163 PE=3 SV=1	Ignavigranum ruoffiae	304	394	34.5	52.9	2.4e-42
186	SP	P50177	Type II restriction enzyme LlaDCHI OS=Lactococcus lactis subsp. cremoris OX=1359 GN=llaDCHIR PE=3 SV=1	Lactococcus lactis subsp. cremoris	304	392	36.1	52.9	4.8e-42
187	TR	A0A291IQV9	Type-2 restriction enzyme OS=Mesoplasma lactucae ATCC 49193 OX=81460 GN=CP520_00075 PE=3 SV=1	Mesoplasma lactucae ATCC 49193	287	386	34.5	51.2	2.4e-41
188	TR	A0A381DIE6	Type-2 restriction enzyme OS=Campylobacter sputorum subsp. sputorum OX=32024 GN=mboIR PE=3 SV=1	Campylobacter sputorum subsp. sputorum	275	385	32.9	51	2.5e-41
189	TR	A0A2K9C2V0	Type-2 restriction enzyme OS=Mesoplasma syrphidae OX=225999 GN=CXP39_03285 PE=3 SV=1	Mesoplasma syrphidae	296	386	29.1	52.7	3e-41
190	TR	A0A2X3VE72	Type-2 restriction enzyme OS=Streptococcus ferus OX=1345 GN=mboIR PE=3 SV=1	Streptococcus ferus	302	386	34.8	51.1	3.5e-41
191	TR	A0A162MES7	Type-2 restriction enzyme OS=Thermovenabulum gondwanense OX=520767 GN=dpnB PE=3 SV=1	Thermovenabulum gondwanense	304	386	32.2	52.3	3.7e-41
192	TR	A0A4U8UJ24	Type-2 restriction enzyme OS=Helicobacter apodemus OX=135569 GN=LS72_004445 PE=3 SV=1	Helicobacter apodemus	276	381	33.5	52.7	1e-40
193	TR	C8PL18	Type-2 restriction enzyme OS=Campylobacter gracilis RM3268 OX=553220 GN=CAMGR0001_2808 PE=3 SV=1	Campylobacter gracilis RM3268	273	377	33.8	50.4	3.6e-40
194	TR	A0A285BE55	Type-2 restriction enzyme OS=Thermoanaerobacterium sp. RBIITD OX=1550240 GN=SAMN05660242_1011 PE=3 SV=1	Thermoanaerobacterium sp. RBIITD	307	379	30.9	53.3	4.3e-40
195	TR	A0A4V2WED7	Type-2 restriction enzyme OS=Treponema sp. J25 OX=2094121 GN=C5O22_10710 PE=3 SV=1	Treponema sp. J25	312	379	31.2	53.5	4.9e-40
196	TR	A0A7T1AJA8	Type-2 restriction enzyme OS=Atribacter laminatus OX=2847778 GN=dpnB PE=3 SV=1	Atribacter laminatus	313	374	31	51.8	2.7e-39
197	TR	A0A553UK93	Type-2 restriction enzyme OS=Helicobacter mehlei OX=2316080 GN=FNE76_07185 PE=3 SV=1	Helicobacter mehlei	278	371	32.4	52.1	3.2e-39
198	TR	A0A3D8HQK5	Type-2 restriction enzyme OS=Helicobacter sp. MIT 99-10781 OX=1332285 GN=CQA37_06260 PE=3 SV=1	Helicobacter sp. MIT 99-10781	278	365	33.8	52.5	2.5e-38
199	TR	A0A380MTK3	Type-2 restriction enzyme MboI OS=Suttonella indologenes OX=13276 GN=mboIR_1 PE=4 SV=1	Suttonella indologenes	194	358	42.7	58.5	2.8e-38
200	TR	A0A3D8IM14	Type-2 restriction enzyme OS=Helicobacter didelphidarum OX=2040648 GN=CQA53_05105 PE=3 SV=1	Helicobacter didelphidarum	281	363	32.1	51.4	5.3e-38
201	TR	A0A166EN75	Type-2 restriction enzyme OS=Methanobrevibacter filiformis OX=55758 GN=dpnB PE=3 SV=1	Methanobrevibacter filiformis	283	355	33.6	51.2	8.4e-37
202	TR	F8KPT8	Type-2 restriction enzyme OS=Helicobacter bizzozeronii (strain CIII-1) OX=1002804 GN=HBZC1_18460 PE=3 SV=1	Helicobacter bizzozeronii (strain CIII-1)	278	354	32.8	52.1	1e-36
203	TR	A0A1S6QH68	Type-2 restriction enzyme OS=Lentilactobacillus curieae OX=1138822 GN=PL11_002980 PE=3 SV=1	Lentilactobacillus curieae	308	352	30.6	53.7	4.2e-36
204	TR	R9SME4	Type-2 restriction enzyme OS=Methanobrevibacter sp. AbM4 OX=224719 GN=Abm4_1017 PE=3 SV=1	Methanobrevibacter sp. AbM4	295	350	33.2	50.3	6.1e-36
205	TR	E7A931	Type-2 restriction enzyme OS=Helicobacter felis (strain ATCC 49179 / NCTC 12436 / CS1) OX=936155 GN=Hfelis_11740 PE=3 SV=1	Helicobacter felis (strain ATCC 49179 / NCTC 12436 / CS1)	272	348	32.3	49.5	6.9e-36
206	TR	A0A8A0RN82	Type-2 restriction enzyme OS=Koleobacter methoxysyntrophicus OX=2751313 GN=dpnB PE=3 SV=1	Koleobacter methoxysyntrophicus	305	347	30.3	49.5	2.1e-35
207	TR	A0A162FGS0	Type-2 restriction enzyme OS=Methanobrevibacter curvatus OX=49547 GN=mboIR PE=3 SV=1	Methanobrevibacter curvatus	283	344	34.2	50.4	3.5e-35
208	TR	U6E9X8	Type-2 restriction enzyme OS=Methanobacterium sp. MB1 OX=1379702 GN=MBMB1_0501 PE=3 SV=1	Methanobacterium sp. MB1	302	342	33.3	49	1.1e-34
209	TR	B0KC59	Type-2 restriction enzyme OS=Thermoanaerobacter pseudethanolicus (strain ATCC 33223 / 39E) OX=340099 GN=Teth39_1776 PE=3 SV=1	Thermoanaerobacter pseudethanolicus (strain ATCC 33223 / 39E)	307	338	29.6	50.5	4.7e-34
210	TR	W4V3S2	Type II restriction enzyme MjaIII OS=Acetivibrio straminisolvens JCM 21531 OX=1294263 GN=JCM21531_1247 PE=4 SV=1	Acetivibrio straminisolvens JCM 21531	185	328	38.4	57.1	6.2e-34
211	TR	U6EBK7	Type-2 restriction enzyme OS=Methanobacterium sp. MB1 OX=1379702 GN=MBMB1_0502 PE=3 SV=1	Methanobacterium sp. MB1	292	324	34.2	48.7	3.8e-32
212	TR	S5ZJH0	Type-2 restriction enzyme OS=Thermofilum adornatum OX=1365176 GN=N186_01200 PE=3 SV=1	Thermofilum adornatum	302	313	33.1	49.3	1.9e-30
213	TR	A0A4R0XLI3	Type-2 restriction enzyme OS=Mycoplasma marinum OX=1937190 GN=C4B24_02165 PE=3 SV=1	Mycoplasma marinum	301	305	30	50.4	2.7e-29
214	TR	A0A1L4FR82	Type-2 restriction enzyme OS=Mycoplasmopsis pullorum OX=48003 GN=BLA55_00165 PE=3 SV=1	Mycoplasmopsis pullorum	306	301	31.7	47.9	1.1e-28
215	TR	Q2NHS1	Type-2 restriction enzyme OS=Methanosphaera stadtmanae (strain ATCC 43021 / DSM 3091 / JCM 11832 / MCB-3) OX=339860 GN=Msp_0144 PE=3 SV=1	Methanosphaera stadtmanae (strain ATCC 43021 / DSM 3091 / JCM 11832 / MCB-3)	286	295	31.2	48.9	5.6e-28
216	TR	E0QQ43	Methyltransferase OS=Mobiluncus mulieris ATCC 35239 OX=871571 GN=babI PE=3 SV=1	Mobiluncus mulieris ATCC 35239	323	291	72.4	80.3	4.4e-27
217	TR	A0A2S8SVH6	Type II restriction enzyme OS=Abditibacterium utsteinense OX=1960156 GN=B1R32_10357 PE=4 SV=1	Abditibacterium utsteinense	262	285	31.3	49.4	9.4e-27
218	TR	Q3AA10	Type-2 restriction enzyme OS=Carboxydothermus hydrogenoformans (strain ATCC BAA-161 / DSM 6008 / Z-2901) OX=246194 GN=CHY_2211 PE=3 SV=1	Carboxydothermus hydrogenoformans (strain ATCC BAA-161 / DSM 6008 / Z-2901)	315	281	29.9	46.3	1e-25
219	TR	A0A923J1X5	site-specific DNA-methyltransferase (adenine-specific) OS=Clostridium tetanomorphum OX=1553 GN=HGG79_18225 PE=3 SV=1	Clostridium tetanomorphum	635	283	28.1	46.6	9.7e-25
220	TR	D5E6F7	Type-2 restriction enzyme OS=Mycoplasma crocodyli (strain ATCC 51981 / MP145) OX=512564 GN=MCRO_0752 PE=3 SV=1	Mycoplasma crocodyli (strain ATCC 51981 / MP145)	310	270	29.7	47.7	3.6e-24
221	TR	A0A397FRA1	Site-specific DNA-methyltransferase (adenine-specific) OS=endosymbiont GvMRE of Glomus versiforme OX=2039283 GN=GvMRE_Ic4g40 PE=3 SV=1	endosymbiont GvMRE of Glomus versiforme	551	274	29	47.2	1.2e-23
222	TR	R6R242	Type II restriction endonuclease OS=Firmicutes bacterium CAG:449 OX=1263023 GN=BN661_01149 PE=4 SV=1	Firmicutes bacterium CAG:449	313	262	27.3	45.4	5.2e-23
223	TR	Q8DVI2	Type-2 restriction enzyme OS=Streptococcus mutans serotype c (strain ATCC 700610 / UA159) OX=210007 GN=SMU_506 PE=3 SV=1	Streptococcus mutans serotype c (strain ATCC 700610 / UA159)	312	259	29.3	47.9	1.4e-22
224	TR	A0A7U4QLN0	Type-2 restriction enzyme OS=Desulfofervidus auxilii OX=1621989 GN=HS1_001823 PE=3 SV=1	Desulfofervidus auxilii	293	256	29.6	45.6	2.7e-22
225	TR	J0LB62	DpnII restriction endonuclease OS=Thiovulum sp. ES OX=1177931 GN=ThvES_00012630 PE=4 SV=1	Thiovulum sp. ES	128	241	49.5	68.1	8.7e-22
226	TR	A0A0B2JWN0	Restriction endonuclease type II DpnII-like domain-containing protein OS=Anaerovibrio lipolyticus OX=82374 GN=NZ47_07180 PE=4 SV=1	Anaerovibrio lipolyticus	310	250	27.3	43.8	2.5e-21
227	TR	A0A2H6AK71	Type-2 restriction enzyme DpnII OS=bacterium HR37 OX=2035432 GN=dpnB PE=4 SV=1	bacterium HR37	296	248	29.9	47	3.8e-21
228	TR	A0A1I0YUN3	site-specific DNA-methyltransferase (adenine-specific) OS=Clostridium frigidicarnis OX=84698 GN=SAMN04488528_101536 PE=3 SV=1	Clostridium frigidicarnis	630	255	27	46	5e-21
229	TR	A0A2W4IZM3	Restriction endonuclease type II DpnII-like domain-containing protein OS=Gracilibacteria bacterium OX=2044595 GN=DLH72_00715 PE=4 SV=1	Gracilibacteria bacterium	302	247	27.7	48.3	5.9e-21
230	TR	A0A0F2IZ45	Restriction endonuclease, type II, DpmII OS=Candidatus Magnetoovum chiemensis OX=1609970 GN=MCHI_002742 PE=4 SV=1	Candidatus Magnetoovum chiemensis	134	230	39.6	55.4	4.1e-20
231	TR	A0A218NMQ7	DpmII-like restriction endonuclease OS=Candidatus Mancarchaeum acidiphilum OX=1920749 GN=Mia14_0434 PE=4 SV=1	Candidatus Mancarchaeum acidiphilum	283	229	25.7	47.5	1.5e-18
232	TR	A0A7W8GAN2	Type-2 restriction enzyme OS=Treponema ruminis OX=744515 GN=HNP76_002142 PE=3 SV=1	Treponema ruminis	313	227	29.4	42.3	4.5e-18
233	TR	A0A1B1U782	Restriction endonuclease type II DpnII-like domain-containing protein OS=Helicobacter enhydrae OX=222136 GN=BBW65_07135 PE=4 SV=1	Helicobacter enhydrae	125	214	48.8	68.6	6.8e-18
234	TR	A0A2Z5QW54	Type II restriction enzyme MjaIII OS=Rothia aeria OX=172042 GN=RA11412_0225 PE=4 SV=1	Rothia aeria	181	218	30.7	52.1	7.4e-18
235	TR	A0A9N9HGV2	site-specific DNA-methyltransferase (adenine-specific) (Fragment) OS=Racocetra fulgida OX=60492 GN=RFULGI_LOCUS9563 PE=3 SV=1	Racocetra fulgida	602	215	29.6	47.5	8.4e-16
236	TR	A0A559KJR6	Site-specific DNA-methyltransferase (adenine-specific) OS=Candidatus Phytoplasma pini OX=267362 GN=MDPP_00144 PE=3 SV=1	Candidatus Phytoplasma pini	564	196	24.2	44	2.4e-13
237	TR	A0A139NEF5	Type II restriction enzyme MjaIII OS=Streptococcus sp. DD10 OX=1777878 GN=STRDD10_00907 PE=4 SV=1	Streptococcus sp. DD10	155	181	33.9	50.8	7.7e-13
238	TR	R6DJA3	Type II restriction endonuclease OS=Bacteroides sp. CAG:754 OX=1262750 GN=BN772_00876 PE=4 SV=1	Bacteroides sp. CAG:754	245	186	30.2	48.1	8.4e-13
239	TR	A0A139NF80	Type II restriction enzyme MjaIII OS=Streptococcus sp. DD10 OX=1777878 GN=STRDD10_00906 PE=4 SV=1	Streptococcus sp. DD10	140	177	32.1	51.8	2e-12
240	TR	H3NQX6	Restriction endonuclease type II DpnII-like domain-containing protein OS=Helcococcus kunzii ATCC 51366 OX=883114 GN=HMPREF9709_01737 PE=4 SV=1	Helcococcus kunzii ATCC 51366	139	169	27	47.5	2.6e-11
241	TR	A0A2H5X9D5	Type-2 restriction enzyme MboI OS=bacterium HR17 OX=2035412 GN=mboIR PE=4 SV=1	bacterium HR17	290	164	27.4	48.9	1.4e-09
242	TR	W4V3X2	Type II restriction enzyme MjaIII OS=Acetivibrio straminisolvens JCM 21531 OX=1294263 GN=JCM21531_1248 PE=4 SV=1	Acetivibrio straminisolvens JCM 21531	123	149	38.9	69.4	1.1e-08
243	TR	A0A6M4J8L4	Restriction endonuclease type II DpnII-like domain-containing protein OS=Mycoplasma miroungigenitalium OX=754515 GN=HLA87_00675 PE=4 SV=1	Mycoplasma miroungigenitalium	72	145	47.5	62.7	1.2e-08
244	TR	A0A809RSU1	Restriction endonuclease type II DpnII-like domain-containing protein OS=Mycoplasmopsis felis OX=33923 GN=JPM2_7080 PE=4 SV=1	Mycoplasmopsis felis	55	140	54.2	70.8	3.8e-08
245	TR	A0A8J7YCP8	Type II restriction endonuclease OS=Halomicroarcula limicola OX=1429915 GN=KTS45_18600 PE=4 SV=1	Halomicroarcula limicola	320	148	26.2	49.2	2.1e-07
246	TR	A0A449A3W1	DpnII restriction endonuclease OS=Mycoplasmopsis gallinacea OX=29556 GN=NCTC10183_00727 PE=4 SV=1	Mycoplasmopsis gallinacea	159	139	31.4	45.5	5.7e-07
247	TR	A0A662Z3T9	Type II restriction enzyme OS=Aliicoccus persicus OX=930138 GN=SAMN05192557_0963 PE=4 SV=1	Aliicoccus persicus	119	135	33.3	59	8.9e-07
248	TR	H3NQX5	Restriction endonuclease type II DpnII-like domain-containing protein OS=Helcococcus kunzii ATCC 51366 OX=883114 GN=HMPREF9709_01736 PE=4 SV=1	Helcococcus kunzii ATCC 51366	91	128	41.7	65	4.3e-06
249	TR	A0A2W6PNR8	Restriction endonuclease type II DpnII-like domain-containing protein OS=Helicobacter valdiviensis OX=1458358 GN=B6S12_04615 PE=4 SV=1	Helicobacter valdiviensis	195	134	27	51.1	4.8e-06
250	TR	A0A7D4AD39	Restriction endonuclease type II DpnII-like domain-containing protein OS=Mycoplasma sp. 1654_15 OX=2725994 GN=HF996_03700 PE=4 SV=1	Mycoplasma sp. 1654_15	75	121	36.1	52.8	2.7e-05

## Sheet: Uniprot results for 2nd MTase
Hit	DB	Accession	Description	Organism	Length	Score(Bits)	Identities(%)	Positives(%)	E()
1	TR	C9LX36	Methyltransferase OS=Selenomonas sputigena (strain ATCC 35185 / DSM 20758 / VPI D19B-28) OX=546271 GN=Selsp_0628 PE=3 SV=1	Selenomonas sputigena (strain ATCC 35185 / DSM 20758 / VPI D19B-28)	248	1210	89.1	93.5	2e-167
2	TR	F9MNK2	Methyltransferase OS=Megasphaera sp. UPII 135-E OX=1000569 GN=HMPREF1040_1517 PE=3 SV=1	Megasphaera sp. UPII 135-E	248	1202	87.9	94	3.4e-166
3	TR	A0A3P2A2W6	Methyltransferase OS=Desulfovibrio sp. OH1186_COT-070 OX=2491045 GN=EII23_02340 PE=3 SV=1	Desulfovibrio sp. OH1186_COT-070	248	1169	84.3	94.8	3.6e-161
4	TR	R6N0H0	Methyltransferase OS=Firmicutes bacterium CAG:41 OX=1263021 GN=BN647_00380 PE=3 SV=1	Firmicutes bacterium CAG:41	249	1164	86.6	93.1	2.2e-160
5	TR	E4L129	Methyltransferase OS=Peptoniphilus harei ACS-146-V-Sch2b OX=908338 GN=HMPREF9286_0383 PE=3 SV=1	Peptoniphilus harei ACS-146-V-Sch2b	248	1161	83.9	93.5	6e-160
6	TR	A0A2K9P4T0	Methyltransferase OS=Monoglobus pectinilyticus OX=1981510 GN=B9O19_02124 PE=3 SV=1	Monoglobus pectinilyticus	249	1159	86.2	93.9	1.3e-159
7	TR	D1AUU3	Methyltransferase OS=Streptobacillus moniliformis (strain ATCC 14647 / DSM 12112 / NCTC 10651 / 9901) OX=519441 GN=Smon_1038 PE=3 SV=1	Streptobacillus moniliformis (strain ATCC 14647 / DSM 12112 / NCTC 10651 / 9901)	249	1154	83.7	93.9	7.3e-159
8	TR	R6SF91	Methyltransferase OS=[Eubacterium] siraeum CAG:80 OX=1263080 GN=BN788_01674 PE=3 SV=1	[Eubacterium] siraeum CAG:80	248	1146	83.5	93.5	1.2e-157
9	TR	D1VUG5	Methyltransferase OS=Peptoniphilus lacrimalis 315-B OX=596330 GN=HMPREF0628_0466 PE=3 SV=1	Peptoniphilus lacrimalis 315-B	248	1143	81.5	93.1	3.3e-157
10	TR	A0A926FF80	Methyltransferase OS=Qingrenia yutianensis OX=2763676 GN=H8706_09650 PE=3 SV=1	Qingrenia yutianensis	249	1139	83.7	93.9	1.4e-156
11	TR	A0A1B7LJ48	Methyltransferase OS=Candidatus Arthromitus sp. SFB-turkey OX=1840217 GN=A6P36_03630 PE=3 SV=1	Candidatus Arthromitus sp. SFB-turkey	248	1129	82.3	92.3	4.5e-155
12	TR	A0A0B2JZ58	Methyltransferase OS=Anaerovibrio lipolyticus OX=82374 GN=NZ47_07175 PE=3 SV=1	Anaerovibrio lipolyticus	249	1128	82.3	92.8	6.7e-155
13	TR	A0A2P8R0E3	Methyltransferase OS=Campylobacter blaseri OX=2042961 GN=CQ405_05190 PE=3 SV=1	Campylobacter blaseri	247	1088	79	90.7	7.7e-149
14	TR	Q7P6P5	Methyltransferase OS=Fusobacterium vincentii ATCC 49256 OX=209882 GN=FNV1586 PE=3 SV=1	Fusobacterium vincentii ATCC 49256	247	1082	79	89.1	6.3e-148
15	TR	A0A942JA01	Methyltransferase OS=Peptococcaceae bacterium OX=2052179 GN=KGZ50_07720 PE=3 SV=1	Peptococcaceae bacterium	254	1082	79.5	89.6	8.1e-148
16	TR	A0A9E7IWZ6	Methyltransferase OS=Fenollaria massiliensis OX=938288 GN=M1R53_06360 PE=3 SV=1	Fenollaria massiliensis	249	1069	77.1	91.8	6.5e-146
17	TR	A0A0B4S1Y6	Methyltransferase OS=Parvimonas micra OX=33033 GN=HXM94_02830 PE=3 SV=1	Parvimonas micra	247	1066	77.6	90.7	1.7e-145
18	TR	A0A6I8MAR9	Methyltransferase OS=Oceanivirga miroungae OX=1130046 GN=OMES3154_01159 PE=3 SV=1	Oceanivirga miroungae	247	1050	76.2	89.9	4.7e-143
19	TR	C2BFN2	Methyltransferase OS=Anaerococcus lactolyticus ATCC 51172 OX=525254 GN=HMPREF0072_1152 PE=3 SV=1	Anaerococcus lactolyticus ATCC 51172	248	1039	77.2	87.8	2.3e-141
20	TR	A0A328PT06	Methyltransferase OS=Mycoplasma wenyonii OX=65123 GN=DNK47_02790 PE=3 SV=1	Mycoplasma wenyonii	251	1032	75.4	87.1	3e-140
21	TR	R5QIN6	Methyltransferase OS=Acetobacter sp. CAG:977 OX=1262685 GN=BN820_00869 PE=3 SV=1	Acetobacter sp. CAG:977	248	1024	74	87.8	4.5e-139
22	TR	A0A8H2QSK5	Methyltransferase OS=Urinicoccus massiliensis OX=1723382 GN=dpnA_2 PE=3 SV=1	Urinicoccus massiliensis	248	1016	75	87.1	7.4e-138
23	TR	F0QS91	Methyltransferase OS=Mycoplasma suis (strain Illinois) OX=768700 GN=MSU_0848 PE=3 SV=1	Mycoplasma suis (strain Illinois)	245	1010	77	88.5	5.5e-137
24	TR	A0A1J1DSC0	Methyltransferase OS=Candidatus Desulfovibrio trichonymphae OX=1725232 GN=RSDT_0013 PE=3 SV=1	Candidatus Desulfovibrio trichonymphae	251	1004	74.7	85.3	5.6e-136
25	TR	A0A0E3ZA96	Methyltransferase OS=Sneathia vaginalis OX=187101 GN=VC03_04580 PE=3 SV=1	Sneathia vaginalis	247	977	71	86.1	6.2e-132
26	TR	F4GK10	Methyltransferase OS=Parasphaerochaeta coccoides (strain ATCC BAA-1237 / DSM 17374 / SPN1) OX=760011 GN=Spico_0554 PE=3 SV=1	Parasphaerochaeta coccoides (strain ATCC BAA-1237 / DSM 17374 / SPN1)	245	972	75.4	83.6	3.3e-131
27	TR	R6AA05	Methyltransferase OS=Dialister sp. CAG:486 OX=1262870 GN=BN678_01434 PE=3 SV=1	Dialister sp. CAG:486	245	968	74	84.1	1.4e-130
28	TR	A0A1G7IXF5	Methyltransferase OS=Desulfovibrio legallii OX=571438 GN=SAMN05192586_102106 PE=3 SV=1	Desulfovibrio legallii	245	921	71.4	81.6	1.9e-123
29	TR	F9EQS0	Methyltransferase (Fragment) OS=Fusobacterium animalis ATCC 51191 OX=997347 GN=HMPREF9094_2275 PE=3 SV=1	Fusobacterium animalis ATCC 51191	214	913	76.7	89.3	1.1e-122
30	TR	G0VP17	Methyltransferase OS=Megasphaera elsdenii DSM 20460 OX=1064535 GN=MELS_0973 PE=3 SV=1	Megasphaera elsdenii DSM 20460	244	909	68.2	82.6	1.3e-121
31	TR	I7K8K7	Methyltransferase OS=Caloramator australicus RC3 OX=857293 GN=CAAU_1771 PE=3 SV=1	Caloramator australicus RC3	322	913	69.3	81.6	4.6e-121
32	TR	R6BDA2	Putative DNA methylase OS=Clostridium sp. CAG:169 OX=1262778 GN=BN513_01021 PE=4 SV=1	Clostridium sp. CAG:169	190	896	86.8	94.7	1.8e-120
33	TR	W4V307	Methyltransferase OS=Acetivibrio straminisolvens JCM 21531 OX=1294263 GN=JCM21531_1246 PE=3 SV=1	Acetivibrio straminisolvens JCM 21531	329	904	66.4	80.7	1.4e-119
34	TR	A3DFL0	Methyltransferase OS=Acetivibrio thermocellus (strain ATCC 27405 / DSM 1237 / JCM 9322 / NBRC 103400 / NCIMB 10682 / NRRL B-4536 / VPI 7372) OX=203119 GN=Cthe_1511 PE=3 SV=1	Acetivibrio thermocellus (strain ATCC 27405 / DSM 1237 / JCM 9322 / NBRC 103400 / NCIMB 10682 / NRRL B-4536 / VPI 7372)	329	903	66.8	79.9	1.9e-119
35	TR	B5Y629	Methyltransferase OS=Coprothermobacter proteolyticus (strain ATCC 35245 / DSM 5265 / OCM 4 / BT) OX=309798 GN=COPRO5265_1445 PE=3 SV=1	Coprothermobacter proteolyticus (strain ATCC 35245 / DSM 5265 / OCM 4 / BT)	327	895	66.8	80.5	3e-118
36	TR	Q3AA09	Methyltransferase OS=Carboxydothermus hydrogenoformans (strain ATCC BAA-161 / DSM 6008 / Z-2901) OX=246194 GN=CHY_2212 PE=3 SV=1	Carboxydothermus hydrogenoformans (strain ATCC BAA-161 / DSM 6008 / Z-2901)	329	891	67.2	81.3	1.3e-117
37	TR	A0A1H8H8S4	Methyltransferase OS=Peptostreptococcus russellii OX=215200 GN=SAMN05216454_10554 PE=3 SV=1	Peptostreptococcus russellii	249	868	64.1	79.8	2.6e-115
38	TR	R1CHS4	Methyltransferase OS=Caldisalinibacter kiritimatiensis OX=1304284 GN=L21TH_0087 PE=3 SV=1	Caldisalinibacter kiritimatiensis	267	868	66.1	79.2	4.9e-115
39	TR	A0A1D2YTX2	Methyltransferase OS=Vulcanibacillus modesticaldus OX=337097 GN=BHF71_10140 PE=3 SV=1	Vulcanibacillus modesticaldus	329	870	66.5	79.6	2e-114
40	TR	B6FW47	Methyltransferase OS=Peptacetobacter hiranonis (strain DSM 13275 / JCM 10541 / KCTC 15199 / TO-931) OX=500633 GN=CLOHIR_00096 PE=3 SV=1	Peptacetobacter hiranonis (strain DSM 13275 / JCM 10541 / KCTC 15199 / TO-931)	243	858	65.1	80.1	7e-114
41	TR	A0A419T3F0	Methyltransferase OS=Thermohalobacter berrensis OX=99594 GN=BET03_11820 PE=3 SV=1	Thermohalobacter berrensis	328	864	63.7	80	1.6e-113
42	TR	A0A373LJG9	Methyltransferase OS=Eubacterium sp. AF36-5BH OX=2293108 GN=DW006_08555 PE=3 SV=1	Eubacterium sp. AF36-5BH	241	847	64	80.6	3.1e-112
43	TR	A0A1M6RAH9	Methyltransferase OS=Anaerobranca californiensis DSM 14826 OX=1120989 GN=SAMN02745227_01990 PE=3 SV=1	Anaerobranca californiensis DSM 14826	251	843	62.8	81.8	1.8e-111
44	TR	A0A1M5SNE9	Methyltransferase OS=Sporanaerobacter acetigenes DSM 13106 OX=1123281 GN=SAMN02745180_00226 PE=3 SV=1	Sporanaerobacter acetigenes DSM 13106	247	806	59.8	78.4	6.5e-106
45	TR	A0A134CK27	DNA methylase N-4/N-6 domain-containing protein OS=Veillonellaceae bacterium DNF00626 OX=1588754 GN=HMPREF3191_00703 PE=4 SV=1	Veillonellaceae bacterium DNF00626	200	784	81.5	92.1	2.9e-103
46	TR	A0A1M6NBG1	Methyltransferase OS=Paramaledivibacter caminithermalis DSM 15212 OX=1121301 GN=SAMN02745912_01650 PE=3 SV=1	Paramaledivibacter caminithermalis DSM 15212	329	794	58.7	76.1	6.8e-103
47	TR	A0A4R3KVU1	Methyltransferase OS=Keratinibaculum paraultunense OX=1278232 GN=EDD65_10831 PE=3 SV=1	Keratinibaculum paraultunense	245	781	57	78.9	3.9e-102
48	TR	A0A1Y3Y3N3	Methyltransferase OS=Blautia sp. An46 OX=1965636 GN=B5G00_10240 PE=3 SV=1	Blautia sp. An46	254	781	57.5	77.9	5.2e-102
49	TR	A0A5B7THU4	Methyltransferase OS=Caloramator sp. E03 OX=2576307 GN=FDN13_05070 PE=3 SV=1	Caloramator sp. E03	238	770	60.8	75.9	1.4e-100
50	TR	A0A6P1TWK2	Methyltransferase OS=Anaerocolumna sedimenticola OX=2696063 GN=Ana3638_24030 PE=3 SV=1	Anaerocolumna sedimenticola	242	766	59.5	74.8	6.6e-100
51	TR	A0A2Z4U871	Methyltransferase OS=Blautia argi OX=1912897 GN=DQQ01_01680 PE=3 SV=1	Blautia argi	242	765	58.2	77	9.4e-100
52	TR	A0A926EXK6	Methyltransferase OS=Paratissierella segnis OX=2763679 GN=H8707_14545 PE=3 SV=1	Paratissierella segnis	234	763	61.1	76.5	1.4e-99
53	TR	A0A562JK97	Methyltransferase OS=Sedimentibacter saalensis OX=130788 GN=LY60_00242 PE=3 SV=1	Sedimentibacter saalensis	263	763	61.4	75.5	3.9e-99
54	TR	F7KV98	Methyltransferase OS=Lachnospiraceae bacterium 5_1_57FAA OX=658085 GN=HMPREF0993_02890 PE=3 SV=1	Lachnospiraceae bacterium 5_1_57FAA	271	758	56.9	76.2	2.9e-98
55	TR	A0A839K5A4	Methyltransferase OS=Variimorphobacter saccharofermentans OX=2755051 GN=H0486_15270 PE=3 SV=1	Variimorphobacter saccharofermentans	240	752	57.9	75	8.3e-98
56	TR	A0A3A8YA85	Methyltransferase OS=bacterium 1xD8-6 OX=2320116 GN=D7V82_17970 PE=3 SV=1	bacterium 1xD8-6	240	750	57.9	75.4	1.7e-97
57	TR	A0A391PDA7	Methyltransferase OS=Mediterraneibacter butyricigenes OX=2316025 GN=KGMB01110_21290 PE=3 SV=1	Mediterraneibacter butyricigenes	249	746	56.1	75.7	9.2e-97
58	TR	A0A0H3J5B2	Methyltransferase OS=Clostridium pasteurianum DSM 525 = ATCC 6013 OX=1262449 GN=CLPA_c30900 PE=3 SV=1	Clostridium pasteurianum DSM 525 = ATCC 6013	238	743	56.7	76.1	1.8e-96
59	TR	A0A017RVL1	Methyltransferase OS=Fervidicella metallireducens AeB OX=1403537 GN=Q428_07105 PE=3 SV=1	Fervidicella metallireducens AeB	238	737	59.7	75.2	1.5e-95
60	TR	A0A0V8QBC1	Methyltransferase OS=Acetivibrio ethanolgignens OX=290052 GN=ASU35_16505 PE=3 SV=1	Acetivibrio ethanolgignens	248	737	56.7	73.3	2.1e-95
61	TR	A0A6V8SIP0	Methyltransferase OS=Clostridium fungisolvens OX=1604897 GN=bsdtw1_02487 PE=3 SV=1	Clostridium fungisolvens	239	733	59.1	75.3	6.2e-95
62	TR	A0A2C9CCP2	DNA methylase N-4/N-6 domain-containing protein OS=Kuenenia stuttgartiensis OX=174633 GN=KSMBR1_0837 PE=4 SV=1	Kuenenia stuttgartiensis	541	758	55.2	71.8	1.1e-94
63	TR	R7B0X1	Methyltransferase OS=Bacteroides pectinophilus CAG:437 OX=1263051 GN=BN656_01315 PE=3 SV=1	Bacteroides pectinophilus CAG:437	238	730	56.2	73.3	1.7e-94
64	TR	A0A923EAV7	Methyltransferase OS=Clostridium tetanomorphum OX=1553 GN=HGG79_18235 PE=3 SV=1	Clostridium tetanomorphum	245	727	56.3	76.9	6.2e-94
65	TR	A0A1I0YXD3	Methyltransferase OS=Clostridium frigidicarnis OX=84698 GN=SAMN04488528_101534 PE=3 SV=1	Clostridium frigidicarnis	238	725	55.8	75.4	9.8e-94
66	TR	A0A343JEE6	Methyltransferase OS=Clostridium isatidis OX=182773 GN=BEN51_10535 PE=3 SV=1	Clostridium isatidis	238	723	56.4	74.6	2e-93
67	TR	A0A2H5XNK3	Release factor glutamine methyltransferase OS=bacterium HR19 OX=2035414 GN=prmC_2 PE=4 SV=1	bacterium HR19	505	746	54.8	72.6	2.6e-93
68	TR	A0A1T4X9Z9	Methyltransferase OS=Clostridium sp. USBA 49 OX=1881060 GN=SAMN05428976_10877 PE=3 SV=1	Clostridium sp. USBA 49	238	721	57.6	76.1	4e-93
69	TR	A0A133VSB9	Type II methyltransferase OS=candidate division MSBL1 archaeon SCGC-AAA833F18 OX=1698257 GN=AKJ35_01030 PE=3 SV=1	candidate division MSBL1 archaeon SCGC-AAA833F18	300	725	55.2	75	7.7e-93
70	TR	A0A1E8EW03	Methyltransferase OS=Clostridium acetireducens DSM 10703 OX=1121290 GN=dpnA PE=3 SV=1	Clostridium acetireducens DSM 10703	238	717	57.2	73.7	1.6e-92
71	TR	A0A143X203	Methyltransferase OS=Clostridiales bacterium CHKCI006 OX=1780379 GN=mboIIM PE=3 SV=1	Clostridiales bacterium CHKCI006	239	717	56.1	74.1	1.7e-92
72	TR	A0A1I0D541	Methyltransferase OS=Thomasclavelia cocleata OX=69824 GN=SAMN04489758_10517 PE=3 SV=1	Thomasclavelia cocleata	238	711	53.8	75.6	1.3e-91
73	TR	A0A0F3GI83	Methyltransferase OS=Candidatus Magnetobacterium bavaricum OX=29290 GN=MBAV_006139 PE=3 SV=1	Candidatus Magnetobacterium bavaricum	482	727	52.8	71.8	9.8e-91
74	TR	A0A563CDU1	Methyltransferase domain-containing protein OS=TM7 phylum sp. oral taxon 353 OX=713055 GN=EUA75_00980 PE=4 SV=1	TM7 phylum sp. oral taxon 353	251	702	56.9	72.2	4.7e-90
75	TR	A0A0F3GWI5	Methyltransferase OS=Candidatus Magnetobacterium bavaricum OX=29290 GN=MBAV_001584 PE=3 SV=1	Candidatus Magnetobacterium bavaricum	482	721	53.8	70.7	7.8e-90
76	TR	A0A7U4QLM5	DNA methylase N-4 OS=Desulfofervidus auxilii OX=1621989 GN=HS1_001824 PE=4 SV=1	Desulfofervidus auxilii	544	725	54.3	67.3	1.1e-89
77	TR	A0A0B3VIX8	DNA methylase N-4 OS=Terrisporobacter othiniensis OX=1577792 GN=QX51_12035 PE=4 SV=1	Terrisporobacter othiniensis	234	696	57	70.5	2.2e-89
78	TR	D9TSR0	Methyltransferase OS=Thermoanaerobacterium thermosaccharolyticum (strain ATCC 7956 / DSM 571 / NCIMB 9385 / NCA 3814 / NCTC 13789 / WDCM 00135 / 2032) OX=580327 GN=Tthe_1892 PE=3 SV=1	Thermoanaerobacterium thermosaccharolyticum (strain ATCC 7956 / DSM 571 / NCIMB 9385 / NCA 3814 / NCTC 13789 / WDCM 00135 / 2032)	266	698	56.9	72.8	3.1e-89
79	TR	A0A151AKF6	Methyltransferase OS=Clostridium colicanis DSM 13634 OX=1121305 GN=dpnA_2 PE=3 SV=1	Clostridium colicanis DSM 13634	239	689	56.1	72	3e-88
80	TR	A0A285BEL0	Methyltransferase OS=Thermoanaerobacterium sp. RBIITD OX=1550240 GN=SAMN05660242_1010 PE=3 SV=1	Thermoanaerobacterium sp. RBIITD	265	690	56.5	72.8	5e-88
81	TR	A0A099S0P1	Methyltransferase OS=Clostridium sp. HMP27 OX=1487921 GN=DP68_13200 PE=3 SV=1	Clostridium sp. HMP27	245	684	56.9	71.1	2.1e-87
82	TR	U6EA75	Type II methyltransferase OS=Methanobacterium sp. MB1 OX=1379702 GN=MBMB1_0500 PE=3 SV=1	Methanobacterium sp. MB1	364	693	55.5	73.3	4.1e-87
83	TR	A0A2H5W759	DNA methylase N-4/N-6 domain-containing protein OS=bacterium HR11 OX=2035406 GN=HRbin11_01224 PE=4 SV=1	bacterium HR11	516	705	55	68.1	5e-87
84	TR	A0A162MES1	Methyltransferase OS=Thermovenabulum gondwanense OX=520767 GN=dpnA PE=3 SV=1	Thermovenabulum gondwanense	259	669	54.2	72.7	6.3e-85
85	TR	S0AQT1	Type II methyltransferase OS=Ferroplasma acidarmanus Fer1 OX=333146 GN=FACI_IFERC00001G0455 PE=3 SV=1	Ferroplasma acidarmanus Fer1	284	669	54.5	74.8	1.4e-84
86	TR	B0KC58	Methyltransferase OS=Thermoanaerobacter pseudethanolicus (strain ATCC 33223 / 39E) OX=340099 GN=Teth39_1775 PE=3 SV=1	Thermoanaerobacter pseudethanolicus (strain ATCC 33223 / 39E)	259	661	54.8	70.3	1e-83
87	TR	A0A239TF12	Methyltransferase OS=Megamonas hypermegale OX=158847 GN=dpnA PE=3 SV=1	Megamonas hypermegale	241	656	52.5	69.3	3.2e-83
88	TR	A0A2W4KTA3	Methyltransferase OS=Gracilibacteria bacterium OX=2044595 GN=DLH72_00710 PE=3 SV=1	Gracilibacteria bacterium	250	656	52.6	71.3	4.4e-83
89	TR	A0A0U9HC49	Methyltransferase OS=Tepidanaerobacter syntrophicus OX=224999 GN=TSYNT_5187 PE=3 SV=1	Tepidanaerobacter syntrophicus	259	654	54.2	69.7	1.2e-82
90	TR	A0A0Q4BFY7	Type II methyltransferase OS=Methanomassiliicoccales archaeon RumEn M1 OX=1713724 GN=AOA80_05305 PE=3 SV=1	Methanomassiliicoccales archaeon RumEn M1	272	651	53.8	66	5.1e-82
91	TR	A0A2H6AK97	Methyltransferase OS=bacterium HR37 OX=2035432 GN=dpnA PE=3 SV=1	bacterium HR37	311	652	53.4	70.4	1.3e-81
92	TR	H8I4L6	Type II methyltransferase OS=Methanocella conradii (strain DSM 24694 / JCM 17849 / CGMCC 1.5162 / HZ254) OX=1041930 GN=Mtc_1443 PE=3 SV=1	Methanocella conradii (strain DSM 24694 / JCM 17849 / CGMCC 1.5162 / HZ254)	267	645	54.4	71	3.5e-81
93	TR	A0A218NMS1	Type II methyltransferase OS=Candidatus Mancarchaeum acidiphilum OX=1920749 GN=Mia14_0435 PE=3 SV=1	Candidatus Mancarchaeum acidiphilum	323	650	51.4	69	3.7e-81
94	TR	A0A8A0RMT6	Methyltransferase OS=Koleobacter methoxysyntrophicus OX=2751313 GN=dpnA PE=3 SV=1	Koleobacter methoxysyntrophicus	259	644	53.1	70.7	3.9e-81
95	TR	D3DKJ2	Methyltransferase OS=Hydrogenobacter thermophilus (strain DSM 6534 / IAM 12695 / TK-6) OX=608538 GN=HTH_1900 PE=3 SV=1	Hydrogenobacter thermophilus (strain DSM 6534 / IAM 12695 / TK-6)	293	646	53.3	70.7	5.7e-81
96	TR	D6GV64	Type II methyltransferase OS=Candidatus Parvarchaeum acidophilus ARMAN-5 OX=662762 GN=BJBARM5_0369 PE=3 SV=1	Candidatus Parvarchaeum acidophilus ARMAN-5	297	640	52.2	70	5.3e-80
97	TR	A0A4Q0XSK2	Methyltransferase OS=Candidatus Marinarcus aquaticus OX=2044504 GN=CRV04_08530 PE=3 SV=1	Candidatus Marinarcus aquaticus	247	625	50.6	68.9	2e-78
98	TR	M1MNP0	Methyltransferase OS=Clostridium saccharoperbutylacetonicum N1-4(HMT) OX=931276 GN=Cspa_c40530 PE=3 SV=1	Clostridium saccharoperbutylacetonicum N1-4(HMT)	238	624	51.7	68.1	2.1e-78
99	TR	A0A1T4QLN1	Methyltransferase OS=Carboxydocella sporoproducens DSM 16521 OX=1121270 GN=SAMN02745885_01718 PE=3 SV=1	Carboxydocella sporoproducens DSM 16521	265	624	50.2	69.3	5e-78
100	TR	A0A2R4ZN65	Type II methyltransferase OS=Desulfurococcaceae archaeon AG1 OX=2027460 GN=ATG_15810 PE=3 SV=1	Desulfurococcaceae archaeon AG1	331	624	50.2	68	4e-77
101	TR	A0A2H5UVC6	Type II methyltransferase OS=archaeon HR01 OX=2035437 GN=HRbin01_00039 PE=3 SV=1	archaeon HR01	317	621	51.8	68	7.3e-77
102	TR	H8I4K9	Type II methyltransferase OS=Methanocella conradii (strain DSM 24694 / JCM 17849 / CGMCC 1.5162 / HZ254) OX=1041930 GN=Mtc_1434 PE=3 SV=1	Methanocella conradii (strain DSM 24694 / JCM 17849 / CGMCC 1.5162 / HZ254)	256	615	53.2	70.2	8.7e-77
103	TR	A0A6V8Q701	Methyltransferase OS=Candidatus Hakubella thermalkaliphila OX=2754717 GN=HKBW3S34_00428 PE=3 SV=1	Candidatus Hakubella thermalkaliphila	318	620	46.9	63.8	1.1e-76
104	TR	S5Z5T9	Type II methyltransferase OS=Thermofilum adornatum OX=1365176 GN=N186_01195 PE=3 SV=1	Thermofilum adornatum	330	617	48.7	67.7	4.4e-76
105	TR	A0A2H5WSL4	Methyltransferase OS=bacterium HR15 OX=2035410 GN=HRbin15_00398 PE=3 SV=1	bacterium HR15	309	614	49.2	68.9	6.5e-76
106	TR	A0A7T1AJ99	Methyltransferase OS=Atribacter laminatus OX=2847778 GN=dpnA PE=3 SV=1	Atribacter laminatus	262	608	51	69.9	1.2e-75
107	TR	A0A1I7GYN5	Methyltransferase OS=Clostridium sp. DSM 8431 OX=1761781 GN=SAMN04487886_10503 PE=3 SV=1	Clostridium sp. DSM 8431	235	596	51.1	67.8	3.3e-74
108	TR	A0A7C8EBA9	Methyltransferase OS=Planctomycetota bacterium OX=2026780 GN=HPP87_01515 PE=3 SV=1	Planctomycetota bacterium	255	597	50	69.1	4.5e-74
109	TR	A0A2H5V784	Type II methyltransferase OS=archaeon HR03 OX=2035439 GN=yhdJ PE=3 SV=1	archaeon HR03	322	597	50.2	67.2	3.6e-73
110	TR	I0A1J8	Type II methyltransferase OS=Fervidicoccus fontis (strain DSM 19380 / JCM 18336 / VKM B-2539 / Kam940) OX=1163730 GN=FFONT_0867 PE=3 SV=1	Fervidicoccus fontis (strain DSM 19380 / JCM 18336 / VKM B-2539 / Kam940)	314	595	48	67.6	5.6e-73
111	TR	E6N3K0	Type II methyltransferase OS=Caldiarchaeum subterraneum OX=311458 GN=CSUB_C0599 PE=3 SV=1	Caldiarchaeum subterraneum	325	591	49.8	66.8	3.2e-72
112	TR	H1PK96	FHA domain-containing protein OS=Eubacterium infirmum F0142 OX=883109 GN=HMPREF0380_00604 PE=4 SV=1	Eubacterium infirmum F0142	189	577	58.1	75.4	5.6e-72
113	TR	A0A2H5WR86	Methyltransferase OS=bacterium HR14 OX=2035409 GN=dpnA_5 PE=3 SV=1	bacterium HR14	260	575	49.8	67.9	1.1e-70
114	TR	A0A1E3X317	Methyltransferase (Fragment) OS=Candidatus Scalindua rubra OX=1872076 GN=SCARUB_04947 PE=3 SV=1	Candidatus Scalindua rubra	242	570	48.5	66.8	3.6e-70
115	TR	A0A1W6LQC3	Methyltransferase OS=Sedimentisphaera salicampi OX=1941349 GN=mboIIM_2 PE=3 SV=1	Sedimentisphaera salicampi	262	566	49.6	65.5	2.7e-69
116	TR	A0A4V2SDN7	DNA methylase OS=Frisingicoccus caecimuris OX=1796636 GN=EV212_10760 PE=4 SV=1	Frisingicoccus caecimuris	188	546	53.4	73.5	2.7e-67
117	TR	A0A0A7LEX5	Type II methyltransferase OS=Candidatus Methanoplasma termitum OX=1577791 GN=mjaIIM PE=3 SV=1	Candidatus Methanoplasma termitum	341	546	46.6	61.3	3e-65
118	TR	B5CT44	DNA methylase N-4/N-6 domain-containing protein OS=[Ruminococcus] lactaris ATCC 29176 OX=471875 GN=RUMLAC_02667 PE=4 SV=1	[Ruminococcus] lactaris ATCC 29176	176	528	55.3	73.7	9.8e-65
119	TR	A0A1I0WYA4	DNA methylase OS=Acetitomaculum ruminis DSM 5522 OX=1120918 GN=SAMN05216249_10570 PE=4 SV=1	Acetitomaculum ruminis DSM 5522	182	523	54.9	73.4	6.8e-64
120	TR	A0A1M5VI14	DNA methylase OS=Clostridium grantii DSM 8605 OX=1121316 GN=SAMN02745207_02304 PE=4 SV=1	Clostridium grantii DSM 8605	172	520	57.8	74	1.4e-63
121	TR	C4Z3T6	DNA methylase N-4/N-6 domain-containing protein OS=Lachnospira eligens (strain ATCC 27750 / DSM 3376 / VPI C15-48 / C15-B4) OX=515620 GN=EUBELI_01771 PE=4 SV=1	Lachnospira eligens (strain ATCC 27750 / DSM 3376 / VPI C15-48 / C15-B4)	182	517	53.8	74.5	5.5e-63
122	TR	E8R9R2	Type II methyltransferase OS=Desulfurococcus mucosus (strain ATCC 35584 / DSM 2162 / JCM 9187 / O7/1) OX=765177 GN=Desmu_0935 PE=3 SV=1	Desulfurococcus mucosus (strain ATCC 35584 / DSM 2162 / JCM 9187 / O7/1)	319	519	41.7	59.4	1.8e-61
123	TR	A0A650CRW8	DNA methylase OS=Stygiolobus azoricus OX=41675 GN=D1868_10680 PE=4 SV=1	Stygiolobus azoricus	318	514	43.4	59.6	1e-60
124	TR	D5U353	Type II methyltransferase OS=Thermosphaera aggregans (strain DSM 11486 / M11TL) OX=633148 GN=Tagg_1290 PE=3 SV=1	Thermosphaera aggregans (strain DSM 11486 / M11TL)	311	509	43.2	60.7	4.7e-60
125	TR	I3TE63	Type II methyltransferase OS=Thermogladius calderae (strain DSM 22663 / VKM B-2946 / 1633) OX=1184251 GN=TCELL_0627 PE=3 SV=1	Thermogladius calderae (strain DSM 22663 / VKM B-2946 / 1633)	340	497	42	56.6	6.7e-58
126	TR	A3DM35	Type II methyltransferase OS=Staphylothermus marinus (strain ATCC 43588 / DSM 3639 / JCM 9404 / F1) OX=399550 GN=Smar_0588 PE=3 SV=1	Staphylothermus marinus (strain ATCC 43588 / DSM 3639 / JCM 9404 / F1)	342	489	42.5	56.8	1.1e-56
127	TR	A0A8D5ZEX7	Type II methyltransferase OS=Sulfolobales archaeon HS-7 OX=2823152 GN=HS7_11760 PE=3 SV=1	Sulfolobales archaeon HS-7	320	458	39.6	56.2	2.7e-52
128	TR	R6N9G5	DNA methylase N-4/N-6 domain-containing protein OS=Eubacterium sp. CAG:202 OX=1262884 GN=BN531_00432 PE=4 SV=1	Eubacterium sp. CAG:202	89	412	86.4	92	2.3e-48
129	TR	A0A137NVP3	S-adenosyl-L-methionine-dependent methyltransferase OS=Conidiobolus coronatus (strain ATCC 28846 / CBS 209.66 / NRRL 28638) OX=796925 GN=CONCODRAFT_123389 PE=4 SV=1	Conidiobolus coronatus (strain ATCC 28846 / CBS 209.66 / NRRL 28638)	596	403	35.4	57.2	6.3e-42
130	TR	R6NZU1	Methyltransferase OS=Eubacterium sp. CAG:202 OX=1262884 GN=BN531_00658 PE=3 SV=1	Eubacterium sp. CAG:202	266	377	33.9	55.5	8.1e-41
131	TR	N2A910	DNA methylase N-4/N-6 domain-containing protein OS=Eubacterium plexicaudatum ASF492 OX=1235802 GN=C823_02713 PE=4 SV=1	Eubacterium plexicaudatum ASF492	138	366	51.2	72.9	9e-41
132	TR	A0A9N9EZD6	10011_t:CDS:1 OS=Diversispora eburnea OX=1213867 GN=DEBURN_LOCUS4634 PE=4 SV=1	Diversispora eburnea	1053	391	34.4	56.4	1.5e-39
133	TR	A0A9N8ZZ76	15734_t:CDS:1 OS=Funneliformis caledonium OX=1117310 GN=FCALED_LOCUS4314 PE=4 SV=1	Funneliformis caledonium	2417	391	35.3	56.8	1.7e-39
134	TR	A0A9N8WAH6	4198_t:CDS:1 OS=Funneliformis mosseae OX=27381 GN=FMOSSE_LOCUS2928 PE=4 SV=1	Funneliformis mosseae	2458	391	35.3	56.8	1.7e-39
135	TR	A0A4Z0D4C4	Methyltransferase OS=Soehngenia longivitae OX=2562294 GN=E4100_09105 PE=3 SV=1	Soehngenia longivitae	262	366	31.4	54.1	3.2e-39
136	TR	S2JIG4	Uncharacterized protein OS=Mucor circinelloides f. circinelloides (strain 1006PhL) OX=1220926 GN=HMPREF1544_03082 PE=4 SV=1	Mucor circinelloides f. circinelloides (strain 1006PhL)	1600	387	34.1	54.3	5.6e-39
137	TR	A0A397SX45	PHD-type domain-containing protein OS=Glomus cerebriforme OX=658196 GN=C1645_823641 PE=4 SV=1	Glomus cerebriforme	2508	384	34.9	55.6	1.5e-38
138	TR	R5E1E8	Methyltransferase OS=Ruminococcus sp. CAG:108 OX=1262950 GN=BN462_00619 PE=3 SV=1	Ruminococcus sp. CAG:108	262	359	31.6	53.9	3.5e-38
139	TR	A0A168HEN6	PHD-type domain-containing protein OS=Mucor lusitanicus CBS 277.49 OX=747725 GN=MUCCIDRAFT_114945 PE=4 SV=1	Mucor lusitanicus CBS 277.49	1547	381	33.7	54	3.6e-38
140	TR	A0A2Z6RMJ6	Uncharacterized protein OS=Rhizophagus clarus OX=94130 GN=RclHR1_04470012 PE=4 SV=1	Rhizophagus clarus	2443	380	34.4	56.4	5.1e-38
141	TR	A0A1Y1X463	PHD-type domain-containing protein OS=Anaeromyces robustus OX=1754192 GN=BCR32DRAFT_293830 PE=4 SV=1	Anaeromyces robustus	3664	380	36.8	56.4	5.2e-38
142	TR	A0A8H3WZB7	DNA methylase n-4 OS=Gigaspora margarita OX=4874 GN=F8M41_013895 PE=4 SV=1	Gigaspora margarita	2121	379	34.4	56.4	6.8e-38
143	TR	A0A8H3WW72	DNA methylase n-4 OS=Gigaspora margarita OX=4874 GN=F8M41_013895 PE=4 SV=1	Gigaspora margarita	2261	379	34.4	56.4	6.9e-38
144	TR	A0A9N9I386	6471_t:CDS:1 (Fragment) OS=Cetraspora pellucida OX=1433469 GN=CPELLU_LOCUS12720 PE=4 SV=1	Cetraspora pellucida	1870	378	34.4	56.4	9.2e-38
145	TR	A0A0L0HDP8	PHD-type domain-containing protein OS=Spizellomyces punctatus (strain DAOM BR117) OX=645134 GN=SPPG_04959 PE=4 SV=1	Spizellomyces punctatus (strain DAOM BR117)	1590	377	35.3	53.9	1.2e-37
146	TR	A0A0F2IY65	Methyltransferase OS=Candidatus Magnetoovum chiemensis OX=1609970 GN=MCHI_003053 PE=3 SV=1	Candidatus Magnetoovum chiemensis	260	355	33.5	54	1.3e-37
147	TR	A0A9N9BXF1	2946_t:CDS:1 OS=Paraglomus brasilianum OX=144538 GN=PBRASI_LOCUS6734 PE=4 SV=1	Paraglomus brasilianum	1650	376	34.9	55.9	1.7e-37
148	TR	A0A397UH17	PHD-type domain-containing protein OS=Gigaspora rosea OX=44941 GN=C2G38_2044197 PE=4 SV=1	Gigaspora rosea	2151	376	34	56.4	1.7e-37
149	TR	A0A8H7R5D8	PHD-type domain-containing protein OS=Mucor saturninus OX=64648 GN=INT47_011702 PE=4 SV=1	Mucor saturninus	2245	376	33.2	54.1	1.7e-37
150	TR	A0A9N9FMJ4	3344_t:CDS:1 OS=Paraglomus occultum OX=144539 GN=POCULU_LOCUS4655 PE=4 SV=1	Paraglomus occultum	1691	375	34.9	55.6	2.3e-37
151	TR	A0A1R0GYH3	DNA methylase N-4/N-6 domain-containing protein OS=Smittium mucronatum OX=133383 GN=AYI68_g3935 PE=4 SV=1	Smittium mucronatum	932	374	33.1	49.8	2.8e-37
152	TR	A0A0C9MWJ7	DNA methylase N-4 OS=Mucor ambiguus OX=91626 GN=MAM1_0127c06017 PE=4 SV=1	Mucor ambiguus	1640	373	33	54.8	4.2e-37
153	TR	T0NBM9	Type II methyltransferase OS=Thermoplasmatales archaeon A-plasma OX=667135 GN=AMDU1_APLC00004G0008 PE=3 SV=1	Thermoplasmatales archaeon A-plasma	346	357	30.8	55.1	5.1e-37
154	TR	A0A372QDM1	DNA (cytosine-5-)-methyltransferase OS=Rhizophagus sp. MUCL 43196 OX=1803374 GN=C1646_722416 PE=4 SV=1	Rhizophagus sp. MUCL 43196	1695	372	34.4	56.4	5.7e-37
155	TR	A0A4P9Y452	PHD-type domain-containing protein OS=Piptocephalis cylindrospora OX=1907219 GN=BJ684DRAFT_16167 PE=4 SV=1	Piptocephalis cylindrospora	1484	371	35.3	56.1	7.7e-37
156	TR	A0A2I1G996	DNA (cytosine-5-)-methyltransferase OS=Rhizophagus irregularis OX=588596 GN=RhiirA4_398437 PE=4 SV=1	Rhizophagus irregularis	1697	371	34.4	56.4	7.8e-37
157	TR	A0A1Y1VN88	PHD-type domain-containing protein OS=Piromyces finnis OX=1754191 GN=BCR36DRAFT_408217 PE=4 SV=1	Piromyces finnis	3012	371	35.2	54.5	8.2e-37
158	TR	A0A261Y7D2	PHD-type domain-containing protein OS=Bifiguratus adelaidae OX=1938954 GN=BZG36_00497 PE=3 SV=1	Bifiguratus adelaidae	3054	371	33.1	54.2	8.2e-37
159	TR	A0A4R3MSA0	Methyltransferase OS=Natranaerovirga pectinivora OX=682400 GN=EDC18_102325 PE=3 SV=1	Natranaerovirga pectinivora	344	355	32.2	55.3	9.6e-37
160	TR	A0A8H7BR42	PHD-type domain-containing protein OS=Apophysomyces ossiformis OX=679940 GN=EC973_006528 PE=4 SV=1	Apophysomyces ossiformis	2145	370	33.7	52.7	1.1e-36
161	TR	A0A2G5BE22	PHD-type domain-containing protein OS=Coemansia reversa (strain ATCC 12441 / NRRL 1564) OX=763665 GN=COEREDRAFT_86268 PE=4 SV=1	Coemansia reversa (strain ATCC 12441 / NRRL 1564)	2199	370	34.7	53.6	1.1e-36
162	TR	A0A9N8VUM9	4209_t:CDS:1 (Fragment) OS=Ambispora leptoticha OX=144679 GN=ALEPTO_LOCUS1518 PE=4 SV=1	Ambispora leptoticha	2695	370	33.2	55.6	1.1e-36
163	TR	I0AN14	Methyltransferase OS=Ignavibacterium album (strain DSM 19864 / JCM 16511 / NBRC 101810 / Mat9-16) OX=945713 GN=IALB_2668 PE=3 SV=1	Ignavibacterium album (strain DSM 19864 / JCM 16511 / NBRC 101810 / Mat9-16)	348	354	32.9	52.2	1.5e-36
164	TR	A0A0B7MPY3	SPX domain-containing protein OS=Parasitella parasitica OX=35722 GN=PARPA_01280.1 scaffold 1359 PE=4 SV=1	Parasitella parasitica	2216	369	33.3	55	1.5e-36
165	TR	A0A1Y2AE14	PHD-type domain-containing protein OS=Neocallimastix californiae OX=1754190 GN=LY90DRAFT_676586 PE=4 SV=1	Neocallimastix californiae	2849	369	36.1	54.1	1.5e-36
166	TR	A0A2P4PTI5	DNA (cytosine-5-)-methyltransferase OS=Rhizophagus irregularis (strain DAOM 181602 / DAOM 197198 / MUCL 43194) OX=747089 GN=GLOIN_2v1634642 PE=4 SV=1	Rhizophagus irregularis (strain DAOM 181602 / DAOM 197198 / MUCL 43194)	1697	368	34	56.4	2e-36
167	TR	A0A015I2T8	DNA (cytosine-5-)-methyltransferase OS=Rhizophagus irregularis (strain DAOM 197198w) OX=1432141 GN=RirG_262840 PE=4 SV=1	Rhizophagus irregularis (strain DAOM 197198w)	2470	368	34	56.4	2e-36
168	TR	A0A9N8VWI1	15622_t:CDS:1 OS=Acaulospora morrowiae OX=94023 GN=AMORRO_LOCUS1761 PE=4 SV=1	Acaulospora morrowiae	1361	367	33.1	53.8	2.6e-36
169	TR	A0A367KAA4	PHD-type domain-containing protein OS=Rhizopus azygosporus OX=86630 GN=CU097_005204 PE=4 SV=1	Rhizopus azygosporus	1920	367	32.6	53.6	2.7e-36
170	TR	A0A4R1N726	Methyltransferase OS=Natranaerovirga hydrolytica OX=680378 GN=EDC19_0875 PE=3 SV=1	Natranaerovirga hydrolytica	351	352	32.7	53.9	3.1e-36
171	TR	A0A9P7CPD9	Agenet-like domain-containing protein OS=Rhizopus delemar OX=936053 GN=G6F50_006652 PE=4 SV=1	Rhizopus delemar	1906	366	31.8	53.6	3.7e-36
172	TR	I1BPE0	PHD-type domain-containing protein OS=Rhizopus delemar (strain RA 99-880 / ATCC MYA-4621 / FGSC 9543 / NRRL 43880) OX=246409 GN=RO3G_02774 PE=4 SV=1	Rhizopus delemar (strain RA 99-880 / ATCC MYA-4621 / FGSC 9543 / NRRL 43880)	1914	366	31.8	53.6	3.7e-36
173	TR	A0A942MV97	Methyltransferase OS=Ignavibacterium sp. OX=2651167 GN=KGZ85_00425 PE=3 SV=1	Ignavibacterium sp.	348	351	34.5	54.3	4e-36
174	TR	A0A4P9ZP18	PHD-type domain-containing protein OS=Dimargaris cristalligena OX=215637 GN=BJ085DRAFT_40155 PE=4 SV=1	Dimargaris cristalligena	1713	365	34.3	55	4.9e-36
175	TR	A0A1X0S032	PHD-type domain-containing protein OS=Rhizopus microsporus OX=58291 GN=BCV71DRAFT_227415 PE=4 SV=1	Rhizopus microsporus	1922	365	32.2	53.6	5e-36
176	TR	A0A1X2GB01	PHD-type domain-containing protein OS=Hesseltinella vesiculosa OX=101127 GN=DM01DRAFT_1409486 PE=4 SV=1	Hesseltinella vesiculosa	2046	365	35.4	53.8	5e-36
177	TR	T0LBI3	Type II methyltransferase OS=Thermoplasmatales archaeon I-plasma OX=667138 GN=AMDU3_IPLC00003G0029 PE=3 SV=1	Thermoplasmatales archaeon I-plasma	272	345	31.8	52.7	5.5e-36
178	TR	A0A1C7MY86	PHD-type domain-containing protein OS=Choanephora cucurbitarum OX=101091 GN=A0J61_10106 PE=4 SV=1	Choanephora cucurbitarum	1382	364	32.2	54.3	6.5e-36
179	TR	A0A1X2I3J3	PHD-type domain-containing protein OS=Absidia repens OX=90262 GN=BCR42DRAFT_425040 PE=4 SV=1	Absidia repens	2439	364	35	54.6	7e-36
180	TR	A0A218ZMC0	Type II methyltransferase OS=Cuniculiplasma sp. C_DKE OX=1961135 GN=B2I18_04360 PE=3 SV=1	Cuniculiplasma sp. C_DKE	343	349	35.4	53.5	7.1e-36
181	TR	A0A1Y2AG11	PHD-type domain-containing protein OS=Neocallimastix californiae OX=1754190 GN=LY90DRAFT_516053 PE=4 SV=1	Neocallimastix californiae	2707	363	33.9	54.5	9.5e-36
182	TR	T0LMN0	Type II methyltransferase OS=Thermoplasmatales archaeon I-plasma OX=667138 GN=AMDU3_IPLC00002G0200 PE=3 SV=1	Thermoplasmatales archaeon I-plasma	365	349	30.4	54.9	1.1e-35
183	TR	A0A8H7SUR9	PHD-type domain-containing protein OS=Thamnidium elegans OX=101142 GN=INT48_002396 PE=4 SV=1	Thamnidium elegans	3014	361	32.2	53.5	1.8e-35
184	TR	T0LLA7	Type II methyltransferase OS=Thermoplasmatales archaeon E-plasma OX=667137 GN=AMDU2_EPLC00012G0031 PE=3 SV=1	Thermoplasmatales archaeon E-plasma	342	343	31.5	51.2	5.3e-35
185	TR	D3TBB5	Type II methyltransferase OS=Aciduliprofundum boonei (strain DSM 19572 / T469) OX=439481 GN=Aboo_0038 PE=3 SV=1	Aciduliprofundum boonei (strain DSM 19572 / T469)	257	336	32.5	55.6	8.1e-35
186	TR	A0A9P3HJK9	PHD-type domain-containing protein OS=Entomortierella parvispora OX=205924 GN=EMPS_09836 PE=4 SV=1	Entomortierella parvispora	1950	355	34.4	51.9	1.1e-34
187	TR	A0A0D0REV4	Sensor protein fixL OS=Lachnospiraceae bacterium TWA4 OX=1392836 GN=P261_01564 PE=4 SV=1	Lachnospiraceae bacterium TWA4	123	324	54.2	75.7	1.2e-34
188	TR	A0A4P9XV43	PHD-type domain-containing protein OS=Thamnocephalis sphaerospora OX=78915 GN=THASP1DRAFT_22134 PE=4 SV=1	Thamnocephalis sphaerospora	1227	354	33.6	52.7	1.4e-34
189	TR	A0A068SHJ1	Dna methylase OS=Lichtheimia corymbifera JMRC:FSU:9682 OX=1263082 GN=LCOR_11540.1 PE=4 SV=1	Lichtheimia corymbifera JMRC:FSU:9682	2275	354	31.8	53.9	1.5e-34
190	TR	A0A2Z4UC33	DNA methylase N-4/N-6 domain-containing protein OS=Blautia argi OX=1912897 GN=DQQ01_11000 PE=4 SV=1	Blautia argi	115	322	53.7	71.3	1.9e-34
191	TR	A0A8H7Q0L3	PHD-type domain-containing protein OS=Umbelopsis vinacea OX=44442 GN=INT44_005835 PE=4 SV=1	Umbelopsis vinacea	1928	353	33.3	54.6	2e-34
192	TR	F2LTX9	Methyltransferase OS=Hippea maritima (strain ATCC 700847 / DSM 10411 / MH2) OX=760142 GN=Hipma_0406 PE=3 SV=1	Hippea maritima (strain ATCC 700847 / DSM 10411 / MH2)	380	341	32.4	53.1	2.2e-34
193	TR	A0A1X2H3M7	PHD-type domain-containing protein OS=Syncephalastrum racemosum OX=13706 GN=BCR43DRAFT_496172 PE=4 SV=1	Syncephalastrum racemosum	2004	352	32.4	54.1	2.7e-34
194	TR	A0A1R1PQL3	Histone-lysine N-methyltransferase trithorax OS=Zancudomyces culisetae OX=1213189 GN=AX774_g3222 PE=4 SV=1	Zancudomyces culisetae	2321	352	31.3	48.4	2.8e-34
195	TR	A0A1R1PSU4	Histone-lysine N-methyltransferase trithorax OS=Zancudomyces culisetae OX=1213189 GN=AX774_g2482 PE=4 SV=1	Zancudomyces culisetae	2321	352	31.3	48.4	2.8e-34
196	TR	A7NKK8	Methyltransferase OS=Roseiflexus castenholzii (strain DSM 13941 / HLO8) OX=383372 GN=Rcas_1939 PE=3 SV=1	Roseiflexus castenholzii (strain DSM 13941 / HLO8)	375	340	31	52.2	2.8e-34
197	TR	A0A9P6QVN0	PHD-type domain-containing protein OS=Linnemannia gamsii OX=64522 GN=BGZ97_005219 PE=4 SV=1	Linnemannia gamsii	1316	350	33.6	52.3	4.8e-34
198	TR	Q9HLB1	Type II methyltransferase OS=Thermoplasma acidophilum (strain ATCC 25905 / DSM 1728 / JCM 9062 / NBRC 15155 / AMRC-C165) OX=273075 GN=Ta0318 PE=3 SV=1	Thermoplasma acidophilum (strain ATCC 25905 / DSM 1728 / JCM 9062 / NBRC 15155 / AMRC-C165)	323	335	33.3	55	5.3e-34
199	TR	B0VF28	Methyltransferase OS=Cloacimonas acidaminovorans (strain Evry) OX=459349 GN=CLOAM0170 PE=3 SV=1	Cloacimonas acidaminovorans (strain Evry)	382	338	31.4	53.6	6.2e-34
200	TR	E1IEE2	Methyltransferase OS=Oscillochloris trichoides DG-6 OX=765420 GN=OSCT_1693 PE=3 SV=1	Oscillochloris trichoides DG-6	365	337	31	53.5	6.3e-34
201	TR	A0A9P5W7M4	PHD-type domain-containing protein OS=Mortierella sp. NVP85 OX=1896193 GN=BGX34_005534 PE=4 SV=1	Mortierella sp. NVP85	1943	349	33.2	52.3	6.9e-34
202	TR	A0A9N8WL01	2903_t:CDS:1 OS=Ambispora gerdemannii OX=144530 GN=AGERDE_LOCUS3614 PE=4 SV=1	Ambispora gerdemannii	2295	349	32.8	55.6	7e-34
203	TR	B1I6Q8	Methyltransferase OS=Desulforudis audaxviator (strain MP104C) OX=477974 GN=Daud_2184 PE=3 SV=1	Desulforudis audaxviator (strain MP104C)	371	337	29.8	53.3	7.1e-34
204	TR	J9QYY6	Methyltransferase OS=Riemerella anatipestifer RA-CH-1 OX=1228997 GN=B739_1182 PE=3 SV=1	Riemerella anatipestifer RA-CH-1	265	330	32.7	53.8	7.7e-34
205	TR	A0A9P6PQU2	GATA-type domain-containing protein OS=Mortierella polycephala OX=41804 GN=BG011_007190 PE=4 SV=1	Mortierella polycephala	1247	348	34	52.3	8.8e-34
206	TR	A0A9P5RRP8	PHD-type domain-containing protein (Fragment) OS=Linnemannia schmuckeri OX=64567 GN=BG015_002663 PE=4 SV=1	Linnemannia schmuckeri	2154	347	33.2	52.3	1.3e-33
207	TR	A0A9P6P973	PHD-type domain-containing protein OS=Apophysomyces sp. BC1034 OX=2184029 GN=DFQ28_003894 PE=4 SV=1	Apophysomyces sp. BC1034	2156	346	32.3	51.8	1.7e-33
208	TR	A0A197JIY4	PHD-type domain-containing protein OS=Linnemannia elongata AG-77 OX=1314771 GN=K457DRAFT_24206 PE=4 SV=1	Linnemannia elongata AG-77	2371	345	33.2	52.3	2.4e-33
209	TR	A0A9P6EYD4	PHD-type domain-containing protein OS=Mortierella hygrophila OX=979708 GN=EC957_007118 PE=4 SV=1	Mortierella hygrophila	2417	345	33.2	52.3	2.4e-33
210	TR	A0A8H7VH19	PHD-type domain-containing protein OS=Circinella minor OX=1195481 GN=INT45_002812 PE=4 SV=1	Circinella minor	2470	345	31	53.1	2.4e-33
211	TR	A0A7V7ZLX3	Methyltransferase OS=Chloroflexia bacterium SDU3-3 OX=2651839 GN=F8S13_10230 PE=3 SV=1	Chloroflexia bacterium SDU3-3	370	333	31.5	51.5	2.7e-33
212	TR	A0A0P6XED0	Methyltransferase OS=Herpetosiphon geysericola OX=70996 GN=SE18_22550 PE=3 SV=1	Herpetosiphon geysericola	353	332	29.4	51	2.7e-33
213	TR	A0A2A6REE9	Methyltransferase OS=Candidatus Viridilinea mediisalina OX=2024553 GN=CJ255_19850 PE=3 SV=1	Candidatus Viridilinea mediisalina	357	331	29.4	51.8	4.1e-33
214	TR	A0A9P5R5X8	PHD-type domain-containing protein OS=Mortierella sp. 14UC OX=1896178 GN=BGW39_010555 PE=4 SV=1	Mortierella sp. 14UC	2393	343	33.2	52.7	4.4e-33
215	TR	R7LWM0	Methyltransferase OS=Fusobacterium sp. CAG:815 OX=1262901 GN=BN791_01444 PE=3 SV=1	Fusobacterium sp. CAG:815	293	326	32.2	52.2	5.8e-33
216	TR	A0A923ZXB8	Methyltransferase OS=Bacteroidia bacterium OX=2044936 GN=H7331_02385 PE=3 SV=1	Bacteroidia bacterium	265	324	30.9	52.9	6e-33
217	TR	R5DLB6	Methyltransferase OS=Clostridium sp. CAG:715 OX=1262834 GN=BN763_00518 PE=3 SV=1	Clostridium sp. CAG:715	290	325	31.6	52.9	7.6e-33
218	TR	A0A9P5WVW1	GATA-type domain-containing protein OS=Mortierella sp. AD011 OX=1896180 GN=BGX21_008454 PE=4 SV=1	Mortierella sp. AD011	2331	341	33.2	52.3	8.2e-33
219	TR	A0A9P5SQ68	PHD-type domain-containing protein OS=Podila minutissima OX=64525 GN=BG006_003151 PE=4 SV=1	Podila minutissima	2128	340	32.8	51.5	1.1e-32
220	TR	A0A9P5URL9	GATA-type domain-containing protein OS=Mortierella sp. AM989 OX=1896186 GN=BGX27_009607 PE=4 SV=1	Mortierella sp. AM989	2214	340	33.2	52.3	1.1e-32
221	TR	A0A2H3KTH3	Methyltransferase OS=Candidatus Chloroploca asiatica OX=1506545 GN=A9Q02_08080 PE=3 SV=1	Candidatus Chloroploca asiatica	358	328	29.1	50.8	1.1e-32
222	TR	A0A7Y2SJU3	Methyltransferase OS=Chloroflexales bacterium ZM16-3 OX=2496870 GN=EKD04_004240 PE=3 SV=1	Chloroflexales bacterium ZM16-3	380	329	29.3	50.4	1.2e-32
223	TR	A0A9P6SJ95	PHD-type domain-containing protein OS=Mortierella sp. AD032 OX=1896183 GN=BGX24_007253 PE=4 SV=1	Mortierella sp. AD032	2223	339	32.8	52.3	1.5e-32
224	TR	A0A9P6SZ78	PHD-type domain-containing protein OS=Entomortierella chlamydospora OX=101097 GN=BGZ80_011319 PE=4 SV=1	Entomortierella chlamydospora	2382	337	32.8	52.3	2.8e-32
225	TR	A0A1Y2GA55	PHD-type domain-containing protein OS=Lobosporangium transversale OX=64571 GN=BCR41DRAFT_361883 PE=4 SV=1	Lobosporangium transversale	1296	336	32.4	51.9	3.5e-32
226	TR	A0A8H7UGG6	PHD-type domain-containing protein OS=Mortierella isabellina OX=91625 GN=INT43_007077 PE=4 SV=1	Mortierella isabellina	1904	334	31.2	54.2	6.9e-32
227	TR	A0A1T4PXH8	Methyltransferase OS=Treponema berlinense OX=225004 GN=SAMN02745152_01757 PE=3 SV=1	Treponema berlinense	263	316	30.5	54.1	8.6e-32
228	TR	A0A926CI69	Methyltransferase OS=Roseiflexaceae bacterium OX=2762507 GN=H7Z42_21850 PE=3 SV=1	Roseiflexaceae bacterium	361	321	30.9	53.7	1.3e-31
229	TR	A9WHV0	Methyltransferase OS=Chloroflexus aurantiacus (strain ATCC 29366 / DSM 635 / J-10-fl) OX=324602 GN=Caur_0986 PE=3 SV=1	Chloroflexus aurantiacus (strain ATCC 29366 / DSM 635 / J-10-fl)	368	320	29.7	51.9	2e-31
230	TR	A0A507DZC3	protein-serine/threonine phosphatase OS=Powellomyces hirtus OX=109895 GN=PhCBS80983_g04750 PE=4 SV=1	Powellomyces hirtus	1957	329	33.1	50.4	3.2e-31
231	TR	A0A9P6Q0N5	GATA-type domain-containing protein OS=Actinomortierella ambigua OX=1343610 GN=DFQ27_005742 PE=4 SV=1	Actinomortierella ambigua	2495	328	36.2	53.1	4.5e-31
232	TR	A0A2H6A887	Methyltransferase OS=bacterium HR34 OX=2035429 GN=HRbin34_00476 PE=3 SV=1	bacterium HR34	275	307	30.4	50.5	2.4e-30
233	TR	A0A367KJB0	DNA methylase N-4/N-6 domain-containing protein OS=Rhizopus stolonifer OX=4846 GN=CU098_004747 PE=4 SV=1	Rhizopus stolonifer	1461	321	31	51.3	3.6e-30
234	TR	A0A4R2NCU0	Methyltransferase OS=Nicoletella semolina OX=271160 GN=EV693_101154 PE=3 SV=1	Nicoletella semolina	259	304	29.2	51	4.6e-30
235	TR	A0A218ZT65	Type II methyltransferase OS=Thermoplasmatales archaeon B_DKE OX=1961136 GN=B2I17_04770 PE=3 SV=1	Thermoplasmatales archaeon B_DKE	352	306	29	52.2	1.6e-29
236	TR	A0A074LQL7	Methyltransferase OS=Tumebacillus flagellatus OX=1157490 GN=EL26_04875 PE=3 SV=1	Tumebacillus flagellatus	249	299	34.1	52.6	2e-29
237	TR	A0A223D0V5	Methyltransferase OS=Tumebacillus algifaecis OX=1214604 GN=CIG75_09080 PE=3 SV=1	Tumebacillus algifaecis	223	297	33.2	52.6	2.1e-29
238	TR	A7NPZ6	Methyltransferase OS=Roseiflexus castenholzii (strain DSM 13941 / HLO8) OX=383372 GN=Rcas_3593 PE=3 SV=1	Roseiflexus castenholzii (strain DSM 13941 / HLO8)	372	306	31.2	49.4	2.3e-29
239	TR	A0A1W6LLM4	Methyltransferase OS=Sedimentisphaera salicampi OX=1941349 GN=dpnA PE=3 SV=1	Sedimentisphaera salicampi	268	298	27.8	50.2	4.4e-29
240	TR	A0A972JS14	Methyltransferase OS=Chloroflexi bacterium AL-W OX=2686371 GN=GFH27_549281n101 PE=3 SV=1	Chloroflexi bacterium AL-W	376	304	30.5	49	4.7e-29
241	TR	A0A2T9ZGR8	PHD-type domain-containing protein OS=Smittium megazygosporum OX=133381 GN=BB560_001745 PE=4 SV=1	Smittium megazygosporum	2090	312	31.7	48.5	5.9e-29
242	TR	A0A2H5WP63	Methyltransferase OS=bacterium HR14 OX=2035409 GN=hindIIIM_1 PE=3 SV=1	bacterium HR14	271	297	28.6	52.7	6.5e-29
243	TR	S0J252	DNA methylase N-4/N-6 domain-containing protein OS=Eubacterium sp. 14-2 OX=1235790 GN=C805_00981 PE=4 SV=1	Eubacterium sp. 14-2	96	282	54.6	76.3	1e-28
244	TR	R5E3A9	DNA methylase N-4/N-6 domain-containing protein OS=Eubacterium sp. CAG:86 OX=1262895 GN=BN798_01757 PE=4 SV=1	Eubacterium sp. CAG:86	96	281	56.7	73.2	1.5e-28
245	TR	A0A9N8WBB8	2332_t:CDS:1 OS=Dentiscutata erythropus OX=1348616 GN=DERYTH_LOCUS1880 PE=4 SV=1	Dentiscutata erythropus	2207	307	31.1	50.2	2.8e-28
246	TR	A0A0P9H3V5	Methyltransferase (Fragment) OS=Kouleothrix aurantiaca OX=186479 GN=SE17_36855 PE=3 SV=1	Kouleothrix aurantiaca	297	294	31	49	3.1e-28
247	TR	A0A2H5Y713	Modification methylase HindIII OS=Candidatus Thermoflexus japonica OX=2035417 GN=hindIIIM PE=4 SV=1	Candidatus Thermoflexus japonica	272	292	29	51.7	3.6e-28
248	TR	A0A942MVZ3	Methyltransferase domain-containing protein OS=Ignavibacteriales bacterium OX=2049428 GN=KGZ58_04770 PE=4 SV=1	Ignavibacteriales bacterium	292	293	31.9	51.7	4e-28
249	TR	A0A2L2X4R1	Methyltransferase (Fragment) OS=Candidatus Gastranaerophilus sp. (ex Termes propinquus) OX=2029980 GN=tpqmel_0367 PE=3 SV=1	Candidatus Gastranaerophilus sp. (ex Termes propinquus)	263	289	28	50.4	8.2e-28
250	TR	A0A1Y1XUQ4	S-adenosyl-L-methionine-dependent methyltransferase OS=Basidiobolus meristosporus CBS 931.73 OX=1314790 GN=K493DRAFT_340603 PE=4 SV=1	Basidiobolus meristosporus CBS 931.73	583	301	33.8	51.4	9.7e-28
