# Supplementary material for: Genomic and taxonomic evaluation of 38 Treponema prophage sequences
Source: BMC Genomics. 2024 Jun 1;25:549. doi: 10.1186/s12864-024-10461-5 (PMC11144348; doi:10.1186/s12864-024-10461-5)
Supplement: Supplementary file 8 — Additional file 8. T320AP1 Padloc and UniProt. The file shows the Padloc result for prophage T320AP1 and the UniProt results for similarity. [file 12864_2024_10461_MOESM8_ESM.xlsx]

## Sheet: Sheet1
T320AP1 Padloc and UniProt -
The file shows the Padloc result for prophage T320AP1 and the UniProt results for similarity.

## Sheet: Padloc results for T320AP1
#Results for user-submitted data run on the PADLOC webserver with: PADLOC_v1.2.0_with_PADLOCDB_v1.5.0
T320AP1	padloc	RM_type_II	44211	45305	3e-149	-	.	Name=REase_II;HMM.accession=PDLC03418;HMM.name=REase_II_00020;Target.coverage=0.995;HMM.coverage=0.997;Alt=PDLC03418, REase_II_00020, 3e-149, 0.995, 0.997 | PDLC03566, REase_II_00168, 2e-04, 0.162, 0.268
T320AP1	padloc	RM_type_II	45511	46581	1.2e-119	-	.	Name=MTase_II;HMM.accession=PDLC03297;HMM.name=MTase_II_00083;Target.coverage=0.952;HMM.coverage=0.973;Alt=PDLC03297, MTase_II_00083, 1.2e-119, 0.952, 0.973

## Sheet: UniProt results for MTase
Hit	DB	Accession	Description	Organism	Length	Score(Bits)	Identities(%)	Positives(%)	E()
1	TR	A0A0B7GPN7	Modification methylase EcoRI OS=Treponema phagedenis OX=162 GN=ecoRIM PE=4 SV=1	Treponema phagedenis	356	1905	100	100	0
2	TR	A0A376BTC5	Modification methylase EcoRI OS=Alysiella crassa OX=153491 GN=NCTC10283_01754 PE=4 SV=1	Alysiella crassa	337	1147	67.8	79.1	1.4e-154
3	TR	A0A133PVN1	Modification methylase EcoRI family protein OS=Prevotella corporis OX=28128 GN=HMPREF3226_02472 PE=4 SV=1	Prevotella corporis	323	1044	60.4	73.7	3.7e-139
4	TR	A0A377R359	Modification methylase EcoRI OS=Kingella potus OX=265175 GN=NCTC13336_01522 PE=4 SV=1	Kingella potus	333	1021	61.2	71.6	1.6e-135
5	TR	A0A254RB80	Modification methylase OS=Fibrobacter sp. UWR2 OX=1964352 GN=B7994_12725 PE=4 SV=1	Fibrobacter sp. UWR2	320	1002	56.8	70.3	8e-133
6	TR	R5UPK9	Site-specific DNA-methyltransferase (Adenine-specific) OS=Bacteroides sp. CAG:702 OX=1262747 GN=BN759_02762 PE=4 SV=1	Bacteroides sp. CAG:702	340	993	57.6	72.3	3.7e-131
7	TR	A0A892ZJD3	Adenine-specific methyltransferase EcoRI family protein OS=Paralysiella testudinis OX=2809020 GN=JQU52_13330 PE=4 SV=1	Paralysiella testudinis	335	981	61.3	74.4	2.1e-129
8	TR	A0A4Q0AK50	Modification methylase OS=Candidatus Chaera renei OX=2506947 GN=EOT04_00220 PE=4 SV=1	Candidatus Chaera renei	351	970	58.2	69.8	1.7e-127
9	TR	A0A1P8JCC9	Modification methylase OS=Prevotella intermedia ATCC 25611 = DSM 20706 OX=1122984 GN=BWX39_01345 PE=4 SV=1	Prevotella intermedia ATCC 25611 = DSM 20706	323	966	63.1	76.1	2.6e-127
10	TR	A7HZJ0	Modification methylase EcoRI (Adenine-specificmethyltransferase EcoRI) (M.EcoRI) OS=Campylobacter hominis (strain ATCC BAA-381 / LMG 19568 / NCTC 13146 / CH001A) OX=360107 GN=CHAB381_0065 PE=4 SV=1	Campylobacter hominis (strain ATCC BAA-381 / LMG 19568 / NCTC 13146 / CH001A)	364	967	62.2	75.5	7.4e-127
11	TR	G2Z6K6	Site-specific DNA-methyltransferase (Adenine-specific) OS=Flavobacterium branchiophilum (strain FL-15) OX=1034807 GN=FBFL15_0248 PE=4 SV=1	Flavobacterium branchiophilum (strain FL-15)	356	965	61.8	74.4	1.1e-126
12	TR	A0A3R6EAN0	Modification methylase OS=Prevotella sp. AM34-19LB OX=2292364 GN=DW830_03900 PE=4 SV=1	Prevotella sp. AM34-19LB	327	953	62.7	75.7	2.8e-125
13	TR	A0A1G7HFS6	Adenine-specific methyltransferase EcoRI OS=Ulvibacter litoralis OX=227084 GN=SAMN05421855_10463 PE=4 SV=1	Ulvibacter litoralis	352	952	60.5	73.9	9.2e-125
14	TR	A0A1T4QZN9	Adenine-specific methyltransferase EcoRI OS=Treponema berlinense OX=225004 GN=SAMN02745152_02179 PE=4 SV=1	Treponema berlinense	364	943	62.4	74.5	3.2e-123
15	TR	A0A8G2BUZ2	Adenine-specific methyltransferase EcoRI OS=Parabacteroides chinchillae OX=871327 GN=SAMN05444001_10446 PE=4 SV=1	Parabacteroides chinchillae	349	938	54.2	67.1	1.1e-122
16	TR	H8Z5E6	Modification methylase OS=Thiorhodovibrio frisius OX=631362 GN=Thi970DRAFT_03070 PE=4 SV=1	Thiorhodovibrio frisius	344	931	53.7	67.8	1.1e-121
17	TR	A0A7W8G6Z3	Modification methylase OS=Treponema ruminis OX=744515 GN=HNP76_000338 PE=4 SV=1	Treponema ruminis	360	932	61.8	75.1	1.3e-121
18	TR	A0A838ZTY5	Adenine-specific methyltransferase EcoRI family protein OS=Moheibacter lacus OX=2745851 GN=HU137_11780 PE=4 SV=1	Moheibacter lacus	352	931	57.9	72.8	1.4e-121
19	TR	A0A0A8WVB2	Modification methylase EcoRI OS=Geobacter sp. OR-1 OX=1266765 GN=ecoRIM PE=4 SV=1	Geobacter sp. OR-1	365	930	60.9	73	3.1e-121
20	TR	A0A4S8N4F9	Modification methylase OS=Nocardioides caeni OX=574700 GN=E9934_14115 PE=4 SV=1	Nocardioides caeni	370	930	61.3	76.4	3.6e-121
21	TR	A0A9E7QK96	DNA methyltransferase OS=Mycobacterium phage Norz OX=2965214 GN=75 PE=4 SV=1	Mycobacterium phage Norz	358	927	58.7	73.2	6.9e-121
22	TR	C7H8C8	Modification methylase OS=Faecalibacterium duncaniae (strain DSM 17677 / JCM 31915 / A2-165) OX=411483 GN=FAEPRAA2165_02568 PE=4 SV=1	Faecalibacterium duncaniae (strain DSM 17677 / JCM 31915 / A2-165)	379	928	50	62.9	9.9e-121
23	TR	A0A0A0JZ48	Modification methylase OS=Knoellia aerolata DSM 18566 OX=1385519 GN=N801_10965 PE=4 SV=1	Knoellia aerolata DSM 18566	357	923	59.9	74.7	2.7e-120
24	TR	A0A553DRQ0	Modification methylase OS=Flavobacterium restrictum OX=2594428 GN=FNW21_15080 PE=4 SV=1	Flavobacterium restrictum	350	910	53.9	70.9	2e-118
25	TR	A0A930Y1M5	Adenine-specific methyltransferase EcoRI family protein OS=Ectothiorhodospiraceae bacterium AqS1 OX=1725326 GN=ISN28_10140 PE=4 SV=1	Ectothiorhodospiraceae bacterium AqS1	358	909	58.6	72.5	3.7e-118
26	TR	A0A1A9T0K9	Modification methylase OS=Methylovorus sp. MM2 OX=1848038 GN=A7981_08450 PE=4 SV=1	Methylovorus sp. MM2	330	906	56.8	74.4	4.1e-118
27	TR	A0A1E5UGW3	Adenine-specific methyltransferase EcoRI family protein OS=Cloacibacterium normanense OX=237258 GN=BHF72_1297 PE=4 SV=1	Cloacibacterium normanense	365	907	59.5	71.4	9.4e-118
28	TR	A0A0Q4B605	Modification methylase OS=Candidatus [Bacteroides] periocalifornicus OX=1702214 GN=AL399_08450 PE=4 SV=1	Candidatus [Bacteroides] periocalifornicus	334	904	58.6	72.6	9.4e-118
29	TR	A0A0D6TIP6	Modification methylase OS=Flavobacterium sp. 316 OX=1603293 GN=SY27_16450 PE=4 SV=1	Flavobacterium sp. 316	329	903	58.4	74.9	1.1e-117
30	TR	A0A0G3WJH3	Modification methylase EcoRI OS=Endomicrobium proavitum OX=1408281 GN=ecoRIM PE=4 SV=1	Endomicrobium proavitum	310	900	59.7	71.3	1.7e-117
31	TR	G5HBD1	Modification methylase EcoRI OS=Alistipes indistinctus YIT 12060 OX=742725 GN=HMPREF9450_01946 PE=4 SV=1	Alistipes indistinctus YIT 12060	335	899	55.7	72.8	5.6e-117
32	TR	A0A0Q8QS53	Modification methylase OS=Sphingomonas sp. Root710 OX=1736594 GN=ASE00_07460 PE=4 SV=1	Sphingomonas sp. Root710	341	895	58.6	72.2	2.8e-116
33	TR	A0A1M5LAT5	Adenine-specific methyltransferase EcoRI OS=Flavobacterium micromati OX=229205 GN=SAMN05444372_1084 PE=4 SV=1	Flavobacterium micromati	337	893	53.3	69	4.9e-116
34	TR	A0A930USV5	Adenine-specific methyltransferase EcoRI family protein OS=Ectothiorhodospiraceae bacterium AqS1 OX=1725326 GN=ISN28_10135 PE=4 SV=1	Ectothiorhodospiraceae bacterium AqS1	360	887	57	71.3	8.5e-115
35	TR	A0A7D5RW33	Adenine-specific methyltransferase EcoRI family protein OS=Cyclobacteriaceae bacterium OX=2099675 GN=HWD62_18165 PE=4 SV=1	Cyclobacteriaceae bacterium	353	882	60.2	73.6	3.8e-114
36	TR	A0A7X0A1S7	Adenosine deaminase OS=Mucilaginibacter sp. FT3.2 OX=2723090 GN=HDF20_001040 PE=4 SV=1	Mucilaginibacter sp. FT3.2	327	879	58.3	70.4	4.6e-114
37	TR	B8F7Y4	Modification methylase (Adenine-specificmethyltransferase) OS=Glaesserella parasuis serovar 5 (strain SH0165) OX=557723 GN=ecoRIM PE=4 SV=1	Glaesserella parasuis serovar 5 (strain SH0165)	323	878	58.2	71.7	5.7e-114
38	TR	A0A1I2EIY0	Adenine-specific methyltransferase EcoRI OS=Thermoflexibacter ruber OX=1003 GN=SAMN04488541_101028 PE=4 SV=1	Thermoflexibacter ruber	345	872	52.8	67.5	9.6e-113
39	TR	A0A4R1KWT8	Adenine-specific methyltransferase EcoRI-like protein OS=Acidipila rosea OX=768535 GN=C7378_3513 PE=4 SV=1	Acidipila rosea	367	874	54.3	71.5	9.9e-113
40	TR	A0A6H0ZZI7	Modification methylase OS=Nocardioides sp. JQ2195 OX=2592334 GN=ncot_00205 PE=4 SV=1	Nocardioides sp. JQ2195	365	870	55.2	69	3.7e-112
41	TR	A0A1E8CJW6	Modification methylase OS=Pseudohongiella acticola OX=1524254 GN=PHACT_06090 PE=4 SV=1	Pseudohongiella acticola	351	868	57.3	68.2	4.7e-112
42	TR	A0A5J4F5Z6	Site-specific DNA-methyltransferase (adenine-specific) OS=Microcystis aeruginosa NIES-4325 OX=2569534 GN=MiAbW_00598 PE=4 SV=1	Microcystis aeruginosa NIES-4325	342	866	57	69.7	7e-112
43	TR	A0A7H4GLH0	Adenine-specific methyltransferase EcoRI family protein OS=Wenzhouxiangella sp. AB-CW3 OX=2771012 GN=IC757_14610 PE=4 SV=1	Wenzhouxiangella sp. AB-CW3	365	867	57.3	71.5	1.1e-111
44	TR	J9R5H0	Uncharacterized protein OS=Riemerella anatipestifer RA-CH-1 OX=1228997 GN=B739_0403 PE=4 SV=1	Riemerella anatipestifer RA-CH-1	339	862	56.5	69.6	2.6e-111
45	TR	A0A930Y2W0	Adenine-specific methyltransferase EcoRI family protein OS=Ectothiorhodospiraceae bacterium AqS1 OX=1725326 GN=ISN28_10145 PE=4 SV=1	Ectothiorhodospiraceae bacterium AqS1	358	861	55.7	70.9	6.8e-111
46	TR	A0A5J4IWT5	Putative adenine-specific methylase OS=Patiriisocius marinus OX=1397112 GN=ULMA_00010 PE=4 SV=1	Patiriisocius marinus	364	858	57	70.4	2.4e-110
47	TR	A0A4R2N6W8	Adenine-specific methyltransferase EcoRI-like protein OS=Nicoletella semolina OX=271160 GN=EV693_11059 PE=4 SV=1	Nicoletella semolina	322	848	57.6	68.3	1.9e-109
48	TR	J5VRC3	Adenine-specific methyltransferase EcoRI OS=Porphyromonas sp. oral taxon 279 str. F0450 OX=1125723 GN=HMPREF1323_1786 PE=4 SV=1	Porphyromonas sp. oral taxon 279 str. F0450	314	846	57.3	68.6	2.9e-109
49	TR	A0A2T5C6Z3	Adenine-specific methyltransferase EcoRI-like protein OS=Mangrovibacterium marinum OX=1639118 GN=C8N47_101333 PE=4 SV=1	Mangrovibacterium marinum	324	845	55.4	68.4	5.8e-109
50	TR	A0A543HTQ2	Adenine-specific methyltransferase EcoRI-like protein OS=Humibacillus xanthopallidus OX=412689 GN=FBY41_1754 PE=4 SV=1	Humibacillus xanthopallidus	345	847	55.7	69	5.8e-109
51	TR	A0A6F8PWY1	Putative adenine-specific methylase OS=Thiosulfatimonas sediminis OX=2675054 GN=THMIRHAS_19200 PE=4 SV=1	Thiosulfatimonas sediminis	328	843	51.3	66.2	1.3e-108
52	TR	A0A7G5ZM03	Modification methylase OS=Microbacterium sp. Se63.02b OX=2709304 GN=G4G29_03425 PE=4 SV=1	Microbacterium sp. Se63.02b	360	843	55.6	68.9	3.9e-108
53	TR	A0A255T0Z8	Modification methylase OS=Prevotella sp. P5-92 OX=2024222 GN=CIK99_03475 PE=4 SV=1	Prevotella sp. P5-92	366	843	55.2	64.1	4.7e-108
54	TR	A0A7W8CV69	Modification methylase OS=Catenisphaera adipataccumulans OX=700500 GN=HNQ47_000208 PE=4 SV=1	Catenisphaera adipataccumulans	454	851	50.8	65	4.7e-108
55	TR	A0A1R4LSJ4	Modification methylase OS=Vibrio ruber DSM 16370 OX=1123498 GN=VR7878_03374 PE=4 SV=1	Vibrio ruber DSM 16370	353	840	56.9	70.9	8.7e-108
56	TR	A0A1T4P4N1	Adenine-specific methyltransferase EcoRI OS=Treponema berlinense OX=225004 GN=SAMN02745152_01433 PE=4 SV=1	Treponema berlinense	351	839	48	62.9	1.2e-107
57	TR	A0A1H2WST0	Adenine-specific methyltransferase EcoRI OS=Lachnospiraceae bacterium KHCPX20 OX=1855375 GN=SAMN05216391_11933 PE=4 SV=1	Lachnospiraceae bacterium KHCPX20	325	834	54.5	70.6	2.8e-107
58	SP	P00472	Type II methyltransferase M.EcoRI OS=Escherichia coli OX=562 GN=ecoRIM PE=1 SV=2	Escherichia coli	326	832	55.5	68.2	5.8e-107
59	TR	A0A5P8EA15	Modification methylase OS=Pseudoprevotella muciniphila OX=2133944 GN=C7Y71_009380 PE=4 SV=1	Pseudoprevotella muciniphila	364	835	54.9	65.6	7.1e-107
60	TR	L1P1B2	Modification methylase EcoRI family protein OS=Capnocytophaga sp. oral taxon 332 str. F0381 OX=1127692 GN=HMPREF9075_01387 PE=4 SV=1	Capnocytophaga sp. oral taxon 332 str. F0381	321	830	51.8	63.5	9.9e-107
61	TR	A0A2H1YH06	Modification methylase EcoRI OS=Tenacibaculum piscium OX=1458515 GN=ecoRIM PE=4 SV=1	Tenacibaculum piscium	364	834	55	68.7	1e-106
62	TR	A0A1X1QU40	Adenosine deaminase OS=Cycloclasticus sp. symbiont of Bathymodiolus heckerae OX=1284675 GN=A6F70_09455 PE=4 SV=1	Cycloclasticus sp. symbiont of Bathymodiolus heckerae	317	829	55	68.7	1.2e-106
63	TR	A0A0P1I1B7	Modification methylase OS=Shimia thalassica OX=1715693 GN=PH7735_00358 PE=4 SV=1	Shimia thalassica	341	831	54.9	68.7	1.4e-106
64	TR	A0A926UJ79	Adenine-specific methyltransferase EcoRI family protein OS=Anabaena sp. FACHB-1237 OX=2692769 GN=H6F32_08325 PE=4 SV=1	Anabaena sp. FACHB-1237	342	830	56.6	68.2	2e-106
65	TR	A0A094ICV0	Modification methylase EcoRI OS=Candidatus Izimaplasma bacterium HR2 OX=1541960 GN=KQ78_02268 PE=4 SV=1	Candidatus Izimaplasma bacterium HR2	295	823	54.5	68.3	4.7e-106
66	TR	A7HZI9	Modification methylase EcoRI (Adenine-specificmethyltransferase EcoRI) (M.EcoRI) OS=Campylobacter hominis (strain ATCC BAA-381 / LMG 19568 / NCTC 13146 / CH001A) OX=360107 GN=CHAB381_0064 PE=4 SV=1	Campylobacter hominis (strain ATCC BAA-381 / LMG 19568 / NCTC 13146 / CH001A)	351	827	51	64.1	7.6e-106
67	TR	A0A930Y6F3	Modification methylase OS=Ectothiorhodospiraceae bacterium AqS1 OX=1725326 GN=ISN28_10155 PE=4 SV=1	Ectothiorhodospiraceae bacterium AqS1	330	824	53.6	72	1.1e-105
68	TR	K7W239	N-6 adenine-specific DNA methylase EcoRI OS=Anabaena sp. 90 OX=46234 GN=ANA_C11059 PE=4 SV=1	Anabaena sp. 90	338	824	56	68.2	1.4e-105
69	TR	A0A432X743	Modification methylase OS=Aliidiomarina taiwanensis OX=946228 GN=CWE15_04475 PE=4 SV=1	Aliidiomarina taiwanensis	352	823	54	68.9	3.1e-105
70	TR	A0A4P7GR64	Modification methylase OS=Nocardioides euryhalodurans OX=2518370 GN=EXE57_05810 PE=4 SV=1	Nocardioides euryhalodurans	344	818	54.7	67	1.4e-104
71	TR	A0A1V3IDS2	Modification methylase OS=Rodentibacter rarus OX=1908260 GN=BKK50_11390 PE=4 SV=1	Rodentibacter rarus	332	816	56.2	67.9	1.9e-104
72	TR	A0A1Y4CJE7	Modification methylase OS=Flavonifractor sp. An306 OX=1965629 GN=B5F88_02240 PE=4 SV=1	Flavonifractor sp. An306	382	818	52.4	63.9	4.7e-104
73	TR	A0A930UJ69	Modification methylase OS=Gammaproteobacteria bacterium AqS3 OX=1732023 GN=ISN29_00070 PE=4 SV=1	Gammaproteobacteria bacterium AqS3	333	809	48.1	66.6	2.2e-103
74	TR	A6LGZ5	EcoRI methylase/methyltransferase OS=Parabacteroides distasonis (strain ATCC 8503 / DSM 20701 / CIP 104284 / JCM 5825 / NCTC 11152) OX=435591 GN=BDI_3254 PE=4 SV=1	Parabacteroides distasonis (strain ATCC 8503 / DSM 20701 / CIP 104284 / JCM 5825 / NCTC 11152)	321	805	49.6	65	6e-103
75	TR	D3IIL8	Putative modification methylase EcoRI OS=Prevotella sp. oral taxon 317 str. F0108 OX=575615 GN=HMPREF0670_01337 PE=4 SV=1	Prevotella sp. oral taxon 317 str. F0108	341	806	53.2	66.9	8.2e-103
76	TR	B8DWT7	Modification methylase EcoRI OS=Bifidobacterium animalis subsp. lactis (strain AD011) OX=442563 GN=mte PE=4 SV=1	Bifidobacterium animalis subsp. lactis (strain AD011)	363	801	51.3	66.4	9.5e-102
77	TR	A0A6P2FY65	Modification methylase OS=Variovorax sp. PBL-E5 OX=434014 GN=E5P1_00841 PE=4 SV=1	Variovorax sp. PBL-E5	338	797	55.4	67.8	1.7e-101
78	TR	A0A2N8N8J4	Adenosine deaminase OS=Tannerella sp. oral taxon 808 OX=712711 GN=BHU16_03535 PE=4 SV=1	Tannerella sp. oral taxon 808	322	791	52.6	67.2	8.1e-101
79	TR	A0A255T8M7	Modification methylase OS=Prevotella sp. P3-122 OX=2024223 GN=CIL02_06995 PE=4 SV=1	Prevotella sp. P3-122	361	794	53.3	63.8	1e-100
80	TR	R5HAP4	Modification methylase EcoRI (Adenine-specificmethyltransferase EcoRI) OS=Firmicutes bacterium CAG:114 OX=1263001 GN=BN469_00007 PE=4 SV=1	Firmicutes bacterium CAG:114	381	795	49.7	62	1.4e-100
81	TR	A0A923HTA8	Modification methylase OS=Acetobacterium paludosum OX=52693 GN=GH810_00505 PE=4 SV=1	Acetobacterium paludosum	354	791	50.6	64.9	2.3e-100
82	TR	A0A923SU13	Adenine-specific methyltransferase EcoRI family protein OS=Treponema sp. Marseille-Q3903 OX=2766703 GN=H9I37_03265 PE=4 SV=1	Treponema sp. Marseille-Q3903	319	785	49.5	63.4	5.9e-100
83	TR	A0A1I2E5Z2	Adenine-specific methyltransferase EcoRI OS=Succiniclasticum ruminis DSM 9236 OX=1123323 GN=SAMN05216245_12914 PE=4 SV=1	Succiniclasticum ruminis DSM 9236	379	790	46.9	59.4	7.3e-100
84	TR	A0A143X6C7	Modification methylase EcoRI OS=Clostridiales bacterium CHKCI006 OX=1780379 GN=BN3662_02723 PE=4 SV=1	Clostridiales bacterium CHKCI006	382	788	49.7	61.2	1.6e-99
85	TR	A0A2M9A6F5	Adenine-specific methyltransferase EcoRI-like protein OS=Hallerella succinigenes OX=1896222 GN=BGX16_1253 PE=4 SV=1	Hallerella succinigenes	321	782	53.7	67.1	1.8e-99
86	TR	A0A6V7RPH4	Modification methylase EcoRI OS=Jeotgalicoccus pinnipedialis OX=110845 GN=JEOPIN946_01606 PE=4 SV=1	Jeotgalicoccus pinnipedialis	324	780	48.5	62.9	4e-99
87	TR	R6IUN9	Modification methylase EcoRI OS=Ruminococcus sp. CAG:177 OX=1262952 GN=BN517_01733 PE=4 SV=1	Ruminococcus sp. CAG:177	538	796	50.9	64.2	1e-98
88	TR	A0A1M6VXT7	Adenine-specific methyltransferase EcoRI OS=Fibrobacter sp. UWEL OX=1896209 GN=SAMN05720468_10859 PE=4 SV=1	Fibrobacter sp. UWEL	318	772	51.9	66.8	5.3e-98
89	TR	A0A930Y1U4	Modification methylase OS=Ectothiorhodospiraceae bacterium AqS1 OX=1725326 GN=ISN28_04275 PE=4 SV=1	Ectothiorhodospiraceae bacterium AqS1	317	770	48.3	65.6	1e-97
90	TR	A0A1G6AGE2	Adenine-specific methyltransferase EcoRI OS=Streptococcus henryi OX=439219 GN=SAMN02910293_00375 PE=4 SV=1	Streptococcus henryi	327	770	45.6	60.6	1.4e-97
91	TR	A0A7T1ALM4	Modification methylase OS=Atribacter laminatus OX=2847778 GN=RT761_01414 PE=4 SV=1	Atribacter laminatus	349	772	44.1	59.5	1.5e-97
92	TR	A0A1Y0M5H3	Adenosine deaminase OS=Polaribacter sp. SA4-10 OX=754397 GN=BTO04_02120 PE=4 SV=1	Polaribacter sp. SA4-10	331	769	47	61.4	2.3e-97
93	TR	A0A3E2TKR4	Adenosine deaminase OS=Anaerococcus nagyae OX=1755241 GN=DXA39_00425 PE=4 SV=1	Anaerococcus nagyae	327	767	51.6	66.1	4.1e-97
94	TR	U2MKD5	Adenine-specific methyltransferase EcoRI OS=Hoylesella pleuritidis F0068 OX=1081904 GN=HMPREF1218_2256 PE=4 SV=1	Hoylesella pleuritidis F0068	341	767	47.7	62.1	6.4e-97
95	TR	A0A927LW93	Modification methylase OS=Paenibacillus sp. OAS669 OX=2663821 GN=GGC63_005661 PE=4 SV=1	Paenibacillus sp. OAS669	373	761	49.8	63	1.4e-95
96	TR	A0A7W5ZVV8	Modification methylase OS=Novosphingobium hassiacum OX=173676 GN=GGQ88_000342 PE=4 SV=1	Novosphingobium hassiacum	373	760	46.4	57.6	2e-95
97	TR	A0A3E2WB98	Adenosine deaminase OS=Enterocloster aldenensis OX=358742 GN=DWX59_26225 PE=4 SV=1	Enterocloster aldenensis	305	744	46.4	61.1	5.9e-94
98	TR	A0A254S5T6	Adenosine deaminase OS=Fibrobacter sp. UWB4 OX=1964356 GN=B7990_07315 PE=4 SV=1	Fibrobacter sp. UWB4	318	743	50.5	66.9	1.3e-93
99	TR	C9LWH2	Site-specific DNA-methyltransferase (Adenine-specific) OS=Selenomonas sputigena (strain ATCC 35185 / DSM 20758 / VPI D19B-28) OX=546271 GN=Selsp_0701 PE=4 SV=1	Selenomonas sputigena (strain ATCC 35185 / DSM 20758 / VPI D19B-28)	407	751	44.3	54.7	1.3e-93
100	TR	A0A6P2FXY8	Modification methylase OS=Variovorax sp. PBL-E5 OX=434014 GN=E5P1_00842 PE=4 SV=1	Variovorax sp. PBL-E5	342	744	51.9	65.6	2e-93
101	TR	A0A4Q0SWY2	Modification methylase EcoRI OS=Granulicella sibirica OX=2479048 GN=GRAN_4918 PE=4 SV=1	Granulicella sibirica	369	738	50.6	62.2	3.7e-92
102	TR	A0A7X8NB50	Modification methylase OS=Lutibacter sp. B1 OX=2725996 GN=HGB55_14380 PE=4 SV=1	Lutibacter sp. B1	370	737	49.1	61.1	5.4e-92
103	TR	R5PPX6	Adenine-specific DNA modification methylase OS=Prevotella sp. CAG:1092 OX=1262919 GN=BN465_00076 PE=4 SV=1	Prevotella sp. CAG:1092	356	735	51	61.9	7e-92
104	TR	D5EWE6	Modification methylase OS=Prevotella ruminicola (strain ATCC 19189 / JCM 8958 / 23) OX=264731 GN=PRU_2423 PE=4 SV=1	Prevotella ruminicola (strain ATCC 19189 / JCM 8958 / 23)	371	720	43.9	56.4	2e-89
105	TR	A0A930UQ79	Modification methylase OS=Ectothiorhodospiraceae bacterium AqS1 OX=1725326 GN=ISN28_10165 PE=4 SV=1	Ectothiorhodospiraceae bacterium AqS1	280	710	52.1	70.4	3.6e-89
106	TR	A0A7D4BEZ1	DNA methyltransferase OS=Tenuifilum thalassicum OX=2590900 GN=FHG85_08705 PE=4 SV=1	Tenuifilum thalassicum	375	717	50	58	6.5e-89
107	TR	A0A239RND8	Adenine-specific methyltransferase EcoRI OS=Prevotellaceae bacterium KH2P17 OX=1945886 GN=SAMN06298210_12110 PE=4 SV=1	Prevotellaceae bacterium KH2P17	355	714	46	58.5	9.9e-89
108	TR	A0A2G8TEZ1	Modification methylase OS=Massilia eurypsychrophila OX=1485217 GN=CR105_11785 PE=4 SV=1	Massilia eurypsychrophila	371	711	48.5	59.8	4.6e-88
109	TR	R4PML5	Modification methylase EcoRI OS=Candidatus Saccharimonas aalborgensis OX=1332188 GN=L336_0448 PE=4 SV=1	Candidatus Saccharimonas aalborgensis	394	712	48.4	59	6.5e-88
110	TR	A0A376BKP8	DNA methyltransferase OS=Alysiella crassa OX=153491 GN=NCTC10283_00364 PE=4 SV=1	Alysiella crassa	378	710	48.2	60.2	8e-88
111	TR	R9KLS6	Modification methylase OS=Lachnospiraceae bacterium MD335 OX=1235793 GN=C809_02300 PE=4 SV=1	Lachnospiraceae bacterium MD335	346	699	45.2	60.3	1.4e-86
112	TR	A0A926F8P1	Adenine-specific methyltransferase EcoRI family protein OS=Qingrenia yutianensis OX=2763676 GN=H8706_05475 PE=4 SV=1	Qingrenia yutianensis	352	699	43.4	59.7	1.6e-86
113	TR	A0A328A0J2	Modification methylase OS=Macrococcus bohemicus OX=1903056 GN=BHX94_12145 PE=4 SV=1	Macrococcus bohemicus	344	697	46.3	63.8	2.6e-86
114	TR	A0A3P3VT51	DNA methyltransferase OS=Aestuariirhabdus litorea OX=2528527 GN=D0544_02140 PE=4 SV=1	Aestuariirhabdus litorea	423	698	46.7	58.3	2e-85
115	TR	A0A518D589	Modification methylase EcoRI OS=Planctomycetes bacterium Pla163 OX=2528008 GN=Pla163_37840 PE=4 SV=1	Planctomycetes bacterium Pla163	397	694	44.4	54.6	3.6e-85
116	TR	A0A934TAF9	Adenine-specific methyltransferase EcoRI family protein OS=Dysgonomonas sp. Marseille-P4677 OX=2364790 GN=JGH11_09480 PE=4 SV=1	Dysgonomonas sp. Marseille-P4677	375	691	46.4	58.6	5.3e-85
117	TR	A0A4R1BAL4	DNA methyltransferase OS=Flaviaesturariibacter flavus OX=2502780 GN=EPD60_08350 PE=4 SV=1	Flaviaesturariibacter flavus	430	694	45.3	56.7	9.6e-85
118	TR	A0A1I7IFI2	Helix-turn-helix OS=Eubacterium pyruvativorans OX=155865 GN=SAMN05216508_1443 PE=4 SV=1	Eubacterium pyruvativorans	413	692	48.6	60.2	1.2e-84
119	TR	F3LDZ4	Modification methylase EcoRI OS=gamma proteobacterium IMCC1989 OX=937772 GN=IMCC1989_2173 PE=4 SV=1	gamma proteobacterium IMCC1989	377	688	45.7	57.9	1.6e-84
120	TR	A0A0N0VKX0	DNA methyltransferase OS=Ahrensia marina OX=1514904 GN=SU32_16565 PE=4 SV=1	Ahrensia marina	409	680	43.7	58.9	6.6e-83
121	TR	A0A1P8F5X4	Adenine-specific methyltransferase EcoRI OS=Dehalogenimonas formicexedens OX=1839801 GN=Dform_00526 PE=4 SV=1	Dehalogenimonas formicexedens	398	679	44.2	56.3	6.7e-83
122	TR	A0A160T3D9	Modification methylase EcoRI OS=Candidatus Promineofilum breve OX=1806508 GN=ecoRIM PE=4 SV=2	Candidatus Promineofilum breve	405	677	46	55.2	1.6e-82
123	TR	A0A2N6UXT9	DNA methyltransferase OS=Actinotignum urinale OX=190146 GN=CJ184_05745 PE=4 SV=1	Actinotignum urinale	349	669	43.7	57.1	4.9e-82
124	TR	A0A844ZGV6	DNA methyltransferase OS=Parapontixanthobacter aurantiacus OX=1463599 GN=GRI38_10645 PE=4 SV=1	Parapontixanthobacter aurantiacus	397	672	46.5	57.8	7.3e-82
125	TR	A0A1I2K7H2	Adenine-specific methyltransferase EcoRI OS=Thermoflexibacter ruber OX=1003 GN=SAMN04488541_10935 PE=4 SV=1	Thermoflexibacter ruber	370	668	46.7	58.4	1.3e-81
126	TR	A0A5A9Z123	Type II toxin-antitoxin system RelB/DinJ family antitoxin OS=Pusillimonas sp. ANT_WB101 OX=2597356 GN=FQ179_02740 PE=3 SV=1	Pusillimonas sp. ANT_WB101	415	671	42.9	55.2	1.7e-81
127	TR	G7GMR5	Putative adenine-specific methyltransferase OS=Gordonia amarae NBRC 15530 OX=1075090 GN=GOAMR_24_00130 PE=4 SV=1	Gordonia amarae NBRC 15530	369	667	46.9	58.4	1.8e-81
128	TR	A0A917FMH1	Adenine-specific methylase OS=Arenimonas maotaiensis OX=1446479 GN=GCM10010960_09540 PE=4 SV=1	Arenimonas maotaiensis	376	660	44.6	57.1	2.5e-80
129	TR	R7K7V7	Modification methylase EcoRI (Adenine-specificmethyltransferase EcoRI) OS=Subdoligranulum sp. CAG:314 OX=1262970 GN=BN603_00114 PE=4 SV=1	Subdoligranulum sp. CAG:314	303	643	48.4	59.9	9.6e-79
130	TR	A0A2Z4LWT9	Site-specific DNA-methyltransferase (Adenine-specific) OS=Allomuricauda aurantiaca OX=1383885 GN=HME9304_03208 PE=4 SV=1	Allomuricauda aurantiaca	402	647	42.8	58.4	4.7e-78
131	TR	A0A975MCA2	Type II toxin-antitoxin system RelB/DinJ family antitoxin OS=Erythrobacter sp. 3-20A1M OX=2653850 GN=F7D01_11765 PE=3 SV=1	Erythrobacter sp. 3-20A1M	415	648	43.8	58.7	4.9e-78
132	TR	A0A923MGN8	DNA methyltransferase OS=Dysosmobacter segnis OX=2763042 GN=H8Z83_06615 PE=4 SV=1	Dysosmobacter segnis	403	647	44.4	57.6	4.9e-78
133	TR	A0A6L8W3J0	DNA methyltransferase OS=Sneathiella litorea OX=2606216 GN=GQE98_03360 PE=4 SV=1	Sneathiella litorea	375	638	45.2	56	4.8e-77
134	TR	A0A174FQX9	DNA methyltransferase OS=Bacteroides caccae OX=47678 GN=ERS852494_00103 PE=4 SV=1	Bacteroides caccae	352	632	44.3	56.6	1.9e-76
135	TR	A0A1G7RF55	Adenine-specific methyltransferase EcoRI OS=Bacteroidales bacterium KHT7 OX=1855373 GN=SAMN05216518_11959 PE=4 SV=1	Bacteroidales bacterium KHT7	379	634	41.1	55.8	2.2e-76
136	TR	A0A5S3PUU6	DNA methyltransferase OS=Maribacter algarum OX=2578118 GN=FEE95_04955 PE=4 SV=1	Maribacter algarum	392	635	45.3	58.4	2.2e-76
137	TR	A0A133XZY4	DNA methyltransferase OS=Bacteroidales bacterium KA00344 OX=1497954 GN=HMPREF1870_02722 PE=4 SV=1	Bacteroidales bacterium KA00344	387	634	42.2	57.8	2.7e-76
138	TR	A0A2U1ALC3	Adenine-specific methyltransferase EcoRI-like protein (Fragment) OS=Victivallis vadensis OX=172901 GN=C8D82_13254 PE=4 SV=1	Victivallis vadensis	384	631	41.4	54.4	7.1e-76
139	TR	A0A1T0CQM4	DNA methyltransferase OS=Moraxella pluranimalium OX=470453 GN=B0680_04275 PE=4 SV=1	Moraxella pluranimalium	392	631	42.8	57.2	8.9e-76
140	TR	A0A7D4PXZ9	DNA methyltransferase OS=Aquiluna borgnonia OX=2499157 GN=HRU87_00060 PE=4 SV=1	Aquiluna borgnonia	397	631	46.2	57.1	1e-75
141	TR	A0A931D9D6	DNA methyltransferase OS=Zhihengliuella flava OX=1285193 GN=IW252_001169 PE=4 SV=1	Zhihengliuella flava	451	635	41	57.3	1.2e-75
142	TR	E9SCI5	Cytosine-specific methyltransferase OS=Ruminococcus albus 8 OX=246199 GN=dcm PE=3 SV=1	Ruminococcus albus 8	708	651	42.2	57.5	1.9e-75
143	TR	A0A1A8XHG3	Modification methylase EcoRI OS=Candidatus Propionivibrio aalborgensis OX=1860101 GN=ecoRIM PE=4 SV=1	Candidatus Propionivibrio aalborgensis	390	627	46.6	55.5	3.3e-75
144	TR	U6RGA0	DNA methyltransferase OS=Phocaeicola massiliensis B84634 = Timone 84634 = DSM 17679 = JCM 13223 OX=1121098 GN=HMPREF1534_01888 PE=4 SV=1	Phocaeicola massiliensis B84634 = Timone 84634 = DSM 17679 = JCM 13223	377	625	40.1	53	4.6e-75
145	TR	A0A4R4K9F5	DNA methyltransferase OS=Arundinibacter roseus OX=2070510 GN=EZE20_12090 PE=4 SV=1	Arundinibacter roseus	379	625	39.9	55.8	4.8e-75
146	TR	A0A916RU65	Adenine-specific methylase OS=Edaphobacter acidisoli OX=2040573 GN=GCM10011507_17410 PE=4 SV=1	Edaphobacter acidisoli	419	628	46	56.3	5.4e-75
147	TR	A0A2U2ACN2	DNA methyltransferase OS=Ignatzschineria ureiclastica OX=472582 GN=DC083_08650 PE=4 SV=1	Ignatzschineria ureiclastica	369	623	43.6	56.4	7.2e-75
148	TR	A0A8J7IID4	Adenine-specific methyltransferase EcoRI family protein OS=Snuella sedimenti OX=2798802 GN=JF259_15580 PE=4 SV=1	Snuella sedimenti	346	621	42.6	57.4	7.3e-75
149	TR	A0A5J4G198	Putative adenine-specific methylase OS=Patiriisocius marinistellae OX=2494560 GN=ULMS_29200 PE=4 SV=1	Patiriisocius marinistellae	391	622	42.6	58.8	1.9e-74
150	TR	R6XFF1	Adenine-specific DNA modification methylase OS=Prevotella sp. CAG:732 OX=1262934 GN=BN769_00411 PE=4 SV=1	Prevotella sp. CAG:732	373	620	43.2	56.2	2.3e-74
151	TR	A0A7W8FYG5	DNA methyltransferase OS=Catenisphaera adipataccumulans OX=700500 GN=HNQ47_002018 PE=4 SV=1	Catenisphaera adipataccumulans	372	617	43.3	54.5	6.2e-74
152	TR	R7IZQ3	Adenine-specific DNA modification methylase OS=Prevotella sp. CAG:873 OX=1262936 GN=BN799_00069 PE=4 SV=1	Prevotella sp. CAG:873	397	618	43.8	55.1	9.1e-74
153	TR	R9I3G7	DNA methyltransferase OS=Bacteroides uniformis dnLKV2 OX=1235787 GN=C801_00678 PE=4 SV=1	Bacteroides uniformis dnLKV2	398	618	43.2	54.2	9.3e-74
154	TR	R5QIY8	Cytosine-specific methyltransferase OS=Acetobacter sp. CAG:977 OX=1262685 GN=BN820_00988 PE=4 SV=1	Acetobacter sp. CAG:977	354	614	43.3	56.4	1e-73
155	TR	A0A7H0H9C1	Adenine-specific methyltransferase EcoRI family protein OS=Tessaracoccus defluvii OX=1285901 GN=H9L22_07600 PE=4 SV=1	Tessaracoccus defluvii	387	616	39.5	54.1	1.4e-73
156	TR	L1MKD0	Modification methylase EcoRI family protein OS=Alloprevotella sp. oral taxon 473 str. F0040 OX=1035197 GN=HMPREF9999_00926 PE=4 SV=1	Alloprevotella sp. oral taxon 473 str. F0040	365	614	45.2	55.4	1.4e-73
157	TR	A0A5B8NVC1	DNA methyltransferase OS=Corynebacterium sp. sy039 OX=2599641 GN=FQV43_04150 PE=4 SV=1	Corynebacterium sp. sy039	369	612	42.7	54.5	3.2e-73
158	TR	A0A4R4K9K9	DNA methyltransferase OS=Arundinibacter roseus OX=2070510 GN=EZE20_12095 PE=4 SV=1	Arundinibacter roseus	371	608	43.8	57.4	1.4e-72
159	TR	A0A2U2RGG6	DNA methyltransferase OS=Brachybacterium endophyticum OX=2182385 GN=DEO23_15590 PE=4 SV=1	Brachybacterium endophyticum	395	608	41.9	54.5	2.7e-72
160	TR	A0A150XBF6	DNA methyltransferase OS=Roseivirga spongicola OX=333140 GN=AWW68_09250 PE=4 SV=1	Roseivirga spongicola	369	604	44.4	56.8	5.1e-72
161	TR	A0A5S3PX24	DNA methyltransferase OS=Maribacter algarum OX=2578118 GN=FEE95_04960 PE=4 SV=1	Maribacter algarum	364	603	41.6	56.8	6.2e-72
162	TR	A0A1X2EEK7	DNA methyltransferase OS=Mycolicibacillus trivialis OX=1798 GN=AWC30_16590 PE=4 SV=1	Mycolicibacillus trivialis	396	602	42.3	55.9	2.2e-71
163	TR	A0A3S9PZJ6	DNA methyltransferase OS=Flaviflexus ciconiae OX=2496867 GN=EJ997_10490 PE=4 SV=1	Flaviflexus ciconiae	375	598	40.1	51.6	4.8e-71
164	TR	A0A3N2MNI5	DNA methyltransferase OS=Muribaculaceae bacterium Isolate-104 (HZI) OX=2486471 GN=EEL49_00480 PE=4 SV=1	Muribaculaceae bacterium Isolate-104 (HZI)	385	596	44.1	57.8	1.3e-70
165	TR	G7GJX1	Putative adenine-specific methyltransferase OS=Gordonia amarae NBRC 15530 OX=1075090 GN=GOAMR_06_01020 PE=4 SV=1	Gordonia amarae NBRC 15530	402	597	42.5	54.9	1.4e-70
166	TR	A0A1H8A2M2	Adenine-specific methyltransferase EcoRI OS=Prevotella sp. ne3005 OX=1761887 GN=SAMN04487902_102156 PE=4 SV=1	Prevotella sp. ne3005	376	594	43.1	56.6	1.9e-70
167	TR	A0A3N2JJQ7	Adenine-specific methyltransferase EcoRI-like protein OS=Cellulomonas sp. PhB143 OX=2485186 GN=EDF32_2426 PE=4 SV=1	Cellulomonas sp. PhB143	402	593	41.4	54.8	5.7e-70
168	TR	A0A1I1SEF6	Adenine-specific methyltransferase EcoRI OS=Algibacter pectinivorans OX=870482 GN=SAMN04487987_1137 PE=4 SV=1	Algibacter pectinivorans	400	592	43.8	57.1	7.6e-70
169	TR	A0A5B7UIZ3	DNA methyltransferase OS=Elizabethkingia sp. JS20170427COW OX=2583851 GN=FGE20_12030 PE=4 SV=1	Elizabethkingia sp. JS20170427COW	367	588	41.5	56.9	1.2e-69
170	TR	R7G4X3	Cytosine-specific methyltransferase OS=Amedibacillus dolichus CAG:375 OX=1263076 GN=BN631_00866 PE=3 SV=1	Amedibacillus dolichus CAG:375	698	609	42	57.7	2e-69
171	TR	A0A1T0B283	DNA methyltransferase OS=[Haemophilus] felis OX=123822 GN=B0188_05845 PE=4 SV=1	[Haemophilus] felis	393	587	42.9	57.7	3.5e-69
172	TR	A0A975FKH8	Adenine-specific methyltransferase EcoRI family protein OS=Agromyces archimandritae OX=2781962 GN=G127AT_13060 PE=4 SV=1	Agromyces archimandritae	406	588	41.3	55.7	3.5e-69
173	TR	A0A437SUX5	DNA methyltransferase OS=Lactobacillus xujianguonis OX=2495899 GN=EJK17_06220 PE=4 SV=1	Lactobacillus xujianguonis	402	587	41.1	52.1	4.5e-69
174	TR	A0A6B9LGN9	DNA methyltransferase OS=Flavobacterium phage vB_FspS_laban6-1 OX=2686250 GN=laban61_gp007 PE=4 SV=1	Flavobacterium phage vB_FspS_laban6-1	400	586	45.6	56.2	5.9e-69
175	TR	A0A0L8V7E3	Site-spific DNA-methyltransferase (Adenine-spific) OS=Sunxiuqinia dokdonensis OX=1409788 GN=NC99_31150 PE=4 SV=1	Sunxiuqinia dokdonensis	366	582	40.9	53.8	9.1e-69
176	TR	A0A926RHH9	Adenine-specific methyltransferase EcoRI family protein OS=Pelagibacterales bacterium SAG-MED21 OX=2760024 GN=IDH00_01940 PE=4 SV=1	Pelagibacterales bacterium SAG-MED21	394	581	43.1	56	2.8e-68
177	TR	A0A5P8E861	DNA methyltransferase OS=Pseudoprevotella muciniphila OX=2133944 GN=C7Y71_008980 PE=4 SV=1	Pseudoprevotella muciniphila	359	577	41.1	53.7	4.2e-68
178	TR	A0A1Q2D666	DNA methyltransferase OS=Vagococcus penaei OX=633807 GN=BW732_05805 PE=4 SV=1	Vagococcus penaei	396	575	41.3	52.9	2.3e-67
179	TR	A0A926QGH2	DNA methyltransferase OS=Yimella sp. cx-51 OX=2770551 GN=ICM26_15135 PE=4 SV=1	Yimella sp. cx-51	380	573	41.5	54	3e-67
180	TR	A0A2N9JEC6	DNA methyltransferase OS=Micropruina glycogenica OX=75385 GN=MPLG2_0874 PE=4 SV=1	Micropruina glycogenica	402	573	36.8	51.5	5.5e-67
181	TR	A0A0M3DHS5	DNA methyltransferase OS=Paraclostridium benzoelyticum OX=1629550 GN=VN21_11215 PE=4 SV=1	Paraclostridium benzoelyticum	371	568	39	54.1	1.3e-66
182	TR	A0A941BN36	Adenine-specific methyltransferase EcoRI-like protein OS=Streptomyces sp. B93 OX=2824875 GN=KBY47_25270 PE=4 SV=1	Streptomyces sp. B93	396	567	40.2	53.9	3.6e-66
183	TR	A4C190	Adenine-specific methyltransferase EcoRI OS=Polaribacter irgensii 23-P OX=313594 GN=PI23P_11187 PE=4 SV=1	Polaribacter irgensii 23-P	353	562	41.1	56.1	6.1e-66
184	TR	A0A974VTD1	Modification methylase OS=Rothia sp. ZJ932 OX=2810516 GN=JR346_01350 PE=4 SV=1	Rothia sp. ZJ932	240	552	52.7	68.5	6.5e-66
185	TR	A0A839QQU6	DNA methyltransferase OS=Helcobacillus massiliensis OX=521392 GN=FHX50_000276 PE=4 SV=1	Helcobacillus massiliensis	391	564	42.7	53	8.9e-66
186	TR	A0A2S0WY38	DNA methyltransferase OS=Agromyces badenianii OX=2080742 GN=DCE93_11930 PE=4 SV=1	Agromyces badenianii	393	563	40.8	53.8	1.3e-65
187	TR	A0A0B6TSL7	Adenine-specific DNA-methyltransferase OS=Corynebacterium marinum DSM 44953 OX=1224162 GN=B840_04855 PE=4 SV=1	Corynebacterium marinum DSM 44953	401	563	41.3	53.8	1.6e-65
188	TR	A0A1R1L6A5	DNA methyltransferase OS=Tersicoccus phoenicis OX=554083 GN=BKD30_14345 PE=4 SV=1	Tersicoccus phoenicis	370	551	38.9	54.8	4.3e-64
189	TR	A0A0R1RIU3	DNA methyltransferase OS=Paucilactobacillus oligofermentans DSM 15707 = LMG 22743 OX=1423778 GN=FC70_GL000489 PE=4 SV=1	Paucilactobacillus oligofermentans DSM 15707 = LMG 22743	430	552	41	50.8	1.5e-63
190	TR	V8C577	Modification methylase EcoRI OS=Helicobacter macacae MIT 99-5501 OX=1357400 GN=HMPREF2086_01815 PE=4 SV=1	Helicobacter macacae MIT 99-5501	276	536	56.1	67.8	5e-63
191	TR	A0A1T4JTJ4	Adenine-specific methyltransferase EcoRI OS=Eubacterium coprostanoligenes OX=290054 GN=SAMN02745114_00085 PE=4 SV=1	Eubacterium coprostanoligenes	353	541	40.1	55.9	8.4e-63
192	TR	A0A254RDE9	DNA methyltransferase OS=Fibrobacter sp. UWR2 OX=1964352 GN=B7994_07285 PE=4 SV=1	Fibrobacter sp. UWR2	394	540	43.3	53.7	3.6e-62
193	TR	A0A1U7DIE5	Adenine-specific methyltransferase EcoRI-like protein OS=Brevirhabdus pacifica OX=1267768 GN=BV394_08615 PE=4 SV=1	Brevirhabdus pacifica	334	529	42.5	55.6	3e-61
194	TR	A0A930UDS6	Modification methylase OS=Gammaproteobacteria bacterium AqS3 OX=1732023 GN=ISN29_00065 PE=4 SV=1	Gammaproteobacteria bacterium AqS3	290	517	36.7	52.2	5.3e-60
195	TR	A0A2U1T3Y8	Restriction endonuclease OS=Corynebacterium yudongzhengii OX=2080740 GN=DF222_11250 PE=4 SV=1	Corynebacterium yudongzhengii	243	512	45.1	58.9	7.2e-60
196	TR	A0A3N2KMS0	Modification methylase OS=Muribaculaceae bacterium Isolate-080 (Janvier) OX=2486468 GN=EEL39_13675 PE=4 SV=1	Muribaculaceae bacterium Isolate-080 (Janvier)	151	495	60.4	77.2	1.4e-58
197	TR	A0A3R9R802	DNA methyltransferase OS=Salibacterium salarium OX=284579 GN=D7Z54_32410 PE=4 SV=1	Salibacterium salarium	385	513	37	52.8	2.9e-58
198	TR	U7LEQ0	Site-specific DNA-methyltransferase (adenine-specific) OS=Corynebacterium sp. KPL1821 OX=1203560 GN=HMPREF1264_00574 PE=4 SV=1	Corynebacterium sp. KPL1821	305	498	36.4	57	5.6e-57
199	TR	A0A7M1LDN2	Restriction endonuclease subunit M OS=Campylobacter corcagiensis OX=1448857 GN=IMC76_05480 PE=4 SV=1	Campylobacter corcagiensis	334	499	40.6	54.1	9e-57
200	SP	Q49400	Type II methyltransferase M.MgeORF184P OS=Mycoplasma genitalium (strain ATCC 33530 / DSM 19775 / NCTC 10195 / G37) OX=243273 GN=MG184 PE=1 SV=1	Mycoplasma genitalium (strain ATCC 33530 / DSM 19775 / NCTC 10195 / G37)	317	495	39.2	58.3	2.2e-56
201	TR	A0A2P8QYD1	Restriction endonuclease subunit M OS=Campylobacter blaseri OX=2042961 GN=CQ405_08990 PE=4 SV=1	Campylobacter blaseri	333	495	40.2	53.4	3.4e-56
202	TR	A0A7Z0VT36	Modification methylase OS=Actinomyces sp. HMSC065F12 OX=1739479 GN=HMPREF2975_07235 PE=4 SV=1	Actinomyces sp. HMSC065F12	299	492	37.2	51.7	3.7e-56
203	TR	A0A2U2RGQ3	DNA methyltransferase OS=Brachybacterium endophyticum OX=2182385 GN=DEO23_15595 PE=4 SV=1	Brachybacterium endophyticum	389	497	39	52.3	7.6e-56
204	TR	S3XIB9	Uncharacterized protein OS=Campylobacter ureolyticus ACS-301-V-Sch3b OX=883165 GN=HMPREF9309_00488 PE=4 SV=1	Campylobacter ureolyticus ACS-301-V-Sch3b	351	492	39.7	51.4	1.6e-55
205	TR	A0A1C7GS60	Modification methylase OS=Hungateiclostridiaceae bacterium KB18 OX=1834198 GN=A4V00_11865 PE=4 SV=1	Hungateiclostridiaceae bacterium KB18	272	477	41	55.9	2.9e-54
206	TR	A0A1T0B5Z8	DNA methyltransferase (Fragment) OS=[Haemophilus] felis OX=123822 GN=B0188_03910 PE=4 SV=1	[Haemophilus] felis	249	473	42.8	58.8	5.9e-54
207	SP	Q50290	Type II methyltransferase M.MpnI OS=Mycoplasma pneumoniae (strain ATCC 29342 / M129 / Subtype 1) OX=272634 GN=mte1 PE=1 SV=1	Mycoplasma pneumoniae (strain ATCC 29342 / M129 / Subtype 1)	319	478	37.5	55.3	7.9e-54
208	TR	A0A1L4FSX0	Modification methylase OS=Mycoplasmopsis pullorum OX=48003 GN=BLA55_03485 PE=4 SV=1	Mycoplasmopsis pullorum	309	473	40.5	50	3.3e-53
209	TR	A0A7H9CKD7	Type II adenine-specific DNA methyltransferase (EcoRI methylase domain) OS=Candidatus Campylobacter infans OX=2561898 GN=CINF_1648 PE=4 SV=1	Candidatus Campylobacter infans	345	471	38.7	52.1	1.7e-52
210	TR	A0A3N2KNX8	Modification methylase OS=Muribaculaceae bacterium Isolate-080 (Janvier) OX=2486468 GN=EEL39_11450 PE=4 SV=1	Muribaculaceae bacterium Isolate-080 (Janvier)	200	448	54.4	68.6	7.2e-51
211	TR	A0A8J3F582	Modification methylase OS=Oxalicibacterium solurbis OX=69280 GN=GCM10011430_24210 PE=4 SV=1	Oxalicibacterium solurbis	285	449	53.9	63.2	6.3e-50
212	TR	C9N228	Modification methylase EcoRI family protein (Fragment) OS=Leptotrichia hofstadii F0254 OX=634994 GN=GCWU000323_02905 PE=4 SV=1	Leptotrichia hofstadii F0254	184	434	55.2	66.7	5.4e-49
213	TR	A0A2A3Y518	Restriction endonuclease subunit M (Fragment) OS=Glutamicibacter sp. BW77 OX=2024402 GN=CIK74_16575 PE=4 SV=1	Glutamicibacter sp. BW77	230	421	50	67.1	1.9e-46
214	TR	D1PSR5	Modification methylase EcoRI family protein (Fragment) OS=Subdoligranulum variabile DSM 15176 OX=411471 GN=SUBVAR_07450 PE=4 SV=1	Subdoligranulum variabile DSM 15176	182	399	53.6	65.5	8.4e-44
215	TR	A0A328A1X3	Uncharacterized protein OS=Macrococcus bohemicus OX=1903056 GN=BHX94_12135 PE=4 SV=1	Macrococcus bohemicus	227	378	51	65.4	4.1e-40
216	TR	G7GLT9	Putative adenine-specific methyltransferase OS=Gordonia amarae NBRC 15530 OX=1075090 GN=GOAMR_20_01110 PE=4 SV=1	Gordonia amarae NBRC 15530	534	395	37.6	52.6	9e-40
217	TR	A0A7H0HAT2	DNA methyltransferase OS=Tessaracoccus defluvii OX=1285901 GN=H9L22_15645 PE=4 SV=1	Tessaracoccus defluvii	473	363	44.3	56.7	1.3e-35
218	TR	A0A327ZZY4	Modification methylase OS=Macrococcus bohemicus OX=1903056 GN=BHX94_12140 PE=4 SV=1	Macrococcus bohemicus	156	335	46.4	62.7	1.2e-34
219	TR	R7IPI9	Cytosine-specific methyltransferase OS=Roseburia sp. CAG:303 OX=1262944 GN=BN596_01655 PE=3 SV=1	Roseburia sp. CAG:303	537	358	50	64.8	1.5e-34
220	TR	V8C542	Site-specific DNA-methyltransferase (adenine-specific) OS=Helicobacter macacae MIT 99-5501 OX=1357400 GN=HMPREF2086_01814 PE=4 SV=1	Helicobacter macacae MIT 99-5501	124	329	52.6	72.8	3.4e-34
221	TR	S2VZA1	Uncharacterized protein OS=Propionimicrobium lymphophilum ACS-093-V-SCH5 OX=883161 GN=HMPREF9306_01166 PE=4 SV=1	Propionimicrobium lymphophilum ACS-093-V-SCH5	339	335	31.2	46.5	1.2e-32
222	TR	A0A7K1J3P8	Restriction endonuclease subunit M OS=Bifidobacterium canis OX=2610880 GN=GSD1FS_0487 PE=4 SV=1	Bifidobacterium canis	293	321	31.4	48.8	4.8e-31
223	TR	A0A087B4S0	Adenine-specific methyltransferase EcoRI OS=Bifidobacterium cuniculi OX=1688 GN=BCUN_0520 PE=4 SV=1	Bifidobacterium cuniculi	286	315	31.7	49.1	3e-30
224	TR	S2VYG7	Site-specific DNA-methyltransferase (adenine-specific) OS=Propionimicrobium lymphophilum ACS-093-V-SCH5 OX=883161 GN=HMPREF9306_01272 PE=4 SV=1	Propionimicrobium lymphophilum ACS-093-V-SCH5	208	307	38.1	50.5	6.4e-30
225	TR	A0A449B3Q6	Uncharacterized protein OS=Mycoplasmopsis maculosa OX=114885 GN=NCTC10168_00148 PE=4 SV=1	Mycoplasmopsis maculosa	297	308	33.5	46.5	3.9e-29
226	TR	A0A6F9ZKW0	Uncharacterized protein OS=Bacteroidaceae bacterium OX=2212467 GN=IMSAGC014_01319 PE=4 SV=1	Bacteroidaceae bacterium	180	292	41.3	55.3	4.6e-28
227	TR	A0A916HTJ3	Uncharacterized protein OS=Methylophilaceae bacterium OX=2030816 GN=MTYP_03044 PE=4 SV=1	Methylophilaceae bacterium	133	287	69.3	77.3	6.5e-28
228	TR	V8CI96	Uncharacterized protein OS=Helicobacter canis NCTC 12740 OX=1357399 GN=HMPREF2087_01211 PE=4 SV=1	Helicobacter canis NCTC 12740	149	281	57.6	76.1	7.7e-27
229	TR	R5AHD5	Site-specific DNA-methyltransferase (Adenine-specific) OS=Clostridium sp. CAG:1024 OX=1262770 GN=BN454_01520 PE=4 SV=1	Clostridium sp. CAG:1024	190	273	37.4	54.5	3.4e-25
230	TR	A0A974VP58	Modification methylase OS=Rothia sp. ZJ932 OX=2810516 GN=JR346_01355 PE=4 SV=1	Rothia sp. ZJ932	108	252	59.5	67.1	3.9e-23
231	TR	I3WHL7	Modification methylase OS=Bifidobacterium bifidum BGN4 OX=484020 GN=ecoRIM PE=4 SV=1	Bifidobacterium bifidum BGN4	81	247	59.7	80.5	9.4e-23
232	TR	A0A087B4S6	Modification methylase EcoRI OS=Bifidobacterium cuniculi OX=1688 GN=BCUN_0526 PE=4 SV=1	Bifidobacterium cuniculi	314	259	26.3	45.1	4.8e-22
233	TR	A0A7K1J3G2	Restriction endonuclease subunit M OS=Bifidobacterium canis OX=2610880 GN=GSD1FS_0493 PE=4 SV=1	Bifidobacterium canis	314	258	25.5	46.2	6.6e-22
234	TR	A0A4U8TBS6	DNA methyltransferase OS=Helicobacter jaachi OX=1677920 GN=LS71_000315 PE=4 SV=1	Helicobacter jaachi	426	260	32.7	44.2	1.5e-21
235	TR	A0A347VPT1	DNA methyltransferase OS=Helicobacter saguini OX=1548018 GN=DCO61_10605 PE=4 SV=1	Helicobacter saguini	422	259	31.7	46.4	2e-21
236	TR	A0A6M4JEZ9	Uncharacterized protein OS=Mycoplasma miroungigenitalium OX=754515 GN=HLA87_02540 PE=4 SV=1	Mycoplasma miroungigenitalium	345	255	30.7	46.9	2.8e-21
237	TR	A0A4R7UEF7	Adenine-specific methyltransferase EcoRI-like protein OS=Mycoplasmopsis mustelae OX=171289 GN=BCF59_0512 PE=4 SV=1	Mycoplasmopsis mustelae	352	255	28.6	46.6	3.1e-21
238	TR	E7ABH2	Adenine-specific DNA modification methylase OS=Helicobacter felis (strain ATCC 49179 / NCTC 12436 / CS1) OX=936155 GN=Hfelis_07670 PE=4 SV=1	Helicobacter felis (strain ATCC 49179 / NCTC 12436 / CS1)	422	255	33.6	47.3	6.8e-21
239	TR	B2KAM9	Bacteriophage T5 Orf172 DNA-binding domain-containing protein OS=Elusimicrobium minutum (strain Pei191) OX=445932 GN=Emin_0007 PE=4 SV=1	Elusimicrobium minutum (strain Pei191)	428	251	32.1	45.8	2.5e-20
240	TR	A0A5C8D806	DNA methyltransferase OS=Brachyspira aalborgi OX=29522 GN=EPJ79_03850 PE=4 SV=1	Brachyspira aalborgi	424	245	30.8	43	1.5e-19
241	TR	R7KA56	Modification methylase EcoRI (Adenine-specificmethyltransferase EcoRI) (M.EcoRI) OS=Subdoligranulum sp. CAG:314 OX=1262970 GN=BN603_00115 PE=4 SV=1	Subdoligranulum sp. CAG:314	66	222	63.9	78.7	2.5e-19
242	TR	N9TSD8	N4-cytosine or N6-adenine DNA methyltransferase OS=Mycoplasmopsis bovigenitalium 51080 OX=1188235 GN=MBVG_6840 PE=4 SV=1	Mycoplasmopsis bovigenitalium 51080	344	233	27.4	44.1	2.9e-18
243	TR	A0A6F9ZKK5	Modification methylase OS=Bacteroidaceae bacterium OX=2212467 GN=IMSAGC014_01320 PE=4 SV=1	Bacteroidaceae bacterium	76	210	56.5	69.6	1.6e-17
244	TR	F8KR60	EcoRI methylase/methyltransferase OS=Helicobacter bizzozeronii (strain CIII-1) OX=1002804 GN=HBZC1_02480 PE=4 SV=1	Helicobacter bizzozeronii (strain CIII-1)	423	228	34.9	49.5	2.8e-17
245	TR	T5LE02	Bacteriophage T5 Orf172 DNA-binding domain-containing protein OS=Helicobacter bilis ATCC 43879 OX=613026 GN=HRAG_02381 PE=4 SV=1	Helicobacter bilis ATCC 43879	428	227	31.5	46.2	4e-17
246	TR	A0A430FAK8	DNA-cytosine methyltransferase OS=Bifidobacterium castoris OX=2306972 GN=D2E22_0335 PE=4 SV=1	Bifidobacterium castoris	288	213	25.4	41.5	7.2e-16
247	TR	A0A1V0QDP1	Uncharacterized protein OS=Hungateiclostridiaceae bacterium KB18 OX=1834198 GN=A4V00_19810 PE=4 SV=1	Hungateiclostridiaceae bacterium KB18	111	199	66.7	82.4	1.5e-15
248	TR	A0A430FAP6	Restriction endonuclease subunit M OS=Bifidobacterium castoris OX=2306972 GN=D2E22_0333 PE=4 SV=1	Bifidobacterium castoris	316	198	30.8	47.1	1.1e-13
249	TR	A0A7J0ABS0	DNA methyltransferase OS=Muribaculaceae bacterium OX=2498093 GN=IMSAGC006_00659 PE=4 SV=1	Muribaculaceae bacterium	110	185	52	64	1.4e-13
250	TR	A0A1X3CZZ8	Uncharacterized protein OS=Neisseria canis OX=493 GN=NCTC10296_01841 PE=4 SV=1	Neisseria canis	68	168	54.4	71.9	1e-11

## Sheet: UniProt results for REase
Hit	DB	Accession	Description	Organism	Length	Score(Bits)	Identities(%)	Positives(%)	E()
1	TR	A7HZI8	HNH nuclease domain-containing protein OS=Campylobacter hominis (strain ATCC BAA-381 / LMG 19568 / NCTC 13146 / CH001A) OX=360107 GN=CHAB381_0063 PE=4 SV=1	Campylobacter hominis (strain ATCC BAA-381 / LMG 19568 / NCTC 13146 / CH001A)	363	1431	71.7	83.5	0
2	TR	A0A838ZU24	DUF262 domain-containing protein OS=Moheibacter lacus OX=2745851 GN=HU137_11775 PE=4 SV=1	Moheibacter lacus	360	1390	68.4	81.9	0
3	TR	A0A1E5UGU5	HNH endonuclease family protein OS=Cloacibacterium normanense OX=237258 GN=BHF72_1298 PE=4 SV=1	Cloacibacterium normanense	360	1368	67.3	80.8	0
4	TR	A0A7W8CV90	HNH nuclease domain-containing protein OS=Catenisphaera adipataccumulans OX=700500 GN=HNQ47_000206 PE=4 SV=1	Catenisphaera adipataccumulans	363	1354	66.9	79	0
5	TR	A0A1M5LCB0	HNH endonuclease OS=Flavobacterium micromati OX=229205 GN=SAMN05444372_1083 PE=4 SV=1	Flavobacterium micromati	360	1350	66.4	81.3	0
6	TR	A0A553DRT9	DUF262 domain-containing protein OS=Flavobacterium restrictum OX=2594428 GN=FNW21_15085 PE=4 SV=1	Flavobacterium restrictum	360	1346	66.8	80.5	0
7	TR	A0A0D6TIY6	HNH endonuclease OS=Flavobacterium sp. 316 OX=1603293 GN=SY27_16445 PE=4 SV=1	Flavobacterium sp. 316	360	1341	64.8	81	0
8	TR	A0A1A9T0K8	HNH endonuclease OS=Methylovorus sp. MM2 OX=1848038 GN=A7981_08445 PE=4 SV=1	Methylovorus sp. MM2	360	1325	66.7	79.3	0
9	TR	A0A0G3WHA4	HNH endonuclease OS=Endomicrobium proavitum OX=1408281 GN=hnh PE=4 SV=1	Endomicrobium proavitum	358	1320	64.7	79.9	1.9e-180
10	TR	A0A7T1F398	HNH nuclease domain-containing protein OS=Atribacter laminatus OX=2847778 GN=RT761_01415 PE=4 SV=1	Atribacter laminatus	364	1318	64.7	79.9	4.8e-180
11	TR	A0A2A3Y3N6	HNH endonuclease OS=Glutamicibacter sp. BW77 OX=2024402 GN=CIK74_16570 PE=4 SV=1	Glutamicibacter sp. BW77	360	1315	65.4	78	1.2e-179
12	TR	H8Z5E5	Restriction endonuclease OS=Thiorhodovibrio frisius OX=631362 GN=Thi970DRAFT_03069 PE=4 SV=1	Thiorhodovibrio frisius	361	1311	63.7	79.7	5e-179
13	TR	R5ILS9	HNH endonuclease domain protein OS=Firmicutes bacterium CAG:124 OX=1263002 GN=BN480_01980 PE=4 SV=1	Firmicutes bacterium CAG:124	367	1299	64.8	77.9	4.2e-177
14	TR	A0A923HY88	DUF262 domain-containing protein OS=Acetobacterium paludosum OX=52693 GN=GH810_00510 PE=4 SV=1	Acetobacterium paludosum	364	1296	65	78	1.1e-176
15	TR	A0A4Q0AKJ1	DUF262 domain-containing protein OS=Candidatus Chaera renei OX=2506947 GN=EOT04_00215 PE=4 SV=1	Candidatus Chaera renei	369	1293	65.3	76.9	3.7e-176
16	TR	C7H8C7	HNH endonuclease domain protein OS=Faecalibacterium duncaniae (strain DSM 17677 / JCM 31915 / A2-165) OX=411483 GN=FAEPRAA2165_02567 PE=4 SV=1	Faecalibacterium duncaniae (strain DSM 17677 / JCM 31915 / A2-165)	367	1292	64.5	77.6	4.8e-176
17	TR	A0A1T4P540	HNH nuclease domain-containing protein OS=Treponema berlinense OX=225004 GN=SAMN02745152_01435 PE=4 SV=1	Treponema berlinense	363	1283	63	78.7	9.8e-175
18	TR	A0A7X8NDT7	DUF262 domain-containing protein OS=Lutibacter sp. B1 OX=2725996 GN=HGB55_14375 PE=4 SV=1	Lutibacter sp. B1	358	1280	64.3	78	2.3e-174
19	TR	A0A2P7TAB0	HNH endonuclease OS=Sphingobacteriales bacterium UPWRP_1 OX=2116516 GN=C7N43_38350 PE=4 SV=1	Sphingobacteriales bacterium UPWRP_1	358	1274	63.5	77.2	1.9e-173
20	TR	A0A1R4LSQ9	HNH endonuclease OS=Vibrio ruber DSM 16370 OX=1123498 GN=VR7878_03373 PE=4 SV=1	Vibrio ruber DSM 16370	359	1273	64.3	76.4	2.8e-173
21	TR	A0A0A8WTG8	HNH endonuclease OS=Geobacter sp. OR-1 OX=1266765 GN=OR1_03215 PE=4 SV=1	Geobacter sp. OR-1	360	1270	62.9	75.5	8.3e-173
22	TR	A0A7D5RRU2	DUF262 domain-containing protein OS=Cyclobacteriaceae bacterium OX=2099675 GN=HWD62_18160 PE=4 SV=1	Cyclobacteriaceae bacterium	358	1269	64	76.9	1.1e-172
23	TR	G2Z441	HNH nuclease domain-containing protein OS=Flavobacterium branchiophilum (strain FL-15) OX=1034807 GN=FBFL15_0247 PE=4 SV=1	Flavobacterium branchiophilum (strain FL-15)	366	1255	62.7	75.9	2e-170
24	TR	A0A4R1KWR8	HNH endonuclease OS=Acidipila rosea OX=768535 GN=C7378_3514 PE=4 SV=1	Acidipila rosea	360	1249	62.3	75.5	1.3e-169
25	TR	A0A4R2N767	Uncharacterized protein DUF262 OS=Nicoletella semolina OX=271160 GN=EV693_11058 PE=4 SV=1	Nicoletella semolina	370	1240	62.4	75.7	4.3e-168
26	TR	B8F7Y5	HNH endonuclease OS=Glaesserella parasuis serovar 5 (strain SH0165) OX=557723 GN=hnh PE=4 SV=1	Glaesserella parasuis serovar 5 (strain SH0165)	370	1239	60.8	75.9	6.2e-168
27	TR	A0A133PVM1	HNH endonuclease domain protein OS=Prevotella corporis OX=28128 GN=HMPREF3226_02473 PE=4 SV=1	Prevotella corporis	367	1231	59.8	74.5	9.1e-167
28	TR	A0A1T4QZQ0	HNH nuclease domain-containing protein OS=Treponema berlinense OX=225004 GN=SAMN02745152_02180 PE=4 SV=1	Treponema berlinense	363	1230	61.3	75	1.1e-166
29	TR	A0A0B7GSP6	HNH endonuclease OS=Treponema phagedenis OX=162 GN=TPHV1_10175 PE=4 SV=1	Treponema phagedenis	223	1211	100	100	5.5e-166
30	TR	A0A327ZZQ1	HNH endonuclease OS=Macrococcus bohemicus OX=1903056 GN=BHX94_12130 PE=4 SV=1	Macrococcus bohemicus	360	1223	61.6	76	1.2e-165
31	TR	A0A930UNA4	DUF262 domain-containing protein OS=Ectothiorhodospiraceae bacterium AqS1 OX=1725326 GN=ISN28_10170 PE=4 SV=1	Ectothiorhodospiraceae bacterium AqS1	360	1222	61.5	74.2	1.7e-165
32	TR	A0A4S8N380	DUF262 domain-containing protein OS=Nocardioides caeni OX=574700 GN=E9934_14110 PE=4 SV=1	Nocardioides caeni	369	1217	61.6	74.1	1.3e-164
33	TR	A0A254RAZ9	HNH endonuclease OS=Fibrobacter sp. UWR2 OX=1964352 GN=B7994_12730 PE=4 SV=1	Fibrobacter sp. UWR2	364	1216	60.3	76.4	1.6e-164
34	TR	A0A0Q8QQ83	HNH endonuclease OS=Sphingomonas sp. Root710 OX=1736594 GN=ASE00_07465 PE=4 SV=1	Sphingomonas sp. Root710	367	1216	60.3	75.4	1.7e-164
35	TR	G5HBD2	HNH nuclease domain-containing protein OS=Alistipes indistinctus YIT 12060 OX=742725 GN=HMPREF9450_01947 PE=4 SV=1	Alistipes indistinctus YIT 12060	362	1212	60.4	74.6	5.9e-164
36	TR	A0A1V3IEK7	HNH endonuclease OS=Rodentibacter rarus OX=1908260 GN=BKK50_11395 PE=4 SV=1	Rodentibacter rarus	370	1212	60.8	75.4	7.8e-164
37	TR	A0A1P8JCC5	HNH endonuclease OS=Prevotella intermedia ATCC 25611 = DSM 20706 OX=1122984 GN=BWX39_01350 PE=4 SV=1	Prevotella intermedia ATCC 25611 = DSM 20706	367	1211	58.8	72.9	1e-163
38	TR	R9KLW9	HNH nuclease domain-containing protein OS=Lachnospiraceae bacterium MD335 OX=1235793 GN=C809_02301 PE=4 SV=1	Lachnospiraceae bacterium MD335	360	1210	59.8	75.3	1.1e-163
39	TR	R7K6M7	HNH endonuclease domain protein OS=Subdoligranulum sp. CAG:314 OX=1262970 GN=BN603_00113 PE=4 SV=1	Subdoligranulum sp. CAG:314	369	1210	60	74.6	1.5e-163
40	TR	A0A1Y4CF30	HNH endonuclease OS=Flavonifractor sp. An306 OX=1965629 GN=B5F88_02235 PE=4 SV=1	Flavonifractor sp. An306	372	1206	60.1	73.5	6.9e-163
41	TR	A0A7W8G777	HNH nuclease domain-containing protein OS=Treponema ruminis OX=744515 GN=HNP76_000339 PE=4 SV=1	Treponema ruminis	363	1202	60.4	73.1	2e-162
42	TR	A0A376BTF5	Protein of uncharacterized function DUF262 OS=Alysiella crassa OX=153491 GN=NCTC10283_01753 PE=4 SV=1	Alysiella crassa	365	1200	58.9	74.5	4.4e-162
43	TR	A0A143X5V3	HNH endonuclease OS=Clostridiales bacterium CHKCI006 OX=1780379 GN=BN3662_02722 PE=4 SV=1	Clostridiales bacterium CHKCI006	369	1193	60.4	74.8	5.8e-161
44	TR	A0A7H4GLH1	DUF262 domain-containing protein OS=Wenzhouxiangella sp. AB-CW3 OX=2771012 GN=IC757_14615 PE=4 SV=1	Wenzhouxiangella sp. AB-CW3	365	1189	59.2	73.4	2.1e-160
45	TR	A0A892ZRJ8	DUF262 domain-containing protein OS=Paralysiella testudinis OX=2809020 GN=JQU52_13335 PE=4 SV=1	Paralysiella testudinis	361	1174	60.5	74.5	3.4e-158
46	TR	R5HEP1	Putative endonuclease OS=Firmicutes bacterium CAG:114 OX=1263001 GN=BN469_00008 PE=4 SV=1	Firmicutes bacterium CAG:114	368	1173	59.6	73.4	6.2e-158
47	TR	A0A1G7HFF1	HNH nuclease domain-containing protein OS=Ulvibacter litoralis OX=227084 GN=SAMN05421855_10462 PE=4 SV=1	Ulvibacter litoralis	367	1171	59	73.9	1.2e-157
48	TR	B8DWT6	HNH endonuclease OS=Bifidobacterium animalis subsp. lactis (strain AD011) OX=442563 GN=BLA_0644 PE=4 SV=1	Bifidobacterium animalis subsp. lactis (strain AD011)	372	1165	57.1	74.3	1.2e-156
49	TR	A0A377R2W3	Uncharacterized protein conserved in bacteria OS=Kingella potus OX=265175 GN=NCTC13336_01521 PE=4 SV=1	Kingella potus	361	1158	58.9	72.6	9.1e-156
50	TR	A0A6P2FYA6	HNH nuclease domain-containing protein OS=Variovorax sp. PBL-E5 OX=434014 GN=E5P1_00840 PE=4 SV=1	Variovorax sp. PBL-E5	374	1142	56.8	71.1	3.9e-153
51	TR	V8C668	HNH nuclease domain-containing protein OS=Helicobacter macacae MIT 99-5501 OX=1357400 GN=HMPREF2086_01816 PE=4 SV=1	Helicobacter macacae MIT 99-5501	371	1137	57.4	71.4	2e-152
52	TR	A0A926FDI2	DUF262 domain-containing protein OS=Qingrenia yutianensis OX=2763676 GN=H8706_05480 PE=4 SV=1	Qingrenia yutianensis	370	1134	55.7	71.6	5.5e-152
53	TR	A0A930UMH6	DUF262 domain-containing protein OS=Gammaproteobacteria bacterium AqS3 OX=1732023 GN=ISN29_08900 PE=4 SV=1	Gammaproteobacteria bacterium AqS3	361	1107	56.6	72.9	5.1e-148
54	TR	R5TY04	Restriction endonuclease OS=Bacteroides sp. CAG:702 OX=1262747 GN=BN759_02760 PE=4 SV=1	Bacteroides sp. CAG:702	369	1106	53.4	69.6	9.6e-148
55	TR	A0A3N2KN27	DUF262 domain-containing protein OS=Muribaculaceae bacterium Isolate-080 (Janvier) OX=2486468 GN=EEL39_11445 PE=4 SV=1	Muribaculaceae bacterium Isolate-080 (Janvier)	369	1105	52.7	69.9	1.4e-147
56	TR	A0A1C7GQ20	HNH endonuclease OS=Hungateiclostridiaceae bacterium KB18 OX=1834198 GN=A4V00_11875 PE=4 SV=1	Hungateiclostridiaceae bacterium KB18	384	1104	52.4	69.1	3.2e-147
57	TR	A0A8G2BUZ3	HNH nuclease domain-containing protein OS=Parabacteroides chinchillae OX=871327 GN=SAMN05444001_10447 PE=4 SV=1	Parabacteroides chinchillae	369	1098	51.5	70.2	1.6e-146
58	TR	A0A916HRL2	HNH nuclease domain-containing protein OS=Methylophilaceae bacterium OX=2030816 GN=MTYP_03045 PE=4 SV=1	Methylophilaceae bacterium	368	1097	55.8	71.6	2.1e-146
59	TR	V8CHH1	HNH nuclease domain-containing protein OS=Helicobacter canis NCTC 12740 OX=1357399 GN=HMPREF2087_01213 PE=4 SV=1	Helicobacter canis NCTC 12740	391	1097	54.7	70.6	4.8e-146
60	TR	A0A4Q0SWK2	HNH endonuclease OS=Granulicella sibirica OX=2479048 GN=GRAN_4917 PE=4 SV=1	Granulicella sibirica	363	1090	53.8	72.6	2.1e-145
61	TR	A0A1I2E7K2	HNH nuclease domain-containing protein OS=Succiniclasticum ruminis DSM 9236 OX=1123323 GN=SAMN05216245_12913 PE=4 SV=1	Succiniclasticum ruminis DSM 9236	377	1088	55.9	71.1	6.8e-145
62	TR	A0A2G8TEX2	HNH endonuclease OS=Massilia eurypsychrophila OX=1485217 GN=CR105_11790 PE=4 SV=1	Massilia eurypsychrophila	375	1087	56.3	69.6	9e-145
63	TR	A0A0A0JTQ8	HNH endonuclease OS=Knoellia aerolata DSM 18566 OX=1385519 GN=N801_10960 PE=4 SV=1	Knoellia aerolata DSM 18566	382	1087	54.9	68.7	1.1e-144
64	TR	G7GMR6	HNH nuclease domain-containing protein OS=Gordonia amarae NBRC 15530 OX=1075090 GN=GOAMR_24_00140 PE=4 SV=1	Gordonia amarae NBRC 15530	379	1073	55.3	68.6	1.4e-142
65	TR	A0A3R6B1M6	DUF262 domain-containing protein OS=Prevotella sp. AM34-19LB OX=2292364 GN=DW830_03895 PE=4 SV=1	Prevotella sp. AM34-19LB	372	1071	51.3	68	2.2e-142
66	TR	A0A974ZLU4	DUF262 domain-containing protein OS=Rothia sp. ZJ932 OX=2810516 GN=JR346_01345 PE=4 SV=1	Rothia sp. ZJ932	376	1071	55.3	69.7	2.5e-142
67	TR	A0A0Q4B5G2	HNH endonuclease OS=Candidatus [Bacteroides] periocalifornicus OX=1702214 GN=AL399_08445 PE=4 SV=1	Candidatus [Bacteroides] periocalifornicus	368	1052	51.9	67.5	1.5e-139
68	TR	J6GPR2	HNH endonuclease domain protein OS=Porphyromonas sp. oral taxon 279 str. F0450 OX=1125723 GN=HMPREF1323_1785 PE=4 SV=1	Porphyromonas sp. oral taxon 279 str. F0450	377	1047	50.9	67.6	1.1e-138
69	TR	A0A6H1A8W4	DUF262 domain-containing protein OS=Nocardioides sp. JQ2195 OX=2592334 GN=ncot_00200 PE=4 SV=1	Nocardioides sp. JQ2195	387	1033	52.2	66.8	2.1e-136
70	TR	A0A5P8E9Y5	DUF262 domain-containing protein OS=Pseudoprevotella muciniphila OX=2133944 GN=C7Y71_009375 PE=4 SV=1	Pseudoprevotella muciniphila	373	1007	48	70.2	1.2e-132
71	TR	A0A239RN57	HNH nuclease domain-containing protein OS=Prevotellaceae bacterium KH2P17 OX=1945886 GN=SAMN06298210_1219 PE=4 SV=1	Prevotellaceae bacterium KH2P17	373	1006	48.5	69.2	1.6e-132
72	TR	A0A7W5ZSC7	C2H2-type domain-containing protein OS=Novosphingobium hassiacum OX=173676 GN=GGQ88_000341 PE=4 SV=1	Novosphingobium hassiacum	368	995	51.7	68.6	6.4e-131
73	TR	A0A927LUZ7	5-methylcytosine-specific restriction endonuclease McrA OS=Paenibacillus sp. OAS669 OX=2663821 GN=GGC63_005660 PE=4 SV=1	Paenibacillus sp. OAS669	374	993	49.3	66	1.6e-130
74	TR	R6I8F4	Putative HNH endonuclease domain protein OS=Ruminococcus sp. CAG:177 OX=1262952 GN=BN517_01732 PE=4 SV=1	Ruminococcus sp. CAG:177	374	991	49.3	66.8	3.2e-130
75	TR	A0A255T7M2	HNH endonuclease OS=Prevotella sp. P3-122 OX=2024223 GN=CIL02_06990 PE=4 SV=1	Prevotella sp. P3-122	373	990	46.6	68.1	4.4e-130
76	TR	A0A2X0WQN9	HNH endonuclease OS=Anaerobiospirillum thomasii OX=179995 GN=NCTC13093_00238 PE=4 SV=1	Anaerobiospirillum thomasii	283	980	60.3	76	6.4e-130
77	TR	C9LWG9	HNH endonuclease domain protein OS=Selenomonas sputigena (strain ATCC 35185 / DSM 20758 / VPI D19B-28) OX=546271 GN=Selsp_0703 PE=4 SV=1	Selenomonas sputigena (strain ATCC 35185 / DSM 20758 / VPI D19B-28)	374	983	48.5	66	5.2e-129
78	TR	D5EWE5	HNH endonuclease OS=Prevotella ruminicola (strain ATCC 19189 / JCM 8958 / 23) OX=264731 GN=PRU_2422 PE=4 SV=1	Prevotella ruminicola (strain ATCC 19189 / JCM 8958 / 23)	374	981	46	69.8	1e-128
79	TR	A0A255T221	HNH endonuclease OS=Prevotella sp. P5-92 OX=2024222 GN=CIK99_03470 PE=4 SV=1	Prevotella sp. P5-92	373	980	46.1	68.4	1.4e-128
80	TR	A0A7G9B2W8	DUF262 domain-containing protein OS=Oscillibacter hominis OX=2763056 GN=H8790_10635 PE=4 SV=1	Oscillibacter hominis	374	978	49.3	66.5	3e-128
81	TR	A0A1H2WSX3	HNH endonuclease OS=Lachnospiraceae bacterium KHCPX20 OX=1855375 GN=SAMN05216391_11934 PE=4 SV=1	Lachnospiraceae bacterium KHCPX20	411	925	44.5	62.4	1.1e-119
82	TR	A0A087E8F5	HNH endonuclease OS=Bifidobacterium subtile OX=77635 GN=BISU_1093 PE=4 SV=1	Bifidobacterium subtile	271	851	59.3	74.3	1.6e-110
83	TR	A0A1G6AGI0	HNH endonuclease OS=Streptococcus henryi OX=439219 GN=SAMN02910293_00376 PE=4 SV=1	Streptococcus henryi	412	814	43.5	59	6.5e-103
84	TR	A0A0B7GV44	DUF262 domain-containing protein OS=Treponema phagedenis OX=162 GN=TPHV1_10174 PE=4 SV=1	Treponema phagedenis	200	758	100	100	1.7e-97
85	TR	A0A150XBA6	HNH endonuclease OS=Roseivirga spongicola OX=333140 GN=AWW68_09245 PE=4 SV=1	Roseivirga spongicola	387	765	40.6	61.5	7.3e-96
86	TR	A0A437SUW0	DUF262 domain-containing protein OS=Lactobacillus xujianguonis OX=2495899 GN=EJK17_06225 PE=4 SV=1	Lactobacillus xujianguonis	386	761	41	59.8	2.8e-95
87	TR	A0A1Q2D5V3	HNH endonuclease OS=Vagococcus penaei OX=633807 GN=BW732_05800 PE=4 SV=1	Vagococcus penaei	389	754	40.1	61	3.5e-94
88	TR	A0A7D4PWG1	DUF262 domain-containing protein OS=Aquiluna borgnonia OX=2499157 GN=HRU87_00055 PE=4 SV=1	Aquiluna borgnonia	388	751	40.5	59.7	9.6e-94
89	TR	A0A1W9N8Z9	HNH endonuclease OS=Spirochaeta sp. LUC14_002_19_P3 OX=1940821 GN=B0D92_03395 PE=4 SV=1	Spirochaeta sp. LUC14_002_19_P3	387	736	39.7	59.5	1.7e-91
90	TR	A0A2N6UXU4	HNH endonuclease OS=Actinotignum urinale OX=190146 GN=CJ184_05755 PE=4 SV=1	Actinotignum urinale	389	734	39.5	61.8	3.6e-91
91	TR	A0A5B8NTF5	DUF262 domain-containing protein OS=Corynebacterium sp. sy039 OX=2599641 GN=FQV43_04155 PE=4 SV=1	Corynebacterium sp. sy039	394	734	40.3	61.2	4.2e-91
92	TR	A0A0M3DFE6	HNH endonuclease OS=Paraclostridium benzoelyticum OX=1629550 GN=VN21_11210 PE=4 SV=1	Paraclostridium benzoelyticum	387	733	39.6	59.6	4.8e-91
93	TR	A0A2Z4LXY4	DUF262 domain-containing protein OS=Allomuricauda aurantiaca OX=1383885 GN=HME9304_03209 PE=4 SV=1	Allomuricauda aurantiaca	387	733	39.8	59.6	4.8e-91
94	TR	A0A926RHX4	DUF262 domain-containing protein OS=Pelagibacterales bacterium SAG-MED21 OX=2760024 GN=IDH00_01935 PE=4 SV=1	Pelagibacterales bacterium SAG-MED21	387	733	39.4	60.8	4.8e-91
95	TR	U6RF02	HNH nuclease domain-containing protein OS=Phocaeicola massiliensis B84634 = Timone 84634 = DSM 17679 = JCM 13223 OX=1121098 GN=HMPREF1534_01886 PE=4 SV=1	Phocaeicola massiliensis B84634 = Timone 84634 = DSM 17679 = JCM 13223	390	731	39.6	59.6	1.1e-90
96	TR	L1MLC2	HNH endonuclease domain protein OS=Alloprevotella sp. oral taxon 473 str. F0040 OX=1035197 GN=HMPREF9999_00924 PE=4 SV=1	Alloprevotella sp. oral taxon 473 str. F0040	390	729	37.6	59.3	2.1e-90
97	TR	R5VI05	HNH nuclease domain-containing protein OS=Phocaeicola plebeius CAG:211 OX=1263052 GN=BN536_02220 PE=4 SV=1	Phocaeicola plebeius CAG:211	390	727	39.4	58.8	4.2e-90
98	TR	A0A8J3F765	HNH endonuclease OS=Oxalicibacterium solurbis OX=69280 GN=GCM10011430_24200 PE=4 SV=1	Oxalicibacterium solurbis	388	726	38.8	59.2	5.6e-90
99	TR	R9I3B4	HNH nuclease domain-containing protein OS=Bacteroides uniformis dnLKV2 OX=1235787 GN=C801_00676 PE=4 SV=1	Bacteroides uniformis dnLKV2	390	724	39.4	59.6	1.2e-89
100	TR	A0A174N3Y0	DUF262 domain-containing protein OS=Bacteroides caccae OX=47678 GN=DWY26_09165 PE=4 SV=1	Bacteroides caccae	390	724	39.6	59.6	1.2e-89
101	TR	A0A1I1SC17	HNH endonuclease OS=Algibacter pectinivorans OX=870482 GN=SAMN04487987_1138 PE=4 SV=1	Algibacter pectinivorans	387	721	38.9	60.6	3.1e-89
102	TR	A0A6B9LMX1	HNH endonuclease OS=Flavobacterium phage vB_FspS_laban6-1 OX=2686250 GN=laban61_gp008 PE=4 SV=1	Flavobacterium phage vB_FspS_laban6-1	387	721	38.8	60.2	3.1e-89
103	TR	A0A4R4KDI9	DUF262 domain-containing protein OS=Arundinibacter roseus OX=2070510 GN=EZE20_12100 PE=4 SV=1	Arundinibacter roseus	387	720	38.5	59.4	4.3e-89
104	TR	A0A0L8V6P9	HNH endonuclease OS=Sunxiuqinia dokdonensis OX=1409788 GN=NC99_31140 PE=4 SV=1	Sunxiuqinia dokdonensis	387	719	39.6	59.1	6.1e-89
105	TR	A0A5J4FZ92	HNH nuclease domain-containing protein OS=Patiriisocius marinistellae OX=2494560 GN=ULMS_29210 PE=4 SV=1	Patiriisocius marinistellae	387	717	38.4	60.6	1.2e-88
106	TR	A0A160T6B7	HNH endonuclease OS=Candidatus Promineofilum breve OX=1806508 GN=CFX0092_A2647 PE=4 SV=2	Candidatus Promineofilum breve	388	717	39.1	59.6	1.3e-88
107	TR	R4PKS1	HNH endonuclease OS=Candidatus Saccharimonas aalborgensis OX=1332188 GN=L336_0447 PE=4 SV=1	Candidatus Saccharimonas aalborgensis	396	716	38.1	60.8	2.3e-88
108	TR	A0A1G7RHC9	HNH endonuclease OS=Bacteroidales bacterium KHT7 OX=1855373 GN=SAMN05216518_11961 PE=4 SV=1	Bacteroidales bacterium KHT7	389	713	37.9	58	5.2e-88
109	TR	A0A0R1RHB2	HNH nuclease domain-containing protein OS=Paucilactobacillus oligofermentans DSM 15707 = LMG 22743 OX=1423778 GN=FC70_GL000490 PE=4 SV=1	Paucilactobacillus oligofermentans DSM 15707 = LMG 22743	394	713	38.4	59.5	6.1e-88
110	TR	A0A1T0B650	HNH endonuclease OS=[Haemophilus] felis OX=123822 GN=B0188_03905 PE=4 SV=1	[Haemophilus] felis	387	710	39.1	60.6	1.4e-87
111	TR	A0A1T4JTV0	HNH endonuclease OS=Eubacterium coprostanoligenes OX=290054 GN=SAMN02745114_00086 PE=4 SV=1	Eubacterium coprostanoligenes	386	707	38.3	59.9	3.8e-87
112	TR	A0A5B7UJ34	DUF262 domain-containing protein OS=Elizabethkingia sp. JS20170427COW OX=2583851 GN=FGE20_12025 PE=4 SV=1	Elizabethkingia sp. JS20170427COW	387	707	38.3	60.7	3.9e-87
113	TR	A0A3N2MQR6	DUF262 domain-containing protein OS=Muribaculaceae bacterium Isolate-104 (HZI) OX=2486471 GN=EEL49_00485 PE=4 SV=1	Muribaculaceae bacterium Isolate-104 (HZI)	389	707	38.9	59.3	4.2e-87
114	TR	A0A133XZY7	HNH endonuclease domain protein OS=Bacteroidales bacterium KA00344 OX=1497954 GN=HMPREF1870_02721 PE=4 SV=1	Bacteroidales bacterium KA00344	391	705	39	60.2	8.8e-87
115	TR	A0A4R1BAQ3	DUF262 domain-containing protein OS=Flaviaesturariibacter flavus OX=2502780 GN=EPD60_08355 PE=4 SV=1	Flaviaesturariibacter flavus	388	704	39	58.4	1.1e-86
116	TR	A0A1T0B1W8	HNH endonuclease OS=[Haemophilus] felis OX=123822 GN=B0188_05835 PE=4 SV=1	[Haemophilus] felis	387	703	39.1	60.6	1.6e-86
117	TR	A0A7D4BKP2	DUF262 domain-containing protein OS=Tenuifilum thalassicum OX=2590900 GN=FHG85_08710 PE=4 SV=1	Tenuifilum thalassicum	389	703	36.8	60.1	1.7e-86
118	TR	F3LDZ3	HNH endonuclease OS=gamma proteobacterium IMCC1989 OX=937772 GN=IMCC1989_2172 PE=4 SV=1	gamma proteobacterium IMCC1989	389	702	36.9	59	2.3e-86
119	TR	R6BD97	HNH endonuclease domain protein OS=Clostridium sp. CAG:169 OX=1262778 GN=BN513_01016 PE=4 SV=1	Clostridium sp. CAG:169	222	683	58.1	72.1	8.2e-86
120	TR	A0A5S3PUZ2	DUF262 domain-containing protein OS=Maribacter algarum OX=2578118 GN=FEE95_04965 PE=4 SV=1	Maribacter algarum	387	698	37.4	60	8.8e-86
121	TR	A0A1T0CQZ7	HNH endonuclease OS=Moraxella pluranimalium OX=470453 GN=B0680_04270 PE=4 SV=1	Moraxella pluranimalium	387	698	38.3	59.9	8.8e-86
122	TR	A0A923MJD0	DUF262 domain-containing protein OS=Dysosmobacter segnis OX=2763042 GN=H8Z83_06610 PE=4 SV=1	Dysosmobacter segnis	388	697	38.3	58.4	1.3e-85
123	TR	A0A844ZD55	DUF262 domain-containing protein OS=Parapontixanthobacter aurantiacus OX=1463599 GN=GRI38_10640 PE=4 SV=1	Parapontixanthobacter aurantiacus	388	696	37.9	58.7	1.8e-85
124	TR	L2F8D5	HNH endonuclease OS=Moraxella macacae 0408225 OX=1230338 GN=MOMA_02985 PE=4 SV=1	Moraxella macacae 0408225	387	695	39.1	59.6	2.5e-85
125	TR	A0A926QGI1	DUF262 domain-containing protein OS=Yimella sp. cx-51 OX=2770551 GN=ICM26_15140 PE=4 SV=1	Yimella sp. cx-51	388	694	38.5	60.3	3.6e-85
126	TR	A0A1A8XHD6	HNH endonuclease OS=Candidatus Propionivibrio aalborgensis OX=1860101 GN=PROAA_1310011 PE=4 SV=1	Candidatus Propionivibrio aalborgensis	393	694	38.2	57.9	4.2e-85
127	TR	A0A3R9P1Z8	DUF262 domain-containing protein OS=Salibacterium salarium OX=284579 GN=D7Z54_32405 PE=4 SV=1	Salibacterium salarium	387	693	37	60.4	5e-85
128	TR	A0A3S9PZB2	DUF262 domain-containing protein OS=Flaviflexus ciconiae OX=2496867 GN=EJ997_10485 PE=4 SV=1	Flaviflexus ciconiae	388	693	38.2	60.5	5.1e-85
129	TR	A0A2N9JEE4	HNH endonuclease OS=Micropruina glycogenica OX=75385 GN=MPLG2_0873 PE=4 SV=1	Micropruina glycogenica	392	693	38.2	59	5.8e-85
130	TR	A0A3N2N511	DUF262 domain-containing protein OS=Muribaculaceae bacterium Isolate-110 (HZI) OX=2486473 GN=EEL51_12420 PE=4 SV=1	Muribaculaceae bacterium Isolate-110 (HZI)	388	692	38.4	58.5	7.3e-85
131	TR	A0A254RDC5	HNH endonuclease OS=Fibrobacter sp. UWR2 OX=1964352 GN=B7994_07280 PE=4 SV=1	Fibrobacter sp. UWR2	404	690	37.1	59.6	2.3e-84
132	TR	A0A5P8E833	DUF262 domain-containing protein OS=Pseudoprevotella muciniphila OX=2133944 GN=C7Y71_008975 PE=4 SV=1	Pseudoprevotella muciniphila	389	688	35.4	59.5	3e-84
133	TR	A0A917CKW6	HNH endonuclease OS=Arenimonas maotaiensis OX=1446479 GN=GCM10010960_09530 PE=4 SV=1	Arenimonas maotaiensis	391	687	36.5	59.4	4.5e-84
134	TR	A0A2U1T3Z7	DUF262 domain-containing protein OS=Corynebacterium yudongzhengii OX=2080740 GN=DF222_11255 PE=4 SV=1	Corynebacterium yudongzhengii	391	687	37.8	58.6	4.5e-84
135	TR	A0A1I2K7I2	HNH endonuclease OS=Thermoflexibacter ruber OX=1003 GN=SAMN04488541_10936 PE=4 SV=1	Thermoflexibacter ruber	389	683	37	59.8	1.7e-83
136	TR	A0A376BKK2	Uncharacterized conserved protein OS=Alysiella crassa OX=153491 GN=NCTC10283_00365 PE=4 SV=1	Alysiella crassa	387	682	37.6	59.3	2.2e-83
137	TR	A0A934TAG1	DUF262 domain-containing protein OS=Dysgonomonas sp. Marseille-P4677 OX=2364790 GN=JGH11_09475 PE=4 SV=1	Dysgonomonas sp. Marseille-P4677	389	682	37.6	60.6	2.4e-83
138	TR	R7IZV7	HNH endonuclease domain protein OS=Prevotella sp. CAG:873 OX=1262936 GN=BN799_00070 PE=4 SV=1	Prevotella sp. CAG:873	388	681	38	58.3	3.3e-83
139	TR	A0A6L8W5Y9	DUF262 domain-containing protein OS=Sneathiella litorea OX=2606216 GN=GQE98_03365 PE=4 SV=1	Sneathiella litorea	388	681	37.7	58.7	3.3e-83
140	TR	A0A931D9C6	DUF262 domain-containing protein OS=Zhihengliuella flava OX=1285193 GN=IW252_001170 PE=4 SV=1	Zhihengliuella flava	395	679	37.9	59.3	8e-83
141	TR	A0A916W561	HNH endonuclease OS=Edaphobacter acidisoli OX=2040573 GN=GCM10011507_17400 PE=4 SV=1	Edaphobacter acidisoli	388	672	36.1	58.2	7.3e-82
142	TR	A4C191	HNH nuclease domain-containing protein OS=Polaribacter irgensii 23-P OX=313594 GN=PI23P_11192 PE=4 SV=1	Polaribacter irgensii 23-P	387	670	36.7	58.3	1.4e-81
143	TR	A0A2U2RGF8	HNH endonuclease OS=Brachybacterium endophyticum OX=2182385 GN=DEO23_15585 PE=4 SV=1	Brachybacterium endophyticum	392	669	36.8	58.4	2.3e-81
144	TR	A0A3P3VME9	DUF262 domain-containing protein OS=Aestuariirhabdus litorea OX=2528527 GN=D0544_02135 PE=4 SV=1	Aestuariirhabdus litorea	388	667	36.5	58.3	4.1e-81
145	TR	A0A0N0E6H1	HNH endonuclease OS=Ahrensia marina OX=1514904 GN=SU32_16570 PE=4 SV=1	Ahrensia marina	388	663	37.2	58.3	1.6e-80
146	TR	A0A2S0WY80	HNH endonuclease OS=Agromyces badenianii OX=2080742 GN=DCE93_11925 PE=4 SV=1	Agromyces badenianii	388	662	36.7	59	2.3e-80
147	TR	A0A2U1ALE6	HNH endonuclease OS=Victivallis vadensis OX=172901 GN=C8D82_13253 PE=4 SV=1	Victivallis vadensis	393	662	36.7	58.9	2.7e-80
148	TR	A0A1U7DIF0	HNH endonuclease OS=Brevirhabdus pacifica OX=1267768 GN=BV394_08630 PE=4 SV=1	Brevirhabdus pacifica	388	660	37.2	56.8	4.6e-80
149	TR	A0A518D595	HNH endonuclease OS=Planctomycetes bacterium Pla163 OX=2528008 GN=Pla163_37850 PE=4 SV=1	Planctomycetes bacterium Pla163	391	657	35.3	57.9	1.4e-79
150	TR	A0A839QT62	DUF262 domain-containing protein OS=Helcobacillus massiliensis OX=521392 GN=FHX50_000277 PE=4 SV=1	Helcobacillus massiliensis	392	654	36.4	60.1	4.1e-79
151	TR	A0A1R1L689	HNH endonuclease OS=Tersicoccus phoenicis OX=554083 GN=BKD30_14340 PE=4 SV=1	Tersicoccus phoenicis	392	654	36.4	57.8	4.1e-79
152	TR	A0A940Z8L2	DUF262 domain-containing protein OS=Streptomyces sp. B93 OX=2824875 GN=KBY47_25265 PE=4 SV=1	Streptomyces sp. B93	388	649	37.2	57.4	2.1e-78
153	TR	G7GJX0	HNH nuclease domain-containing protein OS=Gordonia amarae NBRC 15530 OX=1075090 GN=GOAMR_06_01010 PE=4 SV=1	Gordonia amarae NBRC 15530	394	644	36.5	57	1.4e-77
154	TR	A0A1P8F621	HNH endonuclease OS=Dehalogenimonas formicexedens OX=1839801 GN=Dform_00525 PE=4 SV=1	Dehalogenimonas formicexedens	388	640	35.1	57.6	4.6e-77
155	TR	A0A7H0H9C0	DUF262 domain-containing protein OS=Tessaracoccus defluvii OX=1285901 GN=H9L22_07595 PE=4 SV=1	Tessaracoccus defluvii	388	640	37.9	57.9	4.6e-77
156	TR	A0A3N2JL78	HNH endonuclease OS=Cellulomonas sp. PhB143 OX=2485186 GN=EDF32_2427 PE=4 SV=1	Cellulomonas sp. PhB143	388	640	37.4	57.7	4.6e-77
157	TR	A0A1X2EFW5	HNH endonuclease OS=Mycolicibacillus trivialis OX=1798 GN=AWC30_16585 PE=4 SV=1	Mycolicibacillus trivialis	388	638	38.2	57.4	9.2e-77
158	TR	A0A975INF9	DUF262 domain-containing protein OS=Agromyces archimandritae OX=2781962 GN=G127AT_13065 PE=4 SV=1	Agromyces archimandritae	388	636	37.9	57.9	1.8e-76
159	TR	A0A0P0EJP6	HNH endonuclease OS=Microbacterium sp. No. 7 OX=1714373 GN=AOA12_23205 PE=4 SV=1	Microbacterium sp. No. 7	395	632	35.9	56.3	8.9e-76
160	TR	A0A1H8A2P3	HNH endonuclease OS=Prevotella sp. ne3005 OX=1761887 GN=SAMN04487902_102157 PE=4 SV=1	Prevotella sp. ne3005	390	631	35	56.9	1.1e-75
161	TR	A0A973T8C6	DUF2254 domain-containing protein OS=Pseudarthrobacter sp. OX=1934409 GN=HOQ04_01705 PE=4 SV=1	Pseudarthrobacter sp.	707	640	52.2	66.2	9.6e-74
162	TR	A0A0B6TV16	HNH nuclease domain-containing protein OS=Corynebacterium marinum DSM 44953 OX=1224162 GN=B840_04860 PE=4 SV=1	Corynebacterium marinum DSM 44953	419	593	35.7	54.6	1.2e-69
163	TR	R7HM27	HNH endonuclease domain protein OS=Prevotella sp. CAG:279 OX=1262924 GN=BN585_01328 PE=4 SV=1	Prevotella sp. CAG:279	285	519	40.4	57.1	2.9e-60
164	TR	D4L9Z6	HNH endonuclease OS=Ruminococcus champanellensis (strain DSM 18848 / JCM 17042 / KCTC 15320 / 18P13) OX=213810 GN=RUM_01880 PE=4 SV=1	Ruminococcus champanellensis (strain DSM 18848 / JCM 17042 / KCTC 15320 / 18P13)	155	492	55.2	70.8	5.5e-58
165	TR	A0A7W8M3V1	5-methylcytosine-specific restriction endonuclease McrA OS=Catenibacillus scindens OX=673271 GN=HNP82_000519 PE=4 SV=1	Catenibacillus scindens	152	481	53.7	71.8	2.2e-56
166	TR	A0A134AEW8	Uncharacterized protein OS=Peptoniphilus coxii OX=755172 GN=HMPREF1863_01120 PE=4 SV=1	Peptoniphilus coxii	139	474	62.9	76.4	1.7e-55
167	TR	R6BQ39	DUF262 domain-containing protein OS=Clostridium sp. CAG:169 OX=1262778 GN=BN513_01017 PE=4 SV=1	Clostridium sp. CAG:169	140	474	63.5	77.4	1.7e-55
168	TR	R6EI25	HNH endonuclease OS=Prevotella sp. CAG:1320 OX=1262922 GN=BN487_01806 PE=4 SV=1	Prevotella sp. CAG:1320	156	418	46.8	62.8	6.8e-47
169	TR	S2VX25	HNH domain-containing protein OS=Propionimicrobium lymphophilum ACS-093-V-SCH5 OX=883161 GN=HMPREF9306_01620 PE=4 SV=1	Propionimicrobium lymphophilum ACS-093-V-SCH5	208	383	39.3	57.7	5.2e-41
170	TR	A0A8T4E4H6	HNH endonuclease OS=Micrarchaeota archaeon OX=2250274 GN=JW721_01095 PE=4 SV=1	Micrarchaeota archaeon	154	363	57.4	72.2	9.6e-39
171	TR	C2BD79	HNH endonuclease domain protein OS=Anaerococcus lactolyticus ATCC 51172 OX=525254 GN=HMPREF0072_0299 PE=4 SV=1	Anaerococcus lactolyticus ATCC 51172	121	359	56.8	71.2	1.4e-38
172	TR	R6XVG6	Putative HNH endonuclease domain protein OS=Prevotella sp. CAG:732 OX=1262934 GN=BN769_00412 PE=4 SV=1	Prevotella sp. CAG:732	182	265	39.1	60.9	4.5e-24
173	TR	R6NGB1	HNH endonuclease domain-containing protein OS=Lachnospiraceae bacterium CAG:364 OX=1262983 GN=BN627_00576 PE=4 SV=1	Lachnospiraceae bacterium CAG:364	100	250	47	62	6.7e-23
174	TR	R7FE75	HNH nuclease domain-containing protein OS=Ruminococcus sp. CAG:330 OX=1262954 GN=BN611_01296 PE=4 SV=1	Ruminococcus sp. CAG:330	420	260	26	42.1	1.6e-21
175	TR	R5MWH3	HNH nuclease domain-containing protein OS=Mycoplasma sp. CAG:956 OX=1262908 GN=BN817_01251 PE=4 SV=1	Mycoplasma sp. CAG:956	463	251	25	43.4	3.7e-20
176	TR	A0A2Z4LMI3	DUF262 domain-containing protein OS=Metamycoplasma cloacale OX=92401 GN=DK849_02575 PE=4 SV=1	Metamycoplasma cloacale	447	238	25.4	41.8	1.8e-18
177	TR	A0A062VDE7	HNH nuclease domain-containing protein OS=Candidatus Methanoperedens nitroreducens OX=1392998 GN=ANME2D_00762 PE=4 SV=1	Candidatus Methanoperedens nitroreducens	450	229	23.7	39.3	2.7e-17
178	TR	A0A2T1E7G2	HNH nuclease domain-containing protein OS=Chlorogloea sp. CCALA 695 OX=2107693 GN=C7B70_20410 PE=4 SV=1	Chlorogloea sp. CCALA 695	453	225	24.9	43.6	9.3e-17
179	TR	A0A1Z3HI74	DUF262 domain-containing protein OS=Halomicronema hongdechloris C2206 OX=1641165 GN=XM38_009250 PE=4 SV=1	Halomicronema hongdechloris C2206	454	225	30.9	49.7	9.4e-17
180	TR	A0A2P8WLN5	DUF262 domain-containing protein OS=filamentous cyanobacterium CCP5 OX=2107701 GN=C7271_03825 PE=4 SV=1	filamentous cyanobacterium CCP5	451	218	31.2	52.8	7.5e-16
181	TR	A0A840VGZ0	HNH nuclease domain-containing protein OS=Acidocella aromatica OX=1303579 GN=HNP71_000703 PE=4 SV=1	Acidocella aromatica	447	217	24.5	41.8	1e-15
182	TR	A0A850SYU9	DUF262 domain-containing protein OS=Desulfobacter latus OX=2292 GN=HXW94_16095 PE=4 SV=1	Desulfobacter latus	362	207	29	50	1.2e-14
183	TR	A0A0P0UQA4	HNH nuclease domain-containing protein OS=endosymbiont of Bathymodiolus septemdierum str. Myojin knoll OX=1303921 GN=BSEPE_0160 PE=4 SV=1	endosymbiont of Bathymodiolus septemdierum str. Myojin knoll	410	208	24.3	39.3	1.2e-14
184	TR	A0A7X0A4N9	DUF262 domain-containing protein OS=Mucilaginibacter sp. FT3.2 OX=2723090 GN=HDF20_001326 PE=4 SV=1	Mucilaginibacter sp. FT3.2	455	203	23.5	41.1	6.6e-14
185	TR	A0A924WR77	HNH endonuclease OS=Phycisphaerae bacterium OX=2026778 GN=H7144_16570 PE=4 SV=1	Phycisphaerae bacterium	116	179	35.8	57.5	1.2e-12
186	TR	A0A4R1BJQ9	DUF262 domain-containing protein OS=Flaviaesturariibacter flavus OX=2502780 GN=EPD60_04665 PE=4 SV=1	Flaviaesturariibacter flavus	363	191	25.1	42.7	1.5e-12
187	TR	A0A2R4XJK1	HNH nuclease domain-containing protein OS=Orrella marina OX=2163011 GN=DBV39_09885 PE=4 SV=1	Orrella marina	450	192	22.6	39.6	1.7e-12
188	TR	F4KWL9	HNH nuclease domain-containing protein OS=Haliscomenobacter hydrossis (strain ATCC 27775 / DSM 1100 / LMG 10767 / O) OX=760192 GN=Halhy_3504 PE=4 SV=1	Haliscomenobacter hydrossis (strain ATCC 27775 / DSM 1100 / LMG 10767 / O)	453	192	22	40	1.7e-12
189	TR	S7TBV1	DUF262 domain-containing protein OS=Desulfococcus multivorans DSM 2059 OX=1121405 GN=dsmv_3442 PE=4 SV=1	Desulfococcus multivorans DSM 2059	366	189	28.5	51.2	2.7e-12
190	TR	A0A5C2HPW2	DUF262 domain-containing protein OS=Ectothiorhodospiraceae bacterium BW-2 OX=947515 GN=D5085_10640 PE=4 SV=1	Ectothiorhodospiraceae bacterium BW-2	372	189	27.7	48.8	2.8e-12
191	TR	K5DF80	DUF262 domain-containing protein OS=Bacteroides finegoldii CL09T03C10 OX=997888 GN=HMPREF1057_00458 PE=4 SV=1	Bacteroides finegoldii CL09T03C10	385	187	31.7	51.1	5.6e-12
192	TR	A0A926PT61	DUF262 domain-containing protein OS=Cyanobacteria bacterium FACHB-502 OX=2692765 GN=H6F87_05045 PE=4 SV=1	Cyanobacteria bacterium FACHB-502	490	188	25.8	46.9	6e-12
193	TR	A0A930XB22	DUF262 domain-containing protein OS=Cyanobacterium sp. T60_A2020_053 OX=2747814 GN=IGQ45_03805 PE=4 SV=1	Cyanobacterium sp. T60_A2020_053	330	184	31.2	53.5	9.3e-12
194	TR	A0A2R7JV12	DUF262 domain-containing protein (Fragment) OS=Flavobacterium sp. HMWF030 OX=2056864 GN=DBR27_22935 PE=4 SV=1	Flavobacterium sp. HMWF030	384	184	30.8	49.1	1.3e-11
195	TR	A0A096P9Q8	DUF262 domain-containing protein OS=Ostreococcus tauri OX=70448 GN=OT_ostta18g00380 PE=4 SV=1	Ostreococcus tauri	488	185	29.3	48.3	1.4e-11
196	TR	A0A7L4ZG66	DUF262 domain-containing protein OS=Kordia antarctica OX=1218801 GN=IMCC3317_02690 PE=4 SV=1	Kordia antarctica	346	182	22.7	47.7	1.9e-11
197	TR	C1E2Q1	DUF262 domain-containing protein (Fragment) OS=Micromonas commoda (strain RCC299 / NOUM17 / CCMP2709) OX=296587 GN=MICPUN_75860 PE=4 SV=1	Micromonas commoda (strain RCC299 / NOUM17 / CCMP2709)	265	179	31.1	51.4	2.1e-11
198	TR	K8F2I9	DUF262 domain-containing protein OS=Bathycoccus prasinos OX=41875 GN=Bathy09g01700 PE=4 SV=1	Bathycoccus prasinos	594	183	30.6	51	3e-11
199	TR	A0A172UB99	DUF262 domain-containing protein OS=Methylomonas sp. (strain DH-1) OX=1727196 GN=AYM39_15370 PE=4 SV=1	Methylomonas sp. (strain DH-1)	331	180	31.5	53.4	3.1e-11
200	TR	A0A2V3ZR45	DUF262 domain-containing protein OS=Marinobacter vulgaris OX=1928331 GN=DIT71_03150 PE=4 SV=1	Marinobacter vulgaris	339	180	26	47.5	3.3e-11
201	TR	A0A1G9PRD0	DUF262 domain-containing protein OS=Streptomyces wuyuanensis OX=1196353 GN=SAMN05444921_10311 PE=4 SV=1	Streptomyces wuyuanensis	372	180	25.1	44.9	4.1e-11
202	TR	V2Q8G5	DUF262 domain-containing protein OS=Mucispirillum schaedleri ASF457 OX=1379858 GN=N508_01764 PE=4 SV=1	Mucispirillum schaedleri ASF457	390	180	31.2	49.6	4.5e-11
203	TR	A0A550HRD8	DUF262 domain-containing protein OS=Streptomyces sp. IB201691-2A2 OX=2561920 GN=E4K73_27375 PE=4 SV=1	Streptomyces sp. IB201691-2A2	397	180	29.2	49	4.7e-11
204	TR	A0A926UP31	DUF262 domain-containing protein OS=Pseudanabaena sp. FACHB-1277 OX=1540896 GN=H6F44_00450 PE=4 SV=1	Pseudanabaena sp. FACHB-1277	377	179	28.8	42.4	5.7e-11
205	TR	W7DUY3	DUF262 domain-containing protein OS=Commensalibacter papalotli (ex Servin-Garciduenas et al. 2014) OX=1208583 GN=COMX_03640 PE=4 SV=1	Commensalibacter papalotli (ex Servin-Garciduenas et al. 2014)	381	179	26.9	52.4	5.8e-11
206	TR	V8CB40	DUF262 domain-containing protein OS=Helicobacter macacae MIT 99-5501 OX=1357400 GN=HMPREF2086_00985 PE=4 SV=1	Helicobacter macacae MIT 99-5501	369	178	28.6	53.6	7.3e-11
207	TR	E7RM47	DUF262 domain-containing protein OS=Hoylesella oralis ATCC 33269 OX=873533 GN=HMPREF0663_10197 PE=4 SV=1	Hoylesella oralis ATCC 33269	331	177	23.6	42.8	7.7e-11
208	TR	A0A1G9S8E3	DUF262 domain-containing protein OS=Allokutzneria albata OX=211114 GN=SAMN04489726_0959 PE=4 SV=1	Allokutzneria albata	375	176	28	50	1.4e-10
209	TR	A0A7M1LH45	DUF262 domain-containing protein OS=Campylobacter corcagiensis OX=1448857 GN=IMC76_03740 PE=4 SV=1	Campylobacter corcagiensis	376	176	27.3	48.5	1.4e-10
210	TR	A0A1V1P2Y4	DUF262 domain-containing protein (Fragment) OS=Candidatus Magnetoglobus multicellularis str. Araruama OX=890399 GN=OMM_09841 PE=4 SV=1	Candidatus Magnetoglobus multicellularis str. Araruama	480	177	29.7	52.3	1.4e-10
211	TR	A0A1H2YE50	DUF262 domain-containing protein OS=Alicyclobacillus hesperidum OX=89784 GN=SAMN04489725_1333 PE=4 SV=1	Alicyclobacillus hesperidum	342	175	33.8	51.8	1.5e-10
212	TR	C1N925	Predicted protein (Fragment) OS=Micromonas pusilla (strain CCMP1545) OX=564608 GN=MICPUCDRAFT_10751 PE=4 SV=1	Micromonas pusilla (strain CCMP1545)	264	172	26.7	49.3	1.8e-10
213	TR	A0A941GRP9	DUF262 domain-containing protein OS=Gomphosphaeria aponina SAG 52.96 = DSM 107014 OX=1521640 GN=DSM107014_10340 PE=4 SV=1	Gomphosphaeria aponina SAG 52.96 = DSM 107014	328	174	31.2	54.2	1.8e-10
214	TR	A0A0X8X8Z1	DUF262 domain-containing protein OS=Mucilaginibacter gotjawali OX=1550579 GN=FHS11_004746 PE=4 SV=1	Mucilaginibacter gotjawali	333	174	37.3	52.1	1.9e-10
215	TR	A0A495XZM7	Uncharacterized protein DUF262 OS=Terracoccus luteus OX=53356 GN=DFJ68_2208 PE=4 SV=1	Terracoccus luteus	388	175	31.3	53.1	1.9e-10
216	TR	A0A5Q0LJF1	DUF262 domain-containing protein OS=Streptomyces fagopyri OX=2662397 GN=GFH48_27940 PE=4 SV=1	Streptomyces fagopyri	398	175	28.1	49.5	2e-10
217	TR	R6DR92	DUF262 domain-containing protein OS=Bacteroides sp. CAG:754 OX=1262750 GN=BN772_00442 PE=4 SV=1	Bacteroides sp. CAG:754	370	174	32.1	49.6	2.4e-10
218	TR	L1N8C9	DUF262 domain-containing protein OS=Hoylesella saccharolytica F0055 OX=1127699 GN=HMPREF9151_01547 PE=4 SV=1	Hoylesella saccharolytica F0055	365	173	23.2	42.4	3.1e-10
219	TR	A0A2V4BR63	DUF262 domain-containing protein OS=Flavobacterium cheongpyeongense OX=2212651 GN=DMB65_08575 PE=4 SV=1	Flavobacterium cheongpyeongense	384	173	29	48.6	3.4e-10
220	TR	A0A4U7BFG0	DUF262 domain-containing protein OS=Campylobacter sp. MIT 12-5580 OX=2040651 GN=CQA38_01685 PE=4 SV=1	Campylobacter sp. MIT 12-5580	344	172	26.8	52.2	3.7e-10
221	TR	A0A944L1S0	DUF262 domain-containing protein OS=Streptomyces sp. ISL-98 OX=2819192 GN=J7I98_38835 PE=4 SV=1	Streptomyces sp. ISL-98	371	172	25.1	45.5	4.3e-10
222	TR	A4S9L8	DUF262 domain-containing protein OS=Ostreococcus lucimarinus (strain CCE9901) OX=436017 GN=OSTLU_28245 PE=4 SV=1	Ostreococcus lucimarinus (strain CCE9901)	470	173	29.3	47.6	4.5e-10
223	TR	A0A9R1C7L7	DUF262 domain-containing protein OS=Prevotella lacticifex OX=2854755 GN=PRLR5076_03570 PE=4 SV=1	Prevotella lacticifex	382	172	28.7	48.1	4.6e-10
224	TR	A0A6S4QTA0	Methyltransferase OS=Spirochaetota bacterium OX=2202144 GN=COTS27_00880 PE=3 SV=1	Spirochaetota bacterium	425	172	39.1	50.6	5.4e-10
225	TR	A0A1I5KPG7	DUF262 domain-containing protein OS=Hydrogenimonas thermophila OX=223786 GN=SAMN05216234_10116 PE=4 SV=1	Hydrogenimonas thermophila	362	171	29.6	48.8	5.5e-10
226	TR	Q9KMW7	DUF262 domain-containing protein OS=Vibrio cholerae serotype O1 (strain ATCC 39315 / El Tor Inaba N16961) OX=243277 GN=VC_A0199 PE=4 SV=1	Vibrio cholerae serotype O1 (strain ATCC 39315 / El Tor Inaba N16961)	638	173	28.6	49.7	5.7e-10
227	TR	A0A7X0C1I6	DUF262 domain-containing protein OS=Nonomuraea muscovyensis OX=1124761 GN=FHU36_003306 PE=4 SV=1	Nonomuraea muscovyensis	374	171	30.7	52.6	5.9e-10
228	TR	A0A5R9KVS4	DUF262 domain-containing protein OS=Dyadobacter luticola OX=1979387 GN=FEN17_12670 PE=4 SV=1	Dyadobacter luticola	377	171	29.5	54.1	6e-10
229	TR	A0A0J6WNJ7	HNH endonuclease OS=Mycolicibacterium chubuense OX=1800 GN=MCHUDSM44219_00960 PE=4 SV=1	Mycolicibacterium chubuense	490	171	29.7	52.7	8.4e-10
230	TR	K0NCF6	DUF262 domain-containing protein OS=Desulfobacula toluolica (strain DSM 7467 / Tol2) OX=651182 GN=TOL2_C01700 PE=4 SV=1	Desulfobacula toluolica (strain DSM 7467 / Tol2)	438	170	30.3	50.3	9.9e-10
231	TR	A0A7W2FY96	DUF262 domain-containing protein OS=Flavobacterium sp. xlx-221 OX=2758675 GN=H3159_07565 PE=4 SV=1	Flavobacterium sp. xlx-221	367	169	29.5	46.8	1e-09
232	TR	A0A1I2K9S4	HNH endonuclease OS=Thermoflexibacter ruber OX=1003 GN=SAMN04488541_10931 PE=4 SV=1	Thermoflexibacter ruber	541	170	30.6	45.6	1.2e-09
233	TR	A0A3S0VCV3	DUF262 domain-containing protein OS=Candidimonas sp. SYP-B2681 OX=2497686 GN=EKL30_15855 PE=4 SV=1	Candidimonas sp. SYP-B2681	339	167	29.3	49.3	1.6e-09
234	TR	B7K4W7	DUF262 domain-containing protein OS=Rippkaea orientalis (strain PCC 8801 / RF-1) OX=41431 GN=PCC8801_2619 PE=4 SV=1	Rippkaea orientalis (strain PCC 8801 / RF-1)	343	167	30.1	49	1.6e-09
235	TR	A0A0B3BGU0	Uncharacterized protein OS=Pseudomonas flexibilis OX=706570 GN=PT85_16175 PE=4 SV=1	Pseudomonas flexibilis	596	169	31.5	48.3	1.7e-09
236	TR	A0A924BV16	DUF262 domain-containing protein OS=Glaciimonas sp. OX=2021635 GN=H7240_04085 PE=4 SV=1	Glaciimonas sp.	366	167	30.2	48.3	1.8e-09
237	TR	G2KRK5	DUF262 domain-containing protein OS=Micavibrio aeruginosavorus (strain ARL-13) OX=856793 GN=MICA_1244 PE=4 SV=1	Micavibrio aeruginosavorus (strain ARL-13)	364	166	28.2	43.7	2.4e-09
238	TR	A0A8J7C8K8	DUF262 domain-containing protein OS=Iningainema tapete BLCC-T55 OX=2748662 GN=ICL16_22755 PE=4 SV=1	Iningainema tapete BLCC-T55	371	166	31.4	47.2	2.5e-09
239	TR	A0A139XEN8	DUF262 domain-containing protein OS=Scytonema hofmannii PCC 7110 OX=128403 GN=WA1_13785 PE=4 SV=1	Scytonema hofmannii PCC 7110	371	166	30	45.6	2.5e-09
240	TR	A0A563VJZ8	HNH nuclease domain-containing protein OS=Hyella patelloides LEGE 07179 OX=945734 GN=H1P_1200003 PE=4 SV=1	Hyella patelloides LEGE 07179	445	166	21.2	38.8	3.2e-09
241	TR	A0A3L7JTF5	DUF262 domain-containing protein OS=Falsibacillus albus OX=2478915 GN=D9X91_15275 PE=4 SV=1	Falsibacillus albus	396	165	25.7	43.9	3.7e-09
242	TR	K9WWX9	DUF262 domain-containing protein OS=Cylindrospermum stagnale PCC 7417 OX=56107 GN=Cylst_2680 PE=4 SV=1	Cylindrospermum stagnale PCC 7417	599	166	24.2	46.6	4.1e-09
243	TR	A0A975Y717	DUF262 domain-containing protein OS=Richelia sinica FACHB-800 OX=1357546 GN=B6N60_04593 PE=4 SV=1	Richelia sinica FACHB-800	373	164	30.4	47.3	4.6e-09
244	TR	A0A1X1QU13	DUF262 domain-containing protein OS=Cycloclasticus sp. symbiont of Bathymodiolus heckerae OX=1284675 GN=A6F70_09400 PE=4 SV=1	Cycloclasticus sp. symbiont of Bathymodiolus heckerae	376	164	26.9	46.3	4.6e-09
245	TR	A0A8J3D3N2	DUF262 domain-containing protein OS=Persicitalea jodogahamensis OX=402147 GN=GCM10007390_23020 PE=4 SV=1	Persicitalea jodogahamensis	329	163	29.9	51.4	4.8e-09
246	TR	L8TIR3	DUF262 domain-containing protein OS=Arthrobacter nitrophenolicus OX=683150 GN=G205_19763 PE=4 SV=1	Arthrobacter nitrophenolicus	332	163	30	46.7	4.9e-09
247	TR	F3LHX4	DUF262 domain-containing protein OS=gamma proteobacterium IMCC1989 OX=937772 GN=IMCC1989_1133 PE=4 SV=1	gamma proteobacterium IMCC1989	333	163	31.7	49.7	5e-09
248	TR	C6PSJ6	DUF262 domain-containing protein OS=Clostridium carboxidivorans P7 OX=536227 GN=CcarbDRAFT_1763 PE=4 SV=1	Clostridium carboxidivorans P7	343	163	21.1	47.1	5.3e-09
249	TR	C6WTZ4	DUF262 domain-containing protein OS=Methylotenera mobilis (strain JLW8 / ATCC BAA-1282 / DSM 17540) OX=583345 GN=Mmol_0483 PE=4 SV=1	Methylotenera mobilis (strain JLW8 / ATCC BAA-1282 / DSM 17540)	665	165	29.4	53.1	5.8e-09
250	TR	A0A844GDZ1	DUF262 domain-containing protein OS=Paludibacterium denitrificans OX=2675226 GN=GKE73_10975 PE=4 SV=1	Paludibacterium denitrificans	362	163	30.1	46.8	5.8e-09
