# Supplementary material for: Genomic and taxonomic evaluation of 38 Treponema prophage sequences
Source: BMC Genomics. 2024 Jun 1;25:549. doi: 10.1186/s12864-024-10461-5 (PMC11144348; doi:10.1186/s12864-024-10461-5)
Supplement: Supplementary file 9 — Additional file 9. All identified prophage sequences. The file contains all the fasta sequences for the 38 prophage regions identified in this paper. [file 12864_2024_10461_MOESM9_ESM.txt]

>27087P1
TTAATTACAGGACACGATAATAGAACTGTAAAACTGATTTTAACCTTAAGGAGGGTTATT
ATGAAACTATGGAAATTCTTATCGGTATTGGTAGTAGCAGCACTGCTTATCGGCTGCTCG
GATGAAAAAGCAAAAACGGATTCCGACACAGGCAAACTCAGCTTTTCCGTTACAACCGTT
GACTTCGGACAAAGACCGACCGGCACGCTCATTCAAAATGAGTGGCTCAAACTTATGTCC
GAAAAAATGGGAAAAGAATTGGACATTAAATTTGAGTTTGTCGCAATGGGCGACTACGGT
GAAAAACTCAAAATTATGAATGCCGGAGGAGACATTGTGTCATTTTACATGAGATTTGGC
AAAACTGTTACCTTTCGAGCAAATCCATATATAGCGTATGTTTATTAAAAAATAAGCAAA
AAGCCATATATATAGTGTTTATCAGTGATAAAGTGTGCTTTTAGGAAAAGGTATGATTTT
ACACGAGGTTTGGCAAAAATTGATGAAAAATGCCCAAAAAGGGCTGTTTTTAGCCGTTTC
TGTTACCTTAAATCTTTTTATTTTTTGGTTTTGAAAAATCGGGAAAATTTTTAAGAAAAT
CCGCTTAAAAAGTAGTAAAAAACCAGATATTCGGGGCTGTTTTTTATGATGTTGTAAAAG
TTATTCACAGCTTGTGGATAACCATCGTTTACAGGGCTTTTTATTCGGATTTTTACGCCG
TTTTAATACCCATTAAACCGCTTTTTTTGATTGCCCTTTTATCGCGGTTTCCAGTCTGTT
TTTTGCGATATTAAAATAATTATCGTCAATTTCCATGCCGATAAATCGGCGGTTTGTATT
CAGGCACGCAATGCCGGTTGTGCCGGAACCCATAAACGAATCCAATACGACATCGCCTTC
ATCGGTGCTGTCAAAAATAAATTTTTCCATTAGTTCTATCGGTTTTTGCGTCGGGTGTAT
TTTTTCGCCGTTTGTTTTTCTCGCTCCGATATTAAACGAGGCTACATCATCAATTATATT
TGTTATGTAGGACTTTTTAATTTTTCCGGAAAACATAATAAGTTCATGACCTGAACCGTA
AACATTTAGAGACGGCCGACCGTGTTTTTTCCAGACTAATAAATTTTTAACCTGCATAAC
AGAATCAAGAAGCGGATAATAAAAAGCATAGCTGCGCCAATCGCAAAAGAAATATATGCA
GCCGTCAGGCTTTAAAATTCGCTTATATTCTTTAAAAAGCTTTTCATAAAAAGGCTTACA
AATAGCTAAATCATTAAAGCAACCCTTTTGGCTATTGTGAGTCATGCCTAAAAAATACGG
CGGATCGGTGATTATTGACTGTATGCTTTCATCCGGAATTTTCGGCAAAAAGTCTAAACA
GTCGCCATGCAGTAGTTCGATATTTTCGGTTAATTTCATTTTTTAAACCTTCCTTTTTTT
TACATAATTTTTAAATTATACTGAATAAAACAATACAATTTTGAAATACAGATAAATGCA
AAATAAGTAAAAAAGCCCTTGACTTTTTATCGGAAAAGAGCGATACTATATATACAGACA
GCGAATTTCGCTGTTAAAAAAGGGGTTCCGTCCCGCCTTGTCTTAATGAGGTGGCTATGG
GCGATAGACCCCTTTTTTATTTAGTAAAAAAATTCCGCTCATATCTTTCAATGTTTCCAT
TCATATCCACTAATAATGATTTCATCGGAATGTTTTTGATTTCATCTTTTATAATTTCAA
ACAACCGATTTTTTTGTTTATCGCTTCGTATATTTATATATACTATTTCCGCCCCTTGTT
CTCCACTTCGTTTTATATGATTACGTATGGATTTCCTATCAAGTGTAATAATATGTTTCA
TTTCCCCAATCTCATTATCAATAATCATATCGGGGCTTGATGTTTTATAAGTACGTGGTA
AAAAATATATTGTGTGCCCTAAGTCCGCAAGGCGTTTTGCTGATTGCATTTCTTTTTCCG
AATATTCCCAGTTTTTAGATACATGAACATAGCCGCCATTTTTACCGGTGTATGCAATGT
CATATCCTTGTAATAGCTCCGGAAAATATGACTGCATTCCAAGTTCGTTTGCCTGTGCAA
TGATGTCGTTTGTTATTCCGTATTTATCAGCCCTTTCTATTAGGTTCGGAGGTATTTTCC
ACCAGCTTTCTTTTTCGATTGGGTTTCCGCCGAAGCCTTCTTGCGGCATAAAGTCTTTTT
TTATTTCGTCTATTGACGGTTCTACGATGTTGGTGCCTGCTCCCGCTTCATAATCGTATA
CGGCGCGGATTGTGGTGCGGCAGTTAAAATGGTATGGCGGGAATCCGTAGACCGTCCAAA
ACGGGTGATCGGCCTTGAGTGCTTTCCCGTTGCCTGCAATGCTTGCGATGTTGTTGCATA
TGTCGGTTGTTCTTCCGTCTTGGATGACTAAGAGCTCCCACGCACGAGGCGGATTACTTG
CGTATTGAGTGAGGCGGCCTGCGGTATAAGCGGTCTGCACATTGGTGCGATAAACTGTTT
CCCAATAGCCGGGTAAAAAAGGCTTTCTAATATTTTTGGTAAAGCTTTCTATTTCTTCCC
ATGACTCCTGCCATCCTTCGCCTTTTTCGAGAGCTTGAATTAATCGCTTACGCACATCTT
CGATATGGTCGCATTCGCTCAGGCGTGCAACCGTAAAGGCTCTAAAGCGGAACTTCGGCT
CCAATGCATCCCAAACTTGTTTTTCAATTGATACTTTGCTTTTTAAAAAACCAATCGCTT
CTTCAAACGGGAGCGGGTCAACGGCGGAAGTATAAGAAACATTATCGGCAAGGTTTACGT
CTTTTTTTTGCAGCGTAATTCCTGCATGATTAAAGCCTAAAAGAAAAGCACCCGCAATTA
TTTTTTCAGTAAGCTTGATAAGCTCCGCTGAGCTTTCAGGATACGAGATATTTTTTACAA
GCTTTTTTAATTCGTTTTTCTCAAGCGTTTTATCAATGTTGAAAACATCTTTTAACGCTT
GTTTTAACGTTTTAGAAATGCACTCATCAAATCGTTTTTTGCCGGCATCGCAAAAAGATT
CAAGCTCCGATGATTTTTCTTTTTCATCGGCTAAAATATTTTTACGGGTGATCTGCTGTT
TTGAATTTTTTTTTTAGAGTTTGAATCGGCAAGCATAAAGCCTTGCGCTTGCGGAGCCTC
TACAATAAACGTATCCTCATCATCTTTCGGGCGCGGTAAACCGTACCGAGTGTATAAGGC
CTCTTTTGAAACAGGGATTTTATTTTGTATTGCCTGCATAATTTCCGTAAACGTTGCATA
GCTTTTTAAATCAAAATAACCGGACGGTGCTGCTACTCCTTCGCCGAAGTTAATCGCAAC
CATCCAATTAATTAATTCTTGGAATACGCCTTGCACCGCTTTTGCATCTCCATGACAAAC
TCGCACTAAATTTTCATCGTGCACTTCTGCTTGACTTCGTGTGCCATATGTGCCCTCTTG
CGTGCTTAACGATTGCGTGGTAAGCGCAAAGCTTATTTCTTGATTGCATGTTTCAATTAA
TACCTTATGGTCTTGCAGAGCTCCGCTCATTTCAAGCGTCTTAATATCTTTGACATTAGA
AAGAGCTAAGCCCGCGCCTCCTTCCATTTCTGAAAGGGTTTGCGAAATAGCTTGTGCTGC
ATTCCTTGCTTCCTCTGTGTTCGTGCTTTCAAACAATGCAACAATAGAAGGAACGCCCGC
CTTCTTTGCAGCCTTAAGCCAAAACTCCCAGCCGAACTGTTTAAATCGCCACGGCCAATA
ACACATTAATAAATCTGAAAAACCGTAGGGATTTTCAGCGCGCGGATTATTTCGGTAAAT
TAAAAATTTACATTTTTCGATAAGCGGGCGATTCTCTTTTGTCAACACCGGAACCCATAT
TGAACGCTGTCCCTGTTTTGTTTTTATAATTTCCGTTTTAAAAAATATTTGCTCCGGTCT
TTTATTTCGAAGTGAATCGGGAATCCAGTAGCCCGCATCGTTTTGGGCCCATAAGACTTC
TGAAAACGCAAAACCGTATTCAATGGCGGTTAAAAACTCTTTTACATCATTATCCCAATT
AAGATTGGAGGTAAGATTATCGCGCACAAACTCATATACTTTATCGCTTGCGTTTTTTTG
CTCAATTACAAAATTAAAACTTGTAACAATATCTTTCCGCAAGCGTAAATGCGAACCGAT
TTTTGAATCAAGCATCATTTCATCGATAAGCGAATAGAAGCTTACCTTATCGCTTATTAT
CTCATTCGGATTGGGAAGCTCGGCAATTACCGCTTCGAATTTATCCGGTGATATTATTTC
AATGTTTAAATTATTTTTCATCTTCTTCTCCTAAAACCATGCAATGCCGCGCCGAGACGG
TCAAAGCCGGATGTTAAATTAAACGCGGTAACTTCTTTAAAACCGATTTGAGAAATTTCC
CACGCATAATAGAGCGCGTCCTGCAAATCGTCAAACTCCGATTTGGGATACATCGTCAAT
TGGTCAATTGTTTTATTCATGTTCTCTTTGAACTTAAGCATGCCGTTTTCAATAAACGGT
GAAAGTGAAAGAATGCGTTCTTTTCCGATCCCTTTTGTACTGCATCCTTTAATCGGTAAG
TACACACCTTTTTTGCTCGCCGCTTCCATGATGTGCTTTTTATAAATTGATTGAAAACCT
ACCTCTTCAAATCCGATTAAAATCGGTTTGTATAAAAGATACTTTTCAATTAATTTATTT
ATTGCTGAGTCAACCGAACAACACTCCGCCCATTCGTTGAGTGCATACATCATTCCATCC
GAGGCGATACCTAAAGTAAAAATAGCGAACTCATCATGCTTACCGGCGGAAGGGTCAACG
CCCATGTATACTTTTAAACTTGATATATCAACATGAGAAAAGCGCGTAAACCATTCAGGT
TTAAAGACTCGCTCCTCATCGCTTAAGGGCTCGTTCATGTATTCGGTACTGAATGCTGCA
CTTCCGATTTCTTTCTTTTTGTTTCTAGTTTTTCACTTGTCCAATAGGAAGACCAAAGGG
AATCGCCTTGCGGAGTAAACGCTGCAAATCGTAAACCAATCCAGTTTTCCAATTCGCCAT
TTTCAATTCTTTTTAAAAGCCTACTCGGTAAATCATCTGAATGAAAGATAGTATTTATAA
TAATAGTAAACGTATCTTGACCGAGCGGCATAACAGCTCGCAAGAACCAATTATATATTT
TTTGTCTTTGAGAAAATGTACGTGCTGCTTCATCTTTTAAAATGTCATCACAAATAATTA
AGTCAGGGCGGTACTGCCTAAACTTCACGCCTCGAACGGCAGCACCCGCGCCGAATGATT
TTATTGCTGTTCCGTTTTTAAACGATAAAAAATCGCTTTTCCAAATTGAGCCTTCCATTG
CACCGAAGTCTTCAAAAATTATTTCGTTTCCTTCGATTTCATCTTTGATACTTTGTAAAG
CTCTATTTGCCATATCTTGCGTTGCACAAAAAATACAGACAAAATTATTTTTTTTAAATA
ATAAACGCCATAACGGATAGGCTAAAGCCCATCGGGTTGATTTTGAAAATCCGCGCGGCT
CAATATCAACAACTGCTTTTAATTTCTCAGTCGGAATTAAAAGCGAATGATATTCTTTTT
TAAGAAGCGATTTTATGTTTTCAACATGCTCATTGGTGAGCGTGTGAGTGTTTGCAATAT
CAATTAATATTTTATGATAAGGCGCGGGCTCAGATGAAAAATAATGCGGAAGGTATGTTT
TGCAAAAGTAAAAAAAATCATGCTCCGCTTTTTGAAGCCGCTCTTTTTTTTCGAGAACTT
CTTTTGAATTTTCGCCTACAAGCTCATTTAAAATATCGCTCACTTTACTTCTGCCTTATC
AACGATTGCGCAAAGCTTTTGTAAAAGTTCAGGGTCGTTTTTGATTGCGTTCTGCAATTC
TTTTTTAATTTCCCCTTTTGCTTTCTCCAATGCCTTTGCTGCTTTTGTTCTGTAGTTTGA
AAGTTTTAATTGTGCTTCTGCAATGCGCGCAGTAGTTAAAAGTAATTCTTTCGGGTCTTC
AAATTCCAAACTATCGATTGTACGCAAATCTTTAGAGATGAGACTTGTCATTTGCATAAG
GACTGCTTCGCTTGCTTCGGTGCCGGGATAGTCTTTTAAAACTTCCGCCATTGCCTTTGC
AGACTCAATCGCTTTTTTTGCATCTTCAATTTCTTCTTTGTGAGATTTTATAACCCGCCG
AATGCCTTCGCGGCTTAACGTAACCTTAAGGCCGAGCTCTTGTATTTTTTTATTTACTTC
TTCAGTAACATAAACGATTGTGTTTTTTCCGCCTTCCCATTTTTCAATGATAAGTTCAAC
GAGTCCGTGCTCTTCCGCTTTACTTTTTGCGCCCATAGTTTGCCCCCTTGTTTAGTCGAG
GACTATGCCGGCGTCTTTCGAGATGTTTCCTTCAAGCAGGTCAATGCCTTTTGCGGTTAT
TTTAAACCAGCGAACCTTTTGTTTTTCTTTGTACGGATGCGGCACTTCTTTTTTTTCCGT
GTACCCTTTTTCGGTCAGGTACTCTGTTGACATTTTGATTTCTTCCGTTTCGTTATATTC
ATAGAAACGGTGAAATAATACTTGTTCCGGAATCCCGTCAGGGTATGTTGTCATTAAATA
GTTTAAAATTTCACCGCGTAAAAACTTTTTGTTTCCTTTCATTTTTTTTACCTCTTCTTT
TTTAAATTTATTTTTTATTTTGTGATTGCCAAAGTTCAATAATCTTTTGCAGCGTACTAT
TATTTTGATTGATGACTAAATCTTGCAGCCGATTTATTTCAGCCCGCCAACCGCCCATGT
CTTTATAGAAATCTTCTCGCTCAAGTTTTTCTAACTTTAACGTATCAATTTCATTTTGTT
GTTTTTCAATTTTATGCTTCAACTCCGAAACATTTTTATTGAAATTTTCTTCTAAACGAT
TCAACCCGTTTGCAAGATTTTTTTTAAACTCATCAGAACGTGCTGCGTCCTCTGCGGCGT
TTTTCATTTGCTGTTTAAAAAGATACGAGATGACAAACGCTATAATCGTTGTTACCGCCG
TCGGCCCCCAATCTTTCGCCGCTATAATTAAAGTTTCAAAACCCATTTATTATTTCCTCA
AATACGAAAAACTAAAGCCGAGAGCTGTGCCTCCGGCAATGCAAAGCGGGATAGTCCACC
ACGGCACCACGCGCCACGATTGCAGGCGGTTTACTTCCTTTTCTAAATCTTTACTTAAAC
GTTTATAATAAGCAGCATCGGGAGAGGCGGCGAGTAGACCTTGCTTGTACCCTTCATCAA
ATGCGCGGTCAATACTCGTGTTCATTTCCTCAAAACAAATTGCAATAATCTTTTCAACTT
CGGATTTACTATAATCCGCTTTCTTCAATTCTATTTTGAATTGCATTTGCGGCATCGTAT
TTGATGTCGAGTTTGATTGACTGTAGCTCATCTGCATTGTCAGCGTTAGAAACAAGATCA
CCTGCAGGGCTTTTCGTAACTTTTTCATATTCTTTTTTCCTTTCTTCTTCCGCATTTTGT
TTTGCGGTAAAAAGTATTTTTTACATCGTTGTTTATTTTTCACAACAACATACAGAAAGA
ATGCCGCCGCAGCGGAACAGGCTGCGGCAAACGCTTTCCAATGCGTTTTAAAAAAAGCAA
TCGCTTGTTTTAAAAGCGCTGTAATGCGTGACAAAATTTCTTGTATTCGTTTTTTAAATT
TTGTACACATTCTTTTTATTTCCCTCTTCATCCGTTTCAGTTTCTTTTTTAGGATATGAC
GTCTCTTGTATTTTTTTCAAAATAGCTTCATAAAAAAATACACTCAATCCGAAAATAGTC
GCTCCCCAAAACCACACCTCGCGGATTTTAACAAACTCGCCGAACTGTAAAAGAAACGCA
AAAAGAGCGGAAAACAAAAAAGGTATCCATACGCGATAGCCTTTCAGTTTATCTTTCACA
TCAAGCTTTTTGATAAGTTCCGTAAAAATAACGGTGAGCAGCACCGCAATGAGTACGAAT
ACCGGGAGGAAATTCATAAGTTCAAACATTTTTTAACTCCTTTTTTAAGCATTTATAAAA
TGCTTATTAAATATTTTTCAACGGCACATTTAAAATCAATCCATGCACCGAGGTTGCCGA
TAAAATATCGCGGACAGTCTTTACCGGTGATGTCGAAATGCCGGTATAAATCTGTTTGCG
GATTTAATGAAAATTGTTTTAACAAAGTTGCGGTAAGTACAATTGCACTTGCAAGCGTTT
CCTCTGTAAATGCACCCGCCCAATTTTTATGACAAAGCTCAATGCCGATGGTGCAATTAT
TCGGATACGAACTTAAACGGTACTCAATGCCATCCCGATATTTCCACGCGCCGACATGAT
AGGCTACTTCATCAATCGGTAAACATTGCAGTACATCGCCTGTAATGCCGATGATAAAAT
GTGCTGAAGCGTATCTGGCTCCGTCTTTTTTTTTCTGCCGCTTTAAACTTTCAAAATAGT
TTCTGTTTGCTTGTGCACTTGTTCCGGGGTTTGCAACCCAGTGAATAACCACTCCCTTAA
CCTCTTGCAGCTTTTGCCCTGGACGGGAAAACGGATTTACCGTTAACATTTGTTTTTCAA
TATTCATAAAAACATTATAAGAAAGAGAAGCGGGAAAAATCGGAGAAGAGATACATAGAA
ATAAAAAAACACTTTAAGATATAAAAAATCCTAAAGTGTTTTTTTACGCTGAAAAACAAA
ATTCTAATTGTTTATCGTTTCGTTTCTTTCGATAAACTTTTTTAAATCTGACTTGTTGAT
ATTCCACTCCCGCTCTCCCGGGATTTTGTACGCATTTAAATTCCTCTTGTATATCAATCG
ACGGATAGTGATTTGGCTTACGTTGAAAACATCCGCCACCTCTTTGACGCTTAATATTGC
CGGCAAGTTCTCTAACAATTCCTGCACACCGCGGATCCCTTCGCTCATAATACTCCTCCA
ATTCTTGTATTGTTATTTTGCAACTATTACCGATTTTAACCGCAAGTAATTCAAAACTTT
CAAGCAAGTAATACACTTTCCTAACCGATACTTCTTTGTTTTCAATTTCGCTCATAATTT
GAGCACATTCACAGGGCGTCAAAAACATTTTTACATCCTCTTTTTTTTAACTTTGTTTTG
TATCAGGATTATATCCTGCCTTTTTGCAAATATCTCGTAAGGCAAGAATAACCTTACTTG
CGTCTTTTTTGCTAAGCCATGAAATATCGTATTCGCCGGTTATTCGATACACGATTGCCC
GAAGGCTCCGCTCACTTCGGTTGCGGCTTGCTAAATCCCACAAGCCCCGTATATAGTATT
CTTGTTTTGAAGTTAAGCGATTAGCCCCGCCTCCTGAGCGTTTATTTTTAAATTCATAAT
TAGAAAGTGTGCGCTTAAATCCTAAGTTTTCAAAGGCGCGCATAATTATTTTAAACTGCT
CCTCGCTTTCTATTTCGATTGCGGAATTTATATTAGCATTTAAAAGAATCGCGCGATAGT
TTTCATCGTTTAACCCAAGCTCTTTTTTTGCAATATGAATAAGTGCAATTTTTTGTTTTC
GCTCTCTCAACAAAATAACATCTCTCCTTAATTTGAATAAAAATACACACAGGGGAAAAA
GTTTTTTCCCCTGTATGGTTTGGCTTTAAAAATTAACCGGCACTTTTAAGAAGGTCTCGA
TTAACCTCTTCTTTATTTGCCTCGCAAAAGAAAGTATCTTTTACCTTTCGAACGGCGTCA
ACTTGTGCAAGCGTTTCATCGTCAAGCTCTGCCATCTTTTCCTTGTCGGCTTCTTTTTTA
AGTCGAATATAATCGGTCAGCCCGAGTTTTTCCAGAAGACCGACTGTCGTTTTTGTTTTA
ATACTAATGCTTGTCGATTTTCTAAATCCGAAAGTTCCGAATGTAAGTTCAATCGTTTTT
TTATCGATGAACAATTCATCACGATTGTATTCGGCGAAGGCTCCAATTTTTGCGGCAAGC
TCTGCAATTTGCTTTCGCTTTCCCTCGCCGTCTTTTGCTGCCCGCTCTTTAATTGCGCTT
ATCTCTTTATTTGATTTTGCGTCAATTAAATCAAGTTCATGTTCGAGAAGTCCGATAGTT
TTAAGTGCGCTATTGACTTCCTCAATCGATTCAATTTTTCCCGTACTCGGTTTGTACTTC
GCCATTATAAAACCTCCTAAAGTTTTATGTTTATTTTTTTTATCTTTTACGCCGCAGGCG
GTTCATCACCGCCATCGATGTAAAATTCATTTTTTAAAATCTGCCTTATTTCAAAGACAA
TATTTTTAATTTCCACACAACAATCGCGCGGGTTTTTTTGTAAAATCCCCGAAGTTGCCG
TATTTTCAATTTCAAAAAGTTTGCTATCAAGCAAGCTATATGCGTCAGCACTTACTTTCA
TATTCTCACCTCCTGCCGATATGTTTTAATCCAAACGGCGTGTCTTCAGGTTCCGGAATT
ACGCCCTCATCTTCGCACCGCTCTATTTTTTCAAAATACTTTTCAAAGGCAATTTGCACT
TCGTTTTGCATGGTAAGCCATTCAAGGTCGGGAAGCCCCGCAGGTTTAGTTAAACGAATA
TCCGCAATTGAAATTCTGCCGTAGCCTTTCCTGAAGCCCCAAACCGTGCCGTCCTCAACA
TTCACGCGATACTTCTTGAGTTGTATTCCGCTTAAAGGATTGCGCTTAAATATTTCGGCA
AGCTCTGCATCGTATGCTTCTTCCTCTTCGCCTGCGGTAAATACCTCTTCATCCTCTTCG
TATACTTTAGGAGCGGGCAAGGCTTTTTTAACCGCAATGCCCGCTTCTGCGTACGCTTGC
ATAATGGTAAGGTTTTCCAAGCGTTCGGGATCCTGATAGAAAAACACAAAAAGCTTTTTA
TAGTTCAAACACGTTTGCCACGATATTTTTAAATCCTTTGTTACCCAATCAACAAACGCT
TGTCTGCCTTTTGAATTGTTCGCTTCAACGGTGTATAAAATTTTCCCAATTTCAAAAGCC
CGCAATGTTGCCGTTGTTAAAACTTTTACAAGATCGTTTTGTAAACTCAAAACCTTGTTT
GTAGTTTTTTTGTTAATGCCTAAATCAGCCGGTAAATCTTTTTTTTCGCTCATATCAACC
CCCTATATAATTTCTGCGTAAAATCATTTTGCCCGCCATCTCGATTATTTCAACATTGGG
CATTTCAAGTTTGTTTGCTCCCATGATGTTTTGCGCGCGGTTTATAATTTTTACAAACTG
GCGTACATCTCGTTTTGAAATCTCATAAATGGATTCCGTTATTTCTTGCGAAACATCCGC
CCAAACGCTCTCGGCGATTTTTTCCGCATCCGCTTTGGTGAGCCCCCGCAATTCTAAAAA
TACGCCAATACGGCTTTCAAGCTGCCGGTGGTCATTCTTTAAATTTTGAATACGTGCGGC
AAGCCCCGGAAGCCCTATCAGTACAAGTCCTGTTTCTCCTAAGTCATTGATAAGTCTGCG
GCTAAACTCTAAGGCCTCATCGCGCAAGCTGTCCGCTTCGTCAATAATGACAATCGCCTC
TTTTTCCGCTAGTGCTTCGCTTACCATATCAACAAGGTTATCAAACTTAACGCGATACGT
ATTTAGTCCTATTTGCCGCGCAATCTCTTCGGTCATGCGTCTCTTACTCATTGCCCCGGA
ACACTTAATCAAAATAGAAGTGCGCGGGTTGTCGCGAACGTATTGCTCGGCTGTTGTTGT
CTTTCCGCTTCCGGCATCTCCTACAATAAGGGCGATGTCCTTTTCATCGTGCGCAAGCCG
AATTGCCCGGCTCATTTGCCGCATCGCAGTGGTTTCAATTATTGCGACATGTTTTTTGCC
GGCGTTTTCGGTTTTGCGCGCAATCCATTTGATTATTGCCTCTTCAACTTTTACAACATC
GCCGCGGTACGTGTCATTTAAATATTGACTTAATACACTCGATGTGTAACCCATTTCTTT
TGCCGCTTTCGTTTGACTTATGTCAAAACGCAGCAGCGCTTCCTTCAACCTTTCTTTAAC
TGAAAGATTATCAATCGAAACATCACTCATTCTCATTCCTCCTATGATGTTAGTATTTGT
AAATCATCCGCATCAAAATAATTTTGATACTTGCCCTTTTTAGGTTCAGTTTCTTTTTCT
TCTTTTTCATGCTTTTCAATCTGCGGAATGTAAGAATCGATTTGCGGCGTTTCAATGCCG
GTTGCTTCCATCGCAATTTCAAGCATGTTTTTAGGTTTAAACGAAAGCCGCTCAAGCGGA
TTGTCTTTTACAAAAGCGCGCACCTTTTTGCGCACCGATTGCACAAACTCCATGTCCGCT
TCTGTATTGCCTGTTTCAATAAACATGCCCGCATACGCCCGGCATAAAACCTTGCCCTTT
GAATCGCAGACGAGCACTTCATTTTTATTGGTGAGATTTAACCGCGCCATTACTTGTTGC
CCCGTTAAGCCCCGCAGCTCCTCAGCCCAATATTCGGTGCTGCCAATTCGAATGCCGTTT
CTCGAAACGGTGCGCACCTCCGCCTTCGTGAGCGCAAGCTCTACCGTTTCTATATCGGGG
GCGCGCAAGTTCTCAGGTAAGTTTTCTAAAAAAGCCTGCTCAGGCGTTAGCCCTTTTCGC
CCCTTTGCATTGCTAACCCATTCGGTATTGTACCAATGCACCCAGTGGACGAATTCGTTT
ACAACATCAGCCCATTCGCTTACATCATCCCGCTTTGCCTTGCCGTTTATTGCTCTCCAA
AAAAGCCGCTGTTCGTCAACTCTGGCACTCGTATTGCTGCCGATATAGTTCCCGGTATTC
TTTGAGTAATACTCTTCGAGTACCCCGTAGAACCGCTCTTGAACGCCTTTCGATTGCCCA
TGATAAGGGGTCGCATAAATTAATTTACTGCCGCAGGTTACAATTGCTCCGGTGATAAGC
ACTTCCTCTTCTCGCTCAACTCCGGCCGCATCAAAGACTTTCATGCGCGCACTCTGACCC
TTGATTACTTTGCCCTTGTAGTCCTTGCCGTTGTCGACGTGCACAACTAAAGGAATTCCG
AAGCGCACAATCATCATGTAGTACGCGGCGAGAATTGTTTGACTTGAAGGGTTTGTGTTC
ACGCACCAACCTAAAACCGCCCCGCTTCGCATATCAATAAAAGTACTTACCCATGGCCGC
ACTAGCTTTCCCTTGTACTTAACCACGCGATCTAATATATGGTGATCCCCCTGCACATGC
TCCATGCTTTTGTATAGCGGTTTGTTTCGCTCAATGTACGGCAGGTGTCGCGCTTCAAAG
AAAGTTTCGCCTTTGCGATACCGGTCAACTTGTGCAGGCGGTAAGCTTTTTAAATACCGA
TAACAAACCTGATACGTTGCCGTTGTATCCGGCAAGTTTGCTTTAAGCGCAAGGAAACAG
TGATTAATGCTTCGTCTGTTAATGTCTAAATAAAAATGTTTGAGTACATCTTTTTCTTCG
TCGGTTAAACTTGCCCCGCTGCCTCCGCGGCTATTGCCGGAAGAGTATAGCGGGGTTATT
CCTGAAATCCCGCTTTGTGTAAACTCACTTAACCAGCGGTAAAAGGTGCGCTCGCTTAAA
TGCTTGCCGTATGCCTCTTTTAATGCAAGGGAAATTTCCCCTGCATTAAACGCCTTACAA
AACTCCTTCGCCGAAAGCTCGGCGGTGTTGTATGCGTTTATGATTGACATTCTAAGCTTT
GCAACATCTCGCTCCGATTCGGTAACTTGTGTAAATAACTGCCCCGATTCGCTTTGCGTT
TTTGTTGCTACCTCTCGGGCAGAAAGAACGGCAAGCTGCACATCTTCGCTCATGCTTTCG
GTTATCCAAAACTTGCCGCCCTGCCTTTTAACGTACTGCCATTTTTCCCGCCCCGCTTTT
TCTAATAACGCTTTGCGGCTTATGCTTAAAATATCCGCCATGTCTTTTGTTGATACTTTC
ATGCAACACGCCCCCCGTTACTTTCAATTTGTTTTTTGTTCATCTTTGCAAGTTCTAAAG
GAGTACGTACAGGAAAGAGTTCGGCGGCGGGCCTTTTTAAAAAGGCTGCAATACGAGTTT
CTGCCTTTCTACTTAAGCGGGTACCGTTGATTATATTGCTTAAAACCCCTTGATTCATTT
TTAACCGTTTCGCTAATTCGGAACCGCTTCGAATACCCGCGTCAAACATTGCCCGCTCTA
CCTTTTGTTTACGCTCAAGGTCAAAGGGGTACGGTCTACTCGTTACGCCGTATTTTTCCA
AAATTAAAAAATCGTCAGTTGTTAAATTAAAATCATCCATAATGTTACTCCTTACATCTT
TTATTCCTCCGTTAGGTGAAGTTTCCCAAAGCCCCGCTTCCGGAGTTGAACCGGAATAAA
AACCCTTGCGGGGCAACCTCCGGGCGCAAGGCTCGAAGGTATAAAACCATCTTAAAATTT
GCTATAATTAATTCGCCAAAAAAACTATAAAAATTTTAGGAGTGGTGTTTTTTATGAGTA
ATGAGTTAGCAATAATTATTGCAGCGGGTATAACCGTAGGCGGAAGTGTGTTAATATTTG
CTCTTAATTCTTTGTTTAACTTTTTCGCAAACACTCGGGCTCGCAAGGAACGATTCTTTT
ATGAAGTATTCCCAAAACGAATCGAGTTTTATCAAGAGCTTTCTGCTGCAATGACCAAGT
TCAGCTATGAGTACCCAGCTTTGGATTTTGATTCGCTTATCGCTTTCGATGAATTCATCG
AGGAACTCGGTATACAGCTGGTCGATTTTCTCGAAAGAGGTGTACTCGTTGCAAGTAAAG
ATGTGTGTAAATATATCGTCGGAGTTCATCGTATCGTTTCGGCGACGAAAATTATGAATA
GCGCGTTGTTGTCCGGAAAGGATTCCGGCAATCCCAATCATACCGCCGAAAAGCTCAAGA
AAAGCTTCCTCACTCTTAGCGAGCCGCATTATCAACATGTTCTTGCACAAATACGAATTG
AGACAGGCCAGGAAGTCGTAGATAACTATTGTTTTAATCTTAACAAGAAAGATATAAAAC
GGCTCAGAAAGTTGTATAAGAAGATGGAACAAAATCAGTAAATTGTTTGCAATTAAAATA
ATCGCAAGAAAAAAATAAATATTCATTTTTTATTTTCTCCTAACATTCCTCCGTATACCC
CGCCGCATCCACTGCGGCGGGGATTGTGCTTACATCAAAGTTTCCTCAATGAGTTTTTTA
AACCTCAATAAATCATCATCCGATAGCGTTTCAGTTCCTCGCTTAATTTGCTCAAAATTA
CTGCAATCGCTTAAGTTGCAAGTTGAGGTGATTCCCTTCCCTGTTTGTTTTTTAGAAAAG
ATATTTGCGCCGTATTCTAATCCGCCATTTAAAAACTTAGTTATTAATTCAAGAGATATT
GAAAGTCCGTCTTCTTTTTTTTGTAAGGGAATACTTAAATATTCCTTTGTTTTTCCCACG
GCTTCTTCAAAAGAATTGCTGTAAAAATACTCTCCCATAAGTCCGTGATTACTCGTAAAA
CCAAGGTACTCCGTTTTAAAAATATATCCGCCATGTTCTTTGATAATCGCATCCAATCCC
GACTCATCATTTGCCGCGATTAAATCGTCAATCTTTTTTGTTAAATTCATTTTCATTCCT
CCTACATCAACTCTTCCTCAATGCGGTTTTTAAAATCCCACAAATCATATTCCGGCAATG
TTTTAATTTTTTCTTTAATACTTCTAACAGTGTAGGGAATGGTAAGCTCATTGCTTTTTT
TAACCGCTTCTTTTGTTTGTTCCTGCAAAAAAACAATACTGCCGGAATACAGTCCGTTCG
GTGAGATGTCGCTTATTAAGCGAAGGTATACGGAACATTGTTTTTCATCTTGTTCAAAAG
GATAGCCGCAATATGTTTTTGTAATTTTCAGTGATTCATCAAAATCGTTGGTTAAGATAT
TTATGTATCTTGTTGTTGTACTATCGTCCTTTGCTATGAAATCTATGCTGAAAATATATC
CGCCACATTTGGCAATAAGTTTTTGAAGCTTCGACTTAGACTTTTTACGAACCAAGTCGT
CAATAATTTTAGTTAAATCCATGTTTATTCCTCCGTTCGGGAAGTATCCCGATGCCCCGC
TTCCGGAGTTGAACCGGAATAAAAACCCTTGCGGGGCTCTTGCCGTTTTTTTATTTTGAT
TAAGAAAGCAGCACATCGGCATTGACTGTTAAGGATAGTCATGGTGTACTTATCCTTTTT
TCTTTCTTAATCAGATTTTATTTTTTCCCTCACGCACTTGAAAAAAATAAAATCGCTTTT
CAAAAATCAGCTTGACTTATGGAGTCCTGCGCTTACTCCCCGTCTTTATTTTTTCCGATT
TTTCCGTTATAATCGGAATGGCAATAATTATTGCCATTTGCATAGGTCGTTTTTTAGAAT
GGCAATAATTATTGCCAACACGAACAATCACAATTTAAAGTGGCAATAATTATTGCCGAT
ATGTTTATATAATATATTCTATTTAGGAATATGTCAAGCGGAATTTGAATAAAAACAGGG
AAAAATATGGAAAATTTACAAGAAAAAGTCGGATGTAGAATAAAATTTATTAGAGAGAAA
ATTTTTAATCTGAATCAGACTAAATTTGCCGATCTTTTAGGTATTACACAGGCAACATTA
TCTAAATATGAACGAGGTGAGACGAGTTTTCCTGATGAGCTGAAATTTTTTTTAGGCGAA
AAAGGAATAAATTCTCATTGGCTTTTAACTGGTGAAGGAGAGCCATGCGTAAAAGAAGAA
ACCGAACCGCCTAAACCCCCTATTTTAGCAGAGATTGAAAAAATAGCGGAAAATGCGGTT
GCTGCAAAGTTGGGAAAACATGATGAGCAATTTGAAGCTCTTGCGGAGCGCCAACAAGCC
ATAGAACAAGAGCAGCAAAAACTCCGTCAGGAATGGGAAGAAATTATACAATTATATTCT
CCTGAAAACATGAAAAAGCCGGAGAATCCTCGTAAGTCAATTATTCGCACAATGGGTTCG
ACCGGTGAAGTGCATGAGCGGCTCGCTTATTACGGCGCGGACGGGGAAGAGGAAGAAACG
GAAGATTTACCTCTTGCTGAAAACCTTGCGGCGGGCTTTCCTATAGAAGCTTTTGACAAT
TATGAAACCTACCCGGTGCCGAAACGCTTTTTAAAAAAGAGGCATAAATATTGCGTGGCA
AAAATTAAGGGTACCAGCATGACAGCGGCGGGAATTGCGGACGGCAGCCATGTATTATTA
GAATACTGCGACAGCCCGGTAAACGGTTCAATTATGGTCGTTAAATACGGCGAAAATACC
ACGTTAAAACGACTTCATCAAACAGATGAGGGAGAGTGGCAGCTGTTGTTTGAAGACGGC
AGCGGGGCGATTATTCCGCTTAAAGATGGAAACTGGGAAGCAAAGGCTATGTTTATTACT
GTTCTGTAAAAACGGCTTTTAACGCGCTTTAAAACGAAAAAGGCTAAAATGATAGCCTTA
AATCTTTCGAACGTTTTTTAAACGGCATTACGCAGCTGTGGGCAGGGTTTAAGGGCGATG
AGGGATTGTAAATTCAGGAAATTTGAGGTATAATTAGGTAGTGATAATAAACAATTCTTG
GGGGCAAAATATGAGTAAGGAAAATATGGATCAACGTATAGTCGTATCATTACGCGAATC
AAAGACTAAAGAAAAAATAGAAGATACTTTTAAAACATTTAACATTCAAGATATACAAGA
AAAAACGGCTTATCTTGATGAAGCTATGTACAGTCCCGAAGTGTTTTATTCTTCCGGAGA
AGAAAGAATAACGCCTGAGCATAAATATGAATTAGCTCTGCAAATGTTTTTAGAAGGCAG
TTGGAAATTATATTCATACTATGAAAAATTAGGGCTGGGTCAAGAAAATGTTCAAAATTG
ATAATGAAAAAAAAGCCAGAATAGCAAAAGAATTTGATGTCAAAATTGAATCTGTAAATA
TTATTGCGGATGAATATAAAAAAATTCAAGATGGTATGAAAGAACAATATTTAGCACATA
TAATACGTACGATGGAAATTCAATTGCAAGAATTAACAGAAAACCCGATGTTTAAAATAA
TTATAAAACCATTACCATTGACTAAAGATAATCTTTCGGCTCGGGCGCAATACCAACGTG
GTAAATTTTTCTTAATCGGCTATTCTGAACGGTTAAACGATATACAGCTTAGGGTTTGCC
TTGCACATGAATTGGGGCATTTATATTTGATAGAATATATAAACAGCATTGATAAAAACG
CAAACCTTACAGAAAAAACAAACATGGAACCGTTGTCGACTGTTTTCGGTATTTTAGCAA
TACTGGATAAGAATGATTTTTATTCAACAATTAGCGACAAACAATTATTGCATAAAACTT
GGGAAGACGTGCTTGCCGATTTTAAGCAGCTCCAAAATCGCAATAACGGGATAGATAATA
TATCATAAGTCTAAATTTTAATCATCAAAAAAAAGCTCCGGCAAAATGCGCGGGGCTTTT
TTATTTTTCTTTTATCAAGCGCAAAAGCTCTTTTTTTATTTCAGGAGGAATATTTTTAAA
TCGAATTTTCCTCACCTCTTTTTGAAACCCGCGCCGGATTGCTCCTCCAAAACTTTCTTC
CAAAAATCCCGAAGTAAAAACAATTGTGCCGGCAAAGTCAACACACAACTGGCACGCGGT
TTTATTTTTTTTTAAAAACGGTATTAAAAAATTATTTCTGAATTCTTCTCCGGAGTCAGG
ACTTATGTGAATAAATCTTCCTCCTTGAAATTTATAGCCGCTCCCGCATTCCGCTACTTT
TAATGTTGCTTCCTTCAATTTTCTCACCTCTTTTTTTTTCACATTATACCTTAAAAAATA
AAAAACTCAACTAAAAAAAAATTACATTCAATGTATCTCCTCTCCGATTTTCGCATTTAA
AACGCGGTATCATCAAGCTATGAAAACAAGAATAAGACCGATTGCGCGTGCCGGAGTTTT
CGGCTCGCAATCAAATACGCAAATTGTAAGTGAACAAGACTTACAGGAAATTTACGAATC
ATTTACCGCACAAGATGCAAGCCCCATCACAATCGGGCATGTTACCGAAGCGGCTGAACC
TCGACTCGGATCTGTTGTAAGCCTTGAATTAAAAGACGGTATTTTATACGGCATTATTGA
AGAACAGGATGAATTAGCGAAAGCCGTTGACGCGGGATTTTTCCCGGAATGCTCAATCGG
AGCGAAACGCTCAGGCGAAACCGGAAAATTGTACTTGCACCATTTGGCATATTTGGGCGA
AGAGCCTGCGGCAATTAAAAGTTTTAAAAAAAATATAAAAGAAAAAATACAGTTGGATGA
CAGCGGAGTAATTCACGCATTTCCCGCGGTCTGGAAAATCACATTGTCCGATATGGACGA
AGGAGTAAAAAAAATGAATGAACTTGATGAGGCTAAAAAAAGGATAGCCGAACTTGAGGC
AGAGGTTCAAAAACTCACCGCGGAACTTGAAAAAGCAAAGGCCGGGAGTAATGGAAGCGG
TGAAGATTTTGAAAAGCTTAAAACTGAAAACGAAGAGTTGAAAAGAAAGCTTTTAGCATT
TCAGGAAAAACACCCTGAAGATGAATTGAGCTTGTCAGATTCCGACCCGCGCACAAAAAT
GCTTTTGAATGAGCTGCGTAAAACAAAAACGGCAAGCCTTATGCAGGCAGCAAAAGGGAA
GGTTCCGGCGGCGCATTTAAAAGACCTTGAAGTGTTAGCGAATGGGCTTACATTAAGTAA
TGAGCTTTTGCTCTCGGACGGAAAGAAGGCATCAAGCATTGAAACTCTTACGGCAATTTT
TAACGCAATGGCTGACCCGGTACTGGGCACTGAAATTGTTTTAAGTGACCCTGAGGCAAA
GAGCGCGGGGCAAGGCGCAAGTTATGCAAGCTCGGCTGCAAAACTTATGGGCGCTTTGTA
GTTTTTTAATTTAAGGAGATAAAAAAAATGATTAATGCAAATATCGGAAAAGTTGCAATT
GAACAATCAAGCATTCTTTCAGGCAACAATCATATTATCGTTTCGTACTCGCTGAAAGAT
GGGCTAAAGGGTTTAAAAGCCGGCACGGCTTTAAAACTGGTTGACGGCAAGCTTGAACAT
CTTGCAGCCGATACCGAAGATGCAATCGCTCTTTTGCTTTCTGAGGTTGAGGGCGACAGC
AAAGACAGCACCGCAGCGGTCGTTGTCTTCGGTGCGGTAAAAAAGGAAGCGGTAACATTC
GGGGCAGACGGTGCGGCTTGTACTGAAACCTTGGTTGAGAAGCTCCGTAAAAACGGGCTT
TATGCAATCAATTAAAAAACGTTTTATACGTTTTTAAAAAAGTATTTTTAAGGAGATTAA
AAAAAATGCCAATACGAACACAATTAGCGGGATCGCTCAATGCGTTTTTTAATTTAAAGA
ATTTTACCGATGTGGTAAGCGGTCTACCAAAGCCGCAAACGCCGATGACCGATCTACTCT
TTCCGGCTGCAAGCCGAAAGCAAAAAACAAGTCCGTATATTGCGGTTGCTGATATTCAAA
ATGTAACCGGTGCCGTTCCGGTTGTCTTACGCGGAACAAAGTCCTATGCGGTAGGCGGCG
ATAAAAAATCGCTCGGCATGATTGAAGTGCAGCCTTTGAGCATGAACAGATTTATATCCG
GGGCTGAATTAAATAACCTTATTGCAATGGGCGATGTTGAGAACATTAACGCAAAACTTA
CCGAGGTAATCGAGAACTTACGCGACCGCACGGCGGTATCAACTGAAATTCTTGTATGCC
AATCGTTGAGCGGAAGGATAGCGTATCCTGCAAGTATCGAAGGCGGAGCCGATGATATAT
ATCAGGTCGAAATCGGCAAGCTTAAAGAATTAAGTGCTGCCGCTCTTACCGCTACGGCAA
CATTGGCTGATGTGCAAAAAGAACTTGAATCGCAATTTGTTGAGCAGCAAAAAACGGGCG
CATCTGCTGATGTAGTATTCTTAGTTGGCTCAGATGTGTATTCAAAAATCATTGACATTA
TCGCAAAGGTAACAAGTAACGTTCCGGTTCAATGGACAGAAACAGGCTGCACCTTATTCG
GTAAATATAAACTTATGCCAATGAGCGGCACCTACGCACTTCCGGGACAAACGGCAACAA
CGCCTATAGTGGATGCAAAATCAATTCAGACTATTGATCTAAAAAACACCGGTAAGTTGT
TTTATGCTGCCCTCGATGAGCTTGATGCAAAGCTGCAACCCTTGCCGTTTTTCGCAAGCT
ATGAAGAGATAACCGATCCTTCAGGGATTAAGGTTTTATCCTCTTCAAAACCATTGCCGG
CATTTGCAGTTTCAAAATCAACAATTAAGAAGTATTTAAAATAGAACCCTCTATTTATGT
AAAAATGTCGATGTAAAAAAGTTTATGTTAAGGAGATGATGGAAAATGAGTAACAAGATG
TTTAATTTACCCGCCAATCCGGCCAACATTCCTCCGTCGGGGAAACAGGCGGGAACTTCG
CGCACTCAATCTATCATCTCCGTTTTTGATATTAAAAATTTTATATCGCCAAAACTGTAT
AGCGAATTGAGTTGGGATGAAGATCGTGCAGCGGATGAGGTAACGCAAGATTGTATCAAT
CGTGCTGAAGAATTAGCGGAAACGCTCCTTCATTTAGTCGGCGAAAAAATAAATCCTTTT
AGCAGAACACAAAAGGAAGTGTTAAAAATTTTAACCGTATACGAGCTTTACACGTATAAC
GGCGACCGCATAAAAGCAAAGGAGTACATGGAGCGCGCAGAGCGTTTAATAAGCGACCGG
TACCGCTCCATTGAAAAAGAGCGGGAAGCGGTGTTGCCTGAAATTGCATTGATAAATCCT
AAAAGTGAGAAGGTAAAAAAATGAAGATACAAGTTACGCTTCAATATGATACTTTAAAAC
CTGCAGATTCTCTAGCTCCTCTTATGAAAGAGTTTTCGCTTATGGGTTTAAGTGCAATTC
AAAAAAATATTGAAAGCAATGTAAAGCCTGAAAATGCGCCGCTTACAAAGTCGGTAAAGC
AGGGAGACAATACGCTTCGAGATTACGGAAAACTTCGCGCAAGCCTTACCGCGCGGCACT
CGGAAACGGAAGCGATAATCGGAACAAAGGTTCCGTATGCACGAACTCACAATCCTGAAA
ACGGCGAAAAAGAAACGGTTATTCGTCCTAAAAACGCGCAGTATTTGTGCATCCCCGCAA
GTCCTTATACAAGAACGTTATTTAGGCGTTACGGATTTTCTCCGCGTAACGTTATTGACG
GATTAAAAAAGAACGGCGTTTCAGTGTATCGCCCGTATAGAAAAGGAACGAGTACAAGGG
CGAATGTTATTTTGGCAAAAGAAAAAGACGGACAGCCAAAAGTAATTTTTATTTTAAAAA
AACAAATAACAATTCCTGCACGCCCCTTTATGTTTTTACCCGATAGGGTAATTAAAGCAA
TGGAAAAAAGAGCGGAGGAATATTGTGAAGTATAAGTTTTTAAAAATTATAAAAGCATAT
GCAGCCTTTTTGTCGGAAGAAACAAAAACACCGGTAATTATTGCGCCGAGTGAAGTGAAG
TCGGAACGCTTTCATGTTGAGCTTACGCTCTTGCCGCACCCTGCATTAATTGGAAACGGC
AGGGCTCGTTTTAGAATGCGCGGCACAATCTTTGCGGAAATCCCTGCAAGCGATGGTGCA
ATAAATGACTGCTTATCCCGCTCCCTTGCATTAGCGCAATTCTTTGATGATACGCAAGGC
TTTGCGATTCAAAAAGAAACGAATAAGCAAAAAGGAATATACGCCTTAGCATATCATAAA
CCCTTACGAGATGATGATGACCTCTTCTCTGATTTGGAAGCGGAGGAGAGGTCATATTCA
TATAATGAAAGTTGGCTCATCGAACTTGAATTCAATCTCGATGAAGTAATGTAAAAATCG
TTTTTAAGGAGTTAAAAAAAATGGATGTAACAAAATCACGATACCCGAATAGTATCGTTC
TTGCAAGTGCGAAAATTGAAATTTCAAAAAAAGATATTTTACTTGACCGCACTGCTAAAA
CATGGGATTTGCAGGACTTGGAAGATTTAGGGCTTGCGCGCGGAATTAAAATTTCTTTTT
CCTCAAGCAAAATCGACATCAAGGCTGACAACGGCACGGTGCCAATTAAAGGACAAACGG
ATGTTAAGGGCAAGGTTGAGTTTGCGCTACTTGAAAGGCATATTCCGCTTTTAGGAACAA
TCATGCACGGACTTGTAACCGTAAGCACACAGGGAGGGAAAGAGCAGGAAAAAAGCGAAA
AGCTTCAAGCAAACACATTCGCCCTCGATAAGTTTTATGAATTCAGCCATGCAAGTTTTG
ATAATAGTAAGCCGAAGGATATTACTATCAAGCAGGGCGGTAAAAATTTAACCCAATCCG
ATTATGAAATATCTCAAAGTAAATCTGGAGCATGGGGTTATAAGTTTTTACCGACAGGTA
TTTGCGATATAACAAAGCCTATAACAATCGAATACAAAACAATACCGATTAAAAGCTATC
GGTTAACAAAAGGTTCAGGCGGAGTTGTACAGCCGATATCAATGCGCTTAACAAACAGTC
GTAAAGCCGATGACGGACGAATTATCAATCGCACGTTTGAATTCCCGTATGGCTTTTATG
ATGGAGAAGATTCAATTCAATTAAAATCAAAAAACGATTCGGACAATGTCGCAGAAGTTC
CGATGAGTTTTGAATTTTCTCCGCATCCCGATTTAATCGGCGATGAAGAACTTGAACCCG
GAAGTTTGTATCGAGAAGATCAAGACGTGTAATAAAATGTTTTTTTTGCCGGATGCAAGT
GCGCAACCGGCAAAGATTTTAAAAAAAAGTTAAGGAACAAAAGGTAAAAAAAATGAAAAT
GGTAAATCTTGATTTATTAAAAGCTGAAAGCGTAAAGATAAAATTTTTAGAAAAAGAATT
TGAAATAGGCTATATTCCTTCAGGGCTTGCAATTCCCTTACTTGATAATCATAATCAAAA
CGTAGAAACGCAAAAAGAAGATGACCCGCCTGAAAAATTATTCCATGATACGGTGCGCTC
GGTTTCTCTTTTTTGTTCATTTTTTCATCCTGAGTTTACCGAAGAGTATTTATTAAAAAA
TGCAACAGCTCAACAAATCAATGCAATGTATCAAAGTATCGTATATGCAATTCTTACCAA
TTTTACCTCCGCAATTCCAAACGACGGCGAAGATGATACAGGGGAAGTCACAGAAAAAAA
AACGACTGGGGAGAAATAATTGACCATGCGCTTTTGATGTACAATGTCAGTGAGCGCGAA
ATATTAACCGAATGGAGTCTTGAAACCTTAGTTAAAAAGGTTCGCTCAGGTTTCAATTTT
GAATTAATGAAAAAAGGTATTCCGATTAAAAAAGAAAAAAAGTTATTGACACAATCGGAA
CTTGAGACTATCGAAGATTTGTATCGATAGATTTAAATATTTTAAAAAAAAAGTTTAGGA
TGTAAAAAAAATGGCAACAGTGCGAGAGCTCATTTTTAAAATCACTGGGGACAATGAAAA
ATTTAAAACCGCAATTGATGAATCAAAAAAAGCCCTCGATGATTTCAATCAAAAAACAAA
AGACGCAAGCGACCTTTATGGCAGTATTGCAAAGCAAGCGGCAATTGCAACAACAGCGAT
TGCCGCTGTCGGCATTGCAACTGCAAAAATGGCGGTTGAATTTAACGAAGGCTTTGGGAA
GGTGCAAACACTTATTCCGGGAGCTACAGAGCGCATTGCAGAACTTGAAGAAAACGTCCT
AAATCTTTCTCCTGCTGTCGGCAAAACAACCAAAGATTTAACCGAAGGCTTATACGAAAT
AATCTCCGCATTCGGAGATTCAGCCGATAGCGCAAAGAATCTTGAACTTGCCGCAAAGGG
AGCAACGGCGGGAGGGGCAACTACAAAAGAATCTATTAAGCTTTTATCTGCCGTAACAAA
AGCATACGGGAACACTTCTTTTGAAGCTCAAAAAAGGGTTTCAGATTTAGCCTTCACAAC
ATTAAAGCTCGGACAAACATCAATGAGCGATCTTGCTGTTTCCATGCAGCGGGTAACATC
GATGAGTAATGTTCTCGGTGTCTCTCAAGAAGAACTTTTTGCCATATTCTCTTCCGGAAC
CGGTGTAATCGGCGGAGCTGCGGAAGTTTCAACAAAGCTTTCGGCTGTATATACTGAATT
GCAAAAACCGCAAGAGAGGCTTGCAAAAAGTTTTAAAGAATTAGGAGTTGCAACCGGTGA
AGAACTCATTGCAAAATTTGGAGGACTTTCCGGAGCACTGCAAGCATTAAAATCGGTAGC
CGATAAAACAGGGGAACCTATTAGTAATCTTTTCGGTTCTGCTGAAGCGGGGAAACTCGC
CTTGTATGCGGCGGGAGAAGGAGCTGCAAAATTCGCAAGCGACTTAGAAGCAATGAACGA
ATCGGCGGGGGCTACCGAGCAGGCATTTAACGATGCAACCGTAGCGGGACCAAATGCGTT
CGGTTTCCAGCTTGAACAAGCAAAACTTAACGCACAAAGCTTCGCAATTAAACTTGGCCA
AGAATTAATTCCGAGTTTACAAGCCCTTTTATCTCCCGTCTTTAAACTTGCCGAGTGGCT
TAAAAATTTAAATGAAGAACAACTAAAACTTATTGTTTCTGTTGGGAAAGTTCTTATCAC
ATTCACAGCGGTAACCGCCGGGGCGTTTGGATTGGTAAAAGGAATCATTGCCGTGCAGCG
AGGTTTAAGAGCAATGGACGCCGCATTTAAAGTTATCGGTGCGAGCAACCCGTTTATGCT
TGCAATTGCCGGAGCCGCAGCAGCTGTTATTGCAATTAAAGAAGTATGTAATTGGATTGA
TTATGCGGCAGACAAACAACGCCAATACAGACTTGCATCTCTCGATAAAGAAAATCGACA
CGCAGTAGAAGCACAAGGCGTCCATGAAATTGCAAAACAATACGGAACGCTTTTGGCAAA
AAAAGAAAAGACCACACAAGAGACGGAGAGGCTTGTACAGCTTGAAAAAAAACTTGCAGA
TATTACGCAAGACTATAGCGAAACACCGAACACAAATACTTTTTTAGCTTCGGCAAAAAA
TGAAGCGGCAATTCTTGAAATGAATATTGCAAAAAAAGAAGAACTTATTGAACAAAAAAA
ACGGGAAAGAGAAGAATCTTCAAAAAATGCAAACGAAAAAGCAGTACAACGAATTGACGA
AGAAATAAAAAAAACAAAAGAGTATATTGAAAATGCGCGCATGGCTGTTGCTGCACTAAG
AGACTTAAACAAAGAATCTTTTGCCCCGGAATTGGAACCGGAAAAATTATCAATGCCGGA
AATTACTAGCGGCAAAGGAAAAGAAAAAAATGAAAAAACACAAGCGGAACGGCTTGCTGA
TTTAGAAAAAGAATACGAAGCTGAAGTTGCGCTTATAAAAAAATCTATTGAAGATAAAAA
AGAGCAAGAAGAGTTACTTTTAAAAAATGAGGAATCCTTTTATAAAAAACGGCTTGAACT
TTTAGAAAGTTTTCATAAAGAAAATGTTACAAAAAATTTAAAAGAGAATGCGGAGAAAAA
TTTAACTGTTGAACAATCGCTTGCAAAAGCGGTAGGCGCTGCACATGAAACAATTTTAGA
AGAAACAAAAAAAACAAACGAAGAACTTGACCGACTCTCCGATGAGCGGCATCAAAAAGA
ACTTGAGAAAATAAAAAAGTTTACTGAAGAAGCAAAAACGGACGTTGAGCTTAAAGTAAA
ATTAAAAGTAGAAACGGGCGAAATTTCAGGAGCAACAGAGCAACAATTAAATCGCGCCGA
GTGGCAGGAGAGAGCGAACCTGTACAGTCAAAAACGTAATGAACTTTTAGATCAGTATAT
TTCGTTGCAAAAAAGTTCAAACAAAGAAGAACAGGAAAAGGCAGCGGCAATAAAAAAGCA
GGCGGACAACATGGGGACGCTTGCCGAAGAAGCGGCAAAGAAAGCGAGCGATGCATTTGC
CGAAGCTACCCGCAAAATTGCCGATACGTTTTCTGAAATCGGCGGAATTATAAGTTCGAC
ATTTTCGCAAATTGCAGATGCAGCGCAAGGATTTATAAATAATAAAGAAGAGAAGCGAAG
ACAAGAGACCGCAATTCGCCTTGCAGAAATTGAGCGCGAAAAAAATGAAACACTGTTAGA
AATTGACAATGAACTTTCAGAAAGAAGAGAGCAAAAACAAATTGAAGATGCAGAACGGGA
AGAGCAACGCCGGCAAGAGGAATACGAAAAACGACAGGCGGAATCAAATCGAAACATACA
GGAGCTTTCAGGGAGTTTTGAAGTTGAAACCAACTTGATAAAAATCCGGAACATGGAACA
GCAGCTTGAAGCGGCTCGAAAGAAAAAAGCGGAAGACGCAGCACATAAAAAAGCGGAAGA
TGAAAAAATAAAACGCGACAAAGAAGCGCGCATGCAAGAGGTTGCCTTATTAAACGCAAA
AGCTCAAGCCGAACATGAATACGCGGTTACACGAATTACAACAGAAAACGCTGCAGGAGA
TGCCGCCGCAAAGGCTGCACAGGAAGCTGCAAAATGGCAAAAGGCACAAGGTGTTATTAG
CATGAGTATTAAAGCAGCAATAGAAACGGCGGAAGCGGTTGCGCAGTTTGCAATTCCCAA
TCCCGTTGGCGGGGCAATGCATACTGCTGCCGCTGTAATGGCAGGCGTACAAATAGGCGT
TATTGCGGGGCAACCCTTACCGCCCGACTACATCCAGCAAGCCTTACCGCCTGCACCTCG
CCCGATTAAATTCGCACAAGGCGGTATTGTTATGCCGAGTGCAGCGGGTACCGGCATCAC
CTTACCGAACGGCGCCCCGGGGCTTGTCGCTGAAGCGGGAATCCCTGAAGTGATACTGCC
ACTTAACTTGCCGAATCTTGAAACAATGTTTAAAGCCGCAGGAATTTATAACACCGATAA
CAGCGCAAGTACGAATTATTCTGCAACATACAATGTCGAAGTTGTGCACAATCAAGGAGA
TGATTTAGAAGAAAGTATTTTAAACGCACTAAGAAATCACGACCGTGAAGTATACAACAT
TGTCGAAGAAGGAAATAAAAACTGGCGTGTTTAAACATTAAGGAGTTAAAAAAAAGAACA
TGACCGAACAAGAATATATTACCAAACACTATCCGCAAGATGTCATTGTAATTGACGGGG
AATTTTTCCCCCTACCACTCGGCGGAAAAATTACAATTGAGCAAAAAGAAATCGCCTCGC
AGCTTACAACTGCAAACGGTACAAAACGAAAAGACATAATCAGAAAATATGAATCAGCTT
CGATTAGGTTTGCAACACTGTTTGATGAGGGATTAAACACCATTCAAATGATTATTAGAT
GTATTGAACAAACCGACTTTGAAAAAGAAAAATCGCTATTTATCAAAAAACAACACATGC
CGGCAACCGCTGCAAGATTTAACCGGGAACACTTTCATGCAATTAAAATAGAAGTGGTCG
GCACAATAAAAATAAATTTTCAATTTAGAAAAAATAATTGCTATATTTATTCAGGTGTGA
ATTTAAAAATAAACTAAAAAAAAATTACTATAAATTAAGGAGCAAAAAAATGGGATTAAA
ATCAAAACTTGATGAACAACTTTTGGAGTTACAAAAAAATTTACCTTCTACACTGAATGC
AGATGATGCACTAACAAACAAGAATTGGAATTGTGTAGTAACTTCTATAAAGGCGATTTA
TGATGCCTTACAAGCTGCCGCAAGCACTCCGCCTTCCATTCCGCCTATAGGATTTTTATA
TACTCGCTTCCCCGGCATGCCCCTCCCCTGGGAGCAATTTACGGATACTGCACCGGTTGA
ATGGAAAAACTTACACGAAAAATATCCGGGCACCTTCTTACGTCTTGCAGGCGGCGATGC
AAGTGCCTTTAGTGGATCCGGGTCGGTAAGCTATGATTCAGGGGTAAGAGGCAATGGCGG
CGGACAAATAGATGCAATGCAACGGCATACCCATAGTTACACGTATGAATCGTGTATTAA
TTTGGATGGTCTTAAAGGTACAGTCGCACAGTATCAGTGGAATCAGCAAACAACATACAG
TACAACCGGCTCTGCTTCCGGAAGGGAAACTGAAGAAACTCGACCGAAAAATATCACCGT
TGAAATGTATTTGTTTGTAGGACAGTAATTAAAAAGTTTTTTTAACAGAGCGATGATAAA
AACATCCCTTTCAACCGAACAAAAAATACGCGGCAATAATCGCAGTTACACCGCTCGCAT
TATCTTCTCATTTCTCTCCTGCAAAGTGCCGGAAAGCATTAAGATTTTCGCCCCGAATAC
ACAAACGGGATCGGTACCTGACCAAATAGTCTACCCGTATTTATACCATATCGAACAGAG
ACTTTTTATTGACGAGGAAATAAATTATCGCGTGTTCCCTGAACCGTACAATATTCACCG
CGACAATAGAATCCACCAAGTAAAGCGCCAGCCATATTCACACATCGGCTACATCGGAAA
GAAAGCTGACCACTCCGGATCGGTAACAGATTGTATCAAACTGTATCTGCCGAACACAGA
CACAAAAAAAATTACTATCCGCACTAATCCTGACCGAATAATTAAAGAGGCAACCGTAAT
TGCAAAAACAAAAAACGATACGGAAATCACCCGGTATACAATTACAAACAATACACGCAA
TGAAATTGTCTTTCCACTAAAAGCAGAGAATGTCGGTATCCTTGAATTGCATGTTACGAA
ACACACCCCGAATAAAAGAATATGGATTGTCTCCTTTTATCCCGGATTTGAATTCTTTGT
TACTGAAAAAGACGTAGTAAAAATTAAACAGCAAAAAAAGAAAACAGAAAACAAAGAAGG
CTCTATTGGCAGACTCTATATTAATTCACTTGAAATCGAATTGAATAATATAACTCGCAT
GTATGATGATAAAAATAGTGAAAGCCCCATTGCAGGTTTTTTTAATGCAAATGCGATTGT
CTCCGTCGCACTCATTCTCAATACACGAAAAAATCAAAAGCCGTTTATATTGAACTTCGG
AAACTTCTTTGTAACCGACATTGACACGAACGAGCAGAAAATAAGTGTAACTGTAAAAGC
ACAAGACTATATCGGAGTGCGTAAAAATGATTATCTTAATTTAGGAATAGGAGACAAAAC
AAACGCCTATGAGTGCTTTGCAAAAATCGCAAGCGCAATAAACTTATCTGCTATCAAAGT
TGACGAGCAATTAAAACGGGTTGCGCTAAATCGCATCCCTTTAAACGGAAACATCGGATC
ACTGCTAAATAAACTGTGCGTATTAACCAACGCCTTTTGCGCCTGCGATGAAACAGGCTC
CGCCCTCATCGCAACACCGATGCTCTCTCGTCACGGAGCAATTCGCTACCCATTGCGCTA
TTTTCTATTGCACGAATATAAAGCACAAGGCGGCGGACAAACTAAAACACTTTCGCCGAA
TATCATTAATCTTTCATACGCAACGTATGAATATGACGGTGAATATCATGCTGGGAAAAA
GCAATCATACATCTACAATGAGCGAATCCCAAAGCGGGAATTTCCGCAAGATAAAATACG
CATTCCCCTTCATGAGCGCGAACTCGGCGCAGGAGCAGAGCCGAGTGCAACCTTTACCGT
TTTACTTCCTGATAATTTTGAAGCCCTTGAATTCTCTGACCCGCTTATTCCGAAAGCCCT
CGAATATGAAACCATTTACGAGTATGGCGCACAGGAAAAACCGATACGGGCAATTGTGAA
GGTTTGGAACTTTATCGAGCGAGATGAAGGAGAGCAGTTCACTATTATTCAAATGATACG
AGAAAAGCCGTATAATACTATTTTAAAAACGGAAAACTTCATTGTACCGAAAATGCCGCG
CACGTATATCATCCCTGAAAAAGACCCGTCATTAAATAGCGCCGATGCCGAAGCAGTCGA
GTCGCGCAATGCACACAATAAGCCGGAAGTATTTAAAATCGATTTAAAAGATGCGGCAAG
TTTTGACCTCATTAAAATTGAAAACATTTTTAAACAAACTCAATTTGAATTCTTATATCG
AATTACTAACGAAGGAATTGAAGTTAAGGCGTGGAATTATTTTAAAGAGAACCCTCAAAC
GCTCACCGTTAAAATATACGGCAGCCGTCTTACTCCTTCACAATTTAAAAAAACAATCAC
CGCAAGAAACGAAGATGACATACAAGTCAATGGCGAAATCGTAAAAAATATTGAAGTGGG
CGCACTCGCCTCCGATGACATTGCACGCGATGTGTTACAATCAATGAGTTATTATTACCG
ACACTTTGCAAAAGATTTTAGTGTACAAGCATGGAGCGACCCGCGCCTGATGCTCTACGA
TTTAATCGCCTTTAAAAGTTTACGCGGCTATGGATTTATGCAAGGAATAATTGATGAAAT
GGAATACACCTATAACGGTGCATTAGCCCAAAAGATAAAAATTAAACAAACTAAAAAGCA
TACTCGCGACAGCAGAGCCTTAAAAAGTTTTGCATTGAAAGACCGCCCCGTCCTTGCAAA
ACGAGAAGCGGGGTATGCGTAAAAATAAAAAAATCTAAGGAGATTATAAAAATGGAAAAA
ATTAGAATCAGGAAATTATTTAATGCAGACCTTACAAAGGAAAATTCAGAAAACTTTGTA
CAAAAAGAAAAAATTACAAACATTATTCCGAATAAGGTATACTATGTTGAACACTCAATT
TATTTTTCAAACACCATGGAAGTCTATGAAGATGATACAATGCAAAAGCCGCTTGTCCTT
GAAACCGATTATAACTTTGCAGAAATCGATTCAATCGCTTCTGAAATGTCAAACATTGAT
TGTTACAAAGCGCTGACCTTCAATCAACGTTTTGAAAAAGTATTTATTCGCTATCATTCT
TATGGAGACCTTTTATCTGCCGAAGATATTAATTGCATTGCCGACGGAGTAAACACGCTA
AGCGAAATAAATGAAAAACAAACACAAGAATTTAACACACTCGTGCGCAACTTTGAAGAA
CACATTACAAACGGCAAAGCACACAACGCAACCGAAACGGTTACCGGTAACTCCATCGCA
TACAGAACCGAAGACGGAAGACTGAAGGCGGCGGATGCAAAAGAAAATGAAGACCTGGTA
AACTTAAAGAGCCAAACCCAAGCAATACAAACAAGTGAAGAAAGAACACAAAACAAAATT
ACCGAAGCAAAAAATGAACTCATCTCCGATATTGAAACGCTCACAAAAAAAGTTAAGGCG
GAAAACCCCACCCTAACACTGCAAGACTTTTTGCCTGCGGGTATCGATGAGTCAAGCGCA
ACCGATGAACAAAAACAATCGGCGGAGCAAAAACTTGACGAGCGTACTGCAGAGCTTAAA
CCCTATCATAATGTTATCCGCAATAAAAACAGCTCTATTGAAGTTCCCGATGCCCAAACT
GAAGCCGAAGCCGTAAATAAAAAAGCACTTGATGTAGTTGAAGTTAATGTTGCGAATCTT
AGAACAGGTCTCGGCGAAATTTCAAACCGTGTAGATGTAGTTGATGGCAATATTGCAAAT
CTTACAACAGACATCGGCGAAATTTCAAACCGTGTAGAAGAACTCGAAAACAAGCCCGCT
CCCGGAGGCACAGCTGATGTGTATCAATTTGACGGAGCGCAAATTGATACAAATAAAACA
TGGAACGGTAAGCCGGTAAAACGAGTGTGCTTGCCGGTTGAAAAGTTGAATCCGGGAAAG
CAAAAAACTTTCAAACTTACAGATTTACAGATTGAAACCATAACAAATATCGAAGGTGTA
ATTACTCTTTCAGGGAATACCTATCCGCTGGCTCTTGCGGAAAGAAAAGGGGTTACTGTT
TTTGTTGATAAAACACGATGTCTAGTTAGTGCGATAAACAGTAGCGCCTCTTGTGTTGTG
TACATCATTTTAGAATATACAACAACTGCATAAACATTATTTTTTTGTGCCTGCAATAAT
GATATCCGGGTAGCCGTCAAAGCTTACCTTTAGCTTAAACGGCTGCCCTGTCACAGGGTC
AAAATATTTATTTTCTAACACTTCAACATTGGTAATACTTACTTCTAACGTATCATCAGA
GTTAGTGCTATACATGTTTTTTGCAAGCCATGTTATACCCTTATTATATTTGGGTGCTCT
TGGGTGTAACAGCACTGTCCAACAAATAAAATCTTCAGGCAAACTTGTATCATAAAAATT
AAAATTTTCAAAAGCTACATAAGGATTGTCGTCTGAACCAAACCAGCCAATCTCATCAAA
GCCCGGCTCCCCATCAAAAGTTATAGCATAGGTGTTTATTTTTTTATGGCATTTATAATC
GTTATTTTCAAAAAATTGTTTTGTTACAAAGCCCACGGTTTCAAGTTTGCCCGGTTGCGT
TCCGCCTGAATTACTTGTCCCTGTATTGCTTATCAGTCCGGAGCATCCGAACAAAAAAGC
ACCTATAAATAATAAATACAAAATCCTTTTCATAACATTCCTCCGCTCCTATTATACCAC
CTTATCTATATTCCGAAAAGTCAAAAATTAAAATAGTACAATGGCTAAAATAAAAGTTTA
AGGAAGTAAAAAATGAAAACACCTATTAGTTATTACGGCGGCAAACAGCAGCTTGCAAAA
AAAATAGTATCACTTATTCCTGAGCATAAAATCTACTGCGAACCCTTCTGCGGAGGTGCT
GCCATTTTATTTGCAAAAGAACCCTCTCAAATTGAAGTAATCAACGATACAAATTATGAT
ACTAATCAACAAATTACCGGAGCTCTGGTAGCGGTCATGAACGCTTCGTACTTAAGTGAT
ATGATTAAAGATATCGTTGTCGGAAAAACCGGCAGCTGTTACATACTCGGTAAAACAGGA
ACAACGATTGCCGAAAAAGATTATAAAGTAGTGATGAATTTTGAAAACATCATAGAAAAA
TCAAAAATCGATCCCTCATTAAAAACAGTTGCGGATTTTGAAAAACGATCAATTGAAACC
GATGAAAGCTTGATAGGATACTATATGCGGAAGGGAAAGCGGACTATTTCGGCATCAAAA
ACCATACCCAATACGGGATGGACTGTTTTTCCATATGCTCCGTTACATGAATTTTTATCT
CATATTACCACTTTAGTGATCATGTTGGTCGGGCTTGGACTAACTATTTTAATTATCGCT
ATCATCATTATATTTATTGTAGCAAAAAAAATTGTGGAGCCGATCACCAGGACAGTAAAC
ATTTTACAAGATATTGCCGAAGGGGCGGGAGATTTAACGGTAGCATTGCCGGTAACGGGA
AATGACGAGGTAACACAGCTTGCAATATATTTTAATCGGACTATTGAAAAGATACGCAAT
TCGGTAACTGCGGTTGGCTCTACCACTGGTGACTTGCAAAAAGTGGGGGAAAGTCTTTCA
ACCAATATGACGGAAACCGCAAATACGGTACAACAAATCAGCACAAATATTGAAAGTATA
AAAAAGCAGGCGGTTTTACAAGCTTCAAGCGTTACGCAAACAGCGGGTTCAATGGAGCAA
ATGCAAAGAGCAATTGAAAATTTAAACATAAATATTGAAACCCAAGCAACAAACGTTACT
GAAAGCTCATCCGCTATCGAAGAAATGGTGGCAAATATCAATTCGGTGAATAATATTCTG
GCTGAAAATGCAAAACGAATTGCAATTTTGCAGGAAAAATCAGCAGAAGTAAAAGAGAAT
GCGGCTAATTCCACACAGTTGATAAAGACAATCTCCGATGAATCGGAAGGGCTTTTGGAT
GCGACCAATGTTATTCAACATATTGCAAGTCAAACAAACTTGCTTGCAATGAATGCCGCC
ATTGAAGCGGCTCACGCAGGAGATGCGGGAAAAGGATTTGCCGTTGTTGCCGATGAAATC
AGAAAGCTTGCCGAAGAATCGGGCACGCAAGGAAAACAAATCAGCTCCGTGTTAAAAGCC
CTTAAGGTGCGCATTGACGGAGTAGCCGCCGAGGCAATAAAAGCAGAGCAGCTTTTTGAT
GAAACCCATGCGCTTGCTCAAGATGTAAAGCAGCAAGAAGACACGATAATGAATGCAATG
AATGAACAAAGCACGGGCTCAGGGCAAGTATTGAAAGCCATGATCGATATCAGTGAAATC
ACACACGAGGTCAAAGCGGGCTCTATTGAAATGATGTCCGGAAGCAAGCAGGTTTCGGAT
GAAATGCAAAGACTGACAGAACTTACCGGACGGATCACCGTAAGCATGGACGACATGTCG
TCAGGAGCTATGCAGATAAATCATGCCGTTCAAGAAGTAGCCGAAATAACA
>27087P2
acgcaagctcgtctatcaactcggcagccgctattttttttcgttgcattgccggcgtta
catgattggcataatggtatactaagtcaatgctatcgtgccgagttagatactgcaatt
cagaatcggaataaccggcatcgcgcaacatggacgcatacgtatgcctgtaactgtgaa
gtgtaagattcttacgcgtaattccaagttttttcatagcaatttgaaaatcacgattga
cgattgcataagacagcggtttgcttttaccgaatttcggcgaataaaaaataaacgctt
cggggtcatccttgaacggactttgttcaatacagtgtataagcttttcaccaagtttct
ttgttatcggcacaacatcttcccgctttgtttttgtcggccctaacgcatgctctctaa
agtcataattgctgccgataaaaagctcatatccgtttaaggtttggcggaaatctttta
tttgtaatgcaagaatttcgccaatgcggcagccggttttaaacaaaagctcattaataa
gcgcataccgctcattattaaaaacattctcacgctcatcaaaaattcttttaagttcag
aattagtaaaaatttcttttttcttatttttctttgagaaccgcgtaattttgctggtta
tcaaatgcgaaatgacatcattttcgtacgcaaacttgagtgcttgacaaatactgctaa
ccaaagcgcacattgaagaatccgcaagatttccggtattttttatcgctcctaaaataa
tattaatctcatccgcttcaatatctgcaagcagtgtgttactaaaaaaacgctcataga
gcctgaatgtcaaaaacatatttctaaatcgcggccgcatcggcagagacttgccacgtt
gttgtaattgcgtaatatacggacttttgtcgtaatcaaaaaaattaaacagatagtcct
taaaagtaaccccatcaaacttctcaccgggctctctcatttctgcgcttttttcttcaa
tgctttctattgcgcgtatttggttttgtatcgattttttatcttctccctttattgcag
catcaacaaaaaacttgctcaatgtttcgctcactgtttgatcaattgtttgcgaaagag
aagcaataagtttttcatcatgttgaataccgataggcaccgctttttgcaatgctcgat
gcgttgcattttcaacggcaagttctattataccgattttatcgtctttttgcttgatat
taaaaaaactgtcttgattgtagtaccattgatgtattatcttctcagctttagcagggt
ctcgcgttcgggtactttttgccgtcatctttttaccggttattttattaatgaattgta
catagataaatccattgcgtagatacgtataccattccttcctcattttttcctccgtga
aaaagcatctacccaccctaatctgtatatcgtcatggcacctcagaaacttgagaaaaa
gagcattttttcaatgaaagagaaaaaagagatacataacccgtatttatatccgcgggg
tagctatctcttaaaatatgatttaccggcatcgtttttctatcgacagaaaatcagttt
ttaaccagttttgtcaacacttcctatattacattctaaaaaaaccgccgaaataggttg
tttttatttaagaaaaattataagtatgatataatataggcatagagttgtttgaggtgt
attaatgctgctccactgattgtatcttgataaaatgatataaagcttctctttggagtt
taagataacattattttacaggaggatgtatgatttataaagcaaaagatattgctcaat
ttgtagtaaattatgccgcagaaaaaaataaaaatgtaacaaacttgaaattacaaaaaa
tgctatactttctgcatagttttgtattcacaatacatcaatcagcggcaccccttcagt
gagaatcttaggaaagctatcagtttgcaccatagtttctttataaagtttttcatactc
ttcaacagtcatatcagtaaatacttgtaccaattgctctaaatattttgttcctgcatc
cataatcgaatcagcaatctgctccctccctcatcatccatataatcgcatgtctcttaa
cgaaattgtcgctttaggactattgtttttgtatactctgctccatgccttgccaggact
ataatcgtcaaatacaagagcccatggaggtaagtttttcttttcatcgataacagtatc
aatgatggtttttttcctgctgtctgaaattatactgtcatattcccaatcaatcgggaa
ggctccaaaaccacagtactgataatacacagccctaacaacagggccgaactgccatgc
ttcaatggggtcgtcaaaacaaggttcgcccagttcttgcaaacaggctacttgaacata
atagagtattttttgaagctgcaaattacttattgggttgccttctatcgtacacctatt
tattatatactgtgctacgaccatcgcttccatgccgtattactccttttatttccggct
gcttgccggtctgttgataataaatactttacatttttatcattgggataacgacagaaa
acaaacaagtcttgcatagcaactttttagtaaacacattcttttaaaacgctctgtata
tactgttcatgttccgcgttgcacccctttaacagagcttcaacactcttttttgatacc
acatgtttaacctttttctatcataatttgaaacattcgtatacctgtctttccattttt
ctctatataaaaactacaactatacgaacatgtttgagcaggagatgtcagttgccaatt
tttctctgtgcatacaagaacattattgttttctaaattatcaaaaacacaccgagctat
taaaacgcaatcagttttcaaattcattttaagcggcctcctgataaagaatttcaggaa
cgtatcgcactaagtccataatctcctttgccatatctgcaacaagatcggcgttttttt
gtataaagtcttcaataattgctattaatttttcatcaataatcttggcaatagcattat
ttactcgttcttctatattgtgtccgatatccttttttttttgtgccgcctcaaactcaa
tccttcggtatgctgcccagtagttatccatgctcctttccatagcgatttccatgaatt
cagtaaacccgcgcccttttgtaacaacagttaaaatatacgaagttgtcaaactgatta
gctcagctatagatttttctgcagtatcactcatcgcaaacagctgaaattcaatattta
ctgcttcgtaagtactttggtcatgcttaatcacaagaaaatgtaaatgtggaatgttaa
aatcatacggaagtttattatacatgatcttccctgcaccgataaatgtaagtccttcag
tttttaaaaatttaccatcgttcatattacactccttgtctatttttcctattagacatc
ataggtctttatttgcccctatcggcaaatagagcatataatttatttctctttttgatt
agaatttttattacatgataccttaccataacacaggttggcggtttttcaagacactat
attagataatacaaaagcagctccgaaggactgcccgcgtaagttttactgcttctttgt
aaacactacgttttcagcatatgctaaaaaaacttaatctttggttttgtccctaccttg
caaaagagcctgcacctgattaaactcgtcggggcgtagagccgttgctttttcttgaat
gcgtttaataataggcttgataggatacaagaaaaaattcaagtgatgaccttgacagat
tccgagcagcagtagtgctattcattgaaatcaaaaacctcttttatcctgttgactatc
atgtccagtaattcttcttgtgttttattagaggtaacgactgtatcaacatcgtctatt
gttttttttgattgacttgtgaatttacctacgaaaaaatctgaatcgtttaaatcaata
gctaatttatctgttaattgcattacaaaacatccgatttgttttgtttcataatacatt
atactacttctcttttgctttcgccgctaatgcatcaatatctacatttatgcgcttaac
cgctttgatcgcatcgtctaaatatgccggagtaagttcgccggaagcttcgatatttaa
aatacccaaattttcagcttcctgtttgagtttagcaatatcaatcttttccataaaaac
acctcctcgctcttatgaattattatttctaatgacaaaacattagaaactgcctaaaga
cacaacaattttgcactgtgtttaatcatatactaccacactaaaaacaaccgttcaagg
gaaagatagtacctcaaaggcgatttccttatcggcagattgtgagggaaaagtaaaaac
aggcagccccgaaggactgcctgtttgagttattgccgtgtaaatactttttcgcccttt
tcgctggtgctgccccaatcataataaacgaagtttttaatcgttatcgtgtttttatcg
gcggataaaacaccttccattatcgggtttttcaattgttcgattgcagtgttgcgaatg
tcttcaaaagcaattgggtctttttttaagtcatctaactcatcttgtatggaatcttca
attacttttttaatttcttcttcagtcattcctcctcttcttcgaagttctttttctatc
gctattttatagagctgcatataatcgtcctgtgtaacagttgatagtgccgtaagatag
tttgtaaaatcaaagattatttttttattacctggtactgtatcatctattactttatac
gcagcggtaggatatgaatctatgacaacacctggtgaaatagccgaaacaagattagta
tccgatgcaaaattaagttccagttcatccccaataatctttcctctattttcaaacttg
ctgcctacaaaatcggggtcggcttttgcagctgctcctttgccaagtaaggtatcgatt
ttcttttgttgttctttttttcgttcttcttcttttttcaattgttcctcctctattctc
tgcttctctttgttttgttgctcttccatttttttcttcccgttagaatcgcaattcata
atcagcatgcttaaaaataagcctgcaaccattaccgataaaatttttcttttcatagat
ttctccttgtaaaaatattacgtataaatagcgtatcatataaaatacatatttacaaga
agtaacatgctccattttcaccaacatttccttcgtatgtcacttctatctccccatctt
ttgtttttttcttatacctcatgatataagttgatccaccatgaccgggagaccaatctg
cccaatgtccttccgtatacacactaccgccattacctccgttgccaggattcgctcctt
tccctttcttagaatgaatttctttacctgagggacctccatctcctccattccccccat
taattttttggcttttaaaagattcttttatagtaacattacttgtatttccatcagcac
tatagatagcatacgcgctgcctccgtttccaccgtgtcctcctttccatgcgtcatagt
gttttggattcgcacgcgaaaaacgacttccttgtccaccgtctccacccgatccgcctc
ttgcttctacagaacaattgctaacagaaccatagctaaacccgattgcattgccaccgt
ttccaccattgccgccgtcactccatgtttcattgcctccaaaacccttgccgccgtatc
caccttctacggttgcggtgcagttttcactgtcgcatttgtaaaaaccgatagcaccag
taccatcaagtccgttactgtagtccttatttccatcatagccatcccgcccactcacat
tcgccgtacaatttatacaagtgctttcagaaaatccgacaattccatcacgaccccctg
cgctactgtatatatcaaccatacagttaatacaggtgcatttctcaatgccgagacgac
agttgtagtgggggagctcaccgcctttcgatagtagattaatattcattactttccgaa
cactgccatctcctttcattcctgtatcaaaactgtgcccataacgttcagaatatgctg
atatctttgccgccggatatcctgttacttccattgttcctatttttacaaggtcgatcg
tttgttttgatctaaattctccttttaagtagacaaaagtatacatttcgttcgggtttt
cttgtcctacccagaggtcgaattcctgttggttggtgatgagtttggtacgcagtactt
tcatgataaaatcggggctccattcgcgggtaaggaagttgacgtttacaatgctttcgc
ctgagtttttgtcggtgcttgcaacctgcattctaccattaccgtcgcgcatggcaatgc
ggttggcggttgggtcgctggttgcgctgtggacgtcggtagcttttatgtgtttggtta
aaacttcgccgactccgttaatcttgctgttgagcgttgtgttaactgtatcaatttttt
tgttgagtgttgtgttaaccgtattagttttttcatccgccgcaataagtgtttcggcaa
tgacacgtaagcctttttttatattctcttttgattctatttttttattatgcggcaagg
agatatcactgtttccgcttccgtcatcaggtccgaccggtatcaaatctccccgcaatg
tttcggcaatggcacgtaagccttttttgacatcatcgtaggattttatttccttgttat
acggcagcggaatatccgcattgccgacaaggtcaatcgggattttttcggcgcgcaatg
cgtttggatcttccgggcgtaggttgatatggtcaagccgtattactcgttcttttatgt
cgccgtcagacttgtgcattttgtagagctgctcattgatttcggcaatgctgccaagcc
ggtaggtgcgggtgtgttccgccgtccagcggtagttataatgctccgcccgccatgctt
tgttgtcaaggtttatgcctgcaatccgtttttcttcggctttctggttttgtgcattct
ggtttggttttgccacctttgcatgttgtacccaaaccgaatccgccgcctttgcttttt
ctatgacttcttcttgcactctccagtcaaaatagcagcgggcggttacaaagcgcacat
cgtcttttgttatgggctgcatttcataaatccaatttgtttcgttccgtttaaaacata
ccagcacttcggcaatttttacccgttcgctccaaatgctgcgctcgtcgggtatattcg
cgctggcatcagctgcgcggggtaccagtgcaccaaaatcaacaaataagcgtaccgctt
ggctttgccgcttgttaaaggtacttacctgcatagtatcgttttcgccgacacggtaac
ttccccgccattccgtttgaaactcatcccatatcggatcgctcttttttatattcgccg
ttgtgccgcttgtctcttctcccgtattggcattgccgatatacacactttcaattcggt
acaaataatcttcttgatgcgtgagaataaaactgcctgagccgctgcctatttctatct
cgatgggcttattatctttatcaagtccatcactgattaaaagcccgattttattattaa
atgccaagatcggcaaaaggcgcagctgtttattgcccgcatcaactaagccgccgccga
taataaaatctttttcttttttcccgacatacttaagctcgttactattattaaatcccg
cctcatcgacaagcggcgtgtgtgttgccccgatagcattaagcagcacgctgaaattgt
cgagaatactcctaaatccgaattccatatcgcttgcttttgcaatctcatatggattaa
cctttaccgttgttggtacctttctgcctttgaacgccataacaacctcccgtttgtttt
gttctttgtatttttcgtatactgttttgtactgaattccttacaaaactgtaaaattaa
agccttaaaactcgtaggcgaaccataggtaaaaattctaagggctcgcccgtgctcaat
tctaaacgatgtttaaaagcatcaacactgttttataaaattgaagcttttaaactcgta
ggcgaaccataggtaaaaattctaagggttcgcccgtgcgccgtgtcgctctctttttta
taatttttttttacgatttgttttgcatcttttaacttcccctccgtgaggaaataatcg
taaatactttaacacccaccggtagtaaggagtcaagcagtgccgacacgtataataaat
caagccagcggatgtcctccgtccagtagccccagtgtttgtcgttaaaatcaattttaa
gccgcagccgttctcttttgctttccgagtcatctgcaaacggaaaccaaaatttgtatt
tgtccagtaaatcaaagagaataaactcattgtccttaaagtttttttcatcgtctttat
ctctcgggtccgctacgtgcggcgcaaaaaagattgaaaataaatcccgcatgccgccgt
gcccaatcagtattgaaagtgatggatacggtacttccggaaataagttgataaaatcaa
tgtcaacgtttttttcgcacgtaaagataaaatcgtattccccgtcttgctcaaaataca
ggtgttcctgtatgttttcccaatgcatgccgcaacggtaggttttcgtaaaaattgccg
caccgtctttccgcacaatttttagattgagttttccctgccatacgcctttgctgtttc
gcattgctcctcgaataaaaaaatgcagtgagtaaatgcctttcgctatgcgtaccgcct
gagcggtttgtaatacggtgttgtttatcatgcgaatgccgttcacgtttaccaagcttg
cctgatcatttaaatgcgggcttttttctaccggcaatccgtcaacctgccacccgtcag
aaataaattgattttttaaaaggtttttttcttgttcgttggtaaactccatcacaaagc
aatcatcattgttaaagtaataccgcagcgcatgctccgcattccatttggtgccccata
ccgtatcaagcggcgcatcgtcatcaacccgtatcatcatcgctttgtatttatgttttg
ttgatgagtatggttcttgccggctttttttaagccctgaaaaaaaattcagccctttta
ataaatgcgttccctgatggttaaagatttcaggttgccgataataatcgataaaatcaa
ataactgacaaagcgcattttcaattgccccttgctcttccgcgtgctcttttccacttg
ccataatcttttcatacacttcgcctccggtgttgatggcgcttgcggtatactctttta
atcgtttccctatcgggttttttttcatttcataacctcctttgtttactaccttgtgtt
ttttttaattcctgcacaattccgttaaaagactttaaaaccaagtcatacatattatta
cggcggtctatttcttcctgtattgcggctatatcccacttcaaaagcataagctgaatg
cttaccatgttacacctcgatacaaaatccttcggcaaggctgcattttgcgcccttgct
tttttttgtgaatgtggtatactcttctctaatgagtcgtccaataaaagggcatcacgc
ttattagccgggtgcagtatccttgagggcggctctatttgtatatcttgaagatagtgg
tgataatatttcttcccgtcatttaccggtttttttactgttattattgcgttaaaatct
tttccggcaacatttcgcgctcttgctttttttttcgaatgtggtatactaaaatcagtt
ggggccttttgctctgtcctcgtgcgggcgtgggtgtctgtagtctcccacccttttgac
gtactaggactataagccgattgagcgtattgggctacagctttgcgcatatcaatcggc
tttattattctattaagttctacagtgtaaattctatgcccgctctggtatgtttccttt
aaagtgattaaagcttttccttcccgcccgtcttccaaaactaccgatgaataaaacctt
ttaattgattgaatattcggatcattatttttgtcggctcgagcttctattaaatgcgct
ttttcaaacaagtctttaatttgcgcagcggctcggtaatgttcttgccgtgtaaaaccg
ttagcttcagatttttctaccgctttgtttgaaatcattttgttaattccggtagaagaa
atgcgcgcaataatccccgtctttttgtttacaatatctgtatttttaatcgcttcaaga
gcttgttttacatcacttgccgagctgatattttccttaaggcatgttttttcttccctc
ttatccgtaaaccttccggcttcatcgcgcgggtgtttgctttctacaaaagtcttctgc
ataagctttaacacttcatgaaactgctgctgctcatctgtttgatgggtctctcgctct
cttgcttttttttgtgaatctggtatactaaaagtgcgtggtggtgtattctcagggata
catgttgcgttagattttctaaccgccatacccaagccctcgtttttgagggctttttct
aattccattacttcaagtgaatatattttatgtccacttatcctagcttcctttacagta
atataagcatttgctgccacaccactcggcaatctaaacctgcaatgaaaccgctttatt
gaaacaatatccttgctgttatttttatctttatacactccccttaaatcagctttttta
aataatggaactatgttacttgccgcataaaaatggtcatcaacagtaaagccgtttgct
tttgttttttctattactttttcacttgaaattttatttatactttcatttgatatatac
gccagtattcctgttttttcatttttaatatcctttccaacatagtcttttaacttctct
tttaatttaagccgctttgcccgcacataaccgccctttgaagcaaaccttccctcttca
tctcgcgggtgtttgctttctacaaaagtcttctgcataagctttaacacttcatgaaag
tactgccgctctgataagcttttgagagtatgtataatctgttttgaaacatcagcgtct
attactattctcataccgccgccttatatttctgtactccagttatttttatagaacttc
caacctttctcttttgcagctttaaaggcggctgcaagttcgggaggctgcgtaaaatcc
ttgtagttgctatcgtcatatttatataacaataccagtccatctttctctttgcgttca
ggtaaatcttcaaaaagttttttgaatgcttcggcacttagtttgttgttgtcgcagtac
agctcttgcaggcttgtcaagccacttacgttcaatgtggttagttgattgttggagcag
tccagcgttcgcaagcttgtacacccgcttacatctaatgcggtaagctggttgcggaag
cagtgcagctcttgcaggcttgtcaagccacttacgctcaatgtggtcagtctattgtcg
tagcattccagcagtcgcaagcttgtacatctgcttatatctaatttggtcagttggttg
ccgtagcatttcagctcttgcaagcttgtacaaccgcttgcgtttaatgtggttagttga
ttgtcggagcaggataacacttgcaggcttgtcaagccacttacgttcaatgtggtcagt
ctattgtcgtagcagctcagcgttcgcaagcttgtacacccgcttacatctaatgcggta
agctggttgcggaagcagtgcagctcttccaaacttgcgcagccgtttacgtttaactcg
gtcagttgattgtagtagcaggacagctcttgcaggcttgtacaaccgcttgcgtttaat
gtggttagttgattgtgttggcagttcagcccttgtatatccttacccttgataagtatt
tcttctgcgttattcgggatactaactgtttgaggcgtgccgctttgcagctctgcaatt
ttcttaccaccgttccatacttcacacgagctgccgtcttttgttgtaacacgcagctta
atactatccgcagacgttttcattcttataatgttttctcttgttttttcgaatacaacc
acgccgttacagagagccttttctatctctacaccattatattttagttctgttatttcc
gttccgtttatcgttatcattattcaccttcctccttgtacctcttattttcctgtttta
ataacaggcgtaataaactcatgttcaacatgcggcaaggctttaatgtatacattgctg
cctgcaatgctgccttccagtttagggcgcaatggccacccgatactatctttgcctaag
tggcttaaatgttttttccagtactgctcgtaaaactcggcgtatacatcagggctaaaa
ggtcccccatcgcacaacaaaaattcatggtggtaatccgttccgataaagctgacaacc
tcgcctaagcggctatagtctgctgtttctatataaggcaaaaaaggctttttttcattg
tcttcacctaaaaaagctaaatgctctttccagtattcgtaaaagcgcggatattcggcg
ggctcaaaacttttaccgtcaagttttaaaaatgttttgtgctcctcatcatcatatata
ccgagtgttgaaccttccggaaccgataagctgatagcttcttctgccaactctttaatt
tgtttatcgccttcaatgcgcgctgtagcttctatttcatctgcttctttgcgctcttgt
gcttcttgggttattgcttcttctgcaaacgtcttaagtgcttcatctgcttctttacgc
tccttcgcttcctgtgcgattgccttttctgcaaacgtcttaatttctgcatccgcctct
ttgcgctcttttgtttccttctcatcagcttctttgcgctcttgtgcttcctgtgcgatt
gccttttctgcaaatgttttaattgccgcatcggcttctttacgctcctttgcttcctta
tcaattgcggcaatgcgttcctgtatttctttttgcaaagcctcaaaaaaaactttattt
aaatcagcaatccccaaatcggtatatccttgcgcatatcgatacacggcggcatcattt
gcgataaatgttttccacacatacgcaaaggcattaaaaacaacatcaaaaacttctttt
atttttgcagactcgaaaatagtaaactctaggcgctcggtaccgacaaatggaatagta
tactcaaatgctcctgttgcgggatttatgctgcccgcttttactgcaatcttttttcca
atcacaatatcatcaccggttaatatgtcgccgcctgaaagcgcaaggtttgattttccg
acaacaccatcttttagtgttccgtccggtttatggattttaaaaaagcgcattgccgct
ttgctcatcggtgcaagtgagaaggttctcattgtttcatttgtccagcctgcattttct
tcattctcagctaaggcacttaccgcaaaaatatcttctttgccgaactttgtctgagat
gcttttaccgatatttcacctagttttacacattcttcatcgcagtactttgcagtccct
gaattgttttctccgcttataacggcaagtgcaaccttaaacgcttgccgcttattaagc
ggttctacctttgcaaaccctgagttttcttgccctgtctgtcccgcatttcctcttgca
acaaaccaacgggctctgttttcttttttaaaatcaacccaacctttttcggtaataaaa
agtacgtctcttctatttttcgttgcgtgggcggctttaagttctacaatcgtttccgtg
cccttacacaaaagccgttgtgtttttttgttaaacgcaataaagggggaaacccgtacg
cttaagctatcttttatcggtgtaacctgtccgcctatgataaaatcatgttctgcctgt
accgctaagcgtacaagaaagcttgcattatcgacaatcgattggaaccctacgtccata
tcgcttgcttttacaatttcaaacggatttgttttaacagttgaaaaaaaatcttgtatt
gtcatttactacccctgttgttttattgtgataagcacatcttcttcttttacaaccaag
agtttatgcgactcagttgcggaagggtttgcgctgccttgcggaaggttcatatcttta
atgattacatcggtaacccaatcaaactgtctgacggcaagaattaaatcagtgataata
agagattgacctacttcaaagccttgaaaaaactctataaccttttttcgtactcgttcc
tttgcctcttctttatcaggaagaacagaaaatatttcaagatttaatttattgccttcc
ccttgaaaccgtctgtctgcaacaatgggagcgacagcaagatgaacacccgcaggtgtg
tatccgggattgttatacgtgccgtctccgcgtaatgttttgcgcacctcatcaagtaat
gcccctgaacattccccttctttgtcgcaaacatacaccgcacaatttacattatgctct
gttacagggtttccgtcaaaatctcgggtgggaatatcttttggcggcgcacataatacc
acgttcacgtgatatgcttttgtgctaagagccgcttcttttaccccgtaaaagtttgtc
cgttgtaagcctcgtaaataatttacaaatcgctttcgcagctccggatcagtttcggcg
gaagtaccgttttcaaacggccgtatattttttactcccgcaatacttgaatgtaagccg
cttaaaatagtgtcaacgctttcagacggcacatttcctttttctcctatttcttttgct
tcagcaaaaataggctttgactgttccgtccccttatctatcattcccgattctgtggta
acaaaaacagtatcaccgcaggcaatttcggttcctaccgctatataaagatgactggcg
gcaggttttcctttttcggtaaaaaaaacaaccttcccctttgccttagttcctaaaagc
ctttttacgccaaaagccccttccactaaatcttgtaagtattttgcataccctatttgg
caatgcaaatacgcttcagcaattagccgtgcagttgcctctaataaagagcaaagcaca
ctgcctgagttagcgtccgttgcggtaagtattttaccgaatacctttagctgcatttcg
gtgtaaatctcatcaaaggtttttattttataatcaaaatccattcttttttatctcctg
ttcatcttccgttatataagctcgcttaaagagcgccgctgtccgccaatatcggtgtat
tctatatcaattcgcaaagcgtccccatctcctttaaaagaaacgctcaacaattcttta
atacgcgattcttgtttgagtgtttgaattatgcttgataaaatataagccgagcctgca
ctttcactgtcgggaattgttgttttaattccataaagctgcagcatcactcgtttatta
atattttcacgcaagcgcataagtaccgcttgcgatatgtttcttctgccggtaacaaat
ttaaaatctgtttgcagctcgttgagtaaaatattcccgttttcgtctaacgcaatatcg
accccgtaattatcgcgctgtccgcttaaaccgattatcctattttgataattagaagcg
cttcgctccagcactgggattagcacattcttttgtccgcgtgcgcttaaatcatcaata
ctgccagcgctgtttgcagaagcaataatatacgctttgctactgtctccgtaatgattt
tgggcgatgctttcaaaactcatgccatcggtaattaaacctatttgcattccatacgtg
gttattgcagcgccacgtgcaaccggtaatgtgtattctttcggtcgttccatttgagca
gagacagataaggcacatagttcattgtaaatgccgctacactgcagctgacttaaggcg
tcaagttcttctatagtaacttcccaatcttcaaaaacgccagcaggaatataaaattct
tttttactcattgcatgtatgttgtttgccaatacgtttatgttggtcataaaatcaata
agcattgccgcaacaaaatcacccgtttcaaaaataagtgcaggtattccttctgctccg
actgtttctcggtataaggcaatagctgaatggccaagttgaaaagtgtcgtcaagcagt
atcctaaaggcgttaatagtaccgcttatcgcatacatggcaacttctttacaggcggcg
gcaaaacgcctcgcctcgttgattttttctaagacgtgcttaacaaaactcaagactgtt
ttctaacttttgtaaatactgttcaattgcatcaaaggccttattaaaatcaactccgaa
gattgtattataaaacacaaaggtatctttggccggaatggcggtaaactcaattgaata
cgtatatacattaggcttttcttttgttcgctttattttaaattcgcccggatacacttg
ccagcaaaaactgtcaatcgttttttttcgtctgctcctatttgtatgttttgataaatc
atataaaatgattttttttccaagcgtgtttatagtacctttgtatttttcaagcaatgt
tttgagcctaaatatttcttcttcgccggtaacatactcactcgctccggttgtatggta
cattcgcctaagctcattatttaccgtactgcctgaaagcgttattttaagcgcatcatg
tccatagtcatcaatgacaagtccaccgaaagttttagtttcggttttccgttgcgttaa
aacaaactcttcactttcaggcggtaccccgaaggcaaaagactcggacggggaagtatt
attatcaacataaaattcaatgaggtatacattctgccataatccctctcgtaaatatcc
ttgtctcactgcttaacctccgtgcactaccttgtcattttttatatttgaaaaatcttc
ttttccaagaggtgcctgtggcttaggagttaccggttcagggtcgccctcttttggttt
ttcgccgggaagttttggcggatcaaaacctaaaatcgccataatatttgccttatacgt
taaacctccatcttgcggcgtgacagaagattttgtaagcgcatcaataattttatcaat
tcgtgccgtcatcttatcaagctgcgtttttagttcatcggcttttactataccgcttaa
gttttcgccgttaagacttatttttttatccgctgccgccttcacggcaatattgccgtc
tttgtcaattgtaatgtttgcaccgaaagcatttacactcacttcctttttattgttatc
atcagcaattgcgatctttaccttttcattcgaagaggtaagttcaagctgtcccgtttt
ataattgtatttttcaatccattttcccggtcgtacccgaagccgctcaacatttttttc
agtgcgttgttcctttgtgctcataaattttttttggtgttctttttcaaacatcgaaag
gcttgagcataaaacaaaagcgccttcaaaggtgcctgtaggcatcagcacaaaaacccg
tgcattttcaggcggtaagtttctgcttcccgataaatacccctcatctttaaactcgca
tatccactcgtccaaacttgcaacaggcacatcttccaataacacaccgccggtaagtcg
aacattcaccgcatttcttgtagagtcaacatcggttactgttccccacatgcctattct
cggcactgtattttgtagcggcacttgcccggtaacctgtccgcttcgctctcgtattac
aattctcatagctttttacctcgcccaacttatatctactaaactattcgtttcttcccc
gtcaaatttaagttcgatattgcttgttcccatttcaggcattacttttacaaactctcc
tcccttgttatactttccgcctcgtattacttgtaggctgattgtgggagtccctccgta
ggaccatgaatggtcgcaacttctaacataaaactccccgcctaaaaagcttactcgctc
tccgcagcgtatttgtttttcagaaaaatcgttgataatgcgaatgcttcctgtgtacat
ttcgtcaagtcgcccgaaccaagagcgaaggcgcaaagaaagtttgtgcattgcattggt
aattgtttccgttttttccgtttgttttttatagcctctgaaagcaacctgtaacatttt
catgccgtatgttttaagttttttttcatcaacttgtaaaatctttttttctattttgtc
gccgtcagtttgctcaattacaatgtactgatcagccgaaagagaagaaccctcgatata
ggcaaaaaaagttgtgtacacttcatcaatacttaaacgcaatgaataatcgacgaggtg
cggtgattttatttttcttattggtagtttgccccaacggttatgcactattccgttttc
cctaaaactaaatggaagttcacgaacaactatttttgtttttcctttttcattcacccg
agaaaacatttcatacacaggaggcgctaaaatcgtttgccatatttgttgtaccgtatt
tattccttgattaaaaaaggtattagcaatcggcacaggaatactttctgcttctcctac
ttcaaaaaaatcattccccataaagtttttaattatgtcatagactattttatttgattc
tcccgcctttccttttaccggagctttatctgcggtaggttttaaatatctaacacctac
atagcctaaatatgtatcccatgtaagctctaaaaacttttttatttttaaaggttcctt
agtttgcagttcatttatgcgtaacaccatatccttgtttatcgtttccgcactcattat
ttgtgttaatgataaaaacttaatatcaagaatgagctgaaagtttgcaattaaccccgt
aatactcatcccggaaaaattgatttgtcgttgcacgccaccttgactcattgtgcaact
taaatctttatttgcaattacaccaataaacacaggagtatttgccccctcgtaaatctt
tacaatttgaagcggctgtatttcattaaaaagattattgtctccgcctgcaatgctaaa
ctgaaaacgcccctttaaatccattgtgctttcggtaaacgaatagcttaaaagttgcgt
atactcatgggtttgtgccgataatgtaaaagcaggcactgttggcgcattataatcaaa
gatttctatttttggctgcgggcttttgtgaatggtgatcatcatcgactttcaaccttt
atttccccgttcaataataactcaagttgcgcgtttatcttttttaactcttccgtattt
tccttaattttttcttggtcggggaaaaaggtattatacagagtctggagttcaaatgct
aaatcttgttttctttgttgtaattcttttattagtgaaacattatttacacttccttcg
cccatgcccggtagcttacccgtattaaactcttcttggcgagtgccggataaaaatacc
gagagaaattttgtcagttccgccggaccttttcccaattcagctgtccaagtcctccac
aattcggcagaaccggtagatgctccgacacgtgaggtatattcagggcgtatacttgca
tttgttattgattcatatgcgtctttatttatttccccgttgttcatcaactcataaaac
tgcgccgcctgtatatagtcaaagccggtatcttttctaatcatttcgatcatccctgct
ttattaccttttcccgacatttgttcaaaaagacccatttttttcttgtatatttccggt
aaaaatccaagttccgcaatttgcatattatcaagatatccgccttgcgattctaatccg
tgctcttttaatatgcgtgccttttctgcatccgataaacttgcaatagctcggtacgtt
aagatatccgaaaccgaagaaagagatgttgcactgcgcccgctttcatttaattgctga
tatcgacttgcgccttgttctcccatccataacggattattgccgcttgcattttttaaa
aaagtcattgtgctgcctatttcagcaatcgactttgtaaacccttttgatataccatca
gtaaaaatattttgtaataaaccaagtgtttcactgtactggccttccttcattcccata
aaagagctcgctcgatatgcttgcgctaaactgtccgcgtccttatttccgtaacgggaa
aaagtacctttaaaatctgctgcctcctctttttggattcccatcattcttgaccagccg
aaaacattacgggcaacatcataactgcccgaagaaagtccgtattgcgtaaggtgttta
accatactcaacccgtcttccattgagtagctgaaactgtttgcggcagcacttgctttt
gtaaacgcatcttctatattttttgtgttcaccttataacggctttccaatgtttcaatc
atggttttaccgtctttacttatctcaaaatcattttttcgttcgggataatcttttgca
aattgccgccactctccacgtccttccttagtacttaaatcaaagcgagtgcgcatggtg
ttattaaggcttgcatttaatgcttctgccgcatcatcatgcgatgtataaaggtctgaa
agtttttttaccccccaaccggcgccaactgccgcaagaagtcctgctcctgcaattgct
ccgcctgttcctaatttaccaagtaaaccggctcctttccctaaaagtgttaatccaccg
cccgcagcatcgcccgcaccaatttgtccgataaccgattgtgcagtattagaaatgccc
cctactgtattattaaaccctgcaattcctccgcctccggcttgattcccgtttgccatg
ccgttatacatttgctgcatttgttgagccgattttgcatactgtgctgctaaatcaaaa
ttgccgacttcttgtgcttctttcatcttgccaagcattttatcaaaagcatcggatatc
gtttgtgcagatgatgagaaactacctgtttctaaattaagcttaatcgcaacttctttc
attcccatacgcgtctattcctctattgctaccctaaatcggttgcaagagcgttttgga
ttgcatcggctatttctttttcatgcaaagcctttaaaccttccgttacattgcgggcgg
gaatgcccttatttatccagctgttcttcggagacttagcggaaataattctaaacgtcc
aataggttgacttacctgtcggagtgtcagacattcttaccataccgtctgcattgccta
agtcattttcgtttaatctatctgcccacgtatattcatgccgctcaatagcttctcctg
cccagttttcctcaaaatgcgtttcttccattacaacactttttttcatgcgctctgcaa
ttgcataaatgtcttctgtcattgtgttttgaaacgttacggttcccggcgttccccaac
taaagggcacaatcaaatacggaatgagttctatcatttttgttttaggatttttttgtt
tacttaccctgctttttttcccgtatggatgcgttgttttcatatcataaccatcggtgc
cgtattcaagtaagggggctgccttagattcattcgatattgtgtattcaagcggtgcgc
ttttttttacctttacaccgcctgaataattgcttgaaggctttttcattggcggcactc
ccggaatatctttttgcccctgaccgtaggctctccaagagtccgctaccatttttgcac
aaccttgaaacgttgcatcggttgcaggaagaatatctgagcgtcctattttttttaccg
cagctgcgagttcttgcaatgcgggattatccgctgttattttaatcttaaccattcgtg
tgtaccctccgagcattttgataacttgcaaatagtttgagcaccactttgcgcggtatg
cgctgatcctcacttgttcgcaaggaaggaatattttgacaaacccgatatgtcggatta
taccgatacgttattgacatgctctcattcgcttcaggctttgcagctccaagccaatga
atacggtttgtcccaatcaaaataaaatcttctccttctttaaaaacacttgttttagtt
tcaattaaatcaattgagtcaacaaaaaattcagggatgatatcatctgcagtttctctc
cctcgttttacaataaccttgttagtcattgttcctgaaataattgtaataatatctcct
tcggaaacatcaaacttatacgggaaggtgcaaaccgcatccccattgtgtttttgaatt
aaggctagattttctttgtttaagttttgcgataagacaataaactttacaggttttatg
tattcaatattttttgcaatcaaatacggataatcttcttcgctaagaacttcaatgcaa
tctttataatagtttagaatttcaacatcggcaccatcttcgctttttacgttttctatt
tttagaatgtcgcaacaggggctgtaatatactccctcgatagtcgattttggcatgctt
aaatcagggacacgataaaagcctttacatatacgctctgcctttgtttcttttaaaatg
caaactaattcttgctcaaaaattatatctaccgtctctccttgcgtaagcgtatgctcc
ttgtcttgaagctgaataaaacgatcttcttttttaaactcgaacaaaacgcctgcatag
ttgtaaatactttttataacacaatccgctatgtcttccggtaattcgataagcccgtca
aaaacagaaagcctcacgttatccgtatactttttttgatacgaatacagctcgccagag
cccccgcattttttacaatgaatatccggttggtttcccgtagaaacacaggggcatttt
ttagcaactctccagcgtacatactgcccgtgcctttcaatcatcgcctcataactttct
ttcccaagtgcaagagtaacaggtgaatttttgcctaaaccgtacgccatatcaatttcc
ttctgtttataaggtgatttccagtgtcgtaccgtttaacgcaaacgcagccttctttat
aaaagcttcgtcagcctctgtctttgtatacctatttgttaaggctgcgtttattgccgc
cattccatcttcatttgcttttaaagcgtccgccaattctttgagtgtatcgagctcttc
aggcgcattgtcgacaagctccgcaagatgcgcctttatttcctcttttacaaacttcat
gtttgcagcttcattatcgccttgaggattgggcaccgcaattgagccgttcttattccg
aattacattatggtagtgttccgttttttcaacgtgcgcatctaaagctttttgtgccat
ctctttttggttttgtgaaaactcaaaactgatagtctcaatttttatattgctccactc
aacttcgcccttatactcgccctcattatttcctacgacaaaatttaaagatatttcttc
atcgggagcatcaggctcatataaaaactcaaggcttatgctcccgtttgccatagcttg
aatcttatcagattcagataatacgccgcgtttattgctcatgcaaacaatttgcgcata
atcgggtataacagaagtcgctgctctaaaatcagaggagataccatacctcgttccggt
tttaaaaacatcaagcccctttgcaacaagaataaaaccgtcttcatcttttaccgtttg
cacaaatccttgtaaacttacaggagtactgtcggtaagaaccttttctttttgtcctgt
tataaaatcatctacacttactgcagcttgtacagcttttaatgatttttctacagcaag
aaataacgcattatgcataccgccgttatctttaagctctttttttaaatcattataagc
ttttgttaaatcttcaagcgccttgccaagcgcgggcattgtcattgccactatattcct
cctattcttttaacaaatccatttcagaatacccaagatttttcattacggcttttttag
gagccgcaactttttgctcttccattttttccatttgcctaagcattctaaattcatctc
tatcatactcaagcgaaaactcatacagtatttttaacgtccattcatcagtcggtactt
ccttcaagcccgtcaaaaataccattgtccacaataggagcagcactttctccggtagat
actcctgtaagctcttctgtccccgccttaaggcgttcttgcacctgatcacgaaactca
catgccttttggtagagttcgattaaaaactcatcgcaaggcacctcctcaaatctaaaa
ccgttttgctttttctttaccgcctcaagccattcaggtcctttaacgataaccacgttc
aacgttgaacaaacaagattcctggtttccgtatcaatatcaaaacttgtggcaggaata
ccgcatctgtttatacccataagacgcccaatttgcaggcggtctttttctttcggaaac
tttaccgtaaaacttccgcgcgaagtttctatttcgcctgttgcatcctgcccaagcaaa
agctgtataaataaatcttcgcgctttgaatcgcttaaagatttattttcaatatccgtg
cccgttacaggcaccgcattttcaactacttttatttccatttctttttattgctccttt
tccttattttaaaaatgaattgttgtgttcttgcacgctccaatcaagagctttcatgct
tacatcgccttttacataacttgaaccttgtccgcttatagtccctgaatcaacgataat
accttcaaacgttgctactatatttccattgtcttcatccttgaagtccatgtatggaat
tttcgtaacaaccttatcatcgcggattgatttcggactggggaaaaaggtgtaaagcga
tatctttacatcatttgttttacttatcgatatgccgttttttattacatccttcgatgg
taaaaaccctgacatgcttattgagcatgaaactccttgagcatcaatcgacacaggaac
taattctcccagtactcgtgcctcttgtgtcatgtacgataaagaagcacgaaagctttc
tacaaagcctataacttttgcggtactcgcatttttcccggctctaacataacagcggta
tccttcggttaatattttttcacttactctcggtaatggcatttcctatcctcctaaaaa
aattatatagcgaccgtaacagccgatccggaatacacatgattgttttccgtaataaaa
ataaagtttcttggagctaccaaatatctactaaacgtgataaatgttgtatccccctct
tctcgagttgatatgccccaaataagcgccccgtcatcactttttaaaattaagcctgcg
ctaaaccaatcattagccgcctgcaaaagagttgctaaatcatcttctaaacttccggat
attcccggtgtgccgattgcagctccaagccgttggcgtaaatccatgctcatgtatatt
gattcccgcaccatactgcgctcaacatcttgtaaggtgtctccctgataggttgtcata
gctctaattgtaacaagtgctccgtcatcatttttaccgcctgccaatacgcctgcttga
ataagttttttaaaatcggtaggcgaatgttttttagtaaactcaacaacatcaacaacc
ttatttgtaagcggctcgttaattgcaagacaactttccaagcctgcaagcttacaggca
aaatatgaagcggggaaggtttcaatgcgccccgtcatcgggttgactgctttaattgaa
tcacctgtgtaagaacataaacggctattaaacatcttcgctttttcaattgatttttca
tttgtctcgtttacgccgccgcctaaaatacaagttcgctccttgcggttatcaacactg
ctcatcagttcacaatgtcccacaatgagattgtgtatcatctcatcttggcaaggtgtt
gtaatgatattgatttgttccgcttttaaagcttgcaatgctgcaacccactcaaaagct
atttcacttgcgccgacacctcccgcaaaattgacaaaatctgaatcggtttcaggaaga
ttattatcatgcgaaagtaattctaccttgtcgataaaatcgctttcggtaagtttttta
atcattgcataaagattgccgaacataaaaaagtcttcatctttatttgctgtttctttt
gcaataaaatctaattccctcgatgaagtggtaggctccgcatttgcatttattgacgca
acataacagccctttgcaataagcctatttgccacagcttcaatagtcggatattcctca
aaaagaatttctatgccgtctaccgttttatcgggcacttcaatttttaacgcatcggtg
tgtaccgaaacttcgcaggctgcccccgtgccggtatattttatttttaatagctcattt
ttaatcggtccgatagtttcagtctttgtgccgtttgtcaacacaagagttactgtgtgc
gcatctgaatcattggtaagctttaattgtaagctgtttgctccaactccgtattcttta
gaaaaaagttttaatacatccgttccgcccgctttaagtgttcgggttgcttgctccgca
tttccgacacgcattgcaaaaacgctctgcggtgtatagccctttgccggactaaaggcg
tgtgctattccctccagcaattcgcctccctttaataccgcttgcgcctcttcaagagag
ccgaactcatataatgtattcggctttcccgcaattgcataacctaaaactacaagatta
cttgcggaaaccccgccgcctttccctttaattgacgctgatcgagaaaacactcccggc
tgaagatgacttgttctccgtcccgcgctttcgaaaattcttggtcttactcccattgtt
attcctcccaaatccttacacaattttttgttctaaaaactctttcacttttaaaaccca
ctgcgcttctgtgaatgccacatccgcatacattttctgcaaaacaaaaattacctcatc
atcatactcacccttgcggttttgaaaaaatgtagtaatacctatttgtttttcacttac
ttcctttgacattatcaattacctcccaaataatgtttttatttccatcgatttttgtat
cgattattgattgctcaataaaataatcagcgttaaaacttaagcggctgcctgcaagtt
ttaccccgaagtcataattaaaattcccgcttcgatccccctgtatggtgttgtcaaaaa
tgactaaattatttttcttgcgatattcggcaagcgcatcctttatgccgcctgcaagaa
acaagcggcacatttcatacaattcatttttcagctgaatattctcgctccatatttcta
tacttatccgctctcgccgccgtattacccgtgatactccgcagagcttttctttttttg
caaactcattttctaaatctttttttaactcatcgcaaagtgcatagccttcttcttcaa
gtaacgggatatccgttttttcgagaataaaaaaactgctttctacaaggttcatcaact
ccgaaggtttttcatcgctttcggttgacaccacaacacaagggaatatacttgcgttat
aagtaaaatcaggtatcatcaaagaaaaggggtgttcattcgtaacgtgaatactccagt
tccggtaatactcctgtgtgcgcaatgccttaaaataatcatcaaaagcttttactatta
cgtgctctaaaatgagcggtctatttaaaaaatataacatacaaattaccccgccttttt
tatacttgatttttcttgtgattgtgatatacttatatctgtctgaccgtcatcacagtt
tcggacgttagtctcagggggcgtacttttacgcagcattgagaccttgacggcagactt
tcttttttttcgataacacgtaactaattcaagctgtcctctgttagatcgaaactcttc
gacaaatgttatttctccattaatgtcttttcgaaactcaattacagggttataacgatg
ctttcgttctgataattttatactcgatggatcatttataacttcttgcatatatttcaa
atcctcaagttccaaattatgagcttctttgttcatcacatgtcgaacagaattgctatc
aagaataatactttttgcatctaagcctgttacctcttttattcttttttgtgcttcact
gcttacatgtcctacaaaaagcctttcgtttgcgttttcttctatcgccctttttgcaaa
atcgagtaactctttttctgttgcaggaggcttttcataccatttcttttcagctccctt
attcgtaaactttcccgcctcgtcgccgcttgtatgctctgccgcataatattgcttgtg
atttttttctaaaccggcacttgtttttttatcagaatcaggtatactagtagtagggat
gtgcgtaatgccatccctatcggctgcaccttttcggtgtacagtgccgtctcgtgagcc
gggttctttttcataaagaatgccggctttttctattttcttaaatatttggttaagccg
ttcttcatgtgtagaaattgatacagaaacatcgcccttatcaatcgtaattgatacaat
gtttttctgttttcccttacttgttagaaagcattttgtgtatacttttgccccattctc
tgccgtaaatacgagagcggggtcttttaatgtatcgtgagctgcaatgaataaatcttg
cctattattttttacaaatttttggtattgattttctcccattttcacaatacctaaggg
ggtattaatcggttctcctaagtatttttgatattcgtcctttgtcccggtacctactcg
aaatttttccgcagtgtctataagcagtgttttgtaatatttcttatcattttctgataa
cgtttcttttttacttgcacctccggttcttttcttttcctgcgtctctgtaataaactt
gcttaactcttgaacaaagggtaaggggtttccgttcttgtcgctaaacctgtccctgtt
ttcaagcataacattcatcatatcttttgcggtatcgcaagcggcaatctttttctttaa
cgcactaatcgctaattttgcaccgcgtgaatggctttcatatttcggcttccattttcc
gggtgcagttttaataaacttttttcccttccaatctcgtaccgtgccgacaggcaaacc
cttgccacctttggcaagcataagcatttttgaaaaagctttttcaattgttgctttttc
tttttcctctaaactcgttaagtgctcaagtatttttttctttattgcgttaaaaataag
cttttcactttcagctgattttctcaatagtaaaactgttctcataacgctcccatcacc
acatgcccgaacttcattttgttttcttcgatataattttttaattcatcttcatacacc
ttaatgcgtgcgccatagtacgcactggttgcagattgagtggagctaaagctttcactt
actccatccatcgaaaggcttgaagatgaaaagcccgagataagtccgtctccaatgata
ttcaataactcaacagcgcagagctttgcgattactgcccgcaaatccgccggcacatcg
tcagagctttcataacctgcaacataatcaatactgtaaaaaagattgctctcccatgtc
gcagctccataaggagaaatagaagtgtgtattgcttttcgtgtgtcgctcattctaaaa
ggacgattaaaaaatttgattaagccctttgttttatcaagcgtgtaacaatccataaga
cttcgcaccttttcggtgcggctcaataaatcaagctttgaaacttttataacaggtctt
ttccgcgtaggaataaatccctgccgctgaatgcgggattgatgaaaactataaaacgat
tcttcttcgtcatagtcaacgcctttttttaatccccgccgttgcggctcacaagcgatg
cgttttttttcaattgtaatattgagccttcgctccatttcacgcagcgaagaattgata
tgaaagcgcacctgttcatcagtatagggcattccgttacttgccctaaaatcaacaccc
caaagataggtgtaatgtaaatcatccggcgtaacaatttcgccccactgtccttcaggt
gctttataattgccgaatgtatagccgacaggttttcccgcgccgcactttacccaaact
gaatactcccaatccgctgcggcgtttgttacatcctgcacccgatacccgtagacgccg
tccttgacatttttatctaagtaaacatctttaaccggaacgggaggctccgttgttgtt
tttataaagcctgaagcggtcagcgtttcccactcgccgtcaatacccgccttcctttca
agcctgtattcctgtgtagagtttggcattttgataatgcaataatttttagcactaacc
acttcaagcatttatacactccttagcttatacctcagagtaagaaggaatagtcaaaag
atattcagcgtatttctcttcaagctccgctattcctttttcatcgaacgaaactgtaga
accgtcaaagacaatgatttttttctttttgagttgttcatttttaatacgtcttttact
gccggttgacttttgaggttttttattttcctcttttacgtctgtgttctctttctgagt
ttctccgcccgcagcatctttgttattttgcgtttcggttttcagagcatcctcattttg
aacactcgtattttcgtttgaaggattttgattttcaacggaagtgttttcggttaattt
attttctccttcggtttcttggttgttttgtgctacctcaagttttttattttcagtttc
tttttttgacataataaacccctgttttttttaaaagagcttcaaagtgcttaagatttc
acgacttaagcactcctagctctttttgcttttacctagtaatataagccgcctctgtat
gcgatattttttgcaatagcgcaccactcgggagccttaacatccaaagctgcaaaaagc
tgaatgaggaaaggtatctcggctctgttactttcgtacaatggacgtgaacgcaatgga
cagaactgatcccagttaattacttcctgaatttttttctcagttaagaaaaccatttga
gcagtacccggcaattcgatgttgaagtcattgaactcggttgttccgctttcatctttt
cctattctcaccatctccattactacatccccgtcttttgcagagcggcaaataacatag
cctgattctgtgttttcggcacttgcttttattttaagagtaaccttatttcctgcactt
accgcaacagaagcggctatttccttgccgtccgatattccgtatttattgactgagtga
acggtgtatttataacttccggcatcggctgccgcaaactttgattttccatcggctgca
cttgttgccgttacttcagtaggagctttcgggcgtttcagaggcgaaccgtcagcagta
actaagccttttacatggaaaaacttatctgcaccggcttcctgcccaaaatatatagtg
gaaccgtacggcgtcgggtactggtcaacgacaaggttcattgcaccgcttcctgaagta
ccaaagcggatgcggtcccttataaggtcttgaatatcttgcgccaaaattggcggaaag
aaaagtttattggcatctccgcccgcttcaaaaatcattcctacaggatcggtaattatt
ctttcgcccaccgttgcaatgctcttgccgcggacatcgtaaatgtttgcatttttcgac
ttttcaatctgacgcaaaacaccgtcaaactgtgtaggcacgacagtttcatcaccatga
aaacaaaagtattcagcagcttttaaaacattaagagtacctgctatcttttcacttgtg
tacgcatcttcaaaaccgtcaactaatgtcatttggtcggtaacagctctgcggtcttgc
agatatttaatctttacagtttttcgctcaagctcttgatcacttgtttcagagcctccg
ccttcttccgttgtcaggtacttataattacctacaccggtgcggcgattatactcatga
atagtcgagttcactgattttttcttaacactatttacaaacttacaatcttccttttgc
tcgcgcatagcattaaccattgttccttcaatatcctcaggtattaaagttcgtccgcct
accatctgtgcagagtcggtttggtaaccggcttgcaatgattttaaaagttctgcctca
ctcacagaagctgtttctactgttgtaaaaaaacccataatcttttttcctcctcatcct
tattttgttaacttttcctgcaaaaaccgcacatacttttggtcaagctggaatgcggga
ttctgcagggacttattgatttgtgcttcaatttttccgaattcgtgtaaagttatctca
ccgttttcgattgcttttgaaagcacctccattgcggtctccttgtcggcttgtgtaaat
tgcccgtgccgcaccattgcagcagcaccgccttttgccatcggctgttgtccgcgtgtt
gaaataacagcactgcgcggcaagggctcatttgaaagttgttcaacccgcttcattgca
gcggttaaaccttctcccatgacttcttgtttttcgcggctatgctgaaaagacttagta
agcgtagcgagttgttctttaagttctgcaatattctttgttatttcgcctaaggctact
gttgcatcaaggctttttgtaacaaactcttcgctatctttgtcatcgtcgtcgtcatcg
ctaacaccctcaagttcctcatcatcatcgataaggtccttatcatctaattcaggcttt
tcgtcttcttttttttcgtcatcctctttcccttttgacttaccaaatgctttttgcatt
ttggtcataacatcatcccagtaatttcctttactcattaaaaaatcctccaaattattt
tcttgattttgcagtacagcttggatatatttttcagctgtatcctcttcaatgcctaat
ccggataaataggctcttgcctccctttcatccgtaatagtcccatcaaccactttttca
actaatgcagttaaaatgttttttccatcttcgtttttccctctcttgtttccttcgata
tcttcgggaattaaagtcctcccgccggtaaaggcttccgaatcggtgccgtagcccgct
gacagtgccttcacaaattctaagctgcttaaagacttaactacatatgcaggagcgaca
gtcggattaaccggagcaatcgtcagagccaagtcattccataacaccgaaacaatgcgc
cctaaatccgtcccgccttcttggattctttctacaattggagaaatgccgccgacactt
gccttaactcgtgttgagccgttttccaatagctcgataaacttctttgcgtatttattg
tttttgtagagcttgccgcgaacacgagtagagctgccgtctgtgtacacgctcaatggc
tctccgataacgtagtcttcatcaaaaaccatttttgcatttccgccttcaaaaattctt
gactggtgtaaatggtctttactgataaccccgttttttaaaaagtagtcttttgaatca
agaagggcttgttgtaaaactttttgctgttcaaggtctaagttttcattacttgcctca
acatcaaaaataaaatcccccgattcatcttttgaaaaagagcctttttttaattccatc
tgtagataaatacgcttctctttttcgtccatcgttttctcttgttcccctcctcatgct
ttgataacggaagcttaaaccctcgcctcgccgaaacagagtgcaaggagtttaaaactt
ccaaaaactgcccttagcttttaaaaaaaaaagcaaaaaaaaaggctgtgaactcactta
caagagcgtacctcgcccgtcagtcgtaaaaaatgagagttcttgctcattttcagacct
tgtaaataaattcacagccttcttttaaaagtgccgctttctcctgcccgttattccgcc
gcgcccgtaaaagagccatacaacggcaagcagctaaaaatgtaaaatatcaattacaga
tttttatgtttaatctgttatacctattatatattttttttaaaaataatcaagagggga
attcaataaatgtaatatcgaagcgcagtttccgcaatttctttcattattgaaaacatt
tcttcaacagtccactcgtcatttctaaagaacattgaaacaggagagaagtagttataa
tcggaagacccatctcgtttaaagatataaattcgattaagaggataaaactcatttaac
atactcaccttcgaaagtacagttttttcacgctcatcaaaatcgcaaccccaaccaaaa
catataaagggtgtgattttttcatgattcatcatcgctttaattccggtaagattttta
ccaagtcgttcaatcgcatttcccgttgcctgtttttctttaccttcttttaatcgttca
tcgtttgtaccttgccgcttaatttcggaaataagaataggttttttatagctatcttcc
tttactaaaaataaaatcccgccatcaggaacaatagtacgatctataaattgtatatca
aattcttgcctaacatttttcattttaataaaatcaatcatatactgtatttcaatagtg
cgctcaaaaataatatcatatccactaaaatttgcttcatttttaaatcgctctttcaga
tactcaataacttttttcattgccttgtaaatatttttatcgtcattttttgacttcgta
ttttttgctttgtgctgttccgtcctgtttcgcaggctctttgaaatatcagtagtagcc
attgccttaccttttttctaaaataaacaagtattcatttacggatatatctctaccgct
taaattgcggcaagctctgtatacggtatatggaagttcaacaatttttaatttaccgta
tttttttactagagcttcaatttcagtagtagaaataaagccttcagcattatagctaat
gattacgtactttgaatcaagcgattcaagtaagtttgcaagactctgcaatgctttttg
ttttttgttataatttgaccgattccaattattcggaatacctgagaccttacttatcgg
tgcatcaattttatttttaagaataacatttaacataaaataatttgagccataggggtg
ctgattatatggcgggtcaatgtatacaatatctgcaccatgtatgtttttagcaacaat
attagcgtcatcttgtaaaatatgtacttcgcaagaaaaattacttaaaataggttttaa
aagtgttatttctttttttattctctttagtgcattttctgccgttccgccaaactttcc
cacgcctgttttcatgtctttgtaaaaccccttaaagacaccgccggtattcacatgtac
cgatgcggaataaaggagcggtgctaaaaaaaacttttgtaaatgaataggaacagaatc
aatagccgtcctaattgtgtcaataatttgtgcattttttgcagtgtaaaaacaccgctc
tccatgcttgatgtgtgtatcatctttcggagcataattggtatatataattccatcggt
ttttaaattgcttaaggttttgtttatttcattaaaatagcgagtatactctttttgcgg
aaaatcaccggcatttgataggtagcattcattgataactttacaatacgcttctaaatc
gtttgcataaagcaccgaagaatactgttttaaaagtcgtgcaacaattccagaccctga
aaacaagtcaacacaaaccatttttttcttgttgagcttttgtcctatcgtatcgacttc
tatcgctatcttatcaagcaagcgtcttttattccctatataggttattatttgttcttc
taaaaaagccttattttctatttcttcaatacggttaaaatgctggaagtttactttgtc
tttgagaaaaggtgttgtactgccaacaagtcttactgtttctaaactcattgggcaata
ctagcataaatagcgattttctacaagcaaaaaagattggtcaattcctacgcaatcatc
tttcccttgtttttcttatccaccgtaaaagttctttttttatttcaggcggaatatttt
taaattgaattttctgtacctctttttgaaacccgcgccgaattgctccgccaaaacttt
cttccaaaaatcccggagtaaacacaacagtgccggcaaagtcaacacacaaccggcacg
cggttttattttttttaagaaacggtattaaaaattcatctctgaattcttctccggaat
cggggcttaagtgaataaatcttgagccttgaaatttatagccactcccacattccgcta
ctcttaatattgcctccttcaattttctcacctctttttttgcagtatatcacaaaaaaa
attgcctcaaaaaaatgagaatactacattagctgatgacaccttatctttgacaaatca
tcgccacattacgcaatcatctttcccttgtttttcttatcaaatgctttttccttaaac
tcctcaatactcatttcatccatgctgccgaaaaaaccaggtctatcgtattggcgcaag
taggcggcttttgcttccgctgcggaattgaacccaagcataaccttgtcttcatcatac
gtaccggttgtcgggtcgttttggtgcacaataaatacttgttcgctttcgggattgttc
ccgatgtaagcgtctacatggtctttatctttgccgacagtgccgcgaatgtaaccataa
tcatacgccatcttaatagcccattcgtgcccgtctttatcaacgccgcttcgcacgctg
ccttttttattttcgattgaaatatccatgccgtgtatttttgttctgccctgtaacggg
tatcctgaatacgtaagcgatttatagatattttccgctaccttttttgcaaatactttt
ataaaggctttttccatcgctttttgcatgcttgatttttccgcagattgtggtatatta
agagaggcagaactgccggtaaaattcgcgctgcggggtttttcattaaactgattggac
tgcgccctttccttttctgctttttgaatgccgtttataggtttttcccataacggcatt
ttcttttttaagaagtcttgtcttgcaggaaatatcgtttttacatcataaaaatcacca
tcatctgaagccgtcagctccacatacgcaacactatttttatcccctcttttgtaaaga
attaaagagcgcccattttcataaatagcatcaaaatcattgcaaacatattcgacaaaa
tctcttgccgttgtaaatcctacattggctaaatcttttaatcgacctgttcgctctata
tgcttttctccgaaattatctttttcgcctgtaatatgcttacctattcgtaaacggatt
tttcccgcttgccgtctaatctgcttcgcaatatcttctgttatctccccaaaatcttta
cgccctgaactggttaaaacatattctcctgaatgtatgacaggtttatctgcggcattg
ttagatttatcccccttaaccgtgaaccttccgttctcgcctcgagggtgttcgccttct
tcatatgattttttcattttgctgacaggaacttttaccgttaaaatatatcgtatcttt
tcctttatgttttttttaactgtgttcttttgttcaaccgctatcgctttccggattgcg
cccgtttgttttacaacgtcaaaaagctgcttaaaggcggcattgattttttttcgctct
tcgccttcggggtagggcttttgtttattttcgtcatcctcactgtcataatcatcattt
tcggtagcatatgcaagataatcattttttcttccgcttgcttttagcatatcgtcaata
tatgcagaaaacgcccgtgctgccatttcatgtggagctgaccaatacggttttgctttc
ccgctgtcaagagcttttgcatcttcatgaaaagcagacccctttttgccgctatcaatt
gttgcccgtccgccttcagcgtttccgtagtatgcgcaaatcattctaatccattcgttt
ttctgttttacctcattctttgtaattggtattccccagaacttgtgtgcaaactcaatt
gctttttctaggctgcctgcataccgtattttctctgcgagcccgcttgtggctttatca
aaattgaactttgcaagcttatagtctgcacttgaatattcaacttcttgtttaatcggt
gtattcccttctgtcatagcttttacaagattgtcaaaagctgtccgcacttgcagtacg
tgttcttcttgactgttttctacgggaggagtaattcctgcttttttcagtttatctctt
tgggtgtcaagtaggaaatccttatacttttgtgaatatgaagtattgttttttatcctc
atatactcagtaagtaggtcttgctgttttttgcttaaatgattcatagggtttgttaag
aaaacatcgatttttccacctaccatagcctctgaaatgaggttgtcgaaagcgtgaaac
cattcatgtgcgaggtttccgcctcctttcatttttgtgaggttgataacacgctccaca
tgttcataatgtgcctcagcctttgactctcctctcgctccaattgcaagagcgagccgt
ccgtttagtgaaataagactatctggaatgccggtaatatccgccaaatctgcaaaagcc
tcgcacgcatgatcaacatgaaactttgcgctcatcgggtctttcaatacccaattcccg
gactgaatgtctcgcaagttaaacattttcttaagctcttcggtagaatgtgcttttaca
tttcgcccgccttttctactgaattttgaagcaacaatcaattgaaaaattgcccgtcct
tttccctttgcagaacgtttcccttttagtgttcctgtttctttccattcccaattatca
taatttccgtgttttgcttgttgtatgtgcttttcaaaagttgcagacccgccaaaaccg
ctgtagtttatcgtggcgataaatttatttcctaacgagttccatgccgcataaagtgaa
tttgaggcaatggctttttcatttgcttctttttcaaaagcttgaagcctttgccatgct
gccaccctttctttttcaaaatatccggatcgagtttttccatcccctacatcaacattt
gaatcccatccatttgctttttgaaacgcctgtatttcgggagttttttcaagctcagta
aaacttattttagctccgtatttctcccgtcgtaacttatccattaaagcagtttctttc
atttcaatatcatgcttttttttatgcacttcatcgtattctttttttaaatctaagtat
ttttgttgttgtcgaactgataaaaacactccctgtctttcatcgtttatttcattaata
gtatctattacatcttgtactgttttacaatcttccaaccgcccacgtaaaccgtttatt
gcgataacataattatgccttccttcgggattgtcgaaagcttctgttgcaacagaagca
tagactctgtcgattaaaaaagccgctcctcttgccatgccgttttttatcagcgtatta
aaattaaccttgccgaacacgtttgatttttttataagctcttttgcgcttcgagggttt
tcctctaacccttcccagtcgatttcgcgttcaagtatttgctgttcagcctttgccatt
tccttaatataattttgagcaagctctttgcggctgcctgcaatatagccggtatcacga
tagcggtattgctcgctgttcgggtcccacgtagcgtctttgagtgcactttctcgctca
aaaagccccgtttgcggcaaccctgcttttttacgcacctcattctttttagtccgttct
ttttcttgtgccgcaaaatctttttttgcattttgatttcctttcattgcttcagagcga
ttgctatttgtgccggattgtggtatacttgtctgtagagaggcggtaacagctcccacc
tgttttcggaaggaagagaattcaggagtgtagctatattgggcgataaccgtctgtata
gcatctgttgcctctttatctttattccaatcggcaaaacctgttaaaatccattttgta
ttacgctcctcattttctcttcgcaaaatcgccacaataccattttttgacacttcaata
gttctttcattggttcgtgttactgttccattctttgttgcatcaatgactaattgcagc
agtgccgtaatttcatcttcattttttccatccttgctatatcgctgttcaataatatgt
tttagcccatagccggactttccggtatttcccacatcaacgattatttcacctaagtcc
ttatgccgaacacttgaagacttgcccgtctcaagcactgcggtaagtttttttaaatct
tcttttaccgtttctccgcctattttatttccgctgtcatctttgctgtccgctgttttt
tcttgcttattatacaggctccacaccttatacatgaggctgcggtttattttcagtacc
ggttgcgccttcttttcggtttggctggtagtttcttttttattctcagggctttctccc
ttgctttgcgttttgcccgctggctctgctgtgccgcttacaggctttttaacagctgtc
ttatatttttctctggactcttttttagcaaaaatcccatcccatttaattctattagtt
aggtattccaaaacatgcgccgcgtatgtcggtttatccaccccgtaatttttctcaatg
ctttctttttcaaactcatcatctattttttttgaatgtatgttaaacattgtttttaag
aaagtaaaaggctttttaaacgtttcagcataaatataataaaaccccttaccgcttttt
ttcggcacctttcggatatatttatgtcctaccgctttttccaacactctttcaatccgc
tcgcttccagtatcaagttctataaaaccgctcagtgttttcattatgcgaaaatgctca
tcttgtctaattgtcaatatcatttatttatttctccttactataattagtgtaattgcc
cgttacgaagtaatacttcgcattcaaattcgtattcctcttgtacgctcagtttcggat
gctctctatgcgctcgctcgcctcatcaatacccgcatgagaaaaaacggagtcaatgtc
ttctttgcttttacatgcttttaattgtttgaaaagaggcggcgtctcctcttctgtttt
taacacaagccccagcatatctagcttattaagaacatttgacaaccgtcttacattgaa
aaacaaggcagttgtcattttatacaattctttttgtgttgtttttccatccgtcatgct
ataatcattattaagcattgcagttaaaagatagatttgcttgtcttttaaatttttaat
gtgaaagcgcttaaaactatcctctatttccgcttcgtttttgcatactcgcaaaactgc
aagaactctgttatcaatattcaaggtttctcgtacctcctgctaaaatagtttttttac
cttcaaaaacaccatcaccgcaatagcgcctgccattatcgcaactaccgagaataactc
ggtaattgtttttcgctgtttttcaattttcaatgccttgctgtgattgtctatagtcaa
ctcatttactcgcttctgtgcctcgctctcgtatgcgctgtaggatttttttaaactctg
taatgtctcccgctccgtctgtaattgatttttcaagctcgcttgcaagctcgccgcttt
gttcaatttttccctcaagctctgtattagtaattgctgcgcttgtttgctcgtctccaa
gttttgacaaatcatctctaactgcgttagctccgtctccgagattgtgtattccgcctc
gtgtgcagcagccggaaaacaaaaacagacaagcaagcaaaaaaataatcttttcatttt
tcatgttcctctcctgaaaacaggtttaaaaatatcgcagcaaatgcaaaaccgaataaa
agaaataatacaaaacatctaccgacaatcatccaatcccttccttttttcgcaaaaaac
ctaaaatataggtatacgatcgggtaacaatatacgtccccgtttgtgcaaagccatcct
gttcaaatacgcgcatactttcattgtctgccgaaataacaattgccacgtgcccgtatt
tattcccttttgtcggcataaaaactgcaacgtcccctgcttgcggctttccttttgtac
gcggtattcgctcgaaatacttcatctctagcggcagcttttcatattttgtatataact
cgcttgcgccgattactccgcctgtgtgcgggattttcagcacgtccttacagtactgcc
ggaaaaggtcaacgcattgcgctccgtaatgcccgtcatagtctacttttttcccgagat
atttttttacaaactcatctaagctcatttactcccccttcacttcctttgacactgaca
tttttcaattttgataagtattttttatttttttcgattggatatgagatactgttttct
atgtattcatctgttttaaaatatcgctttgacatttcatacatgcggattttttcttca
atgtgttttatgaaaaggtcaataacttcgtcctcccattctgatataagctgctctagg
ggcttttttacctccgcccagtcagggtatttttccccacacgaaacttttgatatacgc
aataaaaatgttgagtaggcatctctaatatctttgaggatatcgtttagatacgccctg
cgctcatcgccgcttaacttctcccgcatgttgttgtagtcaagccgctcgttcaattca
tctttaataatgttgattgtagatattgacgggaaagggcaatggataaacggttcaaac
attgtcgctatcttttcatccatacgacgcaccgatcgccgcaaatcggcggttaagtgt
gcgtcaatatccatgctttttttaaaaagacttttccgcaattcttcgtcgtgcagcacc
attgccgttttccgctccgcctctttttcttttaactcaatatcttgttttatgtcctct
attttctcgtccatcttcccgatagaaaggcttttatcgcccatcccaaagcggatgccc
ttcatcataatcacgataaaaataaggaaggctataactaaaataacgccccacccgata
ggcggtatccccgctgctttttccatataattcacctcctaaaatcaaaaaaaaataaaa
aaaaggctgtgaacttacttacaagggcatactatccccgtcaatctaaaaagggtgctc
tgtatcccttaaaattagattttgtaaataaattcacagccttctactaaaagtgccgct
ttcacctatccgttttacccgctgcgttcttaaagcacgaaccatacaacggcagacagc
taaaattgtaaaatatcagttattgatactcttgtatcaacagccggcagtataactgtt
ttttttattttttgcaagtataaaaatattagtgcttattttttttctccgtacatttgc
ttgtatttttcggcaagctgcatttcgtaaattatcggcaccttcttttttccgcttgct
ttgtattctttttctaccgctgcaacagcagcatcccattctttttctttgccgttttgt
tttgcgattattgcgttcatttcatcagttccccaccgcgtccaaccgcccctgcaatgc
ggatgaatagcaccgaccactaaggttttgttttttgcatcaggttctttcccctcccaa
attgcaacactcgcatacgggtcttttattttatcacttgcaagcggaacatctgaccac
agggctattacgccgttaaactttttacaggtttcgcaacagttcgccatttcgaaacgc
ttaaaatatatttttccgccttcagcattgccgctttgcttcgcctcctgcacctcatta
agaacccgcgcgaggtttgccgtgtttaccgtttcggtatcaactattcttttccagctg
cgattttcttgtgcaaatttattatacagctcctgcgatatctccgactttgattttcgc
cctctaattccgtcaagcaatgtttctttaatcccattttttatctcatcatttgccctc
gtgattaaatgagtagcatagtcttcgcatacttgatagcgggctttttccgctcgtgat
aatggctctcctaaaacagtttcgaggttgcgataatcttcgcgtatccactcaaatgtt
tttcctttgtattttaattcaccgattgacagcttctccatatctttaacggatgaaagc
tttgctattctttttaagagtttttctgtggtaaccgcatcaagcgttattcttttggct
gcctcttttgtgttcatattgagcacgttttcaattgccttaatgagtgcgtcaaaatct
ttttttttaagcggctcccccgtttcagggttaaatatgatttttccgttataacgtaat
tttgtatttttaagattaaaaaaccttattaaaaagcttctcaagttttcaattgtactt
gaaaaaagagccttgcgcacgatttcaatattcataatcggcaaacctaaaacagaggca
atatcttcatagagtgattggagaatgagcgggtataaattataccaatactcggcaagc
tcctgcttaatcggaaaaatatgtttttccccgctttcgcttggctctttatcaatacct
atcggtatatcaagctgttttgatacgactctaattgcttttaaaaacttttcttgactg
tttgccggtgtgggattttttatttctaaaataatatcaggatatgtcttgtttttttcc
gctgtctgtggtacaatatcctcagttgtaggacgtgatacgttggggtaaggcggcagg
aataagctttggttgatagcttcaccgccattgtgggtagtctttctttgaaagatagtt
tcaggacgaaagtctctggcagccactccgccgcccgtaacactcgaggggctatctctg
tgaagcaatatagagatagctttttttattgctgaattgatttttttatctgaatgtgat
atgctactttcagttgtaggacgtgatgtattcacgcttgccgtgttggataatgacgac
tcgaacttacggagatacgcttcactatctctatgtaaggcctgcccctgcaaagggttg
atgtggcacgtgccgccgtccatggcatgattattatttgaaccgtctctgtgaagtatt
ttggagacggctttttttattactgaaatatattttttcgtatccggcttaattttcgaa
acaataacactgattgtttcttcttttccgtttatgtttgctcttccgataatttcataa
tagacaaggtctttttctgctctcactgagtggcaaacacccttattttcaccttccaat
atttctttggcaaaagggagaagtttcgcacgttctgctatctcatcttttcctcttaat
ttatttttacctttaacgcccaaatgttttaagctgatttcgccaaagcctattttcata
taattaagtgcgggacattttcttttttcagggttacgctgccaatctttctgccagtct
ttgataaatttatttcctattttttttgcattttcgggcgtaaccgcaagcggcttggct
gtgcaaacctcaacctttgtccgtgcggttttgcggtcggtttcgtatgtatacacccat
tgcccgtttttaaactcttttttaatgtacttatgggtttttgccttttccaacagttct
ccgtttaactcacagggcacattaaggaaggcggaaagcacccgcacaaggttttttagt
ttttcttttttgttttcttcggttatgccgctaattgcaatttctatatttttcattttc
atttttctcctcgttttattctcattatgtatacttttttatactttgttctcgtaaaaa
ttgatttccggatattgccataataaaagctttttctttagcttgtatacttccgtttta
acgcccttcacatcctcgactatttctaccccgccttttgttgtgtagcgaaaatcggcg
acataatgggttgcccttccgcctttttccgttgcagggataattaagaatttaggttgt
aattcaaggttttttatcacgcctgatttttctaaaagtcttagctccttgtatcgtaac
atttccgccttgcttgcaaaaactatgccgtctgccgtgcgctgctctttaggggctgtt
ttatatttatgccaatgagtataactcatctcttcccctgcctccgtatcgcctcaatga
gctgttctttttctgccggattgttgtcaattaaaacggctgaattacattttaatgagc
atgttgttcgcaaattaaaagcatggtctataatgcctatcccgtacttttttatgttta
gttttgtttttggtattctgtgcgctatctgtcctgttgtccaatctatttttttaccgc
aaacggtacatttaaaaccgtctcgattaaatacgtataggcgtgtttttctcatagggt
ctttcatgcacatacctcgtctagttcttttttaccatttaccaaccaataatcaacatc
gtaaacagggatgccgactttcaatgcggtcgaagcctcaatgttcgctccctttgattt
ttcccagccgcctaaaagagctactccatcacatcctaacaattgcattaaatcaaagcg
catcatttcatcgtaagttgccccttcggtaaattcaaaatcggcgggattgataacctt
atagccgcttttcgttagcttcctttctgctgctttaaactgtgttttataatccggaac
attcgttattccgcccgagatatagagtttcatgcacgctcctcgcttaattctttttcg
aagattaattctgattgccctatgctgctatcttctttttttgcctcttgccccttatca
aggctaataggatagtttgcggttaaaacctctattttttgattttttttgtttccgttt
tgtgtcattgtgtttaccattttaaattcgatttgataccatttattattttttgtgtat
tcggatagcttcttatttctaaaagaactaagcaagaaatttccttttatgttttgtaat
gtttctaaaaggttatcaaaatcttgttgcgtataaccgtcataatgtccttgatctgta
cctacatagggcgggtcgatatagtggaatgtaccggctgtatcgcgggaagcaataacc
tttaaggcatcgcaattttcaatttgcagcattctaattctattcgatattttatccgta
aactcatctattttatttacaatcgtctttgttatactctcattcttttttgcatatgcg
aaaccactattaagacgatttccaaatgacatattagcttgtacccatacagcccatgct
ctttttaccgtatcgaacatgtcagggttttcgtaaattattttggcatgtcggtgcatt
tcgcggctatgcagcgttttcataatttctttttggagtgccggaaagtcttccttcacc
acgtggtaaaagttgatgagttccgcatttgtatcgttgattacttcaatttgagagggt
tctttcgcgaacagaacagcagcacctccgcagaagggttcgcagtagattttatgttca
ggaataagtgatacaatcttttttgcaagtaattgtttgccgccgtaatagcttaatggt
ggtctcatgccgatagtacctctttgttaataaaaaatgagcgtaaataatccatgcctt
tttggaaaacctctgttacaagtgatatttttgtttcgccctttgcattcctccagctac
tttcccgcactctaaaatagccccgattgatatattcttggtatgggatattatctgcat
tgaggacttttgcattccgcagcattttaaaagcggtattgcgcccgaatggcaaatgta
aaacctttaccgcttccgccatactgatagcccctttgcttgaggtgagggcatcggcaa
gctctactcttggtttttgcgcttcgattgttttttccgctatggttaatctttcattta
atgaattgattgtgttttgggaaacctgcaaggctcttgccattatcatctcgggagtgt
tccacgcttcctcaaccttaataagatattgccttattctccgcccctgctcattgtttt
ctatcatcgccaattctttggcggcttggacggttagtaaataatcttttttgttttgcc
cgccgtgaatctcgctccccaaattcggtgagcaagattgataatctttcccttcgatta
agctgtatttctcaacacgctcttttatccatgttgaaaaatctctgccaacctgtaatt
gcatatgcagttcccgagcatttacatattgacggtttcctacggtatcaattttcaata
tttcattttttattatctcgttcatctcttttttctcccgttaaaaaacgcctttcagaa
aaacatcttgcgtaaaaggagtaaaaaaaacgcaagtgctttctgaaaggcaaaatgatt
agctattttttcttctcataaaaactcaaataggcgtacacaacgaacgccgcaagcccg
acagcagcaaggactatgagccctttaaaccgcacaaagcctgttataatcaatattaga
agactaattccaagcggaataagtgcccgctttttattgcgttttacgcaatcataaacg
ccgaatgcgccgccagccaaaataatagctgccccgacacaatcaatcggaacggtttgt
ccgtaattcataaataatacgcctgccaaaacaaggcctacaattaaaataaaaattcgt
gtaattttcatattgttcctcccatccataattttaactcctttatattgctatgcgtat
tgcttctcttttaatgccgaaagattttgatagattattccattgtttattttcattgtt
gtttttatctcctccatgcggcgcatcctgttccgcttgttcgatttccgaattggcttg
ctgcccatcgttatcgccttcattttgttcatcatcaccttcgttatgttcttcatcatc
gattataccgcccatgccgccgaacataccgcctgcatcttgctgcttttctgattgaag
aatctgtacaacttgcggattaagcggtacggtagaccatgactcattaaatggttctaa
gcctttttcaatgcgcttttcatcgattgttttaaacgtttctacctcgcttctatcaat
ttctaagacaaggcgggaatcgcttttttcgtaaccgacaaactcaaattcataatcggg
gttcttttcctgcaagattttattaaggtgcttttgtaagaagctgagcatgtctccaag
cacaagacttttacttgcctcgagtttagggcttacatcggctccgataagcggtgctga
cttttgggagtgaagccctaggtcttccatactgaagccgaaaagcccgacaatgccgga
aagctgcaagtcaaaccatgattgaaactccatatccttattgctgccttgtaagtttat
ccactcaaagcgtcgattgctttcgccgcccgcacttttgccgctcgggataatcggcac
ccgccactggctggacggtgcgcccgacataagattgacaatgtagtcttcaatttcttc
gacctcatcaagatcggcatcgccgttaagcaagagcattcctctcggcaatttgttttc
gacaaagaaacctgcgttaaacatgaaagtatttatcgaggaggtgattaaatcgattgc
ttgttccacaattgaatatccgtatccggaacgctcaacatcggttctcgggttcatgca
agtgaatataaaatcgcttcggctgtaaaacgcatacggaatattgttaataacctgcac
gtattttatgccggtttcttcttcgctttgcggtaatgacatttcaatcgttgcggggtc
tactgcccaaaaggctccgagttctcccgagcgtgtccgctgtaattcggttgatatttg
gtcaagctggcagatgtcccggattattttggaggcgtacgaatccaaatcatcttcgcg
gttattgtcttgaatatctcctgtcttaagcataaaatcggcaagcacttcggcggtttt
ccgctctctttcattcataccttcttttttgtctttcgcgctttttgcaataattctaaa
cccgcgcgtgttttcatcggtagacacttttaagaaggggcgcacttttctaatgaggtt
actaatacaaagattaagaacccatgccttctctgatactcggcgcaaaatgcggtagga
tatttgcctgccgtaatacggggatagagtccgcactcttccccatgcgttcgtattcat
ttgtaacgggtcgtaaaaaagcgactgcaagcctttttgtttgtctactgtgccgaagag
ggcactctgctgtgaaaatgccgtacggcgagcaacttgttttcgcaccattttatcaac
gtcgatttcttcagtttttatttgatttggcgcaacagccttttctacaacctgcacttc
atttgaagcaagcccggtgtttactgcttttttaatcttgtctttccgtttgttcttttt
attctgttttctcatgacgtattttcctccccctcatctcatcatggttattttatcttt
ttatcaatttgcgcaagggtctttcctctagtccgcctgcttgagcttttttttgtttct
ttttttccggcttcattccgttgttttacctgttgataaaagcctgttgtcgcctgcgcc
gtattcccaataatcgcatgattggcaagggcaaacgcccaaaagctgtcggcgtgtccg
tctttatcccgcgttgaatcatagcggaagctcccgcctgcactcggtattcttttaatt
gagtgaatttgcttgcgaaatttttggtcgttgggcaataaaaattcccttttttccaaa
ccggtacggacacccatcgcaagcacttcttttgccggtgtcgtaaaatcaataccttca
agttttgattctccaaattctttttgcaatgtttctgttgtgtctaagccttgccctgtg
cggtcaatgcagccgcgtacaacaggtaactgcctcattatctttctgatttcatcgcgc
tgatattcaaattttttatttttcatttctatttccgcaacgcattttttttttccgtca
accacgcccaaaacataaataacggcggcgtcccgataacgggctacgtcatagcctaaa
taaaggactccatgttcttcgcgagaataacctgcacaaagctcatcgcttgtacgaaag
atttttatttcaaggtctttttcatcctcaatgtctgcatcttcaatattgccgcctcta
atttcttcagtgcggtcttccgctctcatacccggcgtgtttgcatagattaaatcaagg
gtaataaaactcaacgctgaatcaataaaggtgcattcaaattcttgttggaagtcttct
aaaagcattgcctcgaaggcttcaataagaggaggcgttccatagcgatacacccgctct
tctgtatccattgcgggagcgttgcgcaccgcctcttcaacgtttgtacagagtgctgca
gaaaaccaccagggaatagtgtagcggttataggttctgtattttttcttgtcgataaac
acatcgtagaaccgcccgattttaccaagaggagtggagcctatttccacacacccgccg
cgcgctgttacagggatgcctgccgtgtaaataacttccgccttgttctcagggtatata
gccatctcatcaaagactatatcgcctccgcgccctctcggcggacggcacgctattgaa
ataaggcggcttactgttttaccgcttttgtcgtaaaactccattgcagtttttgtacag
gagcgcagtttcttttttgccttcggatgaatggatgcataaaactcttgtgcgtattgt
attttttcttttgcgtcttcttcgttataacttacaaactgccttacgtattttgtgcgg
ttaccatccatcgcttttaccaagcctttaagggcggtgataaatgaaaacccggtacgg
cggctttttaaaacaatactatgccgctgtgcatccattaaaaaccgctcttgccaaaag
tccaggtcaatcggtttttcatctacttttataaaggcgtctgtatagttaagccgctca
tccggtgtaaacaatgcccccatttttatacctccgccgcctgcaattgtgcggcacaaa
acagaaaaaagagggtaaaaaacggcaaaaatataggcgaatataggcataaataggctc
ttttcatcattttaaaactcctcgctgccctcattgctcagctcgagaaagtcggccgat
tcgcttattgcgcgctttttattacgtgcggaaacttttaacgccaagccctctttgata
atctccgcaacaaactcaatattatccccttcatcgccttgccctcgctccaaaagcttt
tcacggattcgaataatatccgccattgctttatcccgatcggcgaaaatatacacccat
gtattgttgccgcccttaaggtccagtccgtcaattacctgccgctgctgcggggtaagg
tcttgtaaatctttcagctcttcaatttcaattattttttcgataccctctttggttata
attgtcttttgttctttctttacataatcagctaagtcataatgaatacgcctttttttt
agttcgagtattttataatattcttcatcgaggtctttttttatgttggtgtctaataca
taccggattgcctttgcaacagtatcttttttgcgcaagcgatagccttcactcgttggg
cttttataacccgccagctctgcagcgcgggcctgcaccataaaggcatcgcttccggga
taggtataccagaacacaaaccgcttttctttttcggttagttttgcatcgccgacatca
aacgtttccatactgataagcacgtcgtttttcgaaagcgatgcttctttttttacgctc
ttttttgcggcgcttgtttttgcagcggttgtcttttttagtttttctttcggctttttt
tcaggtggagtttctttttcttttttcatgcttgcgcctccgctgtcggtattgtttttg
ctgcaacttcacaaggacattcatgcagttcatatccttgaataaatcgcccgcgctcat
tgactagcgtttttaattcgacgtttacgatgagaatagtgttatcttttgaggcaatat
atttgacaggcttcttgcatgaagggcagacaatcatttattcacctccttgcaagtgga
ggtctttttcttttgttgagattgtactttttttattatttcattttttggaatacgtga
aaccgtgcggcaatattcaatatttcctttttgaaaataaaagatgagttccccgtaaaa
gctctctttacaaagggagtcaataaagtcgtggatttcagattcgcatttggcgttttt
ggcgtgttgtaaatttgaacagtgttcttgtttctcccccagcatacttccccaaaaatg
aacaaaccttgtccttattaaaaaaagacaagacgcttaagaatgttcattgagggcacg
gctaggttactctcaagaatttaaataatactttttatagtatagacaaattaaaaataa
ttgcaagcggatgaaatgtaaatagcattagttataattatagagtatgctgtttttgta
accgccgcatgtcttttactaaatcgataaaagttttaatgtcaaattcattcttcattg
attactcctcttattttctcctcctcaaatctcttgcccctccgagttcatctgcccact
tttcaggaaaccgttcatagtaagtcgctgctatatgtttattgcgccgtgctcgtaaat
tgtttattaccgaaggaatgccaacgacaaaaagatagagccatcccaaacgccttgatt
gccgagtgtgcccgcattcgtgatagatattaagtaaccatgtagacagatcacattccc
actcttgcaaacatatataccgcccaagagaaaaccctgataaccagttataatgttgcc
ccttttgcatgactgatataactacatgaaatatatccgaaatacaatttaaccgagcat
ccctcttctttgagttttgccaaattgtatgcgttatgataaagcctaaaagcgtttgag
gaaaacaccatgtccaatcaagcaaaaagaataaaaggtgtttgagtttatacggtatat
ggttgtttccaaataaaataccaattgcaacatgcaatcgtattttaaattgctgtctct
gcaaaacgtctattgacgcctccacaactacattgctgttctgctccatgtagttcgata
ctattctgtttgcgtttcttccaatctgccgccgcagtttttttgtgtttttttcactca
tgttttatcttgcctccttctcctacattaaaacttcctcaatgcggtttttaaaacgca
gcaaatcattttctgatagcatttcagctcctcgtttaatttcttcaaaattactgcaac
ctcttaaactgcagattgaggcgcttccctctcttgtttgttttttagaaaagatatttg
cgccgtattctaatccgccatttaaaaacttagttattaattcaagagatattgaaagtc
cgtcttcttttttttgtaagggaatacttaaatattcctttgtttttcccacggcttctt
caaaagaattgctgtaaaaatactctcccataagtccgtgattactcgtaaaaccaaggt
actccgttttaaaaatatatccgccatgttctttgataatcgcatccaatcccgactcat
catttgccgcgattaaatcgtcaatcttttttgttaaatccattttcattcctcctaaaa
actaaaacggtatagcctcttcatcagctgcattgtaattacctaacaccccgcccgagt
ttccgctcgctctctcattgcctcccgatagctgcacaaactgaacatcgatgattatac
ggctttgtgtcttcccgtccttttcccatcgctcttgtttcagtgagccttcaattgcaa
tctgtttgcccttcgttaaatactgctgaaggctttctgccgttttacaccataaccggc
aatcaaaaaagcttacttcgttttgccactcattgccaaccttgcggctttgattaaccg
caagactgatattccctacggctgttcctgaagccgtatagcgtagctcaatgtctcgga
caagccgcccaactaacattactttgtttaagtctgtcataaataaaactccttatattt
ttatggttgtttatagcttcgtatttccaggtctttgtccatctttcttcactccttctc
atttcttaaaacgggtctataactttcaaaattaaaattgacaactatacccaactcctt
aattctgtcccgcattgcctctcctccgtgcaagtctataatttgacatagacgttcaag
gtcaatgtttccaacaagcacaaccggcagcatttcgttgtaacggcggcgcaagattgt
attaagccaagttatgcgcccttcggtgtttttcaccttgtcaatttcgtcaatcaccaa
catgggcgcattagcgtatttatcaagcgttttgtttaagcctccgccgtatcccgcttg
tgcgtccagtaagtcggttgagacgtcgtcaaaatctcggaagatgccgcccgttagttt
tagcacagcatgcgcaagatgagttttgccggtgccgtttttgccgagcagtaaaagcca
tttgttattcggatttttcgcaaacgacaaaacgctatcccgtgcggttttgtttttttc
gtcaacgacaaaatttttaaaccctgcattgcggtaacgttttggcagcccgtctatttt
ttttaagcgtgattcaaactgctcaagctctttttgcgtttcgagttccgcccgcttccg
ctcttgttcacaaagagggcaaggggatgcttcgtttgttcttgtgtcaatgaggcattt
gtattcaccgtgtgttttacataaagcttttgattgccgcaaatagtccggcaaaaaaga
ttgcgcaatatttacctgttgccatttcccttgttttaaaactctcatagtcttttactc
cctaaaacataacgccctctagttcatcgacgacgtcagcactcaccacctgtggcggcg
gttgtggcttaccgaaaaactcatcaatgctgctttgagaaaaattttgttttaaataat
ccttctccgcctgcggggagcggctatttttttcaaactgcgtgagagtaaatcgctctg
gcaaaaacttaaggattatgtttttcccgcaaaaaccgtcaaacccgccggtaaagttcc
accaggttgcttgttgtttttttaacgccaaaacctttgcgtagtttttgcatgccgcaa
gaatgtcaggggtaacaggaattgcctgctcccgtaatttatcaagtccaagccgaaagt
cttgctgcaagaagagcaaaaaggtatttggtttgtttattcccgcctcaacaaaaaccc
cgtatatgtcttttgcaagctgggttaaattttcgttttctgaaaagtcagagaaaacct
cctcatcctcctgtttgtcagaacatgtatatatatcttgtcctgctgtatcttcaggag
gaggatgattcacattatcattatcattatcattaagattaagattatcattatcattat
cattagggcgaattgttttatttgtttttattgaattcaattgttttatttgtttttctt
gttttgaattgttttctttgtttttaattaaatccatttgttttttctgctctgaattgc
tttctatatttttagacagtttttttgtttcattatattttatttgtttttcttgttctg
tatcgctatcgctagttttattattagcttttttggcattagcatttcctacaggagctc
ctcgtttgtttgttgcgttatcgatgatatccttcattggaatccaaataagtaaatcaa
tcccttcaaaatccggatctataccgtaaattccgtaattagtaactgcttcataaaagc
gtaatttcatgttgatatccgtcattgcatcaatttgttttttggttgtttctgaaaaaa
tacagcttttaaaatttgatttcatatgttaccccttttttgcggttgttctctttttat
tccatccatttgtttttctccctgtcagattttttctataattccatcaaatcatcatta
ttaattttatataatctccaacccttcgcttttgcagctttaaaggcggctgcaagttcg
ggaggctgcgtaaaatccttgtagttgctatcgccgtctttatataacaatacccctcca
tctttctctttgcgttcaggcaaatcttcaaaaagcttttttaaatcttcggcggtaaat
ggactgtattcgcatcccagcacttgcaggcttgtacaaccgcttgcgtttaatgtggtt
agttgattgttggagcagtacagccattgcaaacttgtacagctgcttacatctaatgcg
gtaagctggttgcggaagcagctcagccgtcgcaaacttgttaagccgcttgcgtttaat
gtggttagctgattgtcgtagcagtccagccattgcaaacttgttaagccgcttacggct
aatgaggtcagctgattattgaagcaggacagcacttccaagctcgttaagccgcttacg
tttaatgtggttagctgattgttgtagcagtacagccattgcaggcttgtacaaccgctt
gcgtttaatgtggttagctgattgtattggcagcccagctcttgtatgtcatacccctta
atgattatctcttctgctttattctggacagcaatattttccttgttgtcgctttgcagc
tccgctattttcttaccaccgttccacagttcacacgggctgtcgtcttttgttgtaaca
cgcagattaatactacccgcatttgtcctcattcgtattttatccatttgctgcctccct
gtcggtttttttataattcctcttcataaccattatgattatttatatataaccgccaac
ccttcgcttttgctgcttcaagcgatgcagctaattcaggcggttgcgtgaagtctttgt
agttgttgtcattgacattcccgcacgaattatacaaaacagccattccatctttctctt
tgcgttcaggcaaatcttcaaaaatcttttttaaatcttcggcacttagtttattgttgt
agcagtacagctctttcaaacttgtacagctgcttatatctaatttggtcagtcgattgc
ggtagcattccagctcctccaaactcgcacaaccacttaaatttaatgtggtaagttgat
tgtattggcagtccagatgtttcaaactcgttaatccgcttacgtccagtgtggtcagtt
gattgtgggggcagctcagcgttcgcaagctcgttaagccgcttacggctaatgaggtca
gctgattattgtagcagtacagctctttcaaacttgttaagccgcttacgtctaactcgg
ttagctgattgtcggagcagtccagatgttgcaggcttgttaagccgcttacggctaatg
aggtcagctgattattgtagcagtacagctcttgcaggcttgttaagccgcttacatcta
atgcggtaagctggttgcggaagcagtacagcccttgtatatccttacccttgataagta
tctcttctgcgttattcgggatactaactgtttgaggcgtgccgctttgcatctccgcaa
ttttcttaccaccgttccatacttcacacgggctgccgtcttttgttgtaacacgcagat
taatactacccgcatttgttctcattcgtattttatccatttatgctattttctccctct
cgtaaaaattactctgtttataaaacgtccatccttttcgttttgcattttcaaacgctt
ccactaattcaggcggttgagaaaaatctttatagttgctatcgccgtctgtgtataaaa
ccgcttcgcaatacacacctttattttcaggtaaatcttcaaaaagttttttgaatgctt
cggcggcaagttgattgtcgtcacatcgtagctctactaaacttgtacacccgcttacat
ctaatgcggtcagttgattgctggagcatcccagcctttgcaggcttgtacaatcgcttg
cgtttaatgtggttagtttattgttgtcgcagtccagctttttcaaacttgttaagccgc
ttacgttcaatgtggttagttgattgtagtagcagtacagctcttgcaggcttgtacaac
cgcttgcgtttaatgtggtcagtcgattgccgtagcagtccagcagtcgaaaacttgtca
agccacttacgtttaatgcggttagttgattgttgtcgcagtccagctttttcaaacttg
ttaagccgcttacgttcaatgtggttagttgattgtagtagcagtacagctcttgcaggc
ttgttaagccgcttacatctaatgcggtaagctggttgcggaagcagtacagcccttgta
tatccttacccttgataagtatctcttctgcgttattcgggatactaactgtttgaggcg
tgccgctttgcatctccgcaattttcttaccaccgttccatacttcacacgggctgccgt
cttttgttgtaacacgcagattaatactacccgcatttgttctcattcgtattttatcca
tttgtttttctccatgtcaggttttttctataattccatgttttttaaaactttttcaag
ctcaacattgaaaaggtcgataactgctccgctgtttaaggtttctaatgttaccttatc
catataaacctcctcatcggttatagttttcccgccattctgtgggctcgtttaaacttg
ccttcaaggtgcgggtatttttttaaaaatgctttttcgccgtaatgatgcagctgctca
tgttcgtcagaagttaaggcgcaccaattccacgctttatcgattgccgccgcattcgct
ccacgcgttacgatatgatgaagatgaattgcctcatgcagtccgcttgcttcactgtac
tgatgaagttcccgccagtccgcctcagaaataagttgcgtgcattccgtatcgtaataa
tcaagcgggtctttttcttcaccgcctctgtgcagttcccattcccataaaagatttttt
acatcggattgcaaatccaaatctaaatcgcattcggttgcaaggtgcagcataagtccg
ttaataaaatgagcggcttcaaaggtgtttgattcagatagatgaattgttcgcagagta
tcaggttttattttgctcggcgttttaagtgcatacacatcaagcaaatccaaatacaat
gcgtatttttcttcctcagtcggaagccgcccatccatcgaaataaagattgcagttaca
agggcaaaaaccgtgcgcaattgtttataagacttttctcgatattgcaaattaaacgaa
acattcaagagggattcgtgtccagctcttgcgtctcgttccgcttttcgtttgaatagc
gtgtccagtaagtcagcttgttttttatcatcgattttgagcatgacaaaatgaacattg
tttgaataaactttacgcgctaagtactgccctgtaaccttcatctgacttttacctcat
cacatggggaattcaggagcaatgtcaaacatcgcattttgctgcagctcaaacttttca
attgcttgctcatcttcgtttgccatttgttgttctttgctcatctgtgcagcagctccg
gatttttgtctttcggaactgcgcgtttttccattcgcgtttaccggatcctgttctgca
tattgtaccgctgtttgttgttgcaccggttccgtatattcaatatttgttacaatttct
gctattccgtcattacgcacaagttttttatcgatgatgccttcatcaagatttgccgct
tccgcaagttctaccgcctttggtgcatattttaaaagagcttttaaaacggttttcttt
gccatctcttcaggggcagtttgccacggtccgtttccaaaactttttgaaaaagtcatt
ccatgctgcataactttttcccaagtccaaacctcaaaatcaacaccgccgttagtaagt
tcgtataaagcatatacgtgggtaggatttccgttgccgcttggcgtgtgctcaagaatt
gcatttaagccatatgagtaggtgaactcatctccttcgtggactactatcgctttaatg
cgtttgaattgtccgctgcggtaggcaagttcaagcatgccctgataaccgagttgaaac
tgacattgcaatccatttttactatcataaggcaaaagatacgcttgcccgagcggcgtg
tttacttctaatcctaattgagctgccgttaaaagagctccaaaaaaagaattttgatta
caaagagcaagcttcgggttccgtgtaaccgctgtcattgcaatacgagtcattcgttca
ggcgttatcgccttcggcaatgccatcttaaacatatccatgtttgccataatcatcgac
cgcaagtcgccgccttttgttttagcggtaacttgatttttgtttgtgttgtttacgttc
atacattactccttcagttctgtttttgttaaagcacaaatgtgcttttcttattctact
tttacaccgcgcttaaaaagctcgatacaaagagcccgtgtcgcttgaatgtctgccaac
gccgtgtgagcattttcaagattaaccccaagagatttacaaaccgttccgagttttaaa
ttctcaagacgcggaatagctttttgtcttgttgctttttttacaaactccaatgcgtca
aactgtttagaaaaataatcggcaagtgtaagcccgcagcgattaaacaatgcttctaaa
tgccgatagtcaaaattacagttatatcctgcaaaggtgagcttctctccgtctccgaat
acgtgaattgcttgttgaaaaaaattcgcaatattcggcactatttcttcggcaggcggg
aaagacctgatttcttcttcacttacaccgtgtgtttttgcagcttcttcgtgataaaga
atagtttcatttaacggattcaatttaaatagacgctcgcaagttacctttcccttgccc
gcaaaaataaatgcaatttcaaaggctcccgaattctcaggctctaatccggttgtttcc
gtatcgcaccaaatcgtgttcatattgttactccttttttataatctgttttcagatgtt
gcaaaatctttatagaaccgccagcctttaccttctgctgctttaaaagcagctgctaat
tcagtcgggtgcgtaaaataatggtagttgttctcttcttctaaatctgcgtataaaacc
gcttcgcaatacacacctttattttcaggtaaatcttcaaaaagttttttgaatgcttcg
gcacttagtttgttgttgtcgcagtacagccattgcaaacttgtacagctgcttagattt
aatttggtcagtcgattgcggtagcattccagctcctccaaactcgcacaaccacttaaa
tttaatgtggtaagttgattgccgtagcatttcagatattgcaagcttgttaagccgctt
acatctaattcagttagtcggttgaaagagcagttcagtctttgtaaagccctacaattc
cttacatttaattcggttaggtcattctcggaacagtcaatatcttctaaattcactaaa
ccgcttacgtctaactcggttagctgattgtcgtagcagtccagcagtcgcaggcttgta
caaccgtttacgtctaactcggttagctgattgtcggagcagtccagccattgcaaactt
gttaagccgcttacggccaatgaggtcagctgattgtattggcagtacagctctttcaaa
cttgttaagccgcttatatctaatgcggtgagtttactaccacaacagtacaactcttgt
atgtcataccccttaatgattatctcttctgcgttattcgggacagcaatgttttcccag
ttgtcgctttgcagctccgctattttcttaccaccgttccatacttcacacgggctgccg
tcttttgttgtaaccctgaacccaacccagattgcggttgttcgcatttttatttcattg
ttaaattctgtactcatttgctacaacctctccgtttttcaaatagatgattccctcttc
taattcttccggaacatcgccaactttgagcatgattacaaggaagcccgatttttcagc
ccactctgagataattgcagtgtgcgcttcgtcaagactttcagcgttatcaacaaccat
cactttcatttcgccggaaaaccgtacaccaagagaaaaaaatacttgtatgctttgcgc
tgtcgaccagttgccgattgtgttcgtttttgtaattccgcgaattgcaccattatgaac
aagctgattgtcttcgttgatttccaatccgggcacacctaagtccatacttgcaagtgt
gtcttttcgctcttgccgctttgcttcgattttttttgtcagtccgttatattcatcttc
aagctttttaatttcatcgcaagcggcaatgtaagcatcgtatgcgtttgcagctgtttc
atttttattccactcaagaattgcagcgtcaatttcggcgatatcctcttttgaatattg
cttatgattttttgaaagccatttatgcaaattctcttttgcaagttcaagccgctgaat
tgcagcatcaatatcgctttccgattcaatatttagcgtgtgcatttcctgattgatgtt
agaaaaggcatttttaagagttgataaaaagttttgcgctttttctttttccgcctgcag
ttcatcaatcggttttgcatgttctactttcggaacaggagtaggcgtgccaagccgttt
tttatcccgtcctgtttgtgttcgtgcctcttcaagtctttttaattcttcatcaatcaa
tgcaattttttcgcttgtccctgttctctcttttaaaagctcgataattgattcgtctgt
ccaatctttaattgcaaacggcatttcaagacctgagcgaattgaatcaagaaaagcgcg
cacgccgcctgaaacttttgcatagcgacctgttagctcatcaagccgcgaaacatcttg
cgttactttctcgccgatgagtgtgcggatttttaactcatcgtctgtatacgcgataat
ttccgcttgttcttctcctacacttatcattcccggcacaaaatctttactgccgccaag
cgttaatgcaattgattgcgcaattgttgttttgcctgacttgttaagtccttgaattac
ctgtacaccggcaccgtgaaattcaatctcggcttgtttgatttttcgcacgtttctaat
ttcaatatttttcaataacataaaatgctccttactttattttgcttttggttccgtaat
gcgcagcattgcaacttcgctctctttcaaatactgctcatacaatccgtctttttttaa
tttttccgagtcaactgttcttcgtattgattttgaaaatgagaggttatacttaccggc
aacagcttttgcttttttctcttcgctgttggtttgttgttcgatgatctttaatttgag
agatgatgaaagctttgattttttttcttcaagctcttttatctgtgcattaattaaaag
atattctgccgacatgctttcagcttcaccatcaaggatgattgtgttttctgcaccctc
aaacatttttgcgatagcttcatcttcggcatccactccggaaggagcaggcattatgtt
ttcttcaataaagtcttcccaaaaagttttctctgctttcacaaggcgagtaataaacgc
ttcatctctattaatggcataatgtcttaattcatttttatcaatgatgtacgccgacaa
aacaaaccaatcaagattgagcacggacatgtagtgctgcacttgcgcaaagtagctatc
ggggatttcattttctccaaagccgtctccacgctgagatgttttaatctcatggccgcc
aagacctgatacttcaatgccggaaattgttttcggctcttgaacatagatgagcccgtc
aatatttgcactcatgaatttttgttcgccgctgtaaaacatgtacggcacttcttcgat
gagtacgccgaactcttctctacatcgctggcggatcgggtcttcaagccatgagccgcg
ttcggtgaacatgttcccttcaaatgagtgtaagccttttttatcaaggtataccgtcaa
tggacttgcccatttgttaagtcccatgattgcaccggcatcactgccgccgatacttga
gcggcgtgcgttgcgccactcatcctttgccatgctcttcgtaaacacatagtttgtgtc
tttccctaaaagttgtttaactaagttttccatttgttactccttgtttcttgtttttgc
atttgcgatttttgcatgcaccggagcatttattgcttccggatacattgctatataagc
agttgtatacgtttcgccaaaacacatacatgtacttatcgtgcctaaaaaatgtcatac
ttttaattacttgctcttttgtcatcttcccgccttttcctcctttacctgtttttccga
attgttcatttttacttccaagaatgtatttgcagcattctctaaaagttcccgttttaa
caattagtcctgtactcctgtctgttaattcaaatccgtctttcattactcggaaggaat
acatatttccgctccctttgcccatctttcttgttctttttttcttgctttttttgcttc
aaaatcagccaagcagtcgccttcatcttctatatcttccgctttttcctcaatcgtttt
ttctcgctcttctgataaacggagcttaaaaagtcccagccgctcacgtgctttattccg
tacatataggtcatcatcctctaataagatttctaaaatatctgctgttacgtttatgtt
ttctgcaaccgcaccccgtacataacgatgaggatcgcttgcggcaagagataataaaat
gttttgcggcgtcttttcacttttcgctattgtcttccttctgtttaaggataagttttt
aatttcctcaatgctcatttttcatacttctcctacattaaacttgcctcaatgcaatct
ttaaaatgcattagctcatcttccgacttcaatttttccaaaaccgataaaaaaaagcac
gcaagactaaaatcgggtcgtcttacgtgcttaaaaggattcgtctatgaaaagacgaaa
taattgacccgaaaaattatttcgtctttcctcaaataacagcacaacgactcatcccta
gccgatatttcgttgtgccta
>27087P3
tacgcaagctcgtctatcaactcggcagccgctattttttttcgttgcattgccggcgtt
acatgattggcataatggtatactaagtcaatgctatcgtgccgagttagatactgcaat
tcagaatcggaataaccggcatctcgcaacatggacgcatacgtatgcctgtaactgtga
agtgtaagattcttacgcgtaattccaagttttttcatagcaatttgaaaatcacgattg
acgattgcataagacagcggtttgcttttaccgaatttcggcgaataaaaaataaacgct
tcggggtcatccttgaacggactttgttcaatacagtgtataagcttttcaccaagtttc
tttgttatcggcacaacatcttcccgctttgtttttgtcggccctaacgcatgctctcta
aagtcataattgctgccgataaaaagctcatatccgtttaaggtttggcggaaatctttt
atttgtaatgcaagaatttcgccaatgcggcagccggttttaaacaaaagctcattaata
agcgcataccgctcattattaaaaacattctcacgctcatcaaaaattcttttaagttca
gaattagtaaaaatttcttttttcttatttttctttgagaaccgcgtaattttgctggtt
atcaaatgcgaaatgacatcattttcgtacgcaaacttgagtgcttgacaaatactgcta
accaaagcgcacattgaagaatccgcaagatttccggtattttttatcgctcctaaaata
atattaatctcatccgcttcaatatctgcaagcagtgtgttactaaaaaaacgctcatag
agcctgaatgtcaaaaacatatttctaaatcgcggccgcatcggcagagacttgccacgt
tgttgtaattgcgtaatatacggacttttgtcgtaatcaaaaaaattaaacagatagtcc
ttaaaagtaaccccatcaaacttctcaccgggctctctcatttctgcgcttttttcttca
atgctttctattgcgcgtatttggttttgtatcgattttttatcttctccctttattgca
gcatcaacaaaaaacttgctcaatgtttcgctcactgtttgatcaattgtttgcgaaaga
gaagcaataagtttttcatcatgttgaataccgataggcaccgctttttgcaatgctcga
tgcgttgcattttcaacggcaagttctattataccgattttatcgtctttttgcttgata
ttaaaaaaactgtcttgattgtagtaccattgatgtattatcttctcagctttagcaggg
tctcgcgttcgggtactttttgccgtcatctttttaccggttattttattaatgaattgt
acatagataaatccattgcgtagatacgtataccattccttcctcattttttcctccgtg
aaaaagcatctacccaccctaatctgtatatcgtcatgactattcagaaacttgagtctt
tagcgatttcagcaaaaatcaactcattggcttttaaacagataaaattgctctcatgtt
ttgttttagaaattgagtttaaacggtaaagtttgtttttcttcatcctttgcaacaagt
gtatttgcggaaattatttgtaaaagttcatcggaaaacccacagcggcttattaatgaa
taactgtcaatgtgctgctcgagtaaggtattgactaccgtcttaactaaaaaaggggct
tccttttctcggatttttgaaccttcttcctctttacgctcttttcgccggctttgcccg
gtaaaaaaggatatcttttgagtatctccaatgagttttaatgaatgagctctcttaaca
atggcggctttggaaaggccccactttttttttgtttcaagtaaaaatctgttatcaatt
cccctgaattctcttctaaaagattctttaggaaataaaaaagcccctgcaaatacattt
gcttgcctttctatcattttataaaagtcaaagctttgagtttttgtctcatcaataccc
gaatgtaatatgatgtgtcctaattcatgggcaagcgtgaagcgcattctgtcccatggg
tagtcagtattaatatatataaacggttgcgatgcatacatacaggaaaaaccatctatt
tcgataattgaattatcgtacaaaaaaataatagcacctctattttcaagaaaaatcatc
aaattttgtataggccctaagccggcattaaacgtttttcgtaatgttactgcgacatct
tcaatatcttcgcttgataattcttcacaagaaatatcaatcggcttgatagtactttct
ttaaaggaaacataacctgaaagcatagcaataaactcaattgaaaactgctttaaaagt
tccgccctctgcttctccttttttttagttgagctattttttcgatatgaaatgcgggca
ttagaggtatcaaatgatggtttataaaaaaattcaattggaaaacctaaagcttcggca
agccgtatttgaacaaaggcatcaggattgcgcgctcctttttcatacaaactgacagaa
gcctttgtaacgccaagcattccggctaaataatcaagcgtataattattccaatttcta
gcctgcgttagccgcgccggattaaaaattttcacgccttttcctttacaagattttgta
taatagtttcttttatattaaacacggatttatccggttcttcgcttatagtaatcgtat
caggattcttcctttctgctatatctatatccatgcagtttttgctttttgcataataac
acggaagctgtccatccggttgataaaatatcccaaataaaccggcttcatcttcgccaa
aacaaaataagtaatatagttctttctgtgtttgcctataaaatgaagtatcggcaaatt
cttgctgaatgctcgggtttttctttctttgcacatcacgatacactgccttgcggggaa
gccttgtacgttttttaagatattgcaaatggcaaacaatctctacatcagtatcagtac
ttccaagtcgtagttcaaggtatttgtagccggaaccattattttttatacaggttgtaa
gatcacagatatcgcgtaaaaaattagacagaaatatcaaccagttttccgatttcttcc
gtaagcctaattcacgctgttctataagtaaatcctgtatctccttattggttctaagta
ttgctaatttaaacacatgtaatacagtataattaatagataaatctttcatctacagcc
tcctatttaatattgacagtatatcaaccttttatcaattttgtcaacaccatgtaaaca
aagcttcccatttgcatatataataaccttttacataagattattaaaggaaattttttg
taaatatcttgagtaattgactttatatagaatatcaataaactttaagcaaataaaaac
aattttcgataacataattgtagcattattttttttggagacaaaatggcaagaaaagag
gcagtaactgatttatgggtaagcaaattattagaagaagcgcgcataccattttatccg
cagggtagcaatataaaagaaatagcaaccgctttaaaaacagcatctaaaagcggcacc
ggcaaatcaggctttcctgaatatacggcagtaataaaagattttttacttgtcattgag
gacaaagcggatattgcaaagcacgaaaaaaaaacaaaaaacaacacacttgccgatgac
aaagatgcagtagtcaattatgcggtaaacggggcaatcttctacggtaaacaccttgcc
actcatacaaattataaaaaaatactatcaatcggaatttccggagatgaaaaacgacat
aaaatatctcccttttttattgatgaaagaggatatcatacaaaactgcctgaaattgaa
actcttatatcatttaacgaacaaaatattgacgaatattatattaaagaaatattaaaa
gaaagaacagattttgaaaaaacaaccgcagagatattaagggaagctcaaagcctgcat
gaagacttgcgaaattacggcagcattcaagataaagacaagccactagttgtctccggc
attttacttgctttgtgtgaaattgagtatcgcaattttgatataaacaatcttatcggt
gataaaaagaaaacagacgggcaaaaaatctataacgcaataaaggacaacttagcaagg
gctaatgtttcgcctgaagtaaaaaaagacaaactgcttactcaatttgcggttattaaa
gataccgctaaaataaacgaagtgaatgtgggacttgggaaaacaccattaaaacattat
accgagtttttatacaagagcatttatcaaaacattagatataacacatctgctgaagat
tttttaggaagattttacggggagttcatgtcctattctggcggagacggacaagcactc
ggaattattttaactccccgtcatataacagaattattttgcaatttagccgacttaaaa
cctaatgataaagtttttgacccctgttgcggaaccgcaggttttttaattgcagctatg
cacaatatgcttttaaaggcaaaaacacttgatgaaaaaaatgacatcaaaaaaaagcag
ctatttggtatagaaatacagagctatatgtttaccatagctactacgaatatgatttta
cgaggagacggaaaaagcaatctatacaacaaagattttttaaacgaaaatccttttgat
ctgcaaaaagaaggctatactgtcggtatgatgaacccgccgtattctcaaggctcaaaa
caaaatcctgatttatatgaaatagcttttacggaacacctactcaattccgttaccgaa
ggaggaaaagtaattgttattgttccgcaaagctcaatgacaggcaaaacgacagaagaa
aaaaacataaaaacaaatatcctaaaaaaacacacactggaaggcgtaattaccttaaac
aaaaatactttttacggtgtcggcacaaatccgtgcattgcaatatttacagcacacatt
ccgcattcagaaaataaagtatgtaaatttatcaactttgaagatgacggatatgaggtt
gcaaaacatatcggtttagttgataatggaagtgcaaaagataaaaaacaacatttactt
gatgtctggttcgacagaacagacgcaccgacaaagttctgcgtaaaaacaacggtagaa
gatacggatgaatggctgcactcattttattattttaatgacgaaatccctaccgaagaa
gattttagaaacaccatagcagattatctaacattcgaagtaaacatgataacgcacggc
aggggatatctttttggcataaaagatgaaattaagtatacaaataacttagaatcagaa
gtcgctgaaaaaggtggcaaaggttatctttttgacgaagaagatgaaacgcttaatatt
gaaaaaaacggagaaaactcttatgagtaaattaaacctcaaagatgttgaatggaaaga
attttttcttggaggagaaaaaggactttttactgtttccggtagtgttactacacatcc
aacagaattagttaaggacggacttacaccgcgtataacatgcgctgcaacaaataacgg
gttagaaaatttttataaaaatatccccactgaaaaaggcggtgtacttactgttgatag
cgcaacaattggttatattgcatttcaaaataatgattttatagctactgatcatgtaga
aaaaataattagaaaagatgggcagaggttttcaaaagaagtgggattatttttgaaaac
tgctatcgacaaaagtgtattcaataaatatggatatggatataaatttagccaaacacg
cataagaagacaaaaaataatgctacctgtcgataatcaaggcaacccccattgggaatt
tatggaaaattacataaaacaagaacagaaagcacaagtacaaaaaattattgattacta
tgaacaaaaaatactacaaaacggttttaccctccttgacttcaaaaatatagaatggaa
agcatttaaatttaatgagattttcagaaaaataaaaagagggaaacgtcttacaaaagc
aaaccaaattacggggaatatcccatatatttcttcaactgcattgaacaacggtataga
taattttattaaaaattccggtaatgttcgtaaaggcaaaaacgctctcacggtagcaaa
cagcggaagtgtcggctcttgcttttatcattgttatgaatatatcgcaagcgatcacgt
taccagcctgcaagcaagtaacgcagataaatacatatatttatttatgagcacaatcat
aaaacggcttgaagaaaaatattcttttaatcgtgaaataaatgatgagcgcataaaagc
tgaaaaaatcatacttcccatcgacaaaaacggcaatcctcattgggagtatatgagtaa
gtttatgcagaagctggaagtggaaaaaataagcaatttccttccatatatatatatata
tatatatataaggttgcttgtagcatagaaaaaacagtatacaatatcacatcctcaaaa
tggcaggaattttggattgaggatatatgcaccatcaaatctggtcagcgtttagttaaa
gcacaacaacaaatgggcaccataccatttataggagcatctgattccgataacggaatt
accgcattcatatcaaacatcaatagtagtgttgataaaaatgtactgggagtaaattat
aacggcagtgttgtacacaacttttatcacccgtataaatgtattttttccgatgacgta
aaacgcctgcatttcaaatgcacaccggcaaaaaatgaagcaacctacttattcttaaag
caagctttattacaacagaaagggaaatatacctatggctataaattcaccggcgaaaga
atgaagcggcagaaaatcatcctacccattacagaacaacaaacacctgattataatttt
atgcaaaaatatatactaatccaagaaataaaagaaatatacaaagctctacagtattta
catacaagctactagactccgccccgctataaattataccaccatttattgacgtgtaaa
tactgcattttcaatatattccgaaaagcttaatcttcagagttgatcatatcttgcaaa
tgaggacggtataaggctggtaaatgtgccggaacaaggaattcatttgccttatctata
tatacctgctgcatttccttaaaaatgctgtcttccagttctttgttactttcattttca
aaatcacaaaatataaccatatattttaaagccatttccgccagcgtttcttcatcttcg
gttattgtaaatactattgactgaacagcaagagctttatcgtgttctttatctttcatt
tcagtcgcaacttcttttgtaatgcttaaatcttttttaggtaatccatagctactaaat
cctgcttgtattaaacagatattcagtattttcattgtatacatccttcattgttttgta
aaaatcattagggagacttgtcatagattttttaacaagcgcaaccggcttttgaaaaat
agatggttttgttttttttctcccggtgttttccttaatacttgatagaatttcgtttat
ttttaaagttggttcactcatgtttatacgttcttttttaatgtcctgatacatatacat
atagacaataccaagagctttatgttctttttcctttaaatattcatcaatcagaggtac
cccctcagtgagaatcttaggaaagctatcagtttgcaccatagtttctttataaagttt
ttcatactcttcaacagtcatatcagtaaatacttgtaccaattgctctaaatattttgt
tcctgcatccataatcgaatcagcaatctgctccctccctcatcatccatataatcgcat
gtctcttaacgaaattgtcgctttaggactattgtttttgtatactctgctccatgcctt
gccaggactataatcgtcaaatacaagagcccatggaggtaagtttttcttttcatcgat
aacagtatcaatgatggtttttttcctgctgtctgaaattatactgtcatattcccaatc
aatcgggaaggctccaaaaccacagtactgataatacacagccctaacaacagggccgaa
ctgccatgcttcaatggggtcgtcaaaacaaggttcgcccagttcttgcaaacaggctac
ttgaacataatagagtattttttgaagctgcaaattacttattgggttgccttctatcgt
acacctatttattatatactgtgctacgaccatcgcttccatgccgtattactcctttta
tttccggctgcttgccggtctgttgataataaatactttacatttttatcattgggataa
cgacagaaaacaaacaagtcttgcatagcaactttttagtaaacacattcttttaaaacg
ctctgtatatactgttcatgttccgcgttgcacccctttaacagagcttcaacactcttt
tttgataccacatgtttacctttttctatcataatttgaaacattcgtatacctgtcttt
ccatttttctctatataaaaactacaactatacgaacatgtttgagcaggagatgtcagt
tgccaatttttctctgtgcatacaagaacattattgttttctaaattatcaaaaacacac
cgagctattaaaacgcaatcagttttcaaattcattttaagcggcctcctgataaagaat
ttcaggaacgtatcgcactaagtccataatctcctttgccatatctgcaacaagatcggc
gtttttttgtataaagtcttcaataattgctattaatttttcatcaataatcttggcaat
agcattatttactcgttcttctatattgtgtccgatatccttttttttgtgccgcctcaa
actcaatccttcggtatgctgcccagtagttatccatgctcctttccatagcgatttcca
tgaattcagtaaacccgcgcccttttgtaacaacagttaaaatatacgaagttgtcaaac
tgattagctcagctatagatttttctgcagtatcactcatcgcaaacagctgaaattcaa
tatttactgcttcgtaagtactttggtcatgcttaatcacaagaaaatgtaaatgtggaa
tgttaaaatcatacggaagtttattatacatgatcttccctgcaccgataaatgtaagtc
cttcagtttttaaaaatttaccatcgttcatattacactccttgtctatttttcctatta
gacatcataggtctttatttgcccctatcggcaaatagagcatataatttatttctcttt
ttgattagaatttttattacatgataccttaccataacacaggttggcggtttttcaaga
cactatattagataatacaaaagcagctccgaaggactgcccgcgtaagttttactgctt
ctttgtaaacactacgttttcagcatatgctaaaaaaacttaatctttggttttgtccct
accttgcaaaagagcctgcacctgattaaactcgtcggggcgtagagccgttgctttttc
ttgaatgcgtttaataacaggcttgataggatacaagaaaaaattcaagtgatgaccttg
acagattccgagcagcagtagtgctattcattgaaatcaaaaacctcttttatcctgttg
actatcatgtccagtaattcttcttgtgttttattagaggtaacgactgtatcaacatcg
tctattgttttttctgattgacttgtgaatttacctacgaaaaaatctgaatcgtttaaa
tcaatagttaatttatctgttaattgcattacaaaacatccgatttgttttgtttcataa
tacattatactacttctcttttgctttcgccgctaatgcatcaatatctacatttatgcg
cttaaccgctttgatcgcatcgtctaaatatgccggagtaagttcgccggaagcttcgat
atttaaaatacccaaattttcagcttcctgtttgagtttagcaatatcaatcttttccat
aaaaacacctcctcgctcttatgaattattatttctaatgacaaaacattagaaactgcc
taaagacacaacaattttgcactgtgtttaatcatatactaccacactaaaaacaaccgt
tcaagggaaagatagtacctcaaaggcgatttccttatcggcagattgtgagggaaaagt
aaaaacaggcagccccgaaggactgcctgtttgagttattgccgtgtaaatactttttcg
cccttttcgctggtgctgccccaatcataataaacgaagtttttaatcgttatcgtgttt
ttatcggcggataaaacaccttccattatcgggtttttcaattgttcgattgcagtgttg
cgaatgtcttcaaaagcaattgggtctttttttaagtcatctaactcatcttgtatggaa
tcttcaattacttttttaatttcttcttcagtcattcctcctcttcttcgaagttctttt
tctatcgctattttatagagctgcatataatcgtcctgtgtaacagttgatagtgccgta
agatagtttgtaaaatcaaagattatttttttattacctggtactgtatcatctattact
ttatacgcagcggtaggatatgaatctatgacaacacctggtgaaatagccgaaacaaga
ttagtatccgatgcaaaattaagttccagttcatccccaataatctttcctctattttca
aacttgctgcctacaaaatcggggtcggcttttgcagctgctcctttgccaagtaaggta
tcgattttcttttgttgttctttttttcgttcttcttcttttttcaattgttcctcctct
attctctgcttctctttgttttgttgctcttccatttttttcttcccgttagaatcgcaa
ttcataatcagcatgcttaaaaataagcctgcaaccattaccgataaaatttttcttttc
atagatttctccttgtaaaaatattacgtataaatagcgtatcatataaaatacatattt
acaagaagtaacatgctccattttcaccaacatttccttcgtatgtcacttctatctccc
catcttttgtttttttcttatacctcatgatataagttgatccaccatgaccgggagacc
aatctgcccaatgtccttccgtatacacactaccgccattacctccgttgccaggattcg
ctcctttccctttcttagaatgaatttctttacctgagggacctccatctcctccattcc
ccccattaattttttggcttttaaaagattcttttatagtaacattacttgtatttccat
cagcactatagatagcatacgcgctgcctccgtttccaccgtgtcctcctttccatgcgt
catagtgttttggattcgcacgcgaaaaacgacttccttgtccaccgtctccacccgatc
cgcctcttgcttctacagaacaattgctaacagaaccatagctaaacccgattgcattgc
caccgtttccaccattgccgccgtcactccatgtttcattgcctccaaaacccttgccgc
cgtatccaccttctacggttgcggtgcagttttcactgtcgcatttgtaaaaaccgatag
caccagtaccatcaagtccgttactgtagtccttatttccatcatagccatcccgcccac
tcacattcgccgtacaatttatacaagtgctttcagaaaatccgacaattccatcacgac
cccctgcgctactgtatatatcaaccatacagttaatacaggtgcatttctcaatgccga
gacgacagttgtagtgggggagctcaccgcctttcgatagtagattaatattcattactt
tccgaacactgccatctcctttcattcctgtatcaaaactgtgcccataacgttcagaat
atgctgatatctttgccgccggatatcctgttacttccattgttcctatttttacaaggt
cgatcgtttgttttgatctaaattctccttttaagtagacaaaagtatacatttcgttcg
ggttttcttgtcctacccagaggtcgaattcctgttggttggtgatgagtttggtacgca
gtactttcatgataaaatcggggctccattcgcgggtaaggaagttgacgtttacaatgc
tttcgcctgagtttttgtcggtgcttgcaacctgcattctaccattaccgtcgcgcatgg
caatgcggttggcggttgggtcgctggttgcgctgtggacgttggtagcgtttatgtggt
tggttaaaacttcgccgactctgttaatcttgctgttgagcgttgtgttaactgtatcaa
tttttttggtgagtgttgtgttaaccgtattagttttttcatccgccgcaataagtgttt
cggcaatgacaagtaagcctttttttatattctcttttgattctatttttttattatgcg
gcaaggagatatcactgtttccgctcccgtcatcaggtccgaccggtatcaaatctcccc
gcaatgtttcggcaatggcacgtaagccttttttgacatcatcgtaggattttatttcct
tgttatacggcagcggaatatccgcattgccgacaaggtcaatcgggattttttcggcgc
gcaatgcgtttggatcttccgggcgtaggttgatatggtcaagccgtattactcgttctt
ttatgtcgccgtcagacttgtgcattttgtagagctgctcattgatttcggcaatgctgc
caagccggtaggtgcgggtgtgttccgccgtccagcggtagttataatgctccgcccgcc
atgctttgttgtcaaggtttatgcctgcaatccgtttttcttcggctttctggttttgtg
cattctggtttggttttgccacctttgcatgttgtacccaaaccgaatccgccgcctttg
ctttttctatgacttcttcttgcactctccagtcaaaatagcagcgggcggttacaaagc
gcacatcgtcttttgttatgggctgcatttcataaatccaatttgtttcgttccgtttaa
aacataccagcacttcggcaatttttacccgttcgctccaaatgctgcgctcgtcgggta
tattcgcgctggcatcagctgcgcggggtaccagtgcaccaaaatcaacaaataagcgta
ccgcttggctttgccgcttgttaaaggtacttacctgcatagtatcgttttcgccgacac
ggtaacttccccgccattccgtttgaaactcatcccatatcggatcgctcttttttatat
tcgccgttgtgccgcttgtctcttctcccgtattggcattgccgatatacacactttcaa
ttcggtacaaataatcttctttatgcgtgagaataaaactgcctgagccgctgcctattt
ctatctcgatgggcttattatctttatcaagtccatcactgattaaaagcccgattttat
tattaaatgccaagatcggcaaaaggcgcagctgtttattgcccgcatcaactaagccgc
cgccgataataaaatctttttcttttttcccgacatacttaagctcgttactattattaa
atcccgcctcatcgacaagcggcgtgtgtgttgccccgatagcattaagcagcacgctga
aattgtcgagaatactcctaaatccgaattccatatcgcttgcttttgcaatctcatatg
gattaacctttaccgttgttggtacctttctgcctttgaacgccataacaccctcccgtt
tgttttgttctttgtatttttcgtatactgttttgtactgaattccttacaaaactgtaa
aattaaagccttaaaactcgtaggcgaaccataggtaaaaattctaagggctcgcccgtg
cgccgtgtcgcgctcttttttataatttttttttttacgatttgttttgcatcttttaac
ttcccctccgtgaggaaataatcgtaaatactttaacaccaaccggtagtaaggagtcaa
gcagtgccgacacgtataataaatcaagccagcggatgtcctccgtccagtagccccagt
gtttgtcgttaaaatcaattttaagccgcagccgttctcttttgctttccgagtcatctg
caaacggaaaccaaaatttgtatttgtccagtaaatcaaagagaataaactcattgtcct
taaagtttttttcatcgtctttatctctcgggtccgctacgtgcggcgcaaaaaagattg
aaaataaatcccgcatgccgccgtgcccaatcagtattgaaagtgatggatacggtactt
ccggaaataagttgataaaatcaatgtcaacgtttttttcgcacgtaaagatacaatcgt
attccccgtcttgctcaaaatacaggtgttcctgtatgttttcccaatgcatgccgcaac
ggtaggttttcgtaaaaattgccgcaccgtctttccgcacaatttttagattgagttttc
cctgccatacgcctttgctgtttcgcattgctcctcgaataaaaaaatgcagtgagtaaa
tgcctttcgctatgcgtaccgcctgagcggtttgtaatacggtgttgtttatcatgcgaa
tgccgttcacgtttaccaagcttgcctgatcatttaaatgcgggcttttttctaccggca
atccgtcaacctgccacccgtcagaaataaattgattttttaaaaggtttttttcttgtt
cgttggtaaactccatcacaaagcaatcatcattgttaaagtaataccgcagcgcatgct
ccgcattccatttggtgccccataccgtatcaagcggcgcatcgtcatcaactcgtatca
tcatcgctttgtatttatgttttgttgatgagtatggttcttgccggctttttttaagcc
ctgaaaaaaaaattcagcccttttaataaatgcgttccctgatggttaaagatttcaggt
tgccgataataatcgataaaatcaaataactgacaaagcgcattttcaattgccccttgc
tcttccgcgtgctcttttccacttgccataatcttttcatacacttcgcctccggtgttg
atggcgcttgcggtatactcttttaatcgtttccctatcgggttttttttcatttcataa
cctcctttgtttactaccttgtgttttttttaattcctgcacaattccgttaaaagactt
taaaaccaagtcatacatattattacggcggtctatttcttcctgtattgcggctatatc
ccacttcaaaagcataagctgaatgcttaccatgttacacctcgatacaaaatccttcgg
caaggctgcattttgcgcccttgcttttttttgtgaatgtggtatacttgtagtgcagga
cttgagagctttctcttgcttcctggttgggttgaccaccgactcatcgcttagatgatg
ctgctcagccattcggtcgggttggctgtctatatagataagctgaccgaccgtttctat
tttgtttaaaacgttacttacatccttttcatgtgttgatattgaaatatgctgtccgtc
aatatcaattacaaccgactgcactattttattttttttgtcctttataaacgattttac
atataggtttgattttctcccgtcccgctcttctcgaataatcgctacaggattttttaa
cgttgtggcaaccgcacccaataaataattacgcccaagtgcttgcagtttttcaaattg
atgttctccaagttttactgatcctaaaggcgtatcaattctatttctcggaaacagttt
attataattttctcgggtaaacggaatatccggcattggaaccgctttatccgtaaatac
cgctcgtaaacgctgccgtgttttatgcacttccttgcttacgggtcccttatccgtaaa
ccgccccgcctcgtctcgcgggtgttccgcctcattaaaagtcttctgcatacgctctaa
tatttcagtaaagcactgctgctctgataagcttttgagagtatgtataatctgttttga
aacatcagcgtctattactattctcataccgctgccttatatttctgtactccagtcatt
tttatagaacttccaacctttctcttttgcagctttaaaggcggctgcaagttcgggagg
ctgcgtaaaatccttgtagttgctatcgccatctttatataaaaatacccttccattttt
ctctttgcgttcaggcaaatcttcaaaaagttttttgaatgcttcggcacttagtttatt
gttgttgcagtacagattttgcaggcttgtacaaccgcttacatctaatgcggtaagctg
ggtgcggaagcagtacagctcttgcaggcttgtcaagccacttacgctcaatgtggttag
tctattgtggtagcattccagatgttgcaaactcgttaatcctcttatgtccaatgtggt
cagttgattgttgtagcagtccagctcttgcaagcttgtacatccgcttatatctaattt
ggtcagttggttgccatagcagaccagccgtcgcaaactcgtacatccgcttgcgtttaa
tgtggttagttgattgtcggagcaggccagcagtcgcaggcttgtacacccgcttacgtt
taatgtggttagctgatttttgttgcagtacagcttttgcaatcttgtacaactgcttgc
gtttaatgtggttagctgattgtattggcagtacagctcttgtatatccttacccttgat
aagtatctcttctgcgttattctggatactaactgtttgatgcgtgccgctttgcagctc
cgcaattttcttgccgtcgttccacagttcacacgggctgccgtcttttgttgtaacacg
cagactaatactacccgcagacgttttcattcttataatgttttctcttgttttttcgaa
tacaaccacgccgttacagagagccttttctatctctacaccattatatgttagttctgt
tatttccgttccgtttatcgttatcattatttaccttcctccccgtatctcttattttcc
tgttttaataacaggcgtaataaactcatgttcaacatgcggcaaggctttaatgtatac
attgctgcctgcaatgctgcctttcagtttagggcgcaatggccacccgatactatcttt
gcctaagtggcttaaatgttttttccagtactgctcgtaaaactcggcgtatacatcagg
gctaaaaggtcccccatcgcacaacaaaaattcatggtggtaatccgttccgataaagct
gacaacctcgcctaagcggctatagtctgctgtttctatataaggcaaaaaaggcttttt
ttcattgtcttcacctaaaaaagctaaatgctctttccagtattcgtaaaagcgcggata
ttcggcgggctcaaaacttttaccgtcaagttttaaaaatgttttgtgctcctcatcatc
atatataccgagtgttgaaccttccggaaccgataagctgatagcttcttctgccaactc
tttaatttgtttatcgccttcaatgcgcgctgtagcttctatttcatctgcttctttgcg
ttcttgtgcttcttgggttattgcttcttctgcaaacgtcttaagtgcttcatctgcttc
tttacgctccttcgattcctgtgcgattgccttttctgcaaacgtcttaatttctgcatc
cgcctctttgcgctcttttgtttccttctcatcagcttctttgcgctcttgtgcttcctg
tgcaattgcttcttctgcaaatgttttaattgccgcatccgcttctttacgctccttcgc
ttccttatcaattgcggcaatgcgttcctgtatttctttttgcaaagcctcaaaaaaaac
tttatttaaatcagcaatccccaaatcggtatatccttgcgcatatcgatacacggcggc
atcatttgcgataaatgttttccacacatacgcaaaggcattaaaaacaacatcaaaaac
ttcttttatttttgcagactcgaaaatagtaaactctaggcgctcggtaccgacaaatgg
aatagtatactcaaatgctcctgttgcgggatttatgctgcccgcttttactgcaatctt
ttttccaatcacaatatcatcaccggttaatatgtcgccgcctgaaagcgcaaggtttga
ttttccgacaacaccatcttttagtgttccgtccggtttatggattttaaaaaagcgcat
tgccgctttgctcatcggtgcaagtgagaaggttctcattgtttcatttgtccagcctgc
attttcttcattctcagctaaggcacttaccgcaaaaatatcttctttgccgaactttgt
ctgagatgcttttaccgatatttcacctagttttacacattcttcatcgcagtactttgc
agtccctgaattgttttctccgcttataacggcaagtgcaaccttaaacgcttgccgctt
attaagcggttctacctttgcaaaccctgagttttcttgccctgtctgtcccgcatttcc
tcttgcaacaaaccaacgggctctgttttcttttttaaaatcaacccaacctttttcggt
aataaaaagtacgtctcttctatttttcgttgcgtgggcggctttaagttctacaatcgt
ttccgtgcccttacacaaaagccgttgtgtttttttgttaaacgcaataaagggggaaac
ccgtacgcttaagctatcttttatcggtgtaacctgtccgcctatgataaaatcatgttc
tgcctgtaccgctaagcgtacaagaaagcttgcattatcgacaatcgattggaaccctac
gtccatatcgcttgcttttacaatttcaaacggatttgttttaacagttgaaaaaaaatc
ttgtattgtcatttactacccctgttgttttattgtgataagcacatcttcttcttttac
aaccaagagtttatgcgactcagttgcggaagggtttgcgctgccttgcggaaggttcat
atctttaatgattacatcggtaacccaatcaaactgtctgacggcaagaattaaatcagt
gataataagagattgacctacttcaaagccttgaaaaaactctataaccttttttcgtac
tcgttcctttgcctcttctttatcaggaagaacagaaaatatttcaagatttaatttatt
gccttccccttgaaaccgtctgtctgcaacaatgggagcgacagcaagatgaacacccgc
aggtgtgtatccgggattgttatacgtgccgtctccgcgtaatgttttgcgcacctcatc
aagtaatgcccctgaacattccccttctttgtcgcaaacatacaccgcacaatttacatt
atgctctgttacagggtttccgtcaaaatctcgggtgggaatatcttttggcggcgcaca
taataccacgttcacgtgatatgcttttgtgctaagagccgcttcttttaccccgtaaaa
gtttgtccgttgtaagcctcgtaaataatttacaaatcgctttcgcagctccggatcagt
ttcggcggaagtaccgttttcaaacggccgtatattttttactcccgcaatacttgaatg
taagccgcttaaaatagtgtcaacgctttcagacggcacatttcctttttctcctatttc
ttttgcttcagcaaaaataggctttgactgttccgtccccttatctatcattcccgattc
tgtggtaacaaaaacagtatcaccgcaggcaatttcggttcctaccgctatataaagatg
actggcggcaggttttcctttttcggtaaaaaaaacaaccttcccctttgccttagttcc
taaaagcctttttacgccaaaagccccttccactaaatcttgtaagtattttgcataccc
tatttggcaatgcaaatacgcttcagcaattagccgtgcagttgcctctaataaagagca
aagcacactgcctgagttagcgtccgttgcggtaagtattttaccgaatacctttagctg
catttcggtgtaaatctcatcaaaggtttttattttataatcaaaatccattctttttta
tctcctgttcatcttccgttatataagctcgcttaaagagcgccgctgtccgccaatatc
ggtgtattctatatcaattcgcaaagcgtccccatctcctttaaaagaaacgctcaacaa
ttctttaatacgcgattcttgtttgagtgtttgaattatgcttgataaaatataagccga
gcctgcactttcactgtcgggaattgttgttttaattccataaagctgcagcatcactcg
tttattaatattttcacgcaagcgcataagtaccgcttgcgatatgtttcttctgccggt
aacaaatttaaaatctgtttgcagatcgttgagtaaaatattcccgttttcgtctaacgc
aatatcgaccccgtaattatcgcgctgtccgcttaaaccgattatcctattttgataatt
agaagcgcttcgctccagcactgggattagcacattcttttgtccgcgtgcgcttaaatc
atcaatactgccagcgctgtttgcagaagcaataatatacgctttgctactgtctccgta
atgatttttggcgatgctttcaaaactcatgccatcggtaattaaacctatttgcattcc
atacgtggttattgcagcgccacgtgcaaccggtaatgtgtattctttcggtcgttccat
ttgagcagagacagataaagcacatagttcattgtaaatgccgctacactgcagctgact
taaggcgtcaagttcttctatagtaacttcccaatcttcaaaaacgccagcaggaatata
aaattcttttttactcattgcatgtatgttgtttgccaatacgtttatgttggtcataaa
atcaataagcattgccgcaacaaaatcacccgtttcaaaaataagtgcaggtattccttc
tgctccgactgtttctcggtataaggcaatagctgaatggccaagttgaaaagtgtcgtc
aagcagtatcctaaaggcgttaatagtaccgcttatcgcatacatggcaacttctttaca
ggcggcggcaaaacgcctcgcctcgttgattttttctaagacggatttaaaaaaactcaa
acttttttctaacttttgtaaatactgttcaattgcatcaaaggccttattaaaatcaac
tccgaagattgtattataaaacacaaaggtatctttggccggaatggcggtaaactcaat
tgaatacgtatatacattaggcttttcttttgttcgctttattttaaattcgcccggata
cacttgccagcaaaaactgtcaatcgttttttttcgtctgctcctatttgtatgttttga
taaatcatataaaatgattttttttccaagcgtgtttatagtacctttgtatttttcaag
caatgttttgagcctaaatatttcttcttcgccggtaacatactcactcgctccggttgt
atggtacattcgcctaagctcattatttaccgtactgcctgaaagcgttattttaagcgc
atcatgtccatagtcatcaatgacaagtccaccgaaagttttagtttcggttttccgttg
cgttaaaacaaactcttcactttcaggcggtaccccgaaggcaaaagactcggacgggga
agtattattatcaacataaaattcaatgaggtatacattctgccataatccctctcgtaa
atatccttgtctcactgcttaacctccgtgcactaccttgtcattttttatatttgaaaa
atcttcttttccaagaggtgcctgtggcttaggagttaccggttcagggtcgccctcttt
tggtttttcgccgggaagttttggcggatcaaaacctaaaatcgccataatatttgcctt
atacgttaaacctccatcttgcggcgtgacagaagattttgtaagcgcatcaataatttt
atcaattcgtgccgtcatcttatcaagctgcgtttttagttcatcggcttttactatacc
gcttaagttttcgccgttaagacttatttttttatccgctgccgccttcacggcaatatt
gccgtctttgtcaattgtaatgtttgcaccgaaagcatttacactcacttcctttttatt
gttatcatcagcaattgcgatctttaccttttcattcgaagaggtaagttcaagctgtcc
cgttttataattgtatttttcaatccattttcccggtcgtacccgaagccgctcaacatt
tttttcagtgcgttgttcctttgtgctcataaattttttttggtgttctttttcaaacat
cgaaaggcttgagcataaaacaaaagcgccttcaaaggtgcctgtaggcatcagcacaaa
aacccgtgcattttcaggcggtaagtttctgcttcccgataaatacccctcatctttaaa
ctcgcatatccactcgtccaaacttgcaacaggcacatcttccaataacacaccgccggt
aagtcgaacattcaccgcatttcttgtagagtcaacatcggttactgttccccacatgcc
tattctcggcactgtattttgtagcggcacttgcccggtaacctgtccgcttcgctctcg
tattacaattctcatagctttttacctcgcccaacttatatctactaaactattcgtttc
ttccccgtcaaatttaagttcgatattgcttgttcccatttcaggcattacttttacaaa
ctctcctcccttgttatactttccgcctcgtattacttgtaggctgattgtgggagtccc
tccgtaggaccatgaatggtcgcaacttctaacataaaactccccgcctaaaaagcttac
tcgctctccgcagcgtatttgtttttcagaaaaatcgttgataatgcgaatgcttcctgt
gtacatttcgtcaagtcgcccgaaccaagagcgaaggcgcaaagaaagtttgtgcattgc
attggtaattgtttccgttttttccgtttgttttttatagcctctgaaagcaacctgtaa
cattttcatgccgtatgttttaagttttttttcatcaacttgtaaaatctttttttctat
tttgtcgccgtcagtttgctcaattacaatgtactgatcagccgaaagagaagaaccctc
gatataggcaaaaaaagttgtgtacacttcatcaatacttaaacgcaatgaataatcgac
gaggtgcggtgattttatttttcttattggtagtttgccccaacggttatgcactattcc
gttttccctaaaactaaatggaagttcacgaacaactatttttgtttttcctttttcatt
cacccgagaaaacatttcatacacaggaggcgctaaaatcgtttgccatatttgttgtac
cgtatttattccttgattaaaaaaggtattagcaatcggcacaggaatactttctgcttc
tcctacttcaaaaaaatcattccccataaagtttttaattatgtcatagactattttatt
tgattctcccgcctttccttttaccggagctttatctgcggtaggttttaaatatctaac
acctacatagcctaaatatgtatcccatgtaagctctaaaaacttttttatttttaaagg
ttccttagtttgcagttcatttatgcgtaacaccatatccttgtttatcgtttccgcact
cattatttgtgttaatgataaaaacttaatatcaagaatgagctgaaagtttgcaattaa
ccccgtaatactcatcccggaaaaattgatttgtcgttgcacgccaccttgactcattgt
gcaacttaaatctttatttgcaattacaccaataaacacaggagtatttgccccctcgta
aatctttacaatttgaagcggctgtatttcattaaaaagattattgtctccgcctgcaat
gctaaactgaaaacgcccctttaaatccattgtgctttcggtaaacgaatagcttaaaag
ttgcgtatactcatgggtttgtgccgataatgtaaaagcaggcactgttggcgcattata
atcaaagatttctatttttggctgcgggcttttgtgaatggtgatcatcatcgactttca
acctttatttccccgttcaataataactcaagttgcgcgtttatcttttttaactcttcc
gtattttccttaattttttcttggtcggggaaaaaggtattatacagagtctggagttca
aatgctaaatcttgttttctttgttgtaattcttttattagtgaaacattatttacactt
ccttcgcccatgcccggtagcttacccgtattaaactcttcttggcgagtgccggataaa
aataccgagagaaattttgtcagttccgccggaccttttcccaattcagctgtccaagtc
ctccacaattcggcagaaccggtagatgctccgacacgtgaggtatattcagggcgtata
cttgcatttgttattgattcatatgcgtctttatttatttccccgttgttcatcaactca
taaaactgcgccgcctgtatatagtcaaagccggtatcttttctaatcatttcgatcatc
cctgctttattaccttttcccgacatttgttcaaaaagacccatttttttcttgtatatt
tccggtaaaaatccaagttccgcaatttgcatattatcaagatatccgccttgcgattct
aatccgtgctcttttaatatgcgtgccttttctgcatccgataaacttgcaatagctcgg
tacgttaagatatccgaaaccgaagaaagagatgttgcactgcgcccgctttcatttaat
tgctgatatcgacttgcgccttgttctcccatccataacggattattgccgcttgcattt
tttaaaaaagtcattgtgctgcctatttcagcaatcgactttgtaaacccttttgatata
ccatcagtaaaaatattttgtaataaaccaagtgtttcactgtactggccttccttcatt
cccataaaagagctcgctcgatatgcttgcgctaaactgtccgcgtccttatttccgtaa
cgggaaaaagtacctttaaaatctgctgcctcctctttttggattcccatcattcttgac
cagccgaaaacattacgggcaacatcataactgcccgaagaaagtccgtattgcgtaagg
tgtttaaccatactcaacccgtcttccattgagtagctgaaactgtttgcggcagcactt
gcttttgtaaacgcatcttctatattttttgtgttcaccttataacggctttccaatgtt
tcaatcatggttttaccgtctttacttatctcaaaatcattttttcgttcgggataatct
tttgcaaattgccgccactctccacgtccttccttagtacttaaatcaaagcgagtgcgc
atggtgttattaaggcttgcatttaatgcttctgccgcatcatcatgcgatgtataaagg
tctgaaagtttttttaccccccaaccggcgccaactgccgcaagaagtcctgctcctgca
attgctccgcctgttcctaatttaccaagtaaaccggctcctttccctaaaagtgttaat
ccaccgcccgcagcatcgcccgcaccaatttgtccgataaccgattgtgcagtattagaa
atgccccctactgtattattaaaccctgcaattcctccgcctccggcttgattcccgttt
gccatgccgttatacatttgctgcatttgttgagccgattttgcatactgtgctgctaaa
tcaaaattgccgacttcttgtgcttctttcatcttgccaagcattttatcaaaagcatcg
gatatcgtttgtgcagatgatgagaaactacctgtttctaaattaagcttaatcgcaact
tctttcattcccatacgcgtctattcctctattgctaccctaaatcggttgcaagagcgt
tttggattgcatcggctatttctttttcatgcaaagcctttaaaccttccgttacattgc
gggcgggaatgcccttatttatccagctgttcttcggagacttagcggaaataattctaa
acgtccaataggttgacttacctgtcggagtgtcagacattcttaccataccgtctgcat
tgcctaagtcattttcgtttaatctatctgcccacgtatattcatgccgctcaatagctt
ctcctgcccagttttcctcaaaatgcgtttcttccattacaacactttttttcatgcgct
ctgcaattgcataaatgtcttctgtcattgtgttttgaaacgttacggttcccggcgttc
cccaactaaagggcacaatcaaatacggaatgagttctatcatttttgttttaggatttt
tttgtttacttaccctgctttttttcccgtatggatgcgttgttttcatatcataaccat
cggtgccgtattcaagtaagggggctgccttagattcattcgatattgtgtattcaagcg
gtgcgcttttttttacctttacaccgcctgaataattgcttgaaggctttttcattggcg
gcactcccggaatatctttttgcccctgaccgtaggctctccaagagtccgctaccattt
ttgcacaaccttgaaacgttgcatcggttgcaggaagaatatctgagcgtcctatttttt
ttaccgcagctgcgagttcttgcaatgcgggattatccgctgttattttaatcttaacca
ttcgtgtgtaccctccgagcattttgataacttgcaaatagtttgagcaccactttgcgc
ggtatgcgctgatcctcacttgttcgcaaggaaggaatattttgacaaacccgatatgtc
ggattataccgatacgttattgacatgctctcattcgcttcaggctttgcagctccaagc
caatgaatacggtttgtcccaatcaaaataaaatcttctccttctttaaaaacacttgtt
ttagtttcaattaaatcaattgagtcaacaaaaaattcagggatgatatcatctgcagtt
tctctccctcgttttacaataaccttgttagtcattgttcctgaaataattgtaataata
tctccttcggaaacatcaaacttatacgggaaggtgcaaaccgcatccccattgtgtttt
tgaattaaggctagattttctttgtttaagttttgcgataagacaataaactttacaggt
tttatgtattcaatattttttgcaatcaaatacggataatcttcttcgctaagaacttca
atgcaatctttataatagtttagaatttcaacatcggcaccatcttcgctttttacgttt
tctatttttagaatgtcgcaacaggggctgtaatatactccctcgatagtcgattttggc
atgcttaaatcagggacacgataaaagcctttacatatacgctctgcctttgtttctttt
aaaatgcaaactaattcttgctcaaaaattatatctaccgtctctccttgcgtaagcgta
tgctccttgtcttgaagctgaataaaacgatcttcttttttaaactcgaacaaaacgcct
gcatagttgtaaatactttttataacacaatccgctatgtcttccggtaattcgataagc
ccgtcaaaaacagaaagcctcacgttatccgtatactttttttgatacgaatacagctcg
ccagagcccccgcattttttacaatgaatatccggttggtttcccgtagaaacacagggg
cattttttagcaactctccagcgtacatactgcccgtgcctttcaatcatcgcctcataa
ctttctttcccaagtgcaagagtaacaggtgaatttttgcctaaaccgtacgccatatca
atttccttctgtttataaggtgatttccagtgtcgtaccgtttaacgcaaacgcagcctt
ctttataaaagcttcgtcagcctctgtctttgtatacctatttgttaaggctgcgtttat
tgccgccattccatcttcatttgcttttaaagcgtccgccaattctttgagtgtatcgag
ctcttcaggcgcattgtcgacaagctccgcaagatgcgcctttatttcctcttttacaaa
cttcatgtttgcagcttcattatcgccttgaggattgggcaccgcaattgagccgttctt
attccgaattacattatggtagtgttccgttttttcaacgtgcgcatctaaagctttttg
tgccatctctttttggttttgtgaaaactcaaaactgatagtctcaatttttatattgct
ccactcaacttcgcccttatactcgccctcattatttcctacgacaaaatttaaagatat
ttcttcatcgggagcatcaggctcatataaaaactcaaggcttatgctcccgtttgccat
agcttgaatcttatcagattcagataatacgccgcgtttattgctcatgcaaacaatttg
cgcataatcgggtataacagaagtcgctgctctaaaatcagaggagataccatacctcgt
tccggttttaaaaacatcaagcccctttgcaacaagaataaaaccgtcttcatcttttac
cgtttgcacaaatccttgtaaacttacaggagtactgtcggtaagaaccttttctttttg
tcctgttataaaatcatctacacttactgcagcttgtacagcttttaatgatttttctac
agcaagaaataacgcattatgcataccgccgttatctttaagctctttttttaaatcatt
ataagcttttgttaaatcttcaagcgccttgccaagcgcgggcattgtcattgccactat
attcctcctattcttttaacaaatccatttcagaatacccaagatttttcattacggctt
ttttaggagccgcaactttttgctcttccattttttccatttgcctaagcattctaaatt
catctctatcatactcaagcgaaaactcatacagtatttttaacgtccattcatcagtcg
gtacttccttcaagcccgtcaaaaataccattgtccacaataggagcagcactttctccg
gtagatactcctgtaagctcttctgtccccgccttaaggcgttcttgcacctgatcacga
aactcacatgccttttggtagagttcgattaaaaactcatcgcaaggcacctcctcaaat
ctaaaaccgttttgctttttctttaccgcctcaagccattcaggtcctttaacgataacc
acgttcaacgttgaacaaacaagattcctggtttccgtatcaatatcaaaacttgtggca
ggaataccgcatctgtttatacccataagacgcccaatttgcaggcggtctttttctttc
ggaaactttaccgtaaaacttccgcgcgaagtttctatttcgcctgttgcatcctgccca
agcaaaagctgtataaataaatcttcgcgctttgaatcgcttaaagatttattttcaata
tccgtgcccgttacaggcaccgcattttcaactacttttatttccatttctttttattgc
tccttttccttattttaaaaatgaattgttgtgttcttgcacgctccaatcaagagcttt
catgcttacatcgccttttacataacttgaaccttgtccgcttatagtccctgaatcaac
gataataccttcaaacgttgctactatatttccattgtcttcatccttgaagtccatgta
tggaattttcgtaacaaccttatcatcgcggattgatttcggactggggaaaaaggtgta
aagcgatatctttacatcatttgttttacttatcgatatgccgttttttattacatcctt
cgatggtaaaaaccctgacatgcttattgagcatgaaactccttgagcatcaatcgacac
aggaactaattctcccagtactcgtgcctcttgtgtcatgtacgataaagaagcacgaaa
gctttctacaaagcctataacttttgcggtactcgcatttttcccggctctaacataaca
gcggtatccttcggttaatattttttcacttactctcggtaatggcatttcctatcctcc
taaaaaaattatatagcgaccgtaacagccgatccggaatacacatgattgttttccgta
ataaaaataaagtttcttggagctaccaaatatctactaaacgtgataaatgttgtatcc
ccctcttctcgagttgatatgccccaaataagcgccccgtcatcactttttaaaattaag
cctgcgctaaaccaatcattagccgcctgcaaaagagttgctaaatcatcttctaaactt
ccggatattcccggtgtgccgattgcagctccaagccgttggcgtaaatccatgctcatg
tatattgattcccgcaccatactgcgctcaacatcttgtaaggtgtctccctgataggtt
gtcatagctctaattgtaacaagtgctccgtcatcatttttaccgcctgccaatacgcct
gcttgaataagttttttaaaatcggtaggcgaatgttttttagtaaactcaacaacatca
acaaccttatttgtaagcggctcgttaattgcaagacaactttccaagcctgcaagctta
caggcaaaatatgaagcggggaaggtttcaatgcgccccgtcatcgggttgactgcttta
attgaatcacctgtgtaagaacataaacggctattaaacatcttcgctttttcaattgat
ttttcatttgtctcgtttacgccgccgcctaaaatacaagttcgctccttgcggttatca
acactgctcatcagttcacaatgtcccacaatgagattgtgtatcatctcatcttggcaa
ggtgttgtaatgatattgatttgttccgcttttaaagcttgcaatgctgcaacccactca
aaagctatttcacttgcgccgacacctcccgcaaaattgacaaaatctgaatcggtttca
ggaagattattatcatgcgaaagtaattctaccttgtcgataaaatcgctttcggtaagt
tttttaatcattgcataaagattgccgaacataaaaaagtcttcatctttatttgctgtt
tcttttgcaataaaatctaattccctcgatgaagtggtaggctccgcatttgcatttatt
gacgcaacataacagccctttgcaataagcctatttgccacagcttcaatagtcggatat
tcctcaaaaagaatttctatgccgtctaccgttttatcgggcacttcaatttttaacgca
tcggtgtgtaccgaaacttcgcaggctgcccccgtgccggtatattttatttttaatagc
tcatttttaatcggtccgatagtttcagtctttgtgccgtttgtcaacacaagagttact
gtgtgcgcatctgaatcattggtaagctttaattgtaagctgtttgctccaactccgtat
tctttagaaaaaagttttaatacatccgttccgcccgctttaagtgttcgggttgcttgc
tccgcatttccgacacgcattgcaaaaacgctctgcggtgtatagccctttgccggacta
aaggcgtgtgctattccctccagcaattcgcctccctttaataccgcttgcgcctcttca
agagagccgaactcatataatgtattcggctttcccgcaattgcataacctaaaactaca
agattacttgcggaaaccccgccgcctttccctttaattgacgctgatcgagaaaacact
cccggctgaagatgacttgttctccgtcccgcgctttcgaaaattcttggtcttactccc
attgttattcctcccaaatccttacacaattttttgttctaaaaactctttcacttttaa
aacccactgcgcttctgtgaatgccacatccgcatacattttctgcaaaacaaaaattac
ctcatcatcatactcacccttgcggttttgaaaaaatgtagtaatacctatttgtttttc
acttacttcctttgacattatcaattacctcccaaataatgtttttatttccatcgattt
ttgtatcgattattgattgctcaataaaataatcagcgttaaaacttaagcggctgcctg
caagttttaccccgaagtcataattaaaattcccgcttcgatccccctgtatggtgttgt
caaaaatgactaaattatttttcttgcgatattcggcaagcgcatcctttatgccgcctg
caagaaacaagcggcacatttcatacaattcatttttcagctgaatattctcgctccata
tttctatacttatccgctctcgccgccgtattacccgtgatactccgcagagcttttctt
tttttgcaaactcattttctaaatctttttttaactcatcgcaaagtgcatagccttctt
cttcaagtaacgggatatccgttttttcgagaataaaaaaactgctttctacaaggttca
tcaactccgaaggtttttcatcgctttcggttgacaccacaacacaagggaatatacttg
cgttataagtaaaatcaggtatcatcaaagaaaaggggtgttcattcgtaacgtgaatac
tccagttccggtaatactcctgtgtgcgcaatgccttaaaataatcatcaaaagctttta
ctattacgtgctctaaaatgagcggtctatttaaaaaatataacatacaaattaccccgc
cttttttatacttgatttttcttgtgattgtgatatacttatatctgtctgaccgtcatc
acagtttcggacgttagtctcagggggcgtacttttacgcagcattgagaccttgacggc
agactttcttttttttcgataacatgtaactaattcaagctgcccccttttagctctaaa
ctcttcaacaaatgttatttctccgctaatatcttttcgaaactcaattacagcattatg
gtaatatttttgctctgataattttatactcgatggatcatttataacttcttgcatata
tttcaaatcctcaagttccaaattatgagcttctttgttcatcacatgtcgaacagaatc
gctatcaagaataatgctttttacatctaaacctgttgcttcttttattcttttttgtgc
ttcactgcttacatatcctacaaaaagcctttcgtttgcgttttcctctattgccctttt
tgcaaaatcgagtagctctttttctgttgcaggaggcttttcataccatttcttttcagc
tccattgtctgtaaatcgtacatggttttcctgcgtttcatcaataaacttgcttaactc
ttgaacaaagggtaaggggtttccgttcttgtcgctaaacctgtccctgttttcaagcat
aacattcatcatatcttttgcggtatcgcaagcggcaatctttttctttaacgcactaat
cgctaattttgcaccgcgtgaatggctttcatatttcggcttccattttccgggtgcagt
tttaataaacttttttcccttccaatctcgtaccgtgccgacaggcaaacccttgccacc
tttggcaagcataagcatttttgaaaaagctttttcaattgttgctttttctttttcctc
taaactcgttaagtgctcaagtatttttttctttattgcgttaaaaataagcttttcact
ttcagctgattttctcaatagtaaaactgttctcataacgctcccatcaccacatgcccg
aacttcattttgttttcttcgatataattttttaattcatcttcatacaccttaatgcgt
gcgccatagtacgcactggttgcagattgagtggagctaaagctttcacttactccatcc
atcgaaaggcttgaagatgaaaagcccgagataagtccgtctccaatgatattcaataac
tcaacagcgcagagctttgcgattactgcccgcaaatccgccggcacatcgtcagagctt
tcataacctgcaacataatcaatactgtaaaaaagattgctctcccatgtcgcagctcca
taaggagaaatagaagtgtgtattgcttttcgtgtgtcgctcattctaaaaggacgatta
aaaaatttgattaagccctttgttttatcaagcgtgtaacaatccataagacttcgcacc
ttttcggtgcggctcaataaatcaagctttgaaacttttataacaggtcttttccgcgta
ggaataaatccctgccgctgaatgcgggattgatgaaaactataaaacgattcttcttcg
tcatagtcaacgcctttttttaatccccgccgttgcggctcacaagcgatgcgttttttt
tcaattgtaatattgagccttcgctccatttcacgcagcgaagaattgatatgaaagcgc
acctgttcatcagtataaggcattccgttacttgccctaaaatcaacaccccaaagatag
gtgtaatgtaaatcatccggcgtaacaatttcgccccactgtccttcaggtgctttataa
ttgccgaatgtatagccgacaggttttcccgcgccgcactttacccaaactgaatactcc
caatccgctgcggcgtttgttacatcctgcacccgatacccgtagacgccgtccttgaca
tttttatctaagtaaacatctttaaccggaacgggaggctccgttgttgtttttataaag
cctgaagcggtcagcgtttcccactcgccgtcaatacccgccttcctttcaagcctgtat
tcctgtgtagagtttggcattttgataatgcaataatttttagcactaaccacttcaagc
atttatacactccttagcttatacctcagagtaagaaggaatagtcaaaagatattcagc
gtatttctcttcaagctccgctattcctttttcatcgaacgaaactgtagaaccgtcaaa
gacaatgatttttttctttttgagttgttcatttttaatacgtcttttactgccggttga
cttttgaggttttttattttcctcttttacgtctgtgttctctttctgagtttctccgcc
cgcagcatctttgttattttgcgtttcggttttcagagcatcctcattttgaacactcgt
attttcgtttgaaggattttgattttcaacggaagtgttttcggttaatttattttctcc
ttcggtttcttggttgttttgtgctacctcaagttttttattttcagtttctttttttga
cataataaacccctgttttttttaaaagagcttcaaagtgcttaagatttcacgacttaa
gcactcctagctctttttgcttttacctagtaatataagccgcctctgtatgcgatattt
tttgcaatagcgcaccactcgggagccttaacatccaaagctgcaaaaagctgaatgagg
aaaggtatctcggctctgttactttcgtacaatggacgtgaacgcaatggacagaactga
tcccagttaattacttcctgaatttttttctcagttaagaaaaccatttgagcagtaccc
ggcaattcgatgttgaagtcattgaactcggttgttccgctttcatcttttcctattctc
accatctccattactacatccccgtcttttgcagagcggcaaataacatagcctgattct
gtgttttcggcacttgcttttattttaagagtaaccttatttcctgcacttaccgcaaca
gaagcggctatttccttgccgtccgatattccgtatttattgactgagtgaacggtgtat
ttataacttccggcatcggctgccgcaaactttgattttccatcggctgcacttgttgcc
gttacttcagtaggagctttcgggcgtttcagaggcgaaccgtcagcagtaactaagcct
tttacatggaaaaacttatctgcaccggcttcctgcccaaaatatatagtggaaccgtac
ggcgtcgggtactggtcaacgacaaggttcattgcaccgcttcctgaagtaccaaagcgg
atgcggtcccttataaggtcttgaatatcttgcgccaaaattggcggaaagaaaagttta
ttggcatctccgcccgcttcaaaaatcattcctacaggatcggtaattattctttcgccc
accgttgcaatgctcttgccgcggacatcgtaaatgtttgcatttttcgacttttcaatc
tgacgcaaaacaccgtcaaactgtgtaggcacgacagtttcatcaccatgaaaacaaaag
tattcagcagcttttaaaacattaagagtacctgctatcttttcacttgtgtacgcatct
tcaaaaccgtcaactaatgccatttggtcggtaacagctctgcggtcttgcagatattta
atctttacagtttttcgctcaagctcttgatcacttgtttcagagcctccgccttcttcc
gttgtcaggtacttataattacctacaccggtgcggcgattatactcatgaatagtcgag
ttcactgattttttcttaacactatttacaaacttacaatcttccttttgctcgcgcata
gcattaaccattgttccttcaatatcctcaggtattaaagttcgtccgcctaccatctgt
gcagagtcggtttggtaaccggcttgcaatgattttaaaagttctgcctcactcacagaa
gctgtttctactgttgtaaaaaaccccataatcttttttcctcctcatccttattttgtt
aacttttcctgcaaaaaccgcacatacttttggtcaagctggaatgcgggattctgcagg
gacttattgatttgtgcttcaatttttccgaattcgtgtaaagttatctcaccgttttcg
attgcttttgaaagcacctccattgcggcttccttgtcggcttgtgtaaattgcccatgc
cgcaccattgcagcagcaccgccttttgccatcggctgttgtccgcgtgttgaaataaca
gcactgcgcggcaagggctcatttgaaagttgttcaacccgcttcattgcagcggttaaa
ccttctcccatgacttcttgtttttcgcggctatgctgaaaagacttagtaagcgtagcg
agttgttctttaagttctgcaatattctttgttatttcgcctaaggctactgttgcatca
aggctttttgtaacaaactcttcgctatctttgtcatcgtcgtcgtcatcgctaacaccc
tcaagttcctcatcatcatcgataaggtccttatcatctaattcaggcttttcgtcttct
tttttttcgtcatcctctttcccttttgacttaccaaatgctttttgcattttggtcata
acatcatcccagtaatttcctttactcattaaaaaatcctccaaattattttcttgattt
tgcagtacagcttggatatatttttcagctgtatcctcttcaatgcctaatccggataaa
taggctcttgcctccctttcatccgtaatagtcccatcaaccactttttcaactaatgca
gttaaaatgttttttccatcttcgtttttccctctcttgtttccttcgatatcttcggga
attaaagtcctcccgccggtaaaggcttccgaatcggtgccgtagcccgctgacagtgcc
ttcacaaattctaagctgcttaaagacttaactacatatgcaggagcgacagtcggatta
accggagcaatcgtcagagccaagtcattccataacaccgaaacaatgcgccctaaatcc
gtcccgccttcttggattctttctacaattggagaaatgccgccgacacttgccttaact
cgtgttgagccgttttccaatagctcgataaacttctttgcgtatttattgtttttgtag
agcttgccgcgaacacgagtagagctgccgtctgtgtacacgctcaatggctctccgata
acgtagtcttcatcaaaaaccatttttgcatttccgccttcaaaaattcttgactggtgt
aaatggtctttactgataaccccgttttttaaaaagtagtcttttgaatcaagaagggct
tgttgtaaaactttttgctgttcaaggtctaagttttcattacttgcctcaacatcaaaa
ataaaatcccccgattcatcttttgaaaaagagcctttttttaattccatctgtagataa
atacgcttctctttttcgtccatcgttttctcttgttcccctcctcatgctttgataacg
gaagcttaaaccctcgcctcgccgaaacagagtgcaaggagtttaaaacttccaaaaact
gcccttagcttttaaaaaaaaaagcaaaaaaaaaggctgtgaactcacttacaagagcgt
acctcgcccgtcagtcgtaaaaaatgagagtccttgctcattttcagaccttgtaaataa
attcacagccttcttttaaaagtgccgctttctcctgcccgttattccgccgcgcccgta
aaagagccatacaacggcaagcagctaaaaatgtaaaatatcaattacagatttttatgt
ttaatctgttatacctattatatattttttttaaaaataatcaagaggggaattcaataa
atgtaatatcgaagcgcagtttccgcaatttctttcattattgaaaacatttcttcaaca
gtccactcgtcatttctaaagaacattgaaacaggagagaagtagttataatcggaagac
ccatctcgtttaaagatataaattcgattaagaggataaaactcatttaacatactcacc
ttcgaaagtacagttttttcacgctcatcaaaatcgcaaccccaaccaaaacatataaag
ggtgtgattttttcatgattcatcatcgctttaattccggtaagatttttaccaagtcgt
tcaatcgcatttcccgttgcctgtttttctttaccttcttttaatcgttcatcgtttgta
ccttgccgcttaatttcggaaataagaataggttttttatagctatcttcctttactaaa
aataaaatcccgccatcaggaacaatagtacgatctataaattgtatatcaaattcttgc
ctaacatttttcattttaataaaatcaatcatatactgtatttcaatagtgcgctcaaaa
ataatatcatatccactaaaatttgcttcatttttaaatcgctctttcagatactcaata
acttttttcattgccttgtaaatatttttatcgtcattttttgacttcgtattttttgct
ttgtgctgttccgtcctgtttcgcaggctctttgaaatatcagtagtagccattgcctta
ccttttttctaaaataaacaagtattcatttacggatatatctctaccgcttaaattgcg
gcaagctctgtatacggtatatggaagttcaacaatttttaatttaccgtatttttttac
tagagcttcaatttcagtagtagaaataaagccttcagcattatagctaatgattacgta
ctttgaatcaagcgattcaagtaagtttgcaagactctgcaatgctttttgttttttgtt
ataatttgaccgattccaattattcggaatacctgagaccttacttatcggtgcatcaat
tttatttttaagaataacatttaacataaaataatttgagccataggggtgctgattata
tggcgggtcaatgtatacaatatctgcaccatgtatgtttttagcaacaatattagcgtc
atcttgtaaaatatgtacttcgcaagaaaaattacttaaaataggttttaaaagtgttat
ttctttttttattctctttagtgcattttctgccgttccgccaaactttcccacgcctgt
tttcatgtctttgtaaaaccccttaaagacaccgccggtattcacatgtaccgatgcgga
ataaaggagcggtgctaaaaaaaacttttgtaaatgaataggaacagaatcaatagccgt
cctaattgtgtcaataatttgtgcattttttgcagtgtaaaaacaccgctctccatgctt
gatgtgtgtatcatctttcggcgcataattggtatatataattccatcggtttttaaatt
gcttaaggttttgtttatttcattaaaatagcgagtatactctttttgcggaaaatcacc
gacatttgataggtagcattcattgataactttacaatacgcttctaaatcgtttgcata
aagcaccgaagaatactgttttaaaagtcgtgcaacaattccagaccctgaaaacaagtc
aacacaaaccatttttttcttgttgagcttttgtcctatcgtatcgacttctatcgctat
cttatcaagcaagcgtcttttattccctatataggttattatttgttcttctaaaaaagc
cttattttctatttcttcaatacggttaaaatgctggaagtttactttgtctttgagaaa
aggtgttgtactgccaacaagtcttactgtttctaaactcattgggcaatactagcataa
atagcgattttctacaagcaaaaaagattggtcaattcctacgcaatcatctttcccttg
tttttcttatccaccgtaaaagttctttttttatttcaggcggaatatttttaaagtcag
ttaagttaataaggaaataatgtaacatcttgttctttctgtccaaatgagcctttgagc
tgtttatgcctataatatgatcgtaagccgtcaatatgttccattaaatcaggtaaaatt
ttatgccccattggatcaactataaaatcgataccttcccgccgtgcaagttttgcagca
gggacaaaatcactatcacctgttataagaacaatttgatcagccagttttttataggca
agtgtggctatatctatccctatcttcatatcaacgcctttttgccgtaaaactaaatca
aaatcggtttcggttatatcggtaacttgcaaacgaccggagaaaagtttctttgctatt
tcattttttaagccataataggcggtattatcagctaatacgcccattcgtaaggcaact
tttcgttgatgtattaagttttcgataaattccttcatccatgtataggtttcagtcttt
gaaaaatcaatactcttttctaaaactgggtgatataatgctttactgattggagggcaa
tcataataaaatattcgatataaactattccattcatatatccgtttttgttttccatcg
ctatcacttataatatcaaattgagaacgctctttaaggtgcatacggcaatattttata
agctcatctacacgctcatgtgccgatttttttccaaaatgatgtaaggcttgctttcga
taaaagccaccatcaactaaaatagctgtttttttcatagaaattttcctccataggtaa
aaaaaaacccgtaactccgacctatcccggatatgtgggaggccgtactatacaggttta
ttaaaatgctgccaataaaagcagcttttatcaatatatactatttttccttgtacgtca
agtaatgagtttgcctctacgcaatcatctttcccttgtttttcttatccaccgtaaaag
ttctttttttatttcaggcggaatatttttaaattgaattttctgtacctctttttgaaa
cccgcgccgaattgctccgccaaaactttcttccaaaaatcccggagtaaacacaacagt
gccggcaaagtcaacacacaaccggcacgcggttttattttttttaagaaacggtattaa
aaattcatctctgaattcttctccggaatcggggcttaagtgaataaatcttgagccttg
aaatttatagccactcccacattccgctactcttaatattgcttccttcaattttctcac
ctctttttttgcagtatatcacaaaaaaaattgcctcaaaaaaatgagaatactacatta
gctgatgacaccttatctttgacaaatcatcgccacattacgcaatcatctttcccttgt
ttttcttatcaaatgctttttccttaaactcctcaatactcatttcatccatgctgccga
aaaaaccaggtctatcgtattggcgcaagtaggcggcttttgcttccgctgcggaattga
acccaagcataaccttgtcttcatcatacgtaccggttgtcgggtcgttttggtgcacaa
taaatacttgttcgctttcgggattgttcccgatgtaagcgtctacatggtctttatctt
tgccgacagtgccgcgaatgtaaccataatcatacgccatcttaatagcccattcgtgcc
cgtctttatcaacgccgcttcgcacgctgccttttttattttcgattgaaatatccatgc
cgtgtatttttgttctgccctgtaacgggtatcctgaatacgtaagcgatttatagatat
tttccgctaccttttttgcaaatacttttataaaggctttttccatcgctttttgcatgc
ttgatttttccgcagattgtggtatattaagagaggcagaactgccggtaaaattcgcgc
tgcggggtttttcattaaactgattggactgcgccctttccttttctgctttttgaatgc
cgtttataggtttttcccataacggcattttcttttttaagaagtcttgtcttgcaggaa
atatcgtttttacatcataaaaatcaccatcatctgaagccgtcagctccacatacgcaa
cactatttttatcccctcttttgtaaagaattaaagagcgcccattttcataaatagcat
caaaatcattgcaaacatattcgacaaaatctcttgccgttgtaaatcctacattggcta
aatcttttaatcgacctgttcgctctatatgcttttctccgaaattatctttttcgcctg
taatatgcttacctattcgtaaacggatttttcccgcttgccgtctaatctgcttcgcaa
tatcttctgttatctccccaaaatctttacgccctgaactggttaaaacatattctcctg
aatgtatgacaggtttatctgcggcattgttagatttatcccccttaaccgtgaaccttc
cgttctcgcctcgagggtgttcgccttcttcatatgattttttcattttgctgacaggaa
cttttaccgttaaaatatatcgtatcttttcctttatgttttttttaactgtgttctttt
gttcaaccgctatcgctttccggattgcgcccgtttgttttacaacgtcaaaaagctgct
taaaggcggcattgattttttttcgctcttcgccttcggggtaaggcttcgctacatttt
cgtcatccccactgtcataatcatcattttcggtagcatatgcaagataatcattttttc
ttccgcttgcttttagcatatcgtcaatatatgcagaaaacgcccgtgctgccatttcat
gtggagctgaccaatacggttttgctttcccgctgtcaagagcttttgcatcttcatgaa
aagcagacccctttttgccgctatcaattgttgcccgtccgccttcagcgtttccgtagt
atgcgcaaatcattctaatccattcgtttttctgttttacctcattctttgtaattggta
ttccccagaacttgtgtgcaaactcaattgctttttctaggctgcctgcataccgtattt
tctctgcgagcccgcttgtggctttatcaaaattgaactttgcaagcttatagtctgcac
ttgaatattcaacttcttgtttaatcggtgtattcccttctgtcatagcttttacaagat
tgtcaaaagctgtccgcacttgcagtacgtgttcttcttgactgttttctacgggaggag
taattcctgcttttttcagtttatctctttgggtgtcaagtaggaaatccttatactttt
gtgaatatgaagtattgttttttatcctcatatactcagtaagtaggtcttgctgttttt
tgcttaaatgattcatagggtttgttaagaaaacatcgatttttccacctaccatagcct
ctgaaatgaggttgtcgaaagcgtgaaaccattcatgtgcgaggtttccgcctcctttca
tttttgtgaggttgataacacgctccacatgttcataatgtgcctcagcctttgactctc
ctctcgctccaattgcaagagcgagccgtccgtttagtgaaataagactatctggaatgc
cggtaatatccgccaaatctgcaaaagcctcgcacgcatgatcaacatgaaactttgcgc
tcatcgggtctttcaatacccaattcccggactgaatgtctcgcaagttaaacattttct
taagctcttcggtagaatgtgcttttacatttcgcccgccttttctactgaattttgaag
caacaatcaattgaaaaattgcccgtccttttccctttgcagaacgtttcccttttagtg
ttcctgtttctttccattcccaattatcataatttccgtgttttgcttgttgtatgtgct
tttcaaaagttgcagacccgccaaaaccgctgtagtttatcgtggcgataaatttatttc
ctaacgagttccatgccgcataaagtgaatttgaggcaatggctttttcatttgcttctt
tttcaaaagcttgaagcctttgccatgctgccaccctttctttttcaaaatatccggatc
gagtttttccatcccctacatcaacatttgaatcccatccatttgctttttgaaacgcct
gtatttcgggagttttttcaagctcagtaaaacttattttagctccgtatttctcccgtc
gtaacttatccattaaagcagtttctttcatttcaatatcatgcttttttttatgcactt
catcgtattctttttttaaatctaagtatttttgttgttgtcgaactgataaaaacactc
cctgtctttcatcgtttatttcattaatagtatctattacatcttgtactgttttacaat
cttccaaccgcccacgtaaaccgtttattgcgataacataattatgccttccttcgggat
tgtcgaaagcttctgttgcaacagaagcatagactctgtcgattaaaaaagccgctcctc
ttgccatgccgttttttatcagcgtattaaaattaaccttgccgaacacgtttgattttt
ttataagctcttttgcgcttcgagggttttcctctaacccttcccagtcgatttcgcgtt
caagtatttgctgttcagcctttgccatttccttaatataattttgagcaagctctttgc
ggctgcctgcaatatagccggtatcacgatagcggtattgctcgctgttcgggtcccacg
tagcgtctttgagtgcactttctcgctcaaaaagccccgtttgcggcaaccctgcttttt
tacgcacctcattctttttagtccgttctttttcttgtgccgcaaaatctttttttgcat
tttgatttcctttcattgcttcagagcgattgctatttgtgccggattgtggtatacttg
tctgtagagaggcggtaacagctcccacctgttttcggaaggaagagaattcaggagtgt
agctatattgggcgataaccgtctttatagcatctgttgcctctttatctttattccaat
cggcaaaacctgttaaaatccattttgtattacgctcctcattttctcttcgcaaaatcg
ccacaataccattttttgacacttcaatagttctttcattggttcgtgttactgttccat
tctttgttgcatcaatgactaattgcagcagtgccgtaatttcatcttcattttttccat
ctttactgtaacgctgttcaataatatgttttagcccatagccggactttccggtatttc
ccacgtcaacaattatttcgcctaagtccttatggcgcacacttgaagacttgcccgtct
caagcactgcggtaagtttttttaagtcttcttttaccgtttctccgcctattttatttc
cgctgtcatctttgctgtccgctgttttttcttgcttattatacaggctccacaccttat
acatgaggctgcggtttattttcagtaccggttgcgccttcttttcggtttggctggtag
tttcttttttattctcagggctttctcccttgctttgcgttttgcccgctggctctgctg
tgccgcttacaggctttttaacagctgtcttatatttttctctggactcttttttagcaa
aaatcccatcccatttaattctattagttaggtattccaaaacatgcgccgcgtatgtcg
gtttatccaccccgtaatttttctcaatgctttctttttcaaactcatcatctatttttt
ttgaatgtatgttaaacattgtttttaagaaagtaaaaggctttttaaacgtttcagcat
aaatataataaaaccccttaccgctttttttcggcacctttcggatatatttatgtccta
ccgctttttccaacactctttcaatccgctcgcttccagtatcaagttctataaaaccgc
tcagtgttttcattatgcgaaaatgctcatcttgtctaattgtcaatatcatttatttat
ttctccttactataattagtgtaattgcccgttacgaagtaatacttcgcattcaaattc
gtattcctcttgtacgctcagtttcggatgctctctatgcgctcgctcgcctcatcaata
cccgcatgagaaaaaacggagtcaatgtcttctttgcttttacatgcttttaattgtttg
aaaagaggcggcgtctcctcttctgtttttaacacaagccccagcatatctagcttatta
agaacatttgacaaccgtcttacattgaaaaacaaggcagttgtcattttatacaattct
ttttgtgttgtttttccatccgtcatgctataatcattattaagcattgcagttaaaaga
tagatttgcttgtcttttaaatttttaatgtgaaagcgcttaaaactatcctctatttcc
gcttcgtttttgcatactcgcaaaactgcaagaactctgttatcaatattcaaggtttct
cgtacctcctgctaaaatagtttttttaccttcaaaaacaccatcaccgcaatagcgcct
gccattatcgcaactaccgagaataactcggtaattgtttttcgctgtttttcaattttc
aatgccttgctgtgattgtctatagtcaactcatttactcgcttctgtgcctcgctctcg
tatgcgctgtaggatttttttaaactctgtaatgtctcccgctccgtctgtaattgattt
ttcaagctcgcttgcaagctcgccgctttgttcaatttttccctcaagctctgtattagt
aattgctgcgcttgtttgctcgtctccaagttttgacaaatcatctctaactgcgttagc
tccgtctccgagattgtgtattccgcctcgtgtgcagcagccggaaaacaaaaacagaca
agcaagcaaaaaaataatcttttcatttttcatgttcctctcctgaaaacaggtttaaaa
atatcgcagcaaatgcaaaaccgaataaaagaaataatacaaaacatctaccgacaatca
tccaatcccttccttttttcgcaaaaaacctaaaatataggtatacgatcgggtaacaat
atacgtccccgtttgtgcaaagccatcctgttcaaatacgcgcatactttcattgtctgc
cgaaataacaattgccacgtgcccgtatttattcccttttgtcggcataaaaactgcaac
gtcccctgcttgcggctttccttttgtacgcggtattcgctcgaaatacttcatctctag
cggcagcttttcatattttgtatataactcgcttgcgccgattactccgcctgtgtgcgg
gattttcagcacgtccttacagtactgccggaaaaggtcaacgcattgcgctccgtaatg
cccgtcatagtctacttttttcccgagatatttttttacaaactcatctaagctcattta
ctcccccttcacttcctttgacactgacatttttcaattttgataagtattttttatttt
tttcgattggatatgagatactgttttctatgtattcatctgttttaaaatatcgctttg
acatttcatacatgcggattttttcttcaatgtgttttatgaaaaggtcaataacttcgt
cctcccattctgatataagctgctctaggggcttttttacctccgcccagtcagggtatt
tttccccacacgaaacttttgatatacgcaataaaaatgttgagtaggcatctctaatat
ctttgaggatatcgtttagatacgccctgcgctcatcgccgcttaacttctcccgcatgt
tgttgtagtcaagccgctcgttcaattcatctttaataatgttgattgtagatattgacg
ggaaagggcaatggataaacggttcaaacattgtcgctatcttttcatccatacgacgca
ccgatcgccgcaaatcggcggttaagtgtgcgtcaatatccatgctttttttaaaaagac
ttttccgcaattcttcgtcgtgcatcaccattgccgttttccgctccgcctctttttctt
ttaactcaatatcttgttttatgtcctctattttctcgtccatcttcccgatagaaaggc
ttttatcgcccatcccaaagcggatgcccttcatcataatcacgataaaaataaggaagg
ctataaccaaaataacgccccacccgataggcggaatgcccgctgctttttccatgtaac
acctcctaaaatcaaaaaaaaataaaaaaaggctgtgaacttacttacaagggcatacta
tccccgtcaatctaaaaagggtgctctgtatcccttaaaattagattttgtaaataaatt
cacagccttctactaaaagtgccgctttcacctatccgttttacccgctgcgttcttaaa
gcacgaaccatacaacggcagacagctaaaattgtaaaatatcagttattgatactcttg
tatcaacagccggcagtataactgttttttttattttttgcaagtataaaaatattagtg
cttattttttttctccgtacatttgcttgtatttttcggcaagctgcatttcgtaaatta
tcggcaccttcttttttccgcttgctttgtattctttttctaccgctgcaacagcagcat
cccattctttttctttgccgttttgttttgcgattattgcgttcatttcatcagttcccc
accgcgtccaaccgcccctgcaatgcggatgaatagcaccgaccactaaggttttgtttt
ttgcatcaggttctttcccctcccaaattgcaacactcgcatacgggtcttttattttat
cacttgcaagcggaacatctgaccacagggctattacgccgttaaactttttacaggttt
cgcaacagttcgccatttcgaaacgcttaaaatatatttttccgccttcagcattgccgc
tttgcttcgcctcctgcacctcattaagaacccgcgcgaggtttgccgtgtttaccgttt
cggtatcaactattcttttccagctgcgattttcttgtgcaaatttattatacagctcct
gcgatatctccgactttgattttcgccctctaattccgtcaagcaatgtttctttaatcc
cattttttatctcatcatttgccctcgtgattaaatgagtagcatagtcttcgcatactt
gatagcgggctttttccgctcgtgataatggctctcctaaaacagtttcgaggttgcgat
aatcttcgcgtatccactcaaatgtttttcctttgtattttaattcaccgattgacagct
tctccatatccttaacggatgaaagctttgctattctttttaagagtttttctgtggtaa
ccgcatcaagcgttatttttttggctgcctcttttgtgttcatattgagcacgttttcaa
ttgccttaatgagtgcgtcaaaatctttttttttaagcggctcccccgtttcagggttaa
atatgatttttccgttataacgtaattttgtatttttaagattaaaaaaccttattaaaa
agcttctcaagttttcaattgtacttgaaaaaagagccttgcgcacgatttcaatattca
taatcggcaaacctaaaacagaggcaatatcttcatagagtgattggagaatgagcgggt
ataaattataccaatactcggcaagctcctgcttaatcggaaaaatatgtttttccccgc
tttcgcttggctctttatcaatacctatcggtatatcaagctgttttgatacgactctaa
ttgcttttaaaaacttttcttgactgtttgccggtgtgggattttttatttctaaaataa
tatcaggatatgtcttgtttttttccgctgtctgtggtacaatatcctcagttgtaggac
gtgatacgttggggtaaggcggcaggaataagctttggttgatagcttcaccgccattgt
gggtagtctttctttgaaagatagtttcaggacgaaagtctctggcagccactccgccgc
ccgtaacactcgaggggctatctctgtgaagcaatatagagatagctttttttattactg
aaatatattttttcgtatccggcttaattttcgaaacaataacactgattgtttcttctt
ttccgtttatgtttgctcttccgataatttcataatagacaaggtctttttctgctctca
ctgagtggcaaacacccttattttcaccttccaatatttctttggcaaaagggagaagtt
tcgcacgttctgctatctcatcttttcctcttaatttatttttacctttaacgcccaaat
gttttaagctgatttcgccaaagcctattttcatataattaagtgcgggacattttcttt
tttcagggttacgctgccaatctttctgccagtctttgataaatttatttcctatttttt
ttgcattttcgggcgtaaccgcaagcggcttggctgtgcaaacctcaacctttgcccgtg
cggttttgcggtcggtttcgtatgtatacacccattgcccgtttttaaactcttttttaa
tgtacttatgggtttttgccttttccaacagttctccgtttaactcacagggcacattaa
ggaaggcggaaagcacccgcacaaggttttttagtttttcttttttgttttcttcggtta
tgccgctaattgcaatttctatatttttcattttcatttttctcctcgttgtattctcac
catgtatacttttttatactttgttctcgtaaaaattgatttccggatattgccataata
aaagctttttctttagcttatacacttccgtcttaacgcccttcacatcctcgactattt
ctaccccgccttttgttgtgtagcgaaaatcggcgacataatgggttgcccttccgcctt
tttccgttgcagggataattaagaatttaggttgtaattcaaggttttttatcacgcctg
atttttctaaaagtcttagctccttgtatcgtaccatttccgccttgcttgcaaaaacta
tgccgtctgccgtgcgctgctctttaggggctgttttatatttatgccaatgactatagc
tcacctcttcccctgcctccgtatcgcctcaatgagctgttctttttctgccggattgtt
gtcaattaaaacggcggaattacattttgatgagcacgtcgtccgcaagttaaaagcatg
gtctataatgcctatcccgtacttttttatgtttagttttgtttttggtattctgtgcgc
catctgtcctgttgtccaatctatttttttaccgcaaacggtacatttaaaaccgtctcg
attaaatacgtataggcgtgtttttctcatagagtctttcatgcacctacctcgtcgagt
tcttttttaccatttaccaaccaataatcaacatcgtaaacagggatgccgactttcaat
gcggtcgaagcctcaatgttcgctccctttgatttttcccagccgcctaaaagagctact
ccatcacatcctaacaattgcattaaatcaaagcgcatcatttcatcgtaagttgcccct
tcggtaaattcaaaatcggcgggattgataaccttatagccgctttccgttagcttcctt
tctgctgctttaaactgtgttttataatccggaacattcgttattccgcccgagatatag
agtttcatgcacgctcctcgcttaattctttttcgaagattaattctgattgccctatgc
tgctatcttctttttttgcctcttgccccttatcaaggctaataggatagtttgcggtta
ggacttctatttttgtcattcttttagctttcccctttgcgcttaaagaagaggccattt
ttaattcaatgcagtaccaattattttttttggtaaactccataagggctttgtttcgat
aagaactaatcaagaatttcccttttatgttttgtaatgtttctaaaaggttatcaaaat
cttgttgagtataaccgtcataatgtccttgatttgtacctacatagggcgggtcaatat
agtggaatgtatcggctgtatcgcgggaagcaataacctttaaggcatcgcaattttcaa
tttgcagcattctaattctatttgctatttcattcgtaaaagtatttattttatttacaa
tgttttttgtaattccactctttcttccatacgcaaaccccttcccgataccattcccaa
atgacatattagcttgtacccatacagcccatgctctttttaccgtatcaaacatgtctg
ggttttcgtagattacgcgggcatgtcggtacatttcacggctatgcagcgttttcataa
tttctttttggagtgcagggaagtcttcttgtacaacttggtaaaagttgatgatttccg
catttgtatcgttgattacttcaaattgagagggttctttcgcgaacagaacagcagcac
ctccacagaagggttcgcagtagattttatgttcaggaataagtgatactattttttttg
caagctgctgtttgccgccgtaatagcttaatggtggtctcatgccgatagtacctcttt
gttaataaaaaatgagcgtaaataatccatgcctttttggaaaacttctgttacaagtga
tatttttgttttgccctttgcattcctccagctgctttcccgcactctaaaatagccccg
attgatatattcttggtatgggatgttatctgcattgaggacttttgcattccgcagcat
tttaaaagcggtattgcgcccgaatggcaaatgtaaaacctttaccgcctccgccatact
gatagcccctttgcttgaggtaagggcatcggcaagctctactttcggtttcatttcggc
attttccaattttagccgctcgttctcttgccgcaacgcagcatccctctcttgtaaata
ctgcatagcacgtataattgtttgatttttctcaagctctgttacggtgttttcaacctt
acttttcaaagtaaggttacggggaacgagtgcatttttaattgtttgagcttggtattc
atttagccgtgttgttataccgtttttaacaacatcagggaataactccgcagccttatt
tctgattgtactttccgctgtccctaatgcttccgcaatttccttgacggtcattgttgt
ttcattttttatcgcctctttcatctcacgtccctcaaccttaataagatattgccgtat
tctccgcccctgctcattgttttctatcatcgccaattctttggcggcttggacggttag
taaataatcttgtttatttttcccgccgtgaatctcgctttcctgatttggaaagcaagt
tttatagtcttttccctcaatcaagctgtatttctcaatacgctcttttatccatgccgc
aaaaattttcccaacttgtaattgtgtatgcagctcccgcgcatttacatattgacggtt
ttctacggtatcaattttcaatatttcattttgctcaaactctgttccggcgttttcaac
cttactttgaaatgtaaggttaggcggtacagatgtcgttgtcgttttattttttgttat
ctcgctcatcttttttttctcccgttaaaaaacgcctttcagaaaaacatcttgcgtaaa
aggagtaaaaaaaacgcaagtgctttctgaaaggcaaaatgattagctattttttcttct
cataaaaactcaaataggcgtacacaacgaacgccgcaagcccgacagcagcaaggacta
tgagccctttaaaccgcacaaagcctgttataatcaatattagaagactaattccaagcg
gaataagtgcccgctttttattgcgttttacgcaatcataaacgccgaatgcgccgccag
ccaaaataatagctgccccgacacaatcaatcggaacggtttgtccgtaattcataaata
atacgcctgccaaaacaagccctacaattaaaataaaaattcgtgtaattttcatattgt
tcctcccatccataattttaactcctttatattgctatgcgtattgcttctcttttaatg
ccgaaagattttgatagattattccattgtttattttcattgttgtttttatctcctcca
tgcggcgcatcctgttccgcttgttcgatttccgaattggcttgctgcccatcgttatcg
ccttcattttgttcatcatcaccttcgttatgttcttcatcatcgattataccgcccatg
ccgccgaacataccgcctgcatcttgctgcttttctgattgaagaatctgtacaacttgc
ggattaagcggtacggtagaccatgactcattaaatggttctaagcctttttcaatgcgc
ttttcatcgattgttttaaacgtttctacctcgcttctatcaatttctaagacaaggcgg
gaatcgcttttttcgtaaccgacaaactcaaattcataatcggggttcttttcctgcaag
attttattaaggtgcttttgtaagaagctgagcatgtctccaagcacaaggcttttactt
gcctcgagtttagggcttacatcggctccgataagcggtgctgacttttgggagtgaagc
cctaggtcttccatactgaagccgaaaagcccgacaatgccggaaagctgcaagtcaaac
catgattgaaactccatatccttattgctgccttgtaagtttatccactcaaagcgtcga
ttgctttcgccgcccgcacttttgccgctcgggataatcggcacccgccactggctggac
ggtgcgcccgacataagattgacaatgtagtcttcaatttcttcgacctcatcaagatcg
gcatcgccgttaagcaagagcattcctctcggcaatttgttttcgacaaagaaacctgcg
ttaaacatgaaagtatttatcgaggaggtgattaaatcgattgcttgttccacaattgaa
tatccgtatccggaacgctcaacatcggttctcgggttcatgcaagtgaatataaaatcg
cttcggctgtaaaacgcatacggaatattgttaataacctgcacgtattttatgccggtt
tcttcttcgctttgcggtaatgacatttcaatcgttgcggggtctactgcccaaaaggct
ccgagttctcccgagcgtgtccgctgtaattcggttgatatttggtcaagctggcagatg
tcccggattattttggaggcgtacgcatccaaatcatcttcgcggttattgtcttgaata
tctcctgtcttaagcataaaatcggcaagcacttcggcggttttccgctctctttcattc
ataccttcttttttgtctttcgcgctttttgcaataattctaaacccgcgcgtgttttca
tcggtagacacttttaagaaggggcgcacttttctaatgaggttactaatacaaagatta
agaacccatgccttctctgatactcggcgcaaaatgcggtaggatatttgcctgccgtaa
tacggggatagagtccgcactcttccccatgcgttcgtattcatttgtaacgggtcgtaa
aaaagcgatcgcaagcctttttgtttgtctactgtgccgaagagggcactctgctgtgaa
aatgccgtacggcgagcaacttgttttcgcaccattttatcaacgtcgatttcttcagtt
tttatttgatttggcgcaacagccttttctacaacctgcacttcatttgaagcaagcccg
gtgtttactgcttttttaatcttgtctttccgtttgttctttttattctgttttctcatg
acgtattttcctccccctcatctcatcatggttattttatctttttatcaatttgcgcaa
gggtctttcctctagtccgcctgcttgagcttttttttgtttctttttttccggcttcat
tccgttgttttacctgttgataaaagcctgttgtcgcctgcgccgtattcccaataatcg
catgattggcaagggcaaacgcccaaaagctgtcggcgtgtccgtctttatcccgcgttg
aatcatagcggaagctcccgcctgcactcggtattcttttaattgagtgaatttgcttgc
gaaatttttggtcgttgggcaataaaaattcccttttttccaaaccggtacggacaccca
tcgcaagcacttcttttgccggtgtcgtaaaatcaataccttcaagttttgattctccaa
attctttttgcaatgtttctgttgtgtctaagccttgccctgtgcggtcaatgcagccgc
gtacaacaggtaactgcctcattatctttctgatttcatcgcgctgatattcaaattttt
tatttttcatttctatttccgcaacgcatttttttttccgtcaaccacgcccaaaacata
aataacggcggcgtcccgataacgggctacgtcatagcctaaataaagggctccatgttc
ttcgcgagaataacctgcacaaagctcatcgcttgtacgaaagatttttatttcaaggtc
tttttcatcctcaatgtctgcgtcttcaatattgccgcctctaatttcttcagtgcggtc
ttccgctctcatacccggcgtgtttgcatagattaaatcaagggtaataaaactcaacgc
tgaatcaataaaggtgcattcaaattcttgttggaagtcttctaaaagcattgcctcgaa
ggcttcaataagaggaggcgttccatagcgatacacccgctcttctgtatccattgcggg
agcgttgcgcaccgcctcttcaacgtttgtacagagtgctgcagaaaaccaccagggaat
agtgtagcggttataggttctgtattttttcttgtcgataaacacatcgtagaaccgccc
gattttaccaagaggagtggagcctatttccacacacccgccgcgcgctgttacagggat
gcctgccgtgtaaataacttccgccttgttctcagggtatatagccatctcatcaaagac
tatatcgcctccgcgccctctcggcggacggcacgctattgaaataaggcggcttactgt
tttaccgctcttgtcgtaaaactccattgcagtttttgtacaggagcgcagtttcttttt
tgccttcggatgaatggatgcataaaactcttgtgcgtattgtattttttcttttgcgtc
ttcttcgttataacttacaaactgccttacgtattttgtgcggttaccatccatcgcttt
taccaagcctttaagggcggtgataaatgaaaacccggtacggcggctttttaaaacaat
actatgccgctgtgcatccattaaaaaccgctcttgccaaaagtccaggtcaatcggttt
ttcatctacttttataaaggcgtctgtatagttaagccgctcatccggtgtaaacaatgc
ccccatttttatacctccgccgcctgcaattgtgcggcacaaaacagaaaaaagagggta
aaaaacggcaaaaatataggcgaatataggcataaataggctcttttcatcattttaaaa
ctcctcgctgccctcattgctcagctcgagaaagtcggccgattcgcttattgcgcgctt
tttattacgtgcggaaacttttaacgccaagccctctttgataatctccgcaacaaactc
aatattatccccttcatcgccttgccctcgctccaaaagcttttcacggattcgaataat
atccgccattgctttatcccgatcggcgaaaatatacacccatgtattgttgccgccctt
aaggtccagtccgtcaattacctgccgctgctgcggggtaaggtcttgtaaatctttcag
ctcttcaatttcaattattttttcgataccctctttggttataattgtcttttgttcttt
ctttacataatcagctaagtcataatgaatacgccttttttttagttcgagtattttata
atattcttcatcgaggtctttttttatgttggtgtctaatacataccggattgcctttgc
aacagtatcttttttgcgcaagcgatagccttcactcgttgggcttttataacccgccag
atctgcagcgcgggcctgcaccataaaggcatcgcttccgggataggtataccagaacac
aaaccgcttttctttttcggttagttttgcatcgccgacatcaaacgtttccatactgat
acgcacgtcgtttttcgaaagcgatgcttctttttttacgctcttttttgcggcgcttgt
ttttgcagcggttgtcttttttagtttttctttcggctttttttcaggtggagtttcttt
ttcttttttcatgcttgcgcctccgctgtcggtattgtttttgctgcaacttcacaagga
cattcatgcagttcatatccttgaataaatcgcccgcgctcattgactagcgtttttaat
tcgacgtttacgatgagaatagtgttatcttttgaggcaatatatttgacaggcttcttg
catgaagggcagacaatcatttattcacctccttgcaagtggaggtctttttcttttgtt
gagattgtactttttttattatttcattttttggaatacgtgaaaccgtgcggcaatatt
caatatttcctttttgaaaataaaagatgagttccccgtaaaagctctctttacaaaggg
agtcaataaagtcgtggatttcagattcgcatttggcgtttttggcgtgttgtaaatttg
aacagtgttcttgtttctcccccagcatacttccccaaaaatgaacaaaccttgtcctta
ttaaaaaaagacaagacgcttaagaatgttcattgagggcacggctaggttactctcaag
aatttaaataatactttttatagtatagacaaattaaaaataattgcaagcggatgaaat
gtaaatagcattagttataattatagagtatgctgtttttgtaaccgccgcatgtctttt
actaaatcgataaaagttttaatgtcaaattcattcttcattgattactcctcttatttt
ctcctcctcaaatctcttgcccctccgagttcatctgcccacttttcaggaaaccgttca
tagtaagtcgctgctatatgtttattgcgccgtgctcgtaaattgtttattaccgaagga
atgccaacgacaaaaagatagagccatcccaaacgccttgattgccgagtgtgcccgcat
tcgtgatagatattaagtaaccatgtagacagatcacattcccactcttgcaaacatata
taccgcccaagagaaaaccctgataaccagttataatgttgccccttttgcatgactgat
ataactacatgaaatatatccgaaatacaatttaaccgagcatccctcttctttgagttt
tgccaaattgtatgcgttatgataaagcctaaaagcgtttgaggaaaacaccatgtccaa
tcaagcaaaaagaataaaaggtgtttgagtttatacggtatatggttgtttccaaataaa
ataccaattgcaacatgcaatcgtattttaaattgctgtctctgcaaaacgtctattgac
gcctccacaactacattgctgttctgctccatgtagttcgatactattctgtttgcgttt
cttccaatctgccgccgcagtttttttgtgtttttttcactcatgttttatcttgcctcc
ttctcctacattaaaacttcctcaatgcggtttttaaaacgcagcaaatcattttctgat
agcatttcagctcctcgtttaatttcttcaaaattactgcaacctcttaaactgcagatt
gaggcgcttccctctcttgtttgttttttagaaaagatatttgcgccgtattctaatccg
ccatttaaaaacttagttattaattcaagagatattgaaagtccgtcttcttttttttgt
aagggaatacttaaatattcctttgtttttcccacggcttcttcaaaagaattgctgtaa
aaatactctcccataagtccgtgattactcgtaaaaccaaggtactccgttttaaaaata
tatccgccatgttctttgataatcgcatccaatcccgactcatcatttgccgcgattaaa
tcgtcaatcttttttgttaaatccattttcattcctcctaaaaactaaaacggtatagcc
tcttcatcagctgcattgtaattacctaacaccccgcccgagtttccgctcgctctctca
ttgcctcccgatagctgcacaaactgaacatcgatgattatacggctttgtgtcttcccg
tccttttcccatcgctcttgtttcagtgagccttcaattgcaatctgtttgcccttcgtt
aaatactgctgaaggctttctgccgttttacaccataaccggcaatcaaaaaagcttact
tcgttttgccactcattgccaaccttgcggctttgattaaccgcaagactgatattccct
acggctgttcctgaagccgtatagcgtagctcaatgtctcggacaagccgcccaaataac
attactttgtttaagtctgtcataaataaaactccttatatttttatggttgtttatagc
ttcgtatttccaggtctttgtccatctttcttcactccttctcatttcttaaaacgggtc
tataactttcaaaattaaaattgacaactatacccaactccttaattctgtcccgcattg
cctctcctccgtgcaagtctataatttgacatagacgttcaaggtcaatgtttccaacaa
gcacaaccggcagcatttcgttgtaacggcggcgcaagattgtattaagccaagttatgc
gcccttcggtgtttttcaccttgtcaatttcgtcaatcaccaacatgggcgcattagcgt
atttatcaagcgttttgtttaagcctccgccgtatcccgcttgtgcgtccagtaagtcgg
ttgagacgtcgtcaaaatctcggaagatgccgcccgttagttttagcacagcatgcgcaa
gatgagttttgccggtgccgtttttgccgagcagtaaaagccatttgttattcggatttt
tcgcaaacgacaaaacgctatcccgtgcggttttgtttttttcgtcaacgacaaaatttt
taaacccggcattgcggtaacgttttggcagcccgtctattttttttaagcgtgattcaa
actgctcaagctctttttgcgtttcgagttccgcccgcttccgctcttgttcacaaagag
ggcaaggggatgcttcgtttgttcttgtgtcaatgaggcatttgtattcaccgtgtgttt
tacataaagcttttgattgccgcaaatagtccggcaaaaaagattgcgcaatatttacct
gttgccatttcccttgttttaaaactctcatagtcttttaccccctaaaacataacgccc
tctagttcatcgacgacgtcagcactcaccacctgtggcggcggttgtggcttaccgaaa
aactcatcaatgctgctttgagaaaaattttgttttaaataatccttctccgcctgcggg
gagcggctatttttttcaaactgcgtgagagtaaatcgctctggcaaaaacttaaggatt
atgtttttcccgcaaaaaccgtcaaacccgccggtaaagttccaccaggttgcttgttgt
ttttttaacgccaaaacctttgcgtagtttttgcatgccgcaagaatgtcaggggtaaca
ggaattgcctgctcccgtaatttatcaagtccaagccgaaagtcttgctgcaagaagagc
aaaaaggtatttggtttgtttattcccgcctcaacaaaaaccccgtatatgtcttttgca
agctgggttaaattttcgttttctgaaaagtcagagaaaacctcctcatcctcctgtttg
tcagaacatgtatatatatcttgtcctgctgtatcttcaggaggaggatgattcacatta
tcattatcattatcattaagattaagattatcattatcattatcattagggcgaattgtt
ttatttgtttttattgaattcaattgttttatttgtttttcttgttttgaattgttttct
ttgtttttaattaaatccatttgttttttctgctctgaattgctttctatatttttagac
agtttttttgtttcattatattttatttgtttttcttgttctgtatcgctatcgctagtt
ttattattagcttttttggcattagcatttcctacaggagctcctcgtttgtttgttgcg
ttatcgatgatatccttcattggaatccaaataagtaaatcaatcccttcaaaatccgga
tctataccgtaaattccgtaattagtaactgcttcataaaagcgtaatttcatgttgata
tccgtcattgcatcaatttgttttttggttgtttctgaaaaaatacagcttttaaaattt
gatttcatatgttaccccttttttgcggttgttctctttttattccatccatttgttttt
ctccctgtcagattttttctataattccatcaaatcatcattattaattttatataatct
ccaacccttcgcttttgcagctttaaaggcggctgcaagttcgggaggctgcgtaaaatc
cttgtagttgctatcgccgtctttatataacaatacccctccatctttctctttgcgttc
aggcaaatcttcaaaaagcttttttaaatcttcggcggtaaatggactgtattcgcatcc
cagcacttgcaggcttgtacaaccgcttgcgtttaatgtggttagttgattgttggagca
gtacagccattgcaaacttgtacagctgcttacatctaatgcggtaagctggttgcggaa
gcagctcagccgtcgcaaacttgttaagccgcttgcgtttaatgtggttagctgattgtc
gtagcagtccagccattgcaaacttgttaagccgcttacggctaatgaggtcagctgatt
attgaagcaggacagcacttccaagctcgttaagccgcttacgtttaatgtggttagctg
attgttgtagcagtacagccattgcaggcttgtacaaccgcttgcgtttaatgtggttag
ctgattgtattggcagcccagctcttgtatgtcataccccttaatgattatctcttctgc
tttattctggacagcaatattttccttgttgtcgctttgcagctccgctattttcttacc
accgttccacagttcacacgggctgtcgtcttttgttgtaacacgcagattaatactacc
cgcatttgtcctcattcgtattttatccatttgctgcctccctgtcggtttttttataat
tcctcttcataaccattatgattatttatatataaccgccaacccttcgcttttgctgct
tcaagcgatgcagctaattcaggcggttgcgtgaagtctttgtagttgttgtcattgaca
ttcccgcacgaattatacaaaacagccattccatctttctctttgcgttcaggcaaatct
tcaaaaatcttttttaaatcttcggcacttagtttattgttgtagcagtacagctctttc
aaacttgtacagctgcttatatctaatttggtcagtcgattgcggtagcattccagctcc
tccaaactcgcacaaccacttaaatttaatgtggtaagttgattgtattggcagtccaga
tgtttcaaactcgttaatccgcttacgtccagtgtggtcagttgattgtgggggcagctc
agcgttcgcaagctcgttaagccgcttacggctaatgaggtcagctgattattgtagcag
tacagctctttcaaacttgttaagccgcttacgtctaactcggttagctgattgtcggag
cagtccagatgttgcaggcttgttaagccgcttacggctaatgaggtcagctgattattg
tagcagtacagctctttcaaacttgttaagccgcttatatctaatgcggtgagtttacta
ccacaacagtacaactcttgtatgtcataccccttaatgattatctcttctgctttattc
tggacagcaatattttccttgttgtcgctttgcagctccgctattttcttaccaccgttc
catacttcacacgggctgccgtcttttgttgtaacacgcagattaatactacccgcattt
gtcctcattcgtattttatccatttatgctattttctccctctcgtaaaaattactctgt
ttataaaacgtccatccttttcgttttgcattttcaaacgcttccactaattcaggcggt
tgagaaaaatctttatagttgctatcgccgtctgtgtataaaaccgcttcgcaatacaca
cctttattttcaggtaaatcttcaaaaagttttttgaatgcttcggcggcaagttgattg
tcgtcacatcgtagctctactaaacttgtacacccgcttacatctaatgcggtcagttga
ttgctggagcatcccagcctttgcaggcttgtacaatcgcttgcgtttaatgtggttagt
ttattgttgtcgcagtccagctttttcaaacttgttaagccgcttacgttcaatgtggtt
agttgattgtagtagcagtacagctcttgcaggcttgtacaaccgcttgcgtttaatgtg
gtcagtcgattgccgtagcagtccagcagtcgaaaacttgtcaagccacttacgtttaat
gcggttagttgattgttgtcgcagtccagctttttcaaacttgttaagccgcttacgttc
aatgtggttagttgattgtagtagcagtacagctcttgcaggcttgttaagccgcttaca
tctaatgcggtaagctggttgcggaagcagtacagcccttgtatatccttacccttgata
agtatctcttctgcgttattcgggatactaactgtttgaggcgtgccgctttgcatctcc
gcaattttcttaccaccgttccatacttcacacgggctgccgtcttttgttgtaacacgc
agattaatactacccgcatttgttctcattcgtattttatccatttgtttttctccatgt
caggttttttctataattccatgttttttaaaactttttcaagctcaacattgaaaaggt
cgataactgctccgctgtttaaggtttctaatgttaccttatccatataaacctcctcat
cggttatagttttcccgccattctgtgggctcgtttaaacttgccttcaaggtgcgggta
tttttttaaaaatgctttttcgccgtaatgatgcagctgctcatgttcgtcagaagttaa
ggcgcaccaattccacgctttatcgattgccgccgcattcgctccacgcgttacgatatg
atgaagatgaattgcctcatgcagtccgcttgcttcactgtactgatgaagttcccgcca
gtccgcctcagaaataagttgcgtgcattccgtatcgtaataatcaagcgggtctttttc
ttcaccgcctctgtgcagttcccattcccataaaagattttttacatcggattgcaaatc
caaatctaaatcgcattcggttgcaaggtgcagcataagtccgttaataaaatgagcggc
ttcaaaggtgtttgattcagatagatgaattgttcgcagagtatcaggttttattttgct
cggcgttttaagtgcatacacatcaagcaaatccaaatacaatgcgtatttttcttcctc
agtcggaagccgcccatccatcgaaataaagattgcagttacaagggcaaaaaccgtgcg
caattgtttataagacttttctcgatattgcaaattaaacgaaacattcaagagggattc
gtgtccagctcttgcgtctcgttccgcttttcgtttgaatagcgtgtccagtaagtcagc
ttgttttttatcatcgattttgagcatgacaaaatgaacattgtttgaataaactttacg
cgctaagtactgccctgtaaccttcatctgacttttacctcatcacatggggaattcagg
agcaatgtcaaacatcgcattttgctgcagctcaaacttttcaattgcttgctcatcttc
gtttgccatttgttgttctttgctcatctgtgcagcagctccggatttttgtctttcgga
actgcgcgtttttccattcgcgtttaccggatcctgttctgcatattgtaccgctgtttg
ttgttgcaccggttccgtatattcaatatttgttacaatttctgctattccgtcattacg
cacaagttttttatcgatgatgccttcatcaagatttgccgcttccgcaagttctaccgc
ctttggtgcatattttaaaagagcttttaaaacggttttctttgccatctcttcaggggc
agtttgccacggtccgtttccaaaactttttgaaaaagtcattccatgctgcataacttt
ttcccaagtccaaacctcaaaatcaacaccgccgttagtaagttcgtataaagcatatac
gtgggtaggatttccgttgccgcttggcgtgtgctcaagaattgcatttaagccatatga
gtaggtgaactcatctccttcgtggactactatcgctttaatgcgtttgaattgtccgct
gcggtaggcaagttcaagcatgccctgataaccgagttgaaactgacattgcaatccatt
tttactatcataaggcaaaagatacgcttgcccgagcggcgtgtttacttctaatcctaa
ttgagctgccgttaaaagagctccaaaaaaagaattttgattacaaagagcaagcttcgg
gttccgtgtaaccgctgtcattgcaatacgagtcattcgttcaggcgttatcgccttcgg
caatgccatcttaaacatatccatgtttgccataatcatcgaccgcaagtcgccgccttt
tgttttagcggtaacttgatttttgtttgtgttgtttacgttcatacattactccttcag
ttctgtttttgttaaagcacaaatgtgcttttcttattctacttttacaccgcgcttaaa
aagctcgatacaaagagcccgtgtcgcttgaatgtctgccaacgccgtgtgagcattttc
aagattaaccccaagagatttacaaaccgttccgagttttaaattctcaagacgcggaat
agctttttgtcttgttgctttttttacaaactccaatgcgtcaaactgtttagaaaaata
atcggcaagtgtaagcccgcagcgattaaacaatgcttctaaatgccgatagtcaaaatt
acagttatatcctgcaaaggtgagcttctctccgtctccgaatacgtgaattgcttgttg
aaaaaaattcgcaatattcggcactatttcttcggcaggcgggaaagacctgatttcttc
ttcacttacaccgtgtgtttttgcagcttcttcgtgataaagaatagtttcatttaacgg
attcaatttaaacagccgctcgcaagttacctttcccttgcccgcaaaaataaatgcaat
ttcaaaggctcccgaattctcaggctctaatccggttgtttccgtatcgcaccaaatcgt
gttcatattgttactccttttttataatctgttttcagatgttgcaaaatctttatagaa
ccgccagcctttaccttctgctgctttaaaagcagctgctaattcagtcgggtgcgtaaa
ataatggtagttgttctcttcttctaaatctgcgtataaaaccgcttcgcaatacacacc
tttattttcaggtaaatcttcaaaaagttttttgaatgcttcggcacttagtttgttgtt
gtcgcagtacagccattgcaaacttgtacagctgcttagatttaatttggtcagtcgatt
gcggtagcattccagctcctccaaactcgcacaaccacttaaatttaatgtggtaagttg
attgccgtagcatttcagatattgcaagcttgttaagccgcttacatctaattcagttag
tcggttgaaagagcagttcagtctttgtaaagccctacaattccttacatttaattcggt
taggtcattctcggaacagtcaatatcttctaaattcactaaaccgcttacgtctaactc
ggttagctgattgtcgtagcagtccagcagtcgcaggcttgtacaaccgtttacgtctaa
ctcggttagctgattgtcggagcagtccagccattgcaaacttgttaagccgcttacggc
caatgaggtcagctgattgtattggcagtacagctctttcaaacttgttaagccgcttat
atctaatgcggtgagtttactaccacaacagtacaactcttgtatgtcataccccttaat
gattatctcttctgcgttattctggacagcaatgttttcccagttgtcgctttgcagctc
cgctattttcttaccaccgttccatacttcacacgggctgccgtcttttgttgtaaccct
gaacccaacccagattgcggttgttcgcatttttatttcattgttaaattctgtactcat
ttgctacaacctctccgtttttcaaatagatgattccctcttctaattcttccggaacat
cgccaactttgagcatgattacaaggaagcccgatttttcagcccactctgagataattg
cagtgtgcgcttcgtcaagactttcagcgttatcaacaaccatcactttcatttcgccgg
aaaaccgtacaccaagagaaaaaaatacttgtatgctttgcgctgtcgaccagttgccga
ttgtgttcgtttttgtaattccgcgaattgcaccattatgaacaagctgattgtcttcgt
ttatttccaatccggacacacctaagtccatacttgcaagtgtgtcttttcgctcttgcc
gctttgcttcgattttttttgtcagtccgttatattcatcttcaagctttttaatttcat
cgcaagcggcaatgtaggcatcgtatgcgtttgcagctgtttcatttttattccactcaa
gaattgcagcgtcaatttcggcgatatcctcttttgaatattgcttatgattttttgaaa
gccatttatgcaaattctcttttgcaagttcaagccgctgaattgcagcatcaatatcgc
tttccgattcaatatttagcgtgtgcatttcctgattgatgttagaaaaggcatttttaa
gagttgataaaaagttttgcgctttttctttttccgcctgcagttcatcaatcggttttg
catgttctactttcggaacaggagtaggcgtgccaagccgttttttatcccgtcctgttt
gtgttcgtgcctcttcaagtctttttaattcttcatcaatcaatgcaattttttcgcttg
tccctgttctctcttttaaaagctcgataattgattcgtctgtccaatctttaattgcaa
acggcatttcaagacctgagcgaattgaatcaagaaaagcgcgcacgccgcctgaaactt
ttgcatagcgacctgttagctcatcaagccgcgaaacatcttgcgttactttctcgccga
tgagtgtgcggatttttaactcatcgtctgtatacgcgataatttccgcttgttcttctc
ctacacttatcattcccggcacaaaatctttactgccgccaagcgttaatgcaattgatt
gcgcaattgttgttttgcctgacttgttaagtccttgaattacctgtacaccggcaccgt
gaaattcaatctcggcttgtttgatttttcgcacgtttctaatttcaatatttttcaata
acataaaatgctccttactttattttgcttttggttccgtaatgcgcagcattgcaactt
cgctctctttcaaatactgctcatacaatccgtctttttttaatttttccgagtcaactg
ttcttcgtattgattttgaaaatgagaggttatacttaccggcaacagcttttgcttttt
tctcttcgctgttggtttgttgttcgatgatctttaatttgagagatgatgaaagctttg
attttttttcttcaagctcttttatctgtgcattaattaaaagatattctgccgacatgc
tttcagcttcaccatcaaggatgattgtgttttctgcaccctcaaacatttttgcgatag
cttcatcttcggcatccactccggaaggagcaggcattatgttttcttcaataaagtctt
cccaaaaagttttctctgctttcacaagacgagtaataaacgcttcatctctattaatgg
cataatgtcttaattcatttttatcaatgatgtacgccgacaaaacaaaccaatcaagat
tgagcacggacatgtagtgctgcacttgcgcaaagtagctatcggggatttcattttctc
caaagccgtctccacgctgagatgttttaatctcatggccgccaagacctgatacttcaa
tgccggaaattgttttcggctcttgaacatagatgagtccgtcaatatttgcactcatga
atttttgttcgccgctgtaaaacatgtacggcacttcttcgatgagtacgccgaactctt
ctctacatcgctggcggatcgggtcttcaagccatgagccgcgttcggtgaacatgttcc
cttcaaatgagtgtaagccttttttatcaaggtataccgtcaatggacttgcccatttgt
taagtcccatgattgcaccggcatcactgccgccgatacttgagcggcgtgcgttgcgcc
actcatcctttgccatgctcttcgtaaacacatagtttgtgtctttccctaaaagttgtt
taactaagttttccatttgttacgccttgtttcttgtttttgcatttgcaattttcacat
gcgccggagcatttattgcttccggatacgttgctatattgacggttatatacattccgc
caaaagatatacatgtactcatcgtttctgaaataaattacgttttttatcacctcttct
tttgtcatccgttttaccttttaaataaaatcaagtggagttactccatagtatgaataa
gggtttttgttgtattcccgcacttcttccgctagtgatttccagtccgtttgttgatat
acggcgtctgtcaattcatcagcgtcttttatacaaagacgctgaatcgctttttcttcc
tcgctggtcagctcgttagaataaggctccatgtttttgtcaaaaatggataaatccccg
acgtcttcgcattgatagtcaatttcaggttcataataactatcaaagctccagctaaat
ttttgcgtaacagtccagccattagaaagctttgtttcaacattcccaaaagtgcaatca
tcgtcaaagctgattgtttcggatactttggtaattggttcgctcatctttttactcctt
cttgtggtttatagattttttattttcactttcgatgatgtatctgcaacattctttgaa
agttcccgttttaacaattagtcctgtactcctgtctgttaattcaaatccatctttcgt
tacttgaaaggaatacatatttccgctcccttttttcctttaagaaaaaaaagcgactta
aggcagatgtccaaccgtaactacgcttttcttgtcagggtttacatttcccttacgcac
ttgaaaataaataaacccgctttttcaaatatctgtttgcgtgaaacgtcctgcgcttac
gttttccgctttttcaaaatcttctaaacacctgcttaacaagtcggcgtttttattgac
aaaattccaccgctccctttgcccatctttcttgttctttttttcttgctttttttgctt
caaaatcagccaagcagtcgcattcatcttctatatcttccactttttcctcaatcgttt
tttctcgctcttctgataaacggagcttaaaaagtcccagccgctcacgtgctttattcc
gtacatataggtcatcatcctctaataagatttctaaaatatctgctgttacgtttatgt
tttctgcaaccgcaccccgtacataacgatgaggatcgcttgcggcaagagataataaaa
tgttttgcggcgtcttttcacttttcgctattgtcttccttctgtttaaagataattttt
taatttcctcaatgc
>27087P4
gaacgattatcaattaactttaatgcaaaaattatgcgaaagcataaaaacgggagatga
gttgatacatgttcaatcaaacatgtttgtatgtttttcaaaaaaatatgaagagctgca
accaccggatatcatcgaagacttgataaatggcggggctttaaaacctgaacagaaaga
cgggaaatacataacctatcatcaaacaatggacttattcattgcgtggatttttgaaaa
taactacggcgacattccacctgcatttatttaggagaatatccggacagaaaggaaagc
tgattattcgcttgagacaataaaacgtcttatgcgtgaatatagggacactcaataaaa
cggtactatttcggtattgcaaacacacctaaacacaaggacacacaaaaacacggtact
atttcggatattgccatcttaaaaatctgatagacttcgccttatggaaaatacaacaaa
catacagaatgagtattttactcggcaagacctatgcaagatttttcaattgagcatggg
aacggtggataagctcgatattccacgagtttattttgggcgggttgttcgatttagaaa
atcggatgtagaggcgtttataaaaaaaggggggcgaaaatgcacgagcagccggattta
gaatcgattacgaaagaattagcccgccaatgtcgcggtgttgagtttggagaagtagga
ctacggattgtaattcatcagggaagaataaccgtaatcgagtatctaaaaacacagaaa
gagcggcagagagcgggggcagctatttaatatcgtcaagcgtccgcattgcttcagcga
gaagggttttagttctatcgacagtttcagcgttatttgggtgccgtccggttataaggt
actcaacagaaacattgagtgactgggcaattttatacaacgagatggcatctggaatta
tggattttgaaatccatccttgaaaagtcctaaaagggatatcgcatttttttgcaatag
cttcttgtgtggtgttttgctcttttattagaggttttacattattccagatagaatcag
cgtccatactctctatatcggtataaaaaaagaaaaaataacgcaaaagagcgtaaaagt
atattgacattaactctatacagagttaatataaagcaataaacactctttttagagtgt
attacagacggcttgccgtcctcttaaagcactcagtttcggcgaggcttacaaagggtt
ttagggaagggttatatttttaattttgttttgtggagcgcaacttttggcgttgtgcat
agcgatttgtttaccacaaaagctaaggcttgttaagcggttattttttgcagcgcatcc
ccgccgtttggtttttcgtgtgggtgatgttgcgggtaattatctaagagctctatttcg
tctttcaataagtcttttaagtcgtgcggaaaaatcccccattctgacttttggaagcat
agttacttttactgccctttgacaaatgaggatagcctcatcatacattttaattctttc
aagtaaaatacaggggcgttcccaataggttgagccgcatggggtcgttttcccaagtaa
tttgatataaagaataatcgcttctgtaatattttctttttcagcagtcatggcgtcttc
tttgaatgttgtagtaaattatgcgcatgttcgagtacgtatctgttagctagttcttca
tcgtatttgttgtcagcaatgtctattaaaaaagggaatagccgcagaagttttaataag
gcgacagcagtagcggacggtttcgttttgcctgtcttccattttgaaaaagtccgctgc
gggatattcagagctcgctcaattcctgcaaagttctttttttcgcgttcaaaatataga
aggacatcttgtacttctttttgttgtttgtcttgaatagcttttttaagttgctcatcg
ttttcgttaaaaaaatcgccttcggactcgcaatcttggcaaacataatttactaatgag
atttttacgccgtcaaattcttttttttcaatagagcgtaacaagttaccgccgcatact
gggcattgttttttattcatttttagtcctccaaatcaagccccgaaaagggtttgtata
gtaaatcattaatactaattgaataagcttcatgaaaagattttataatccatagccccg
tctgcttacttttcataaaagctatgtacccatttttgttgtttgttgtaaactcatatc
catctaccattgtaggattatttttatcagggtttttatcccatagttttgagctaataa
agtgcaatttttcacaaccaccataggcaataaaatgtaataaatccgcttgagtggata
tgttaaaaaatgttttagcgtcttcttgcgcctttttaaaaacaataatttttttatttg
cgcaatcgtttatgaagtcgtctatattataatacggcaaattttgattattttcaagca
cattttatccttaaaagatacatgtttacttcatcgtatccaaattctcgatagctttca
agaggaggtctttagtttctgtgatttttggtgcgttatctttttcttttcccgttacta
aatactcgacggagacgccgaaaaaatcggcaattcttagcacgtcatcggcacggggta
gattgccggcttgacgcatggaattataagtacttagagctttgattgataagtcatcta
tagaaaatatcatcttttcaatagtaatgttttttgttctaactagggtttttatatttt
cgtaaaaaacatctgaatttatacgcatatccatattatcggtataaaaaaacaataaaa
tatattaaaattcatataaaacatgttgacaatatatgaaaataggtatattataataat
acaaggtatgagtaatcatacacaaacaacggtaaagcactaaaaaattagtcttgctgg
tttttgagtacttgcataataagggtgcgtagctcttcttgattatgaatgatggcattg
agtttttctgtaatattttcttgtacttcataatcaagatttgccatatcggtttttgaa
aaaagcctgacggcttcttctataatttgggttttgggtctgcctaattcttttgatagg
ttgtccactaactcaaaaaactgtggagatgttctaaaagatatttgcttgtctttttca
aggggtttttcactcatactattgaagatatcggcaaagaaagtaaaaaactacacgttt
tgagaaaaaaacagaaaaaaaataaaaatgtgtagaaaagtacttgataaatattttaaa
tgtagtataatacattcagatgtagtgaaaaatactacacaacgataggtaaagcactaa
aaaaacttgcagtgtatttttttagtgccttatagcactagctaaaaagcgacttaagaa
acactgcattagtcttaggtcgcttttttatttacctgttaggaaaacaggaaaggaaca
gatgatgaaatattttaaaaacaacatgaccttagaagaagtaaaagcaacttacaaaaa
agaagctttaagagtacatccggatgttggcggatctactgaacaaatgcagcaattgaa
caatgaatttgacattgcttttgcagtggctaaacgctatgcgccggtagaagtaaaaga
gacggcgaaagagttcacgtccgacttttacgcacaacgaggatggacaggcaagcgtta
cactagcggcttaaggaataaagacataaccgccattattcgagactatataaaatatgt
acatcctacatacaaattttcagtttccacaacagacaaccgcatagatatcgccttaat
ggaacatccgattgaattcacaaacagagaattagtagaagggtacgtaaaaagtttacc
ccctgatgagcgttgctttgtgccttctcttaacgataaacttcgccgctgtcaacttac
aaaaaaacagcgtgaagagtttatcgagtggacaatccaaacaagcggaagatgtgaatt
gggttttggtgctttgcacaaaggtttgtgtccatatatcaatcctgtaatattgagtgt
catagaagacgttttcaactttgcaaattcatacaattttgattacagcgacgtaatgag
tgattattttaatactaatttctacttgtcgatggaggttggcaaaagtgagaagcccgc
aaagtttgtagagcgcaccgcacgaatagcaccgactaaagaagcgaaaggcgctaaacg
acttacggcataaatcaaaacttccgccggtgaataaaagccggcggaaaacatggagga
atgaaaatggatttaacaaaaaagattgacgatttaatcgcggcaaatgatgagtcggga
ttggatgcgattatcaaagaacatggcggatatatttttaaaacggagtaccttggtttt
acgagtaatcacggacttatgggagagtatttttacagcaattcttttgaagaagccgtg
ggaaaaacaaaggaatatttaagtattcccttacaaaaaaaagaagacggactttcaata
tctcttgaattaataactaagtttttaaatggcgaattagaatacggcgcaaatttgttt
tctaaaaaacaaacagggaaggaaagcacctcaacttgcaacttaagcgattgcagtaat
tttgagcaaattaagcgaggaactgaaacgctatcggatgatgagctaatgctttttaaa
aattgcattgaggcaagtttaatgtaggagaagtatgaaaaatgagcattgaggaaatta
aaaacttatctttaaacagaaggaagacaatagcgaaaagtgaaaagacgccgcaaaaca
ttttattatctcttgccgcaagcgatcctcatcgttatgtacggggtgcggttgcagaaa
acataaacgtaacagcagatattttagaaatcttattagaggatgatgacctatatgtac
ggaataaagcacgtgagcggctgggactttttaagctccgtttatcagaagagcgagaaa
aaacaattgaggaaaaagcggaagatatagaagatgaaggcgactgcttggctgattttg
aagcaaaaaaagcaagaaaaaaagaacaagaaagatgggcaaagggagcggtggaatttt
gtcaataaaaacgccgacttgttaagcaggtgtttagaagattttgaaaaagcggaaaac
gtaagcgcaggacgtttcacgcaaacagatatttgaaaaagcgggtttatttattttcaa
gtgtgtaaggggaatataaaccctgacagaaaaacaagggagtctattagtattgtcgaa
catcgcagacaaataaacatggtgttattcctttactagaccgcttaccattttaaggac
tactgctaaatcttggtctgacaaggtttcgagaatttccacaatgggagcgatacgggc
gggcggtttccagtgcggcggatttttgccggttacgagaaattccatagggacatttaa
ggcttttgcgattttgtaagcttcaattacattgggaggtgttttttttgaacttctgtt
tttaaacgttccaaagttcatatcgcaagtattggctatagcttcttgggtagtgttttg
agcctttattaacatgtttgtgttgtcccaaaatttctttgcatccatattataattatt
ggcataaagtaacaaaaaaattactttttatattgacaaagtaactaaataatgatataa
ataattataaggtaatcaaatgattacttttagacaagttaaatagagcattaaaaagaa
ttagtcgtgttcttctttttagtgctttcgcacgaagaagcgacttaaggaaacacgaca
tctgccttaagtcgctttttttttcttaaaggaaaaaaagggagcggaaatatgtattcc
tttcaagtaacgaaagatggatttgaattaacagacaggagtacaggactaattgttaaa
acaggcgctttcaaagaatgttgcaaatacacatcctcgaaagtgaaaataaaaaatcta
taaaccacaacgaaggagtaaaaagatgagcgaacctattaccaaagtatccgaaacaat
cagctttgacgatgattgcacttttgggaatgttgaaacaaagctttctaatggctggac
tgttacgcaaaaatttagctggagctttgatagctattatgaaccagaaattgactatca
atgcgaagacgtcggggatttatccatttttgacaaaaacatggagccttattctaacga
gctgaccagcgaggaagaaaaagcaattcagcgtctttgtattaaagacgctgatgaatt
aacagacgccgtatatcaacaaacggactggaaatcactagcggaagaagtgcgggaata
caacaaaaacccttattcatactatggagtaactccacttgattttatttaaaaggtaaa
acggatgacaaaagaagaagtgataaaaaacgtaatttatttcagaaacgatgagtacat
gtatatcttttggcggaatgtatataaccgtcaatatagcaacgtatccggaagcaataa
atgctccggcgcatgtgaaaattgcaaatgcaaaaacaaggagtaagcaaatggcagtag
tagtaatggtaatcggggaaagcggaaccggtaaatcaacgagtttacgcaatttcaaaa
gaggggaagcctcaatcgtaaacatttcaaaaaaacctttaccgtttaaatctgaattaa
cggttttaaaatcggataattacgcagagataatgacggtattaaaaagagcagcggcaa
aaagcatcgtaattgatgattgtcaatacctgatggcgtttgaatttatgaaccgagcaa
aagaaaaaggttttgaaaagtttacggatatcgggagcaatttttttcaattaatccaaa
cggcaataaaccttcctgatgataagattatatattttctttcgcatattgagcagctgg
acggccgagagaaatgtaaaacaatcggtaagttactcgatgaaaaaattacgcttgagg
gactttttacaatcgttttaaaaacagttgtagcaattgatggtaataatcagcgtcagt
tttgttttgcaacaattaacaatggagccgacaccgtcaaatccccgatgggaatgtttg
actcgccgcttattccgaatgacttaaaagcggtagaccgaacaatacgagaatattatt
cattgcccgcaaatgaaggtgcacctgcacaaaacaaaagcaaacaaacacaaaataagg
agacaacacatgttaaaccgtcaatcatgcaatttgcaagataataagtttatgtttgat
gaacaaacgcacacgtacaggttgaatgatgtagtaatcccttctgtaacgcaaatcatc
cgttctgttaccggcgaggacttgtcgcatattccgcagcgcaatttaaaagctgctgcg
gagcgagggactgcaattcatagggagatagaaaccggcaatattcaatcggctgaagct
aaatggattgaaaagaacatcaaccgttcagcatgtttgtttgaggcaatgttttatcac
aatcataacggctttatgtttgcagggacggcggacattgttggcactgatattcttttt
gacataaaaagtcaggcgaaagaaaacataccgttatggacgttacagcttaatctttat
aatctcttttttaaaagtaaaaaattaaaagttttacatgtcccaaatacgggaatattt
aaagtgtatgacattccgtttctttcggaagaggcaatacaagaagtatttgattgttat
caatcaaaaaaaaatttaaaggagtttaacactatggcaaaacaaacaaaagaaattgtg
gcgcagccgatagccttatcgcttgaggtatacacacaaaacgtcggggagcttacaaca
aatgcgaaagaattaaaagagcgggttaaaaatcaaattgaattatacaaggcggaaaat
tacacccctgaaaatattgatgctgcaaaaaaagataaggcggaactgaataagtcagca
aagcttttaaatgacaaacgcattgaaattgagcgagcatttatggctccgattgaagag
tttaaaacaaccgtaaatgaaacagtctctttaatcaaaaccgcttcaaatgcaattgat
gaaattgttaaggaagtagaagctcaggataaggcggttaaaaaagcaactatcattgaa
tattttaattcgcttaattttgaccttgtagattttgcgctgctctttaatgaaaaatgg
cttaataaaacaatgaagcttgatgatgttttcgctgaattgaatagcaaaacagaaaaa
attaaaaacgatttaaaaatacttgaccggcttggagaagaagaagcaaaagaattttac
ctttcaacgcttgaccttgatgcggcctttgcaaaagcagatgagataaaggcaaacagg
gagcgattagcaaaggttgaaaatcagaaaaccgtaattgaacagatagaagatattccg
gcaatcgaggctgctccgtttatggcagagcagggacaaacagaaatcgttgatgttaca
gggttactgcaagaaccgcaagcggcacaaacagcaacggcgcaattatatacggtacag
ttttcagtaagcggatcggaaactcagttgttagctttgcaatcatttatggatgaacaa
ggcttagaatatcaatttttaaaataaggagaaatacttatgaaatttggcagtcgatat
caggttgatgaaaactggagtaataataattttcaaccaggcgagtgggagtgtatcatt
acaaaggcaacagagactctttcaagaacaggaaaggcaatggtagagatgggcttttct
attgcaggacaaggtgaattacggtactggcttgttgacgaccagtcaagtcaggaagcg
tgggagcgaacaaacaaaaacattactcggttttttgattgctttaatattcctcgtggt
aattttaatgtccagtcatggcttggagctaaagggcgtatttatattgacaagagcgag
ccgaacaatgacggaaagcagttttttgaagtgcaaagacttatagcggagaaaccgcaa
acaaacggatatccgcagcaaagacaacagccgcaaaacccacaagcatatcaagcgtat
cagcagcagggacagtcggcatttcatgcgcctagtcaaaaccaacaacagacgcaagga
gcgcaaagaaacaatggaaacgctaataaatggcaaccgcaaccacaacaaaatcagtat
aacgattttgatgacaacttaccattttaaaaacactgtataataatttttcactttcta
cttttgccgtgtgaggtagaaagtgaaaaacgggaggcatttgcaatttgtacactgtgg
cagaggtggcgagaaaaacaaaaagcagcacggccgaagtgcgatattttgcgcggaaat
ataccattccaaaaataacaatagacaatacgcctgtttttatttttgggaaaaaagaat
atcggctttttttgttttataaaaataaatacaagccaaaagaaagtccgctgcaattaa
catttgatttttataaccaaacagcaattataaaaaagcaaaatgtaaaaagcgcaaaac
aaaaaagaaaagaaaaggagttaatcaagaagatgtgtacgttattacaaaaagtaggtg
aagcggggattgaaagagtttttcttgaaaagaaactaaaacttgataaatacgcacttg
aaaagctgcttgcaaaatgtacacgacttccaatagcggaagatgaccgcatcgacaata
aattatactgggttgggaatgaaaatgacatcatacaaatgctgtatcggtattttgaac
gataaaacaaaactataaccgatggggaggtttatatggataaggtaacatttgcaggaa
taggaatcgaagggtatgagagtatactcctcaaaagaaagtttataggaattgaattaa
aggaaagttactataagcaggcgtgcaaaaatttaaaagcagcggaaacgcatgttaaaa
gtgaaatgcttttttaatgaatttgcaacataagataaaattattggaggcagcaaatgg
ataaaatacgaatgagaacgaatgcgggtagtattaatctgcgtgttacaacaaaagatg
gcagcccgtgtgaagtatggaacggtggtaagaaaattgcagagctgcaaagcgacaact
gggaaaacattgctgttcagaataacgcagaagagataatcattaaggggtatgacatac
aagagctgggctgctacgacaatcagctaaccacattaaacgtaagcggcttaacgagct
tgcgaacgctgagctgctaccacaatagactgaccacattaaacgcaagcggttgtacaa
gcctgcaagagctgtactgctccagcaatcaactaaccgcattggacataagaggattaa
cgagcttgcgaacgctgtactgctcccgcaatcaactgaccgagttaaacgtaagcggct
taacaagcttgcaagagctatcctgctccaacaatcaactaaccacattgagcgtaagtg
gcttgacaagcctgcaacggctgtactgccaacacaatcaactgaccgagttagacgtaa
gcggcttaagaagtttggaagagctggaatgcttccgcaataaactgaccacattaaacg
caagcggttgtacaagcctgcaacatctggactgctccagcaatcaactaaccgcattgg
acataagaggattaacgagtttggaacatctgtactgctacgacaatcgactgaccgcat
tggacataagaggattaacgagtttggaacatctgtactgctacaacaatcagctgacct
cattagccgtaagcggcttaagaagtttgagaatattggattgttccgacaatctactca
catcttttactgcaagcggtttagtgaatttagaagatattgactgttacgagaatgacc
taaccgaattaaatgtaaggaattgtagggctttgcaaagactgaactgctctttcaacc
gacttgctgcattagatgtaagcgggtgtacaagtttagtagagctacgatgtgacgaca
atcaacttgccgccgaagcattcaaaaaactttttgaagatttacctgaaaataaaggtg
tgtattgcgaagcggttttatacacagacggcgatagcaactataaagatttttctcaac
cgcctgaattagtggaagcgtttgaaaatgcaaaacgaaaaggatggacgttttataaac
agagtaatttttacgagagggagaaaatagcataaatggataaaatacgaatgaggacaa
atgcgggtagtattaatctgcgtgttacaacaaaagacgacagcccgtgtgaactgtgga
acgacggtaagaaaattgcggagctgcaaagcgacaacaaggaaaatattgctgtccaga
ataaagcagaagagataatcattaaggggtatgacatacaagagctgggctgccaataca
atcagctaaccacattaaacgcaagcggttgtacaagcctgcaagtgctgggatgcgaat
acagtccatttaccgccgaagatttaaaaaagctttttgaagatttgcctgaacgcaaag
agaaagatggaggggtattgttatataaagacggcgatagcaactacaaggattttacgc
agcctcccgaacttgcagccgcctttaaagctgcaaaagcgaagggttggagattatata
aaattaataatgatgatttgatggaattatagaaaaaatctgacagggagaaaaacaaat
ggatggaataaaaagagaacaaccgcaaaaaaggggtaacatatgaaatcaaattttaaa
agctgtattttttcagaaacaaccaaaaaacaaattgatgcaatgacggatatcaacatg
aaattacgcttttatgaagcagttactaattacggaatttacggtatagatccggatttt
gaagggattgatttacttatttggattccaatgaaggatatcatcgataacgcaacaaac
aaacgaggagctcctgtaggaaatgctaatgcccaaaaagctaataataaaactagcgat
agcaatacagaacaagaaaaacaatttaaatttactgaaacaaaagaattgcctaaaaac
aaagaaaacaattcaaaacaagaaaaacaaataaaacaattgaattcaataaaaacaaat
aaaacaattcgccctaatgataatgataatgataatcttaatcttaatgataatgataat
gataatgtgaatcatcctcctcctgaagatacagcaggacaagatatatatacatgttct
gacaaacagaaggatggggaggttttctctgacttttcagaaaacgaaaatttaacccag
cttgcaaaagacatatacggggtttttgttgaggcgggaataaacaaaccaaataccttt
ttgctcttcttgcagcgagactttcggcttggacttgataaattacgtgagcaggcaatt
cctgttacccctgacattcttgcggcatgcaaaaactacgcaaaggttttggcgttaaaa
aaacaacaagcaacctggtggaactttaccggcgggtttgacggtttttgcgggaaaaac
ataatccttaagtttttgccagagcgatttactctcacgcagtttgaaaaaaataaccgc
tccccgcaggcggagaaggattattcaaaacaggatttttcgcaaagtagcattgatgag
tttttcggtaagccacaaccgccgccacaggtggtgagtgctgacgtcgtcgatgaacta
gagggcgttatgttttagggagtaaaagactatgagagttttaaaacaagggaaatggca
acaggtaaatattgcgcaatcttttttgccggactatttacggcaatcaaaagctttatg
taaaacacacggtgaatacaaatgcctcattgacacaagaacaaacgaagcatccccttg
ccctctttgtgaacaagagcggaagcgggcggaactcgaaacgcaaaaagagcttgagca
gtttgaatcacgcttaaaaaaaatagacgggctgccaaaacgttaccgcaatgcagggtt
taaaaattttgtcgttgacgaaaaaaacaaaaccgcacgggatagcgttttgtcgtttgc
gaaaaatccgaataacaaatggcttttgctgctcggcaaaaacggcaccggtaaaactca
tctcgcgcatgctgtgctaaaactaacgggcggcatcttccgagattttgacgacgtctc
aaccgacttactggacgcacaagcgggatacggcggaggcttaaacaaaacgcttgataa
atacgctaatgcgcccatgttggtgattgacgaaattgacaaggtgaaaaacaccgaagg
gcgcataacttggcttaatacaatcttgcgccgccgttacaacgaaatgctgccggttgt
gcttgttggaaacattgaccttgaacgtctatgtcaaattatagacttgcacggaggaga
ggcaatgcgggacagaattaaggagttgggtatagttgtcaattttaattttgaaagtta
tagacccgttttaagaaatgagaaggagtgaagaaagacggacaaagacctggaaatacg
aaggctataaacaaacataaaaatataaggagttttaaaatgaacaaaggaacgtatatg
aaaaagcaatctggatgtaaaaaagatgcattaaaacaaaaaggcaaagagcaacaaata
agccctaatgaacaagactaccgcaagttggctgggactataaaagatattgcatcgccc
ctacagcatatctgtaaaagctgctaaaacaaggagttttatttatgacagacttaaaca
aagtaatgttatttgggcggcttgtccgagacattgagctacgctatacggcttcaggaa
cagccgtagggaatatcagtcttgcggttaatcaaagccgcaaggttggcaatgagtggc
aaaacgaagtaagcttttttgattgccggttattatgaatgctaatgggtacggagagcg
aacataatgaaaacaggtgcgagggtagaaattgttcattataaaaacaatgagcttaca
gtaagaattatcggcgatattgataagcggcaaatggatttatacattcagcataggcgg
gatttgtttagaaaagaggcgcagagcctcagggcgggagaaaagccatacacagtgccg
cctatagaattagagttatctgataagcgtaaaaaacggacaacaggcaagaattcgcag
aacacaaaacttcacggcataatacggattattgcaaacagcacagggaatgcttttgat
gttgtgaaatacgaaataaaacggaaagcgatgaatgagcttaactatccggtaatgaaa
aatggatggggagaggttgtgtggaatacgatttaccatgagccgtttccgcaaagcgag
gcggactgttcaacggtcgaggcaagtttactaattgaagctgcgtatttactggcggca
gatttaggaatttttatcggggatatttaatatatatttgcgttacgtctctccagtgtg
aataataatgacatcggaggttttgaaatgaaaacgaaaatactatttattgtgattgtc
gggcttgttttgtttggggtgctctttatgaactacgggcaaacagtatcgattgattgt
attggagctgctattgttttagcaggaggaggattagctgtttatgacagcgtgaaggca
aaacgaaaagctgcattaattccccttgcagtaggactcataactttgattataacgggc
tttattcagtttaatggcgttattgttgttgccgcatttgggtttattgctctcggcata
tatttatatttacggtttcataatcaaaaaaataactgatactcattgccttgcagcgac
attgattttttttactccttttttatcaagtccctgcaaggcgtttttaacgggagaaaa
aagagatgaacgagataataaaaaatgaaatattgaaaattgataccgtagaaaaccgtc
aatatgtaaatgcgcgggagctgcatacacaattacaagttgggaaaatttttgcggcat
ggataaaagagcgtattgagaaatacagcttgattgagggaaaagactataaaacttgct
ttccaaatcaggaaagcgaggttcacggcgggaaaaataaaaaagattatttactaaccg
tccaagccgctaaagaattggcgatggtagaaaacaatgagcaggggcggaaaataaggc
aatatcttattaaggttgaggaagcgtggaacactcccgagatgataatggcaagagcct
tgcaggtttcccaaaacacaatcaattcattaaatgaaagattaaccatagcggaaaaaa
caatcgaagcgcaaaaaccaagagtagagcttgccgatgccctcacctcaagcaaagggg
ctatcagtatggcggaggcggtaaaggttttacatttgccattcgggcgtaataccgctt
ttaaaatgctgcggaatgcaaaagtcctcaatgcagataacatcccataccaagaatata
tcaatcggggctattttagagtgcgggaaagtagctggaggaatgcaaagggcgaaacaa
aaatatcacttgtaacagaagttttccaaaaaggcatggattatttacgctcatttttta
ttaacaaagaggtactatcggcatgagaccaccattaagctattacggcggcaaacaatt
acttgcaaaaaagattgtatcacttattcctgaacataaaatctactgcgaacccttctg
cggaggtgctgctgttctgttcgcgaaagagccctctcaaattgaagtaatcaacgatac
aaatgcggaactcatcaacttttaccacgtggtgaaggaagactttccggcactccaaaa
agaaattatgaaaacgctgcatagccgcgaaatgcaccgacatgccaaaataatttacga
aaaccctgacatgtttgatacggtaaaaagagcatgggctgtatgggtacaagctaatat
gtcatttggaaatcgtcttaatagtggtttctcatatgcaaaaaagaatgagagtgtaac
aaagaatattgtaaataaaatagatgagtttacggataaaatatcaaatagaattagaat
gttgcaaattgaaaattgtgatgcattaagggttattacttcccgtgatagttccggtac
attccactatatcgacccaccttatgtaggtgcagatcaaggacattatgacggttatac
gcaacaagattttgataaccttttaggaatgctgcaaaatatacaggggaaattcttgct
tagttcttttagaaataagaagctatcagaatacacaaaaaataataactggtatcaaat
cgaatttaaaatggtaaacacaatgacacaaaacggaaacaaaaaaaatcaaaaaataga
ggttttaaccgcaaactatcctattagccttgataaggggcaagaggcaaaaaaagaaga
tagcagcatagggcaatcagaattaatcttcgaaaaagaattaagcgaggagcgcgcatg
aaactctatatctcgggcggaataacgaatgttccggattataaaacacagtttaaagca
gcagaaaggaagctaacggaaagcggctataaggttatcaatcccgccgattttgaattt
accgaaggggcaacttacgatgaaatgatgcgctttgatttaatgcaattgttaggatgt
gatggagtagctcttttaggcggctgggaaaaatcaaagggagcgaacattgaggcttcg
accgcattgaaagtcggcatccctgtttacgatgttgattattggttggtaaatggtaaa
aaagaacgagacgaggtaggtgcatgaaagactctatgagaaaaacacgcctatacgtat
ttaatcgagacggttttaaatgtaccgtttgcggtaaaaaaatagattggacaacaggac
agatggcgcacagaataccaaaaacaaaactaaacataaaaaagtacgggataggcatta
tagaccatgcttttaacttgcggacgacgtgctcatcaaaatgtaattccgccgttttaa
ttgacaacaatccggcagaaaaagaacagctcattgaggcgatacggaggcaggggaaga
gatgagttatactcattggcataaatataaaacagcccctaaagagcagcgcacggcaga
cggcatagtttttgcaagcaaggcggaaatgttacgatacaaggagctaagacttttaga
aaaatcaggcgtgataaaaaaccttgaattacaacctaaattcttaattatccctgcaac
ggaaaaaggcggaagggcaacccattatgtcgccgattttcgctacacgacaaaaggcgg
ggtagaaatagtcgaggatgtgaagggcgttaagacggaagtgtataagctaaagaaaaa
gcttttattatggcaatatccggaaatcaatttttacgagaacaaagtataaaaaagtat
acatggtgagaaaaagtataaaaagaaacgtattgactttattaaaaagttgcttataat
ttttataggagttgaaaaaattggaagtaaaagttttgagtgtaaaaaatccgtttgcat
atttaatcatgcatggcggaaaagatattgaaaatagaacatggaaaacagactatcgag
gaaggctctatattcacgttagcggcgaaaccttaccgttttttaccatcgatgaaaatc
ctcctcaatttcttaaaataaacaatgaaaagcagatttttcaaaaatacaaaaactatg
ctgaaaaacttgaagattactattgtgatttagcagaccagtatgtatatgcaggcgttc
cgacaggtagcaagtcggaggctgaatggttgaataaaataattgaccgccccgacttat
ggcttttaaaatctcaaacaataatcggctatgtcgatttagttgatattgtacaagata
gcaatagtccatgggctatagaagggcagtatcattggattttgaaaaatcctacacttt
tggcagagcctattcagcaagtaaaaggtcgtttaaacatttggaattataacatttcag
aataaaaataataaaaataacaagcatctctaaacaaaaaccctctttcatttttatcct
ttctatttgatttacgcattctcgttattatatgattataaatcatagtattaacaggag
gtgtttatacatgcttttttttggtaaatctttcaagtgttttgacagttccggcggcat
tggcataggctcggcgggcagcgcaaaaacaaaagccttgcgaagagcaatgcgcaaagc
tgggacagggttagtcttttctacaggtcggagcggccgtaaacgcttttggtaatttat
gaaaaacctgtactcatcgatacagtacatggcggacaatatacaatccgccattgtgct
ttattctctcggcaaagactcaaccgtaatgcttgacctttttcaaaagtacatgaaggg
gagatacacgcccgtattcctatactattgcgaaaaccttgaaagcaaaaacaaagtcat
tcggtattatgaaaagcggtacaaaattaaaatcgaacaatatccgcattttgaaacaag
ttttttattatctcgagagggcaaaaaaataaaacgccttacaatggctgatacattcaa
ggctttaagggcgaagtttaatattgagtacatagctttaggctgggaggcttgcgagag
tatggcgagggcatgcatgctaaaaacgtttgacaacggcatcgattggaaatacaaaaa
attgtgtccgctgcatatatggggtaaaaaggatatagaccgttacataaaaaaagaaag
gttgattttagcccctgaaacatacagcgggtatagaaacatcgacatttacaagggcaa
cgccttagagtggctaaaaaacaattttccgcaagactataaaaaatgggtagcaaaata
cccgatggcggaggcggactttttaagatggcaaacatatggaaaataaaaacaaattag
aacgatttacaattcaaacaataaagcgcagtcagatacaggaggcagactataacccca
gaacaataaacagtgaggctaaaaagaaactaaagcggggtttaaaaacatacgggatgg
tgcagccgattgttgtaaactctcaaacaatgaacgtcgttggcgggcatcagcggcttg
caataatggacgaggagtataaatacccgaaaacagactacaccttacaagtggcgatga
ttaacgtatcgcttgaagaagaagtaaaaataaacgttttcttgaataaccctgcagcgc
aaggcgaatgggacgccgagatgctgcaagaaataaagctttcgtttccggatattgact
ttcaaaaagacttagcttttgacatgttagacatgcagcaccttttcgcgggaacggagt
tatttgaaagcgcatcgtctcttttcgagccgacgcaagagcaaagcgatatagtagaca
tggcggagcttgcgaaaaagacggataggcttaaagaggcaagacagaaagaaagagact
taagaaaagcagaaaacagaagcgatacagactatcaggcgaaaaacgatgactatgtag
tttcttttgtttttgagaataacgcagcaaagcaagatttttgcaggcgtgcaaatatac
ctataagcgaacggtttgtaaaatcagcactgctttatgatatcgcagacggtaaaatta
aaatgcgaggagatcggtaaatgcaagtttggcagcggcgagcgggtgaaagctcacggc
aatatcactattttaaaaacttcttagagcttggaacattgcgaacactgcaaaaagtac
aagaaaagtacaacaaaagtatagcatatttccagaaattgtcttctaaacacgaatgga
caatgcgggcagacgcatacgaccgctatatcgatgagattgtacggaaagaaaatattg
aagcaatcaaaaaagccaacaaagaaaacgtgcagcttgcacaaatgataaagtatgccg
cagggaaaaaggtacaggttataatcgacaagataaaagatgcaggaggagacattgagg
cattagagaaaataacggacggcatatcgtggaacgtattacctacactgtttaatattg
caacagaaatagagcgcaaggcttacggcataaatgacgacatgttgaaactgtcaataa
ccgacagcggcaataacgatgtggaagttagtattgctataaagaaaaagcaaatcttag
aaaaactccaagtggaagaagaaagcaacagtcccgcagaaacgcaagaggcgataggcg
atgtgggcatgcagggagaatagaacgcttaccgcaagcatattgcggaaaaacaaagag
ctaaaagacctctttataaacagccttacggtggaagagctggacgccctcaattacgat
tggagcttttgggcgagagatgaacagctgccgcccgatgaatggataaacggcaataaa
tacatttggaacttgcgatgcgggcgcggctggggaaaaacaagaaccgcaggtcagacg
tttatagaagcggtaaaggcagggtacaagcggctgtcattatgcggcgcaacggctgaa
gaggtgcgggatataatgataaacggcgaaagcggtatagcgcagtattgcccgcctgaa
cttgggatggactataagccgtcgcaaaaaaagatattttttaaaaacggcgcagttgta
agtattttttatggctccgagcctgaaaagtcgagaggtgcgcagtcggattttatttgg
tgtgatgaaatacacaagtggcaatatccggaagaaacatttgacaaccttatattaggc
ttgcgactgggaaacaacccgctctgtattgtaacaagtacaccgaagccgacggcattc
gccaagaagcttgaaaaaatgacggacgagaaaggcaatccgtgcgtaactacgactgtg
ggaagtacctatagtaacgttgataacctatctaagaagtttttcagtacaattatttcg
aagtacaagggcacacggcttgcgctacaagagctattcgctcaaatactcgacgacaac
ccgaacgcactctttaaaaaagaatggattgaatataaccgagttgatgagttaccgctg
tctgttaatcgatatcgagttatcacaagcgtagaccccgcaacatcacacaaccccgat
acatcaaaccatacgggaattataacaatccttgaaggggctgctcctgaaaagcttatt
atgaacggtgaggtaaaatgcaggagagaaaatcactattacgttttacgggatagctcg
gtaattggaacgcctaatacttggggctcaatggccgtaagtaatgcggacttgtttaac
gcagtaaatatcgttatagaagataatcaaggcggcgacttaacagaacttgcccttata
aatgcgggttgcaaaacggctattagcagagtaagggcggtaaaagataagcagacaagg
gccacaacagcttctatgctttgcgagcaggggcgtattcacttttaccgagacccgaaa
acatataacgtattacacgggatagataacttagatgtgctagagcaggagctcacggat
tgggtaccgggaagcgacagccctgatagaatggatgcttttgtacacggcataaattgg
ctacagcctaacatgaaggacacggggacggaggttatcgcaagtaatataatagcctct
gcttttgctacttccggatattagctttattttaaggagatatagagaaagatgaaattg
ttagatttttttaagcgtccattttttggtatttttgttgacagcagcgtaaaaggaaag
ggggtttttgacaatgtaaaaacggactatgtattgtcaagagccttgtatacatccgct
cctgttggtgatgactatctacagtatgcgttagggaattactgcacaaaaacatacatt
gatacgtttagttcatttgttggcttgcctgacattacatcggcaagcgatgattttacc
gcaagcattcaagcgtttttactaaaagaaaagccgacccttataaggatttaccggcaa
acgatgattgacgggacgcattacgtctgggcgagaattgaaaacgacattaagggcatg
ccgaaattaaaactaaaacaaataccgtttgaaaacgtggtagaaaaagattgcattaaa
acaatagacggtgtttataaaaagtttgtaattgagaccgttgagaaatggataaaagga
gatgatgaaaaaacggcgaccgtaagaattgagcttgagcccggaaaagagacaatcacg
atagacggtgatttgccgccgcagtactcaaaaaagcaagacgtcattcttacaagtttt
aattttgtgccggtgttttgcctttacaataacaaacttactttcatgaaagacggaata
ccggagattgctcctgttgtgccgtttatccgccgttacgatgcgacattgcgaataatc
gggaaacatatagacaatattttagacccgaagatgaagattaaagtagaaaacgcagat
aattttttaaaacgctcctttggtttatccgctgctgaatatgctaaggccgtttcaggg
gagctaacagtagacattacacaattcaaggcggctatgcttgcaaacaaggatgacgat
ttagaatttattacgcagcaagacaacacacaatcggcgattgaattattaaagctttta
cactggataatcgttgaacttaccatgcctgaatatctctatggaacagcgatgaactca
acaaacgcaagcgtaaaagagcaatcacctgtttggacaaaaaaggttgaagataggcaa
agcgactataacgagttttattattggcttgcagacatattctatttagcgcaaacggca
ataaacggacgggatatatacgctcaagacggcggggctggaaaagtccttgttaggtgg
gcagagcttacggcaaaagacgatgtagcggttatgaatgcgcttagtacttttgttggc
gcaatggacaaggctatgacgcttggcttaatttctcctcaaacagcatttaacacaatg
aaaacctttatatcaattccgaatgattacgaggatgaaaagaaggcggcggcggagtgg
ataaaattaaaattacgaattgaaagcattcaggacagaatacgtagcggcgatgtggac
gccgaagacgctataaacgagttattcagcagggaggctgcataaaaatgataatacaaa
taaaacacggcaatgaaataaaaagattagacaccgacacactatccgaacaggaaattg
aattttatatccggtattgccaaaggtcaatgcaggaaataaacaataggcttttacagc
ttaaggcggagcaatcctctacatactcagaagaaaggggggctcttattatgaagtgtc
aggaaagtttttttatatatgagaaaacaacaaaaaaacttatgcggtgcttagaggaaa
tgccctgctccacagtcgggataaatccaaaagactttatgagggcagcgagaaacgttt
tatatcctgaagtattaaataaagttattaccgaagcaagagctatacaagagcgcaagg
cggtagaatgaaatttaatcttgacggattacctgaagaactgcggcagtatatccgaga
cgcaatagaaatgcgagctgatgccttgcgtatgattgataaagaaattaaacacgctat
gcaagaggcgataaacgccattaagaaaaatatcgggcgaggagtgtttaccggcgtagg
gaaaaacttagcagaaattatagaggaacaaaagataatttttgcagcagaacttgaacg
gataatacaggaaggattaacaaaagcgggctatgcggggctttctataggtgcaaacat
tcttaatcactatcaaaaaaaagggctgattaaaataacacgagtccataaagatgtttt
acggcaggcggaacttatagccgaaagcacttttaagaagcggcgaaaattcaaagaaag
agagtttgttttgtccgatagaatatgggacttgtcgggcaacaacatggaaaaaataaa
agagatactcgaagccggaataaacaccgattgcgtggatgttgcaaaagctctttctaa
atacgtaaaagaaggttcggaaacattagcgaaagaatacccaaacatgatggagagaat
gggcgggcgggtgcctaaaaacttaaactatgaggcgttacgccttgcccgaaacgaagc
ggcggaaacatattggcaagcgacggtagagggttttaaggataaccccgccgtaacggc
atgcaaatggcttatatcaaacaacaggatacctggctttcacgacatctgcgacgatta
cgcatacgccgataattacggactgggggcggggatataccctgtagcagaagcaccgga
taaaccgcatgtaaattgcctatgttgccttgcgcccgtaatagataaggcaatacagcg
gggtgtagggaatacgccgcctgaaaactgggatgagataaaagagcggctaaaaacgac
taaaagttttatcaacatggatgagctaacggaagcacaaagagaaaacatccgagagca
gcggcgagaatattacaggaagaaaaaagaagagcgagagctggaaaaatcacagaaaaa
agggtataatacaggaggtagcaaagatgaaaaaggaaacagcggaaaaactaaagacac
tgacggaatacgaacaagaagtattcaaagaaatgcagacacacaaggaaaggttccatt
taacggacgaatttctcatggaggagctgctgaaaaatcggggggacatcgaatcaatga
ggacggcaacgcattacgccttcaagccgtatcatatagcaagggcaatcctcgagatta
tctagtagcagatgatgatataaaaattgataatcgtgtttttgggaaaaaattaggaca
acatgctaaggaatttggttttagtgcaaatcgagaaaccgacagaggtagctttaaaga
tattattttaaatattaggaaaaacagcgatgaggtatatttagggacatggagaaacgt
tcctaaggtgttattttatatcaagggggatgatgtcgttgttaccgatactgaaaataa
ttttattacaatactgaaagatggagtaaataatgcaagggttaaaaacgcaagaaagca
ataaatttaataagtactgggatttaatacaggcagaagcaaaaaagaaaaattctgtat
tttttgccgaatgtggcgaaggcagagattttgaaaccgaagaaatggaaggagaagact
ttagcgggtggcttgtcccgcagaataaagtaaatgaatttcaaataatatgggatgccg
ataccattgaaatatgggatcatgaagaatataacgaatatcataggtttataaattgga
aaataaataatgggattgttagtattgattttcacaaaatcgatagccttacattccaaa
aagtgatggattaaagtcataagccttttttataaaatctataagccgcttttcctcttc
cttagggatatttataaatcgtattttccgtacttctttataaccttttctaatagctcc
gccgaaacactcctctaaaaagctaggcgtatatacaacagttccgctaaaatcaacgca
gagttcaggattatttttatttttctcaagaaacgggattaaatacgtttccctgaacgc
ttctccggaacagggggacagtgtaacaaaccgcccgccttgatatctatagtcgctgtc
gcattctattatttttaacgtttccaattctttcctccgtctttttaataagctaattcg
atattatagttatctgcaaaagaaaaatcaattttttttaatatgaatttgtgttacgcc
cccctcatgttgtatcgttacgcccataaacgggagtgttttaacgatgagcaagaaaaa
acgaaaaaataaacgtctcaaacaaaaacgcaagacaaaaaacaggcgggttatctcaat
tctaccaataggagaaatgagtaagctattagcagaaccggccgtatgcgaaggcgaaat
gttatcggaagcggcggctaatcttcttaggacaagtattccgcttaacccgctagcaac
agaggagcgaatacaagagcttaagcatgaacttgagccgatggattgtatttttgccgt
taagtatcggacaagccgcagcgggaaggaatacgccgacagcgcatacgaggaaatcgt
caacactattcttaccgccgatgtttttgtgccggcgtgctacgggcaccaatcgcaggc
agccgtagtatacgaagggcgtccgcttatgggtagcgttataggggcattacttgataa
agcgacaggtactgtttactaccgcataatacctgacaagggggagaaggcagccgatat
gcgcaggtggcttaaaaacaagcaaatcaacgcaatatcaatctgggggtatccgacgta
tgagagcagcgacagtaatactgtagtaggttatcggcttttgtccgttgattttgtgcc
gcccggtacgcaggggcaggaaaacgtagggcttgcaatcgggcagatggcagacatgag
ctattcagaattacggcagaaaataagcgcagagcttgaaaaaaagtatacagactatgt
atatgtcgaggatgtatacaatgagtacataatagccgaacatgaaaatcaattttacaa
aatcccgtatcaagaaaatcaagggaatattcttttaggcacggcaaaaaaagtgcgccg
tgttactacatatgaacctgtggaggtagaaatggaaaacataacgaacgatgcgctttt
ggcggaattgaaaaagcgcacaaacgaggggcggctttcagcagagaaggcggcggggga
aatgggcttaaagcttgaggacgctgaaaaggtaagaactcttgaggcggcaaaaacaga
gtttgaagcattgcaaaaagcagcaggagagatgggtttaaaacttgatgaggttttaaa
cactgcaaaagctgcaaaagaaaaagagcaaacagaagctaagctaaaagcgcacggcga
aatggttgagtctttgaaggttgaaaaagggcttgttaaagatggtaagcctacaggcga
gatggcggcgatggttgataagtttgctcatattactatcggcatgacgagagagcaagt
cgcaggcgagatggacagggttataaacgacgctgacattcaaaagcttgtgcaaggcaa
gtccgcacaaccagcaatcggggaaatgggcgggcaagcggcaacaagcggcgatgatga
gattatcaggttttaagattagggggtaaacatggtaggtgaatataaattacggtcaac
ggttaaagccgtaaaaatcacagatgtagaagtgccggcaggacaaaagcttgaagagca
cggcatcgtatttatcggggcaaaggttggagttgtcgttgataaaattgacgatgagac
aatcacagtcaacattgacacacagcgggagtttacgacagacacttttgacgaggcaaa
cttgccgaaagttggggagaaacttttccttgacgccacaggcaaactaacaaaaacatc
aggcgataagtgggttgggtatttttggagcaaactcaacaatcaaatcgctttttcatt
acgcagttaaaaacatgaggaggttttacgagttatggaaattataacaaaacaatcaat
ccgcgataaaaacaaggcggataaacagcaaataaaagcgcattactctgttcctggaaa
acctgaaggggaaatgacttttatgtacacaggcgaaggggcaaaaaagttctttacaca
ggcgatgtttgacggactaagagcggcagaaggcgagatgatggcagacgaaagcatacg
ggcttttatccgtcaaaccgttcttgacattacatctgccgcagcggaaaaccccgctct
ttttacggaaatatacgacgttatcactaaccccgcattttctgaaatggtagaggttag
ggatttaatcgggttacaggcggctttcggtattgtaagcgacggcgaaagcgtgccgct
tgcaggctttaaagtcggtaaaatggaggcggtcagacttctaacgtatgcgctcggtta
ttctatttcaaaagactgggtagcgtataacaagttatggaagatagggcaggcaaacaa
ggcaataggcgttgcttataccgctgttcttgaccatatgcacctaacgccaattatcga
gggaacatacggaacagaagctgttaccgcaaaggtagcaggcagcacagaccttgaaac
tgtatggcttaccttgcgcaagggattaaaagacgcattaaagcgaaaagcaaaaagcgg
ctacagacttcgcccttctattgctctttgtaatacggcgacggcgatggatgtagaggc
ggctataagcggcttgctgcaaaaggggtcgcagcttggcacactcgggcaaatacagaa
agtacttgcctatgacggttgggacggcgaagtaaacggcagagtttacaatttccccgc
accgaaagacggcgaagtatttttgattgagcctcgaaagagttttaaggctcttgtaaa
aacggatttaacaaagctcgaacagaagggcgacattatgagactttccgaagttgacgt
tgccgcgttcttccgtagggctgttgttgccgatatttccggctccgtacagaaggtaaa
tattgcataagatgagggcggggaaacccgccgcttatcatgtgatataaggggtgaaac
aatgaataaagaaataaacaaagtaacaatgacattcagcagaacagctaacggctggta
tgttgaatacacagcggaaggggagcggcatggctactctgttccgtgcaatggtgaatg
ggaaagtcttaaccctgttttacatggggttgcagctccttttgttgcaaaagagaaaga
cggcaaggaaaaaacagcggttcaggctaaaaacaaaaaagaaaccgtaacccctgaagc
aggctaagggagaaataaaagagtatgacaatcacagctgaattagtgcaaagaatacgg
gtacttctcaatgaaaaaataccgaatggcgggacggcggcggatactaattttgccgat
acagacatcgccgccgttttgcaaattgcggaaagcgaaaaccatgctctttttatttta
tggacacagaaatcgagccttgtgcagaaagacgctaattttattaagcgcattcaagcg
ggaggcgaaagcgtagagcgatacacggctggcgattacgcaaacctcttcttgaaaatt
gcacaaggctacaaagatttatgggaagcggaaaagaaaaacatttcgccttctttttta
atgtttaacaaaaaggataatgcgttatggtaagcgagtttgacatttcggcattgcgaa
aagacacagaagcgattattgacataaacccttatgacgttgaaataacacggcatgaag
aaacagaagacggatacgggaatataaaaaaaatagatacagtattaccaaaacaaagaa
tgcgcattgcggaactttcacacaatgaaacggaacgcctcatgcaggagggcgtattta
aaaatcacggtgtaaacattaccgccttacatgatgcggatattaaaaaaggcgataagt
ttacgtttttggggaataggtacaaggttgtatttatgcgggcaattacaatcggcggat
acgaaaaagaaaacggatacaagctgtcgggacacgcagaagaactcgaggaggaaagct
aatggaagggcatagggctaatattgaaaaaatggcggtgcatattttagaagctgccga
acgagtagcgcaagagacagccgcagaaatggaattatacgcaaaaagcaattttaaatg
gacgccaagaacgcatcatgcgaatgagtgcttgcgaggcaaatggtcgagaggacagca
aggcggcacaatcacacacgaagaagtaagtgcggagatatggcaggatttatacggatt
aaagggggaagagtacggctattggcttgagaatgcaaaacgctttcacggcaaatacgc
tattttgcaagaaaccgcaaatgttcatgccggcatgttttttaacggcatgatggatgc
tattaaatcggcaatggaaagagaagggcaaggggattaagaaatgcgaaaggctttata
tgctgcattaaaagaaatagcggaagtgtacaacacggggcggacgcaaaaaataaaggg
aaagccttttttaattttaagttttgacgcagaaataaaaacaagaatgggcaattggac
aacattcagcgttttcgttttttgcgaagcgggggatttatcaagccttgatgaaacatg
cgaaaaagtaataaaggctcttgataaaaaagtattacatcgagtcgaggatgcgacatc
ttttgttgtcaattacacaggatgcggaactgaatacgtagaggatgagttttccgcagt
ggtgaaacagttacattttagaattccgtcgtttgggcgggattttatgtagtatagatt
ttaactttggaggtttataggttatggaagagagaaaaccggaatatggctactcggtag
ggattacagggtttgccttactcaatcgagatggtagttatccgacgcctaacgattggg
agcataaggacaaaagcggaaacaaaataaagcacaaaggcggcattgtcgggggtgctg
aaaaaatcaacattgacggatggagcgatgaagatttaaaagttggggttgtttacggtg
ttagaaggggagagtttacgctcacctgtaccgctgcaaacaaagaggctgttactattg
atgaaatggtagcggatttgaatacggcatttgaaacgcttaaggctgaaggaataaaac
ttaaagcagcgaaaacaacaaaaggcatcgattacgatgatgggtacttgcgtattacag
acgccgcaacaggcgaggacgcattaccattctatgcgcctatcggtttttcgggacgtc
ttgcaaagacactcgggataaacggttgggttttcacgagagaagcaaaaagcgttaaaa
ctgattttgaaaaagaaagcgggaagagtgtagacgcaacaagcggacacggtattcgct
gctctgtaaaagagccggacaaaatcaaaggttctaatctcacgattagcgcagcagcga
tggacaaccaaacgcttgcgatgattacggggaatacatacaacgaggaaacagatgagt
tcttttatgacaacacaggagacccgcctaacttcgcatgtatgtattttgtaatgcagt
ttttaagcggtgtaaacacaaaaacaaacttcgcaaaaatgaaagtattctgtttgcctt
cttgtcaggttgctccttccggagaagaggcgggagaagataacttcggaacaaaagaga
ttacaggttcgggcggcgaaaacaaacgcagcgcattaccgcttttatttcacaaaggta
ttagtgcaaacgactataggaagtttgttgacgcagaataatgattttaaaacgggcggc
ttacttgccgccttgtcttttaattttttttaaggtgggaaaatgttacagagaataaaa
gaatattttcaagaaaagaaaataattaaagacgcaatcaagaaaacaaagaatagagaa
ggaataagccttgccgaagacttagcaattgatacatgtgagtgggtcgatttgtactgg
aacggcaaaaaacgaaagttttttattcatgaaatagattttcaagaattgttaatgtgc
ggaaggttcccaaatgttatttatcatttttcaaaaagactatttaaaaaactacaggcg
gatgatgaagacttaaaaatacccgaaggagatattaagcggatgcaagaggaggaggcg
gaatttaagatagagcttgcaaggcggagcatggttcagcctctgtttcaagaagtatac
gatgcgattttaaaaatgcgaagtatgaatgagtcggatgtagcagacgtaataccgcct
gattttttaaatgacttatttttatggtacttaaaaactttggacgagaacataaaaaaa
aactcggaaacattgatttcgagcgcattggtagaaatgcaaaacaatggaaaataagac
cgagtagttattttaaaaatttaaatgactatgaagcgtttgttgttgatgaggcatgta
tcgttgcacttgaacttgataatcgatatcaagcgcggttaaaaaaagaaaatgaagaag
aaaagaaaaaaaagcaagaagaagaaaaaaggcaaaagcaatttaacgcggagatggaca
agtattttgcggaagagggagatgagtattaaaatatggcgaatgtatcaataggcaatt
tatatgcatccttaagtttaaaaagcgaaaagctgaaaagcggagcgattgaagctgaag
acgtcatgcgcaagcttgaaaaagacattgatgatataaaggacgctattaataataaac
ttgcgatgataggggctacattgtccgcaggcgtaacgctgccgcttactcttatgggaa
agagtgcgcttgataccttctctcaatttgagcaagccatgcaaaatactttttccgtta
tgggagcgacggcttccgaaatggaaatgcttcgtaaaaaagcggaagacatgggagctg
cgacccgatttagtgcaagtcaagcggcagatgctctttatagtttaggctcggcaggac
aaagcgcaaccgaagcggcagcaagtcttgacggtgtattaagcttagcaggagcgacgg
ggagcgatttagcctttacttcagaaacaataacatcaacattatcacagtttaacatgg
aggcttcaaaagcgtcgcgtatcgcagatgtatacgcaaaggcaattagcaagagccaag
cgaacatgacaaaactttcgtattcaatgcggtatgtcgggcctgttgcatccggacttg
ggataagtttagagacagcaacggcagctttaatgcgcctttacaataccggttacggcg
gcgagatggcaggtaactatcttaaaaacggattacaaagattagcaagcggcggggaag
acttcaaagcaaaacttgacgctatcgggcttagttatgacgaagtaaaccctaaaacca
ataaccttgccgacattatagaacgcttacgggagaagcaagtagacgtaacaaaggcga
atgaattattcggagatgcggcaggcggcgcaatgcttaagcttattgaaggcggagggg
aagcaatacgaacaatggatgggttgctgcaatcttcacacggaacggcggaagaaatgc
agaaaatacaaaatacttcttttgcaaatacaaaagatgaattgtcatcggcgtttgagg
cggtgcaaattacgcttacctctaatgtaataccggcagttgacatggtggcgaaggcat
ttactaaagtattacggtttgtcaacgagctgcccgttggggtgcaagtagcaggaacgg
gattagcgacaatggcggcagcggcgggacctttattgcttgttgccttgagtgtaaaga
aaataaaggcggaaatggcagccctcaatgttacgatgatgtctaatccgatattcctta
tcggcacggcaattgcggcggggacggctttagcattaggagcgattgcacaaatacgaa
aagcaaatgatgattatatacacagtgcaaaacggagtattgatgatattcggaaaatgc
aagataacgcccttgctgaaggtaataaggggcggaagattaattcacttttggatgagt
atgaaacgctcaagaataaaacaacaagaacggccgatgaacaagctcgatataatcaac
tgttggcagaattacaagagcttgttcctgatgttgtaacaaaactgaatgcgcaagggg
aagcatttattgagaatgcggagaaagctcgagaggcggcacggcagcaattagaaacag
agaaagcattaaacgatatggcacttgtaacgacaagagcaaaagcagaacatgccgaag
cggttattgcaaaatacaaaaataaaccgaaagagctgcaagcgcagttaaaaattgaaa
cggaaaatgtaaaagcggcaacattactatatcagcagatacaagcaaaatacgaagagt
ttaaacatttgcaagaagcgggaagagaaaccgccgccgcaaaaataagagaagaaattc
agcatctgtatctttcaaataacggagtacaagcggaaggcggggtatgggattatggca
atgtaaaaaaaatggtaaaagcgtttgaaaaacatcttgatacggttactggtaaacaac
agaaaacgttgagattatatgagagcattaaaaacgctgtagaagaaaatattgcagcaa
agaaagagctgttagatttagaagcaaggagccttgcaattgcaaaagctcaaggggaat
tatcagaagaagcaagcaaaaaagaaacagcaaaaacacgtcagcagcacgcagatactt
cttgggacgaatatgagacaagaaaaaaacgatgggaaaaagaaaagaaagaagcggtct
ttttaggacaggaatttgatgaagttggcaagaaaatagaattcttgcaagcagaaatag
gcaagctgttacatcttaacgctgccgatgttgcagatggagtttttgcgctcaattcaa
aagagcttaaaaaattaaaggaagagctggatacccttcttaagctacagggaaaaaata
aaaagaatggcagcggcggcgaaaaatcaagagatttgcagtcgctccttgatgagcttg
atagttactatcgcaagcgtatttcaatggcaaaagaatacggcttgaatgaagcaaaag
aaacagaaaaatggttgaaagaacgaaaggcgctattagataaatacaataatgaaaaag
aactccggaaaaaagaagcagggggaagcggtataactgttggagatgaaaaaaaacgaa
cagagtttttaggttatgccgattttacaaaatatcttaatgagcaaaaagaattacaaa
aagaactggataaaacaagagaaaatatagaaaagacgaaagcattgcttgcgtcaaaag
ggaaagaccttaccccgaacgaaaggcgtgcagcaaaagattatttagaagacttacaag
aagaagcaaacaagttagagatagaactaaaacaatctcaatttacattggcagaaattg
ataaaactttagaagatattgagaattgtaacaagtctgattttgaactaaagcttatta
atatcgaaaaagaaaaagagcgattactgcaagtcatagatgaggcaaagaaagcaggga
aaataagcgaagaagaagcggaaaaagcgaaggaaaaagttcaagaaaaaacaaaaaagg
acaagcaaggcgagtcagttaaaaatgctgatccatacgtaaggggagcaattggcattg
caaatgcgattgctgatgttgtcgctgatgcgattgaaaaaggcggcgttgacggtctta
ccgctatagcagcagcaggagagattatcggtcaaattggggatatggtcggaaactctg
tggcaaaagctgtcttgggggcaacaagtgcggtagtcggaataactacaaaaattatgg
gcgcaatcaggcgaaagaatgctgcatattcagcagaacaaaaagaggaaatgaaaaaat
ttaatcagaaagcacaagaagaaatagaaaaaaatatccgcagagcaagtgaaatcgcag
gggaagtgcctaaaacactgacaaaagcttttagcggaaaaaaactgtcaatcgatacta
tttttgatagtcaatcagtggaactacaaaagaaaaaaatagactcatttcttgatacag
taaaagatttaaaaactgaataccaaaaaggggagacaaaacaaaaaatggtaaaaaagt
atagcaagtgggatccgctgcattggtttgggtgggaagaaacagaaaattatacagaat
acataaactttacagtagcgcaagttttagaaaagtatcaagacgcaatggataaaggag
actatcaagcggcgatgggttggaggaattttgcgacaaaggctataaaaaaaggattag
cagacgcagggcttgcagacaaagatattgacccgattaccaattatttaggctctcttg
atggagcattagcggagtatgtaaaacatcgagatatgaaatcttttaaaaaagccttag
aaacgcagctttatgatgcgttggcaaacaaagcggttacaaatgttatgtcggggcgga
ttggtcaaatttttgcacaagttgaaaaagggactattacttatgaagaaggcttaaaga
aaattgaaggcatcggagatgaggcggcgaagattttcgatgagatgaatgaacgatttg
gacttactgccgaaaaagcaaaaacagaatgggaaaaagtcggggatgcaatagcttctt
ctcttactcaagccttaggggatgccgcctacaatgcggactggggaagctttaaaaaag
cttttgcgaatgaaatgaaaaaggcaattattcaatcgtctttagaaagcgccggtgtta
aggcaaaagtggaagcgattataaacagtcttatggaagatgggaaaataacatcggaag
aaataaacaaaggcatacaagagctgcagccgatttacgacaatatggaaaaagtgatgg
cggaggttgcaaaagcgacaaaggctctcgagggcggcgttgaaatacaaacgcataatt
caggtactatctttcagcaattatccggtgctgacagagattttctttcggaaatattca
atgagggactttcaaaagtaaaacaaacatttgattttgatacttttaatgtgcagcaat
tacaagcgacgcaacttattatcaattcaatgacattcaattcctataatggggttgtga
acattaccgcaaccgaaagtaccgatttgcgggcggtactgacagagatagtagaggaag
cattagcggggtagtggaatgagaatatatgcggatggaaaacagttagatatacctgta
tggattacggcaacagataatacaattaccgttaataccccctctactaaaataaacgat
agggacggtgagtatttacaaggcggcacctattacgcagtccgcatctttaactgttcg
gggaatattcctacagataaatacaaagatgttgagcacgagcgctctcggctttttaat
ttgcttgcgggaaaagagctgcacgtatacagagatgatgacgatgatattttttataaa
tgcaggttagagggaactgtaaaaacaacatataatgatggatttaatcttgcgaaagtt
tttggtattagttttcagttaaaggcaattgagcctttcggatttggtgaaacagttata
aaaaaaattcacgcacttgaacaaaaagaaacaatacattgtgaaggaaactatccgact
cttccagaaatagaactttcaggcatcgcaagcgtcaaaggattattgttagaatctggc
aatacatatcttgaggtaagtagtaaaattgatattccgataggggattcacttatttat
aaaaacggattattgtttttaaacggagaggacataacaataaacttgacagatcgctgc
atccttaatccgcttacctttcaagcaggaaaaaataaactcaaaataaccataaccggc
ggaacagtgaaaataacatacaatgggagatatatgtaaatggttatattgtatgataac
aacgggaagcgtcttataaaaggacttgatatcggatggagctttagtcaaaaaagaaac
aaagaaggcaccggaaaattagaacttgctgaatatcctgtaaatgctaaatatgtaacg
ttgtataaagataaagaaaaaataaaggatatggttatatccgacaatgcaagcaacaat
aaacaaacaacaacaaatattagaacgcttgaaagcctttttaaaaattataaaataccg
gagagctggcacggatgggatgataagccgcttaattttgttttatctgattgcatttac
ggctttgattatatccgccgttcaaccttagaagattttacgaattatatcgaaaaagtg
aatattgatttaaataaaataaaagacggcgatatacatttacagtttcatgaagtggga
gatgcaattcaatattatgaggaaggctctatcacgtttgcgtttgattgtggggatgtt
gtaagtgataggtatattagatggacagagtctatcggagagaaaacgtatatcggagta
cagtccgtctcatcgcataatccgataacaaatataggacaagttgatttttcacatgcg
ccgattttgaccgctaaccgaggcgttgaagaagatagcagtattcgtggcgtaaaaatt
gcaagcgacaagcggtatgttgcagtccgttttattcttaaatatatcaatgcggactgg
atacaagatttcgcgacacacaaagtttacaacgaacataatatacttgttgacagaact
gtcagagggtttacaccggtactccgtgcatttgaaattattacacgaaaaaaaaccgag
ttcaatctaaagtttattccgccagaattgcaagatttagtaaagggtttggaattatct
aattgtactctttgggaagcgatacaaaaaatacgggaaaaatatactttcgatacacgc
tgctactttgaaaaaggtacggtatattttgagttcaatgcttcttttgtaaagaataaa
ataaaacaagcagattttatattgcgaacaagtgataaaaaaaatacgcagcttaacaat
actaatataaaagagctgaaaacaaatgttcagaaaataaatgttttacactgttacggc
gagggggaaaagcaacagcggctctatgtccgagttcctggagttgggacatatgatggg
atgccaaccgttgaagatatcttcactgacacaaaaataaaaacacgggaagaattgcaa
aaagcggggcttgagaggctgaaagaaaagcgaggggatgacaatcctatctttgaagtt
gaaacattacagccgatacgcctttttgacaaggtaagtttagtgcatcctgaaacagaa
accgtatacaatgtaattgtagaagaagaaagtattgcgtataagggcggcgtcttatcg
caaaagtttggacttggcggatttttgtttaatccgtttgataagcttgtacaaaaaaaa
ccgacagacacggacacaaaaataatacttcctccgcttggagttactgctactgcaaaa
gatacttcaattgtcttagagtgggaaggtgctgcggaagattatgttatccaatggaaa
gaaaaaacgcaaagctattataattaccggacagtaaatcaaaaaaaagaaacctttgag
cgccttgaaaacaatagtacgtatttatttagcgttgctgcaatttttaatggggtgatt
tctccatactcggcagaaatcgagtgtacaccgacaagcgacaaggtatccttccccgct
gaaacagaatctctcgccttctatccggcagacgagacgccgcaagaattacccgagccc
gacccgtcatatacagcgtggcaaaaaaacataatcgaatatgaatgcacgggaaagacg
ataattgaaatgacttttaaagaggcgttacacgattgcattattttaaacggaacttta
gaaaatgattttgtgttaaaattattttttgatgaggcaaacggaaacggcacaaaatat
tatttaattatttttaaattagaaggcaattacaatttaacaattacaacaggaataaaa
aacacacgcagtgttacgcatccgattacaaacgaaacatacgggctcggctgttacgtt
gttgttgatagaaaaggaaacgtatttcattttaagggtgaaaagggaagcggaagtttc
ggggatatcgacacaacaaacataataaacgatgaagacttttttataatcgagcaggac
agagaagctaaaaaagcggacaaggttacaacgcttaccgcaattcaaaaatacgacagc
ccaatcggtgaaataaaaacattttacgatgatgaatacaagcatggatttttggaatgc
aatggggcaccctttagccctgatgtatttccggattttaccgagtatgtaaaaaacacc
tttcatttaggagttgatacgcataccggctggccgtttcgcccgcttttaaaagactct
gatgctttttcctctcctttgggagagataaaaacattttacgatgatgaatacaagcac
ggatttttggagtgcaacgggttaccctttagcccgtctgtgtttcctgaattaacggaa
tatgtcaagcggatatttaaaacaaaacaagacaaagctaccggatggcagcttcgcccg
ctcatcgaacggacggacgggactaaggtgtttataaaagccgtaaacgacagcggcaaa
aaaatatatattaaagcagtacagggggtatagtatggcttacacgaatgaggcattagg
caaggcattagaagatttgactattgcgtataacaattttcttacaaccttaaaaggcca
agtagtggcgacgataagcgacgcggtcattgcgggaattaaacaggatgcaagaaagca
tataacgcacgagctaagtgaacaaaaggcagcgcttgagcgggcaattgaagcggcaaa
agaagcgatggataaaagcgccgcagaagtgggaaaaaaattcaacgatgaagttgaaga
gaagcgacaaataatcgccgatttgcttgaaaaagcaaaagtagcactggatacaaaagt
tgcggcaacggtacaagttatcgataacaaagtatctggtcttgaaaacgaaatacagca
aacaattactaaaaaagttactagtgaagttcaagggttaaaaaaagagtttataacact
tgatacgcttgcaggacaaggcgattatactgataaagacccgcaaaagggactcggtgt
tgttaaaacgacaaacagaacgccaaacatggctgaatgtgaaaaaaacgaaccgtgggc
tgcgagtcctaattgggtatataatttgttacttggaaattgttcaggggatgtaaatgc
gaaaattaccgaagcagtcagagaaaagattaaaagtgacaataatagtttttattacag
aaagcaaatttatgaatcggaaattgatagtactattttgtcgggaatgtatcctgttat
atataataattacaccggattcttgttggtgttttgggttggtggttcggttggcgttgt
gcagtttttaaaaaattattatggagggaacgcaaattggcagtttagaaatgctatcga
cagcgatacatctcgctggacgccgtggcgcacgtttgcagcaactgataatttgccgac
taaagcaagcgaagataacctcgggcttgtaaaaacggtaacgggggtaccaaaaatgtc
ggatgtcgctctgggaagcgaatacgcagtaacacctcagtgggtatattccttgttgtg
taggattgggagtgatgctatagataacagggtaggtagcgctatcagaaaccgtagcgg
ggttgatcacatgtttatcgcgcttttccaaaatactgtttatttgcaaagatataaacc
ccatgtagactatactccgcccccagacaaaatctttaatttcccaggttatcgatggag
agatacgggggagcgattagaaaatacaggaagtagatcagtgactttttattgttggaa
attagaaaaaatagaaggatagggagtaaacaaatggaatacttagaaattaaagacaac
attgtaattggtcattactgcggcgaaatgccggagcctaaagaacctgatattgaatac
cggataattgacgggtgctatgtcaatatcggagacgatgttcgcatgtatgcggatttg
gataagggcgtattaaagccgctgaaaacgcttgtggatgaaaaattgattgaagttcct
gaaggaaaaaaactcaacgatgaaggtaccgagtttatcgacatgaccgaagcggataag
gtgaatgcgggacttgttgctttgcaggcggacgaaaaacttgaaggcgatgtaattgtt
aaaaaaacgcaggaagagttatacgctgaaggagttatttcaaaagaggagtacaacact
tatattgacggattgcgagaagcggcgtaccggagcgaaaccgacaagctggggttagaa
gttttgcgcggcgagttagataaatctatatggcttgaaaaaatagcggaaataaaaaac
cgctatccaaaagtatgttaaggagtaaaagcatggaagcgataaactatgtaggaaatc
aaaacttgcagatgccgaaagatgcgcagatagtgccgggtgtgtcgggcaatgcgatgt
attaccccgcaggaaaaggcacggcggcgcttgcaggcgacagaaacgagctgtctgttt
cgctatggcggcgatgggatgggattgtgaatagagacgctgagcggggaattttccgct
ttaaaaacctatatgtatattttgacagcaaaacggaattattaacggttgaacttgcag
gcgttaaaaacatgagtgctattaaagacgaccggcagcaaacacactggtgctttgtgt
ttgcaaaaaataattttttcagcgtgtacaaaaacgcacggcttttatataaaattgaaa
caggaaattatccaatagatttttcagaagggtttgaattaggcggcggacatactcatg
caacatttgatgaaattcgcatttataaagttgttttaccgcagtcagatataaacggac
tgtattacttggtaactaaaggtactaatatcaaacatcttgagtcagttgtaaataata
acatggcgggcaatgttgcatcctacaccccgaaatacttaggagcatgcgcaacagtgc
cgcctcatcggacggtagtaataacgaagggggaacagctgggcgccgttgacgcaaaca
agggcgactgggtactgatgactaaaaacgcgggcggctggaagcagggcgtatgttacc
gatgggaaggcagcaggtgggtaaatttagagccggtatataactatgaccagcaatacc
agtgctgccttttgcacttgatggaaataccggagctaaaagaacagaccggacattttg
gcgcaatactctgcggggcgcttgtttcgcagcgggcattgattgatgagctggtagcta
atcaggcgtttattaaaaagctggtggtacaacagttacgaatagatagcgacccgaaca
gcaatcaggattttgaagcgtggtttgacgaaacgaacggattgaaaatattaaatggag
ggcgaagagtttttgaaatagctccaaatggagatgtttcagcttccgcatttaaagtaa
gatttgggaatactacaccaaaagaaacaaaatttattccagattgtaatataagccagc
aacagttgaccccaactcaaaaaattttttataataacttggaagtagaaaaaattacag
tcaataaaaaatttataaaaaaaggaggcggcgaggtaatttgttgctattatgctgaaa
accgtggcagtcgattattttacaactatgctaattattatatagataaagaagaaatta
tttatacaatttactttaaaaataagaccgaaagagttgatacaaaaacgactttaaaat
tagatgaatactctaaacatgatgaaaaaagcgatgttatggcaggacctaacaccctcc
catatccatcagtcaacgattatccagtaaaggaaaatggaggatgcgcaccagggtatg
caatattaaaagataccttaatagagcccaaagatttatttattttaaataatattccat
catctgataatatagaaaattttccaaaaggaactttatatagagatgggcgggatcttc
gtatcatctaaattttgttaatgaaaatagtggggataatactagtttgattattcccat
attcatcaatatatccagattttacattgattatttttacttctattctggaaataacta
gttcttttccatcatcgctaatttgttgaaaaagcaaatcctcatttttttctattactc
tgtatgtttttgggcttgtttcatttttatatttaaaattaaactttgcttcatcattat
ttttatcgagacacattataaaaatgttatctttagttataggtctaaataaagttatat
cattatagggttttgtcgcatctacatcaatataattaacatatttactattttgggata
aaagatattgcttttcatccaagagtcttatatataacttcatcgtctctccattgactt
ttatagacttaggcaaattatttataattctataagatactaaatcattcttatcagaaa
tagtaattttttcttttgtttgctgcttttttaaaatatttatactaggtttttgtataa
tacaatggaaatatcgttcccaagaacggtcaattgaatcaccagactgtagctttataa
actctgaagaataattttgagcaaattcaatatcaatctcataagatgacttgttttcaa
tagttattcttcccttttctactttaccacatccaccgagcaatagtactatcaacccaa
caaaaaccatctttttcattttacgacctctttcttaaatatcgttattagtattttact
tgtttaacaaaaactgtcaatattattattccggttataaaacttcttcccttgttttgt
gtatgcttaatttgtgttacgtgcggcttgtcgttataatgcgagtaacaggagtgttaa
aatggaaaaagcagcggggataccgcctatcgggtggggcgttattttggttatagcctt
ccttatttttatcgtgattatgatgaagggcatccgctttgggatgggcgataaaagcct
ttctatcgggaagatggacgagaaaatagaggacataaaacaagatattgagttaaaaga
aaaagatgcggagcggaaaacggcaatggtgctgcacgacgaagaattgcggaaaagtct
ttttaaaaaaagcatggatattgacgcacacttaaccgccgatttgcggcgatcggtgcg
tcgtatggatgaaaagatagcgacaatgtttgaaccgtttatccattgccctttcccgtc
aatatctacaatcaacattattaaagatgaattgaacgagcggcttgactacaacaacat
gcgggagaagttaagcggcgatgagcgcagggcgtatctaaacgatatcctcaaagatat
tagagatgcctactcaacatttttattgcgtatatcaaaagtttcgtgtggggaaaaata
ccctgaatgggcggaggtaaaaaagcccctagagcagcttatatcagaatgggaggacga
agttattgaccttttcataaaacacattgaagaaaaaatccgcatgtatgaaatgtcaaa
gcgatattttaaaacagatgaatacatagaaaacagtatctcatatccaatcgaaaaaaa
taaaaaatacttatcaaaattgaaaaatgtcagtgtcaaaggaagtgaagggggagtaaa
tgagcttagatgagtttgtaaaaaaatatctcgggaaaaaagtagactatgacgggcatt
acggcgcacagtgcgttgaccttttccggcagtactgtaaggacgtgctgaaaatcccgc
acacaggcggagtaatcggcgcaagcgagttatatacaaaatatgaaaagctgccgctag
agatgaagtatttcgagcgaataccgcgtacaaaagaaaagccgcaagcaggggacgttg
cagtttttatgccgacaaaagggaataaatacgggcacgtggcaattgttatttcggcag
acaatgaaagtatgcgcgtatttgaacaggatggctttgcacaaacggggacgtatattg
ttacccgatcgtatacctatattttaggttttttgcgaaaaaaggaagggattggatgat
tgtcggtagatgttttgtattatttcttttattcggttttgcatttgctgcgatattttt
aaacctgttttcaggagaggaacatgaaaaatgaaaagattatttttttgcttgcttgtc
tgtttttgttttccggctgctgcacacgaggcggaatacacaatatcggagacggagcta
acgcagttagagatgatttgtcaaaacttggagacgagcaaacaagcgcagcaattacta
atacagagcttgagggaaaaattgaacaaagcggcgagcttgcaagcgagcttgaaaaat
caattacagacggagcgggagacattacagagtttaaaaaaatcctacagcgcatacgag
agcgaggcgcaggcggcactaagcaaaatgacggaaaacaatcacaagaaggaattgaaa
attgaaaaacagcgaaaaacaattaccgagttattctcggtagttgcgataatggcaggc
gctattgcagtgatggtgtttttgaaggtaaaaaaactattttagcaggaggtacgagaa
accttgaatattgataacagagttcttgcagttttgcgagtatgcaaaaacgaagcggaa
atagaggatagttttaagcgctttcacattaaaaatttaaaagacaagcaaatctatctt
ttaactgcaatgcttaataatgattatagcatgacggatggaaaaacaacacaaaaagaa
ttgtataaaatgacagctgccttgtttttcaatgtaagacggttgtcaaatgttcttaat
aagctagatatgctgggtcttgtgttaaaaacagaagaggagacgccgcctcttttcaaa
caattaaaagcatgtaaaagcaaagaagacattgaaaattgaaaagcaaaagcgagcgat
tattattttgtcggctgttgcaggagcggcttttattgcactcggtgcgatggtgttttt
gaaggtgaagaggattttttaaaaggaacgcaacatggcaaacactacaaaaaatgaaga
tatccaaaaacagcctgatgggcttggtattttgaacatagaagcagaatgtccgttgtc
aacaaacattattcaagatgcaatacattctacacggaaattattagatgcaatcgatct
tgatgaaatatgcgatgaaattattgaaaaggaaaagcaaatataaactcttttttttaa
ttatccgccttgtcagtttgtttcatactctccgttgagtaatttaaaaaataccttgtt
tcttgtttttgaaagattgtaaacgtcctcaaaagaaagaaggtctattctaatatcttt
atacacaggaggggaaaaatcattttctgcaatagaaaatttatcattatagaaatatga
atcttgtaaaaaggggattttatgagaattgccgctggtattgtttgaatttaactcttt
atatatatcgctttttcgtgcaaggataattcctgaatataaaattttttcagggtttgt
atcccatgcgaggactttctgaggggatcgataaaactgcgcagcatatctttttacttg
tgcgacaatactatcatatttatctccggcattgtgagcagaagttgttgattttaattc
aaggataagtaactcttttactttttcaggatcatcaatccataagtaaatatcggaaac
cggctggcctcgtttagagctcaaggcttttgttgtttgtgaaaaaactgtatatttgtc
atctaaaagccaaaggttgtgcagatgattgatattatcagcattagatagttgtatgcc
tctttttaaaaacagattgtgtatttcttcctcgcttatattattgttttccccgtcatc
agtaaaacgtaaaagcatagaatggaattgttcaagcacccgttctctatgggcaacata
aatatgtaagcttgagtttaggagcttatcggaatcagagcttgggatatcatttttaag
ccagtatgctttttcaatttttgccttttgatctatagcttcatttacaatatcatttgt
cttggttattttttttgattgaatgattttttcttcatcgataaaggcttttaatgaatg
atattgctgtactgtttttttgatattttgttttgtttcctctctattcttttctatttc
ctttttataatatatatccaaagttatattaagttgatcctgaatttttataatgtcatc
atacagaatttctattttatcacctttcggatctacaaaacaatcaaaaaaatctgatgt
aacaatccaataagcttttttttgtaaatcaatatcatattccagcttgccgctcgttaa
ctctgcttgaagatgtcgagcataacaaaaaacagtattttttttgttagagttttcatt
cgtatcaataatcaaaatgttgaaatttgtttttttattctgatatgcagggatcaatac
atcgaaagaaaggcgcgttatatcttcttctattgttgctttatttatagaaaaaacatc
agataaatattcaatatttagacacaacgattgaaattcaataaaaaatggtaaaaaatt
atcgataaaccagtattttagtttttcgctactatcatgttgttttagaaaaaaggtttt
tattcgattaaatgtttgttgtttattaatatataattttaatttagtccctgtggcttg
atcggttgatatttgtgtttctgtgtcttcaatattgaataaagaattttcaatcatggg
atagtgaaatgatatttcttgcaatgttccatgatcacttttatatgttgatgtgtatat
tgctccgtcagtaaaataaataatcgctaagcgtccttgtccttgaggaaaaaagtggta
tttttgtttctctacatttatatagtcaagatgtgtaaaacatttacggttaaagtttgt
gaatccttctccgttatcttcaataagtatttctgcagagtctttgtctatgcttatttt
tattttaacagtaggggtaatgttttgttctttgtttaacctaatgacagccgcatggat
agcattagataccgtttcccgtaatacataaccaaatccttctcgcgcgtttttatacat
tttctcggctctgaattttacattggatacttgttccatagatacgtccctccgttcgta
ttttcagtataccataaaccgtttacatatagataacatattatatcacaaaaaacaatc
ataccccttacacttttatcctcttcatctcatcaataagttccatcgtgtttttttaaa
atttttcccctacgatatccgagagtagttttttaatttcttgtatttctttttccagtg
ctgcctgtctgttttgcatttctttgaattgaggcgcttctgctgcgattttctcgagtt
cttctaagatggtaggcttgggaggagtagtgctttctttgatgaacggttccccgacac
cggttaaaagccagtttgcgtttaggttgaaaatttccacaagcgaaacaataatgtttt
tagaaggctctctttcccctctttcgatatcacttatcaaacttggatttgcttgtatcc
gttttgctaattctgcttgatttagcccgagatttaatcttaaacgtttaaaacgctctc
ctattgtttccataaaattaccttttgtaattaataatacttaaaaagcaatgttttttt
actaaaacattacaaaaagtattgacataatcttaaaacgagatatactgtaaacatatt
acagatagtttcagctgatataagtatcggcttgagtgctgttaatcataacgggcaacc
gttcatatttcaatactctgtttcggcgagattgtagtgtgtctagggaagggttattgt
attgtgtctacctcatcggcaagttccagtagtgcgttttttatcttttgcagtttttga
gcgttttcagtggtttgtccggttactaagtattctactgatacattaagtgcttgagcg
atttttacgcattcatctcctcgcagaatattcccgtattggcgagcggaagtgtaggaa
ttatagtttattccaacctcttcgataaacgcttgtagcgtaactttttgttgagactta
accagtgtttttattctctcataaaaaaaagaggcattatcactcatataagtaattatc
ggttaaaaaatacaaaaaaatatcttttttaagcaaaaatatagttggctatttgttaaa
acaagttatttcaagctatcaatcttacggactacttcaagcaaggtgtttttaatattt
tgcagttcctgtgtgttgtcagtgggggcaccggttacgagatactcaaccgacaccccg
agagttttagcgattgtgtatacttggaaagcgtcagggagttggtttgcggcaatccat
gtttctatcgcacggggcgcgaagccgcacgttgttgataatcccctttgagttgtgcgg
cgttgctttataaggctttttatggtttcccagaaagatacaatgtccatattgtaatta
tcggcaaaaaacacagtaaaaactgtaaaaaaactattgacaattacaataaatagtgta
ttataaatatataaattacagtgtttactgtagtttgttcatcaattacaaggcgaatgt
tcgcccgttcatgctactcagtttcggcgagggcgtagaatgtttagggaagggtttata
aagggatattgaagaatagcgctttttacaggcttataatacatccggtaaaagattgcc
gaatgtgtcattttgtgcctttgcgattttctgaaaatcatcttgcatttcatggtcgga
gtaatgattgagcatcgaaagggttttgtgccctgtttgtgattgtaagagtttatcttc
aattttgcctttcatgtgggatgcgtaaaagtgccgccaaccatggaaacagtatttttc
gctttcttctttactcatccctatgttttgcagtgcagctctaagttcaagaagaatcag
cttacggtcaatagggttgtctgctctcgccgttgaccaaaaaacatagttgtcttcgct
ataaggatggggcgtattatttaccaagtcgattaagctttgtattaaaaatcgcggcac
tacaacaatacgaggttctgtatttttaggtactttcaatttatcaatagggctccaaga
attacgtaagtatatgcaggattctcccaagtctttacgtcttagcccttgaacttctcc
aacacggagccctgtaatcattgctagaaggtttgcaagatacgcccttctatcattcca
tttggcttgaaaaacagctcttactgtttccggaggaagaatatcccgtttttttgtttt
tccaccaaaaaagaccaatccagccataatgtcatcttgaataatttcgttgtcatatgc
atattttaaagcagtgcgtgcggttcttagaatattattttttgtgccaaaagaaatgtt
aagtggttgtaaaacaatatctataaaatttttaaagtctttttttgttaaagctcctaa
tgctttgtctttaaagaaggaaacatagtatctatcaatacgcgtattttgtatatacac
ataagttttgtgtatacttttttcttttcgtcttttttctttgagcgcctcgctgttgtc
ccagtcccaatattgctttaaataatcgataaatgaaatatcgtttgtagcatcaggcag
tacataggttttcagtaagccttttttttgtaaaatctttagaataagttctgcctcttc
ttttgtgtttatttcagtctgacataaattgacaatagttaagatttgcaggcttttttt
ctgagttgtcccgattccgttaatgagccaatcaatagctacttttaaagcttccgcttt
tgttttctctttggtgctgtattgagtcgtaaaatattttcccgtcttttcatttttaaa
cctgacatagtaataaggcgaattcttgcgtttaaacaaggtaaaaggatagccccgcat
>AzoP1
ttagggatagatgaatattcttgttttgtcaatgccggcctttatcttccctgcttctat
ttcaaaggcttttactatctcgctttcggcgggcagatccggcatgcgtccggaagtgtt
tggcacacttactgccgggtacagttcccaggcttcccgtattggatagagcttccccgc
atctccggcgtttttccactcccggactcccacccgtactgcctgggtaaagccttcgtt
ggggattgtaatttcaacgggcatctagaattttccgtcatgttcaattaggccatcggc
cataaaggatccaggttcaacgccggtattgaaagcggcgtaaatatggccgggtatggt
aataaaggcggtatcaatttccagaacttccaggagggaacaaaacagaatcgaaagatc
gtcgcagtccccgccccggtaaaaaagtgtttggtagggatagtttagattgtcaatgct
tgaagcgttttctgacatttcaatgtatgagctcgcgggatctataatataatttattcc
atacaccctgagggcttcaaataaggccagggcataccggatgttccggggaatgccgga
atcctttgcgctgtccgctgcggattccacataccgggcaaaaaggcgcgccgctgggtc
gtgggtggatacgaaagacgctgcccgtctgtcatcatcccaggacattgcgttccggtg
atatattggcatctgtactccaaagtccgtctgttttctgcttcccaaacttcggtaatt
gatcagcaccagggcattggcgtttatattttcgatcaggtccagcatggattcattaaa
aagagctgttaccggaacctctatggactctcctggcaataacaggggaataagggcaaa
tggtgttgattgattcatgtatcgttccagaaagaacgaaaggctaagctctgtaatggc
gtttggttcattattggtaattttaaccgctgctaccggattatcctcgtaccatgcata
tgataccgggaacacccgctgctgttctgtcttttctccgctgacgcgggtttggggttt
taaaatttccgaaaggtttaagcgcagaccaaccccggccgtaatggcgttgatcggcct
gtctgcagaaaaggcataccaggagtaagctccggaaccatagagggaaatatacgggga
aagatgaaaataagcggatatgccggttccaatccgtattttgttattggctgcatcgcc
ccactgataatggtaaaccccggcgttaatatccgattgaagggaaaaccggtccagggg
tcgccaggtaaaaaacggtccaagacttccctcaaatatgctgaaagccggactgccttc
tatagagagactcgaaaatcctccccctgcggacagacccaggccgaattttccccagaa
aagaaatttccagtcaagagaaagggcggctccaaaaccgggtccgaaattcttcacctc
tatgggcgcgataaagatcggcataaggcggaggccaaattcattttcagaatagacaag
ctgtgtactgatgagcgccaatagtgcggcagccaataagccctttttcatcttatattc
cttgcattatttttgcgaaaggttatgtactccgtcccaatcgggaggaggaggattttt
tagatactgtatacaccggctttcgtagaattttgcggtctggtcgccgggatttttttc
tgccagggcccggaataaaaaggcggctttccggtactgctgattttcaaaaaacagcat
tgccttttcccattcagaaagaatgaccaaagaatctttttttgcttctgcccgcactcc
caaaagctcgtataacctgaccggggtattgatgccgacaaccctaacctgatcaaggct
ccggtacaaaaaatcttcacctgcctgattcttggtatattcgcttatcaatatgcctcc
ggtgtggtactgcttgtttactccttcaagacgcgcggccaggttgactgcattccccat
gatggtatagttcattttatcgacagtccccatattgccgacaaccatatccccggtatt
tattcctaccctggtataaagcggactggggcttaaattttcttcacgtatttttttatt
taattctttttccgcttttttgattcctatggcgctgtagcaggcagaggccgcgtgatc
cgcctgatagaggggcgctccaaaaaaggcgataattgcgtccccttcatatttgtcaat
ggtaccccggtttttaaggatgatgtcgctcatctctgtcagatagacattgagaagcgt
aaccagatgggtggggtcaagctgttccgatatggtagaaaaaccctgtatatcggtaaa
aacagcgcttatttcccgcttttcgccccccaggttgagttttgaagggtcgttgataat
ttccccgataaccgccggagaaagatagcgggaaaaggccatgcggagaaaggatttttc
ccggctggtggaaataaacttgatgcctgtcatgcttaaaaaggcaaggcccatggagac
aaggggataaaccatgcctatatatatttttgtaatgatgaaaaacaaaacaaacagaaa
agcacaaaggaggagcgtcaatattcccgccgccatagcctctcctgtatccagatgcac
aataaaaaacgagagtataaaacagagaactacggcgatgccaaaggaaagcgcttttgg
cgcatcatcaagaaattctccggaaaggatcatgtttgccaaaaccgcataggttcccac
attcgggtattgttcctcaaaggtgataagacctgtatcgctcatggaagtggcgtccga
accgataatgcagaaggcccctgatagggtttgcagattttcccgtatcaaaagcattcg
ggaaaattgttcctttgcggcgcggaaaatagttgttacatattcggaaagttccttgtc
ttcttttacactttcctttatggcgtcttcgtaagatccggaaaggaaggccgcggtttt
ttcaaaaaaaatcttccggtgatccagccattgttccctgtttgatacattatttttgag
atcttctgcgcgggcataagcttcccggggattttctccgtcatcccaaaaagcaaagaa
tcctgattcatccataagggccagattttgggcaagtaccggctcaatggcggtatattg
aatacattccaaaagggatacgacgcggtaatcgtaaaaagattttttcggatactttaa
gagcactgatccgtcctgggcgcggggaatggcaatgtcctttcgtatattgttaaccag
ggcgtttttaagggtaatggcggaatcggaaacttcaatttcgtttatatccaatgtttt
attcagggcagccagggcaagatgcccgtagtagtgatcctggtattttatcaacagatc
aatacgccgcctgtatccatctttatccgggtcggcgttgacaaagcctgcgccctttgc
ccgaaaaagaagcgtgcttatggcgggcataactcctgctgcctggggagtccgccggtc
attacgggggataatattttttaaggcgaaggtattttccaaaaatgattcgtcagtatt
ggcggctgcagaattgatgtccgaaaaaagattttcctgttttatcatggtgagggtgag
ccaggaattgtccgtaaaagccagggcctttccaaaatactcgtcaacatcacgggttaa
ataggcaatggaaccttcaagttcccttcgtactgagcggttaattcccaggaattcgtt
ctttatggtttccgcttctccggactttatgattccgccggaaaatccgtcaatcacctg
gactgcggcctcgtcgatgcgtccgaagccgtcgtccagatattgggaaaatatcgccgc
cgcataatccgggttaagccgttcggggcttggatcaaggtaattcaagtcaaatacaag
ggcttcaaccccgatttccctgagcagcactgtcacatcagccatgacatccctcggaaa
cgggaagcctccgccatattttattgagtcgtcgtccagggtaagcactaccaccgaatc
atcctctgtcagcgagggtatggccctgagaaataaatcaaagacctgattgtccagaga
actgaaaaaaagagggatagcaagtacaagcgcccccaggggaaccagaaaaaccggtaa
cttacggatcccttttttgctcattcttctgttacgggatattcttcggccgcgtccgag
gcccgggcagaagcggtagaaattttccccgcagttctggaaacagacccggtgtctgtt
tccgccactttgccgctgatgcgtaaaccggaggctattgcttctgcgcttaaatcctta
acggtcccatttgacatggccctgatgatgaaattctgatttcccgatcgtactgtgacg
cttgccccaaggcccgtgtgaatcaccgtctgttcatcaagcacatcacccgccttgact
tccacccttttgccgttggcttcctgctctaccctgcctgtaacgctttccacagtgtag
cgctcctgagcggaaacaattcccgtaaaagccagaaccaaaatcgccgtaaaaaaaatc
ttcttcatatttatactcctgtaaaaaatatttttcatgcttacttatcatttgccttct
ctatgccccgttttgcgatctcgttatccggtgacaccaccagggcctgggtaaaccacc
gcttcgccgttgcataatccatttccatcagcgccagattcccccggttcgtcattgccg
ggattgaccccatcccggcggcccgttcgtaggctgcctttgcatccgctgttttccctg
tccgtataagcagtatcccaaggcggttatacagggctgccgtgggcgcggtccgtattt
gttcctgtaccgcgcgcaacaaaggtgcaatgtcggcgttgacatagccagtaaaagctg
cctccacattcctctgcagcagggacgtttcaggcttgctgaattgtattccctgtgcag
ccaggggcgcaggaggatacagtacccaggcgtcttccagcacaatacaatccgcagttg
cccctgccgcaaaaacagcggaaagcccttccgacgcctttccccaggaagcggtaaatc
cgttgttaaaggccgccattgaaagagggagccagatttcgtcatcaattatgaggagtt
tttctgtaccgttaaacagggtttccgcctgagccctgtcaattcccaacgaaagggcgg
tgataaaatcattgcttgtgggaataagcgccgcccgtattcccgaagcttccaaagctg
ccgcgtagaggaggcctgcatcaagttcatggccgcccctgaatcccagggtttcaacgg
ggaactgaatttccatggggcttccttcttccctgtcccctgtttcccgtgtccgcacac
ctgctgcccttaaaccctcaaagagccagatcccaaactgcatattctggttcagcccta
tccgctggtttgtccgggccataccggtaatgtatttcgcgtattccagcacttcaggcg
atgtgggcgacacaaaggccgcaagacccgcagaatcgcccgagggataggcattccggt
tatacacctgtactgccgctgtccttacctgttcccgctccttccccagaaatgaatacc
gtatgaccgcttcccctacaatccgtccccggtcggtgaaatttaaaacttccggagaaa
aatccgcatacaggggaagctccacggtccgccctttggcgatgaggggaatcgtcccgc
aggcatattccgaagccgtatacttacccgcccggaaactcacccgcacattccgtatct
ccgcgttttcgttgtttcgtatcaaaagcgttcctatgctgttccgctggtacagggaaa
ggtatacggggaaaaccgcctcatcctgctgtaccgtgagatccacatccccggcgcctg
ccctggtttcaaaattgagttgagccgtaaggccgatatacattcctgaatgaagggcgc
cgccctggtcatggtaattcctgtagccgctgttggcggagagaacaaaggaggggacaa
accgaaagccgattccgccccccgcgcgcagccaccatgacgcaggggtccggctttttt
ccatgatccccgtataaacacctgcggccccgtcaagccggagcagcaaacgggacagag
gataataataaaggcttaagcccgcccctgccgaatagaggctcaagcctttatccgtcc
cgcttgccagaggcgcgtaatttatgcccccttcaatacctgcggtgtatccaataccca
gtggattgggccagacgcttgaaaggtcaagatcaaaaagcaggtccccgccgcccccca
ggtcataacgggttttcgccggttcccccagggggataaacagaaagccgccgggcctga
gggagaagtcaagggcggggagggcaggaacaaaaaagacggtaatggcaaacattgccc
aatatctctttttacaagaccgtctgccagaagcggcatagattctcatcatctgccccc
gttattcatacttaaaataaaaatactctccataggagacagagttatcctgccttggag
ctctgttcatatagtgccccattggggaaccccatcctgcccaatatgcgagggctgatc
cgggtaaatagtcgggttcgccgtcaatactggggacaattaaataacttgtagtaccgg
cggcattttctgctttaagattaagacgaacaacatacaagggaaattctccgtggtagt
attcattgcctttcattctgtctttataggcggctaatatacggtcccggcgttcctgct
ccgctggggtattgtcaggagaagatgcgccttgggcatataaagaataagaataaactt
tcgcatcgtcgccataattttggggggacgccggatttttataaaacacccggattccgt
tgacaggccactgagtgtaagttgtctgaaatataaaataaatagtctttgaactataat
ggcttcccggcacatcctcaggcgaaggcggtactaccactgggaccgatggagtaacag
cagcatagcgcgggaaaaattttgccggatttattaccccttcggtatcttcatgaaaga
tgctcattgctgtttgataattcaaattgggaaatatatcattagcgctggtgacagtag
tgtggggggcgctgttatatgcaggcggcggataagaagaatttgaagtatagttcgctt
tcatccggtagcgaatacgtttgtccgtaccaagggaaagtcccgaacggtctttgatgt
ttccgtcaaggataatatcaataaaaatatcattcccatcccaatagtcaccgctaagac
ttccgacaaaaaaaggggttcctgtgtttcgcagccgtgtccacaaagtgagtactgtcc
catcggcgcttaataccggcggacaaaagaaattttcaagataataaccgggaatgccaa
tgcccgggttggtgccggtaatgcggatattgttgaatctgacgctaaactgcccgttgt
tacccgaggggttaaaggggccggggcgcccaacgtcgatattgggatcgttatacatgg
ggtatgctgtccatgtgtccttataggttccgctgtaataagcgtactggcttgccctga
tagtattttcgtcaataggttttgagaaccgtatttgtacataatggttttgatttacaa
ggccctttgcatcgggcggaggaaaaatagtaaaatcattaacgttattcgccccttccc
ccaggggcactatttttactgtccgactgccgggattgatatgcactgttaccgtagttt
caaactgcccgggcgcagaaaattccacttccttttgcccaagctctaccccgtcaagaa
aagcttgccagcgaataaagccgtaagcgggaaagggggtaaatttgaggctaaagggaa
tatccagtttgcgtccggtcaaggttccacccggtgttgctacgcccgcaagaacatcct
ccaccatcacattaatctcaggcgcattggcttcccacaccgcctgatcaatctttcccg
ccacatcatcgtcaagcctggaattaataagatcgcagccggttaaaagcataccgcaaa
agaacagcgccgctgccaggcaaacaagcctcaaaaccgtaattttaccgcttttcattg
cttttccttataagccgatgtaattaaattctagcccgtttcagagaaaacaacatcacc
ccaagtatgatctttaggaaaaagagggaatttccgtatcaccccaagggtgatatggag
ttttaagtctccaaaaactcattttttgaaaacaaaaagcttattatgtatgaaatagta
tacacttattgcgttttttagcatatattataaaagaagtcatatttttctgaaaaaaag
taagaagtatgattttttcttatatcaggtgttacctgttgttataattatatacaggat
aaagaattagtcaactacccgcgttgcctcataaataatctaacccaaaacagggaatgc
ctcataataaaattctaacccaaattatgtagcctatatccggtaacaagggtaccggag
ggctcaatggggttaacgatgaaagagaaacaggcgcttgccagagaaatcagcaagcgg
tatcgcaaagccgggaaaaagggcaagaccgctatcctggacgagtttgtccagaacaca
gggtacaaccggaaatacgccctgcaccttttggcgaattgggggagaacggaactggtc
agactggccggaagggttgttaagctcaaggccgatgcgtttaaaaaacgaaaagcaggg
ggagggcggaagccggtctaccaggcggcaacgataaaagccctcaaactgatttgggag
ttctttgattacatgtgcgggaaaaggctttcccccttcctccgggaacagatgcctttc
ctcaatccctgcaaggagtttggcatcaccaaggaggtaaaggcgcagctgcttgccata
agccccgccaccatcgaccggaagctcaagcctgaacggaagaagctggaattaaaagga
cggagcgccacacggcccggcggcctcctcaagcaccagatccccatccgtgtcttttat
gcctgggatgagaggaaaccgggcttttttgagctggatacggtggttcatgacggcgga
aacgcctcaggcgagttctgctgtaccctcaatgccaccgatgtctattcaggctgggtg
gagctccgcgccctcctcaacaaggcccatcgctgggttaaagaggaggtgtctctcttc
ccctcccagtttcccttcccccttttgggcatcgacagcgataacggcggggagttcatt
aattaccagctcaaggcatggtgtgacgaacaccgcgtccagttcacccgcagccgttcc
taccacaagaacgacaactgcttcgtggagcagaaaaacgacatgaccgtccgcaggacc
gtggggtactatcgctatgacaccctccaggccagagacgccctggccgaggtctaccgc
catctctgtcccctgctcaactatttttacccttcagaaaaaataatcgccaaggagcgg
ataggggccagggtcaagaaggtgtacgacaaacccaagtcgccctacaggcgcctcttg
gaatcccctgaccttcctgatatttttaagaacgagcttcgacgcagggctgcccgtctc
aatccggtcaagcagaaacgcctggtcaaccatgcactgatggctctcttcgagcttcag
agccagaagtcccttgctgcttcggctcttgaagatatttagctacggttagatttttat
tgtgaggcagccgttcttttcggttagattttattttgaggcattacgctaccacctgtt
atgtgtcaatacctacttatacctcaaaatatgggattctgctgtcagatgtgctgtcaa
ttcttttcacccgcctaaaaccagcccaaaccgccccgaataaggcccccggaaagcaga
aaggacaaaagcctaccggcttttcccaactcattaacgccgcccttttttacgccgcat
tgtcccagggtaaaaccttcgccccaaatcggcgtaaaaaaccccggcccccacccccgc
caaccggggccgttatccccataccgccaccaccgttccgtaacccggcggcattgccgc
cggaataatccgtaggacaaagcgccataggccgttccgtccgctccgtaaactccgctc
cctccacggcccaaggcgcttacccgatttaccaagggggataaaggcgggggcaacatc
acccaaattaaaagccccattttcaccaacagtaaagatgccgtcccaagcagcccccgc
cttcccccttgaacccccataccaccctcactgtctaaagccccgccaacacccgccgcc
tgcctaacggcaagcagcgcattagtcgcaagtgtaaaaattcctaagatcgcaagcgga
agccatcaaccccgctatgaagcatttacccgctatactccaaagccggggcatacaaac
agcggccctccattgccccataccgtatagccctcatggggactaaaccgcatggggcaa
ttccgggccgcctaaagccgtatcctggccaatggaccctccggcgctgcgcttctccgg
gaccaccggccccccggcttttccgcctggtcctccgcataccgggaccgttattcccat
atcgccgcccatcggcctttatccgcacaagcatttttctaaagcactccgggggcgtcc
tgccccctccgtgccgcatgggggctaatcctcacgcccccatgcttaactttatttcca
caggcaattatcccagcgccctatcgggcgcccgatgcttcgacagtaaaaaaattattc
cctgctccggctgtaataaaaccacactccgtaattcggctgtatataaaccgtgggggg
atcatcgtactacgcccacccagggccgcttcttccatcgagctaagagtagttcggtgg
tggtttatggacgacctgtattgtccctccccctcgccgccgggcttccccctctctggc
gggctgcgcccgcgaaatatgttgggtttattcccgccgctcccttcggtcgctctggtc
gtaaacccttcatcaacggctcaaagggggagggacagcccccggcccgtggccggggcc
gagaggtataaaaaaatacaaacatccatgtttgcatttttttatttccaggcggcgtcc
tgccgcccgtccataaaccaccacagcggggcgtactatgcccacccggattttcggttt
cccaacaagccctatcgtagttcgccccacggctgacgtgaagtgaaaacccctcggctg
ataaaaacattctccccaccttcgcagaccctccctcgccgataggcgagttcttcacct
tcatcggcaataaccgccacccctccggccctgcggtcctccgggtaggcggcccatgat
gcgaaccgataccatcatccccaattccctgaccgccgccttctcccccgaaccggggcc
gatgttgggtgatgaagcctagtccctccgtaacacccgcccaccctttcagggagggcg
ggccgataccccaagtaccgtcgccgccgatgggtgaaccgccccctgcgggggcggccc
gatgaatgaccgatgaccaaacgaattcacgaattcagcaaggcccctatataatatata
agaaaattatattttcttttttttaatgacagaatagtcataaaaaaaagaatagagagt
atacggaatactccataacaagaggaagccaataaaagtaatcagtaccaatgaccgaaa
ctccccgaatccggcccttatttcagtcattgatgacaacctgttccgacattatttcaa
accggatgaaaatattcctgcaagcaaggggggagcgcgcgcccgctaaaattgcctgtt
tttgcacaagcaaaattcaacctctgtcccaatcgaaaagcaagacacaaaaccgcaaaa
caccgtataaataaaaagctctgccgctaactcaatagcagcagagcatacatagaaaac
gcttaactaactcaccccatgttttcacggcccaaccaaagggggcgcacggggggcggg
gagcaacggcccaaaacaaaaaaactattccgtcttggccttcagcataatccccgacca
gtaccgggcctctgcgctccgggtccggctaaagcccatttcctttaagcgcatggacaa
gagccgttcactcaccgcccgttcattgttctgttcgcaccattcctgatacgccttaaa
caattcccgtatccgtatgctaatccccggcgactggatgcagcactctttcaggaagtt
cccgatcacgtccatttcaccctgatagtcattggtagcggacacgatcacctccggcac
tttaagcccctccttacgccaccggtatgtcccttcaagcagccagtttaatatcccgga
ggcttccgcccgtaatttctcctccaggtgtttgtcttgtttatccacttcaatccgagt
agtgaaggggatcagtttaatccgccgccaaatcccgtaatcagtacccctgataatagg
cttatggtttgtccccataaaaatcttataggtcggcatataactaaaatattccccgta
caggaaacgagccgtaatcttgtcattccccgtaatctgctttatcagcggttcactcag
ccgcttcccctggtcaatttccgtagtcgttacaaaccgtgcgccccgaagccgggcaat
gtcattggtaatctgctcattgttccgcttcataaaggtatcggtggtggtggttatccc
gtagtcccccagcaaatacataatcgtattcagaaaggtgctttttccgttagcgccgga
gccgaacagaataaacatactttgttccgacacatccccggttatacccagccccgccac
ggtctgcaaaaacgtgataatgtccccgttgtagttcattatctcccggacaaactgctt
ccacgcagggcaatccgccttcgggtcgtattccacattggcaatcttggtgatcatgtc
ctcctgccgatgttcccggaattccccggtcagaatatcaatagttccgttctgcacatt
caaaagccaggggttcgtgtccagttcctcactggtgatattgagttcaataatccatga
agcagcctttataaaagcctcccgccgccgcacattttcactcaacatggcatatttctc
aatgtccatacgctcccggtaatccgtggtctttaactgttcctcataaagcccccggac
catttccagacctttttcgtggatcaaagccccatcgtctatgacccagcttctaccatc
ccacacaatccattttttccaggcggcgttataccgaatatcccggccatagatttcttt
gagcttttcagcattggttgagtcggtaaactgtatcttgccagccttcaaatccttaat
ccgcaaataaattgattcatccccgacattctcatacatcaagtgcctcccttcatcagc
gcccggccataaacatgatagcggaacgcaagcaggtcaaaagccagttcctttgcatat
tccggcaattcccgcatacattgttggtacagggtgtagcataaggtcaaagaccccggc
ttgcgtaaatactcatggttcttgaaaaacgcaaccgcccggtattcgtcatccggcata
tcaatttttttcaaccgataccacatcaaaagatcatccgcccattcaatttcatgggcg
gcgtattcttcgagtgttttccgttgtttccgtaccagttcatggtatcgggcttccggg
tcttttgaacgcatatacctctcccctctatcaaaaaaccaaaagagaaaattaaaacag
taacaataaaactatcgcaaagagccgccctacaggggaggcgaccgtgccctcaaatca
atatgtcccccaaacgccctctgtgcgtttaccgtgggaacattaccgaggagccatata
atcaaaaataaaatatacagcaaaattatttcccctcattccaaataaagaccttcgccg
cttccccggcggcggtcctcccatcggtaaaggtgatgaaggcccagaaggtccaccatc
ccgctttgtctatctccccctcaataacctcatgaaaaataacccccttcaccatgtccc
caacccccgccgacaattcccccgtggagccgtcaggttttcggtacttgataaccgccc
cctctatcccctccaaatccgtaaaagtcttgaccgtaatccgcagggccgattgccctt
tataaatccgttgcatattcaacccctcaatgaatccggctttcaatttccaagttccgg
caaaccgcagacttcaacacaatttcctcattgcttttcaggaaccgccgcagaaggtaa
tcccgcaccagccccaccgtaaccagtttgataaatacccccaagctccgcacgggaagc
ccggttgacccggctatgtcagatgtttcccggtagtattccccttgatgaaccgtcccc
gcataattccccgcctgttcatacaagccccgaatatacacgttccatttttcggcgcta
tccgttgaccctgtctgttcaataagccgccgtaaccaccctgcaaaatacgccgttcca
tccccggttttagcggtttcaggcaaagcccggaaaatcccccggctccgactaatcccg
tcattgcttcccgccgttgtcccaatactccggttattccccgtactccggttcgccgtt
gcggatgagcgggccgtctccaacagggagcgatacaattcccggcaataacctaatggc
gtaagtacccgtaacgtttctgtaatactccggtacattccccgtagccagggcgtagta
tccgtcccctttacttgcgccgtatgttttcttaaataactcgacccatgccccagggcc
gtaccattctgcccattcatggttaaggtttttttatagttcgccgtcagcttccgggtg
tcggtcagtttcaccccttgggtcagcatccgggtatagttctgcgccgaggtatattca
aagtacatggacatcttgaaattctggtagtagttggcattatagatagggtaagtattg
ggtatagtttcacaatcccaatcatcatggaaacttttcaggccgtagtcaaaacgggta
taccaaaaatacaccgccgccagcccaaaccagatataagagccgcttgcgatacttccg
ttactctgaaaggttccgctccgccaccccgcaggtttcccgctcttaacttgcaggtca
atatagctttcccctttcgatttccgggtcagaggtttgttgctgttatcggaatacaaa
accgggtatcccccggattccggttcctcactactgtaaacataaaattttgccgtacaa
gtaccgttaatagtctcatttaccagaaaacggtttaccggcatggcaatttcattcatc
agggggatcattggttcaggtggatcattatcccaaagatattggctcccgatagtatta
gtcccgatcaccggatcgacaatcaccggataggccgcttcagcaagccacgtttccggt
atcgtgatacaaagcctatccccggcaatggacaaatccccccacacccaccgcccccgg
ttatcaataattttcgggcggtgaatatggccgagcttcccggttccttccccaatcagc
gtttcttttttgtaaaccgcataactgcctttcaaaaacggatcacggacaaaatcaggc
tgccggaaaaaatcgtagttttccgcaccgtccataatcaggcaaacagtattactctcc
ggctccttattcagaatacaatcgtattcaaagcgatccccgccaagaatcgtaaaccta
tggcttcgcttccgtccccggtagagcagttgccgcctgttcccccgcaaggagaacccc
tccccatcatcaggcggcctaaagcggagcgggggaaccgatcccgcttttccccaccgg
gtaagcccccaatcaggaacttcccgccccaagtcaacggtaagcggaaagtccgtcagg
gattgccggaaggtcattggccgagtatggtaatttcccattgtatttgtaatgtatcgc
tggatgttacattgaccacgggggtaatttgagcgtaggccaaacagttagaagccgtgg
cgttgccgttcagtaaacaggcttcatttatgccgttcacattcaaggcccccgccgcaa
aagtcgcccggtaaatcagggtcgtatccccaacactgccccaggccgcctttaatgcgg
ggtatcccgaatcaagggctttcattgatccggtagcggtattgcaccgggtattcgtct
tggtactattcccggtccaacccgtacctacctgaataaaccccgttgaactcgttacct
tcgccttattgggacttaccagtaaagcatcggcaatcaaagcgtccccctcacgggtaa
caatgttgtgatggtggtaacgcatgggccgccccggtatccgaaagagccgcccaaacc
atgtcggcgaccgccgctttacattcccgtccttatccagaacctgaaccgtaaccattc
ccttaatcaaaatccggtctctcatttatcgccctccgtaaatcgcaatagtcccggccc
caatagcaaggccggatataaaacaaatcaccccagtaatcacggcgtttttaattccct
gttttcttgcggtttcatatttcccccgccattgatgattttccgctatagccctgcttt
ccctctcaatggaagccagggccgcagccttggccgcttccgccgccgcctgttctatgg
cttcctctgccgccgttgttaaatcctcaatcagcgtgtcgatctctaattcgctgtatt
gcctcattccgctttcggttgaattcttcgcttgcgctgtcggcggctccccgaacaccg
ggggtagtttcaaaaaactcataaggatcacggttgcggtaatcatcctcaatcgcctgt
atctcattctgaacctccacatattcaagcagtttccggtcccgctcatggaagaaccgg
aacaccgtaatgaccaacaccagggcaagcatactcaccgccccggtaatgaccccctta
aaaaaattactcattgcctattcccttccagtgtgatagaactttgaggcccacaattcc
aaaaagcaccatcaccattaccgcaaaccatatccaatcccggataagccccttcactaa
aagccatgtcgcaaggtacaaacagaagggcttgaatcccagcattttagagggcagggc
aataagccgctttgccaaaatcgcccacagttcccgccccgtatgttcccagcttgcttt
atcagatatttgaataccatcactatcgctcaacgcttcccccttaccgctttagcacat
atcaagaaaatccccgcaaacctttttttcaatccagtgtttttctttgtggttcttttc
gctttttgattcactgcaatagcagagccggttgttttttgttgacttcgcggatacctt
gcaaaacaggcagtcaacacaaaatcgttgttttgtctttgccatgtttacgctcccatg
tcaaaatagcggttcaattcgctgtccagcccgtagcggtttttcccttccccggcaagc
cgggccaacgcttcacggttcagcccccggattgcgcttgacgatccccggttccaaaac
caggcagacaaactttccagccccttgatctgcgctcccccttcctgggaattaagaaca
accccgtccccaaccagtccggcaacatgggaagcgatcccggttttcccatctacaaaa
aacgccgcccgaatatccgtagggcgggggtttatcttggtaaacacccgcttatacaga
tcatccgccgtagtcctgataagcagccccgtagccgcaaacagggccatgcacaccgcc
cccgaacaatcagagctttccgggttttccttgccccatccataaggcgatccgaattgc
agcaaaagaaaataaataaacctgtccagttcattcattttttcaaattgctttttttca
ttctcaaataatgcatcccatttaatacccatcacttacctcttgtgcttaaaaagatta
acaatgatactcaccgccaacgccgccgaagaaataaaaacacttaccaccgatagccgt
tccttgttccgttccgcctccttcttttccaatttttcaacccgccccatgacgtgcagt
ttgaattcttttagctccccctttagttcccgcatttccgcaaggttttctaccagtagc
cgcctgtcctcattggtcatatactcaccccctgtatgccgttttcccgccatgtttccc
ccctaaactaattccgtaatccgaaacgccgccacgaaagcggcatcccgcctataccgc
aaagaaaaagcgtttatcgtcccctttaatgtttctttgcttgtctcaatttgcaccctt
gctccaatccgggcatggaataatccccggtgggtcttaaccgtaaactctcgccgttcc
tgcaaccgctccgtcagttcccgcatggtccagtcctcatacatgggaaggccgcctact
gtatcctccgagaaataggaacccgatacattcaatgccgcagtcccgtattgggcgata
gcttccgtatcccgcaaaaaacaggagcggttaaggtcaagcacaataggccgcccacaa
atagaagcccggcgcaagtccccgtcagtttccgtattcagggtgatgatcgctttttca
tggtgggtagtaacgtcataagcagaatacgcaaaaggcccaccctcaaaatcaagccgt
tctgttgcttcctctagcgtgtctatctggtcggcgtaaattaccgggcgttccgtaccg
ccgtccttaatccggtactgcgcttcatacccctgttgttgaatatcccgtagtaccgtt
gaccggaaaggatacatcggcgtaaggtccgtatcgtacaaaaccgggggatcgtcatac
cgccaaatttcctgtttttccagagcaaccggaatatttattttaagccgtaccgtattc
cggtaaatttccgctctggccgtttcccgcaagtaaaagatatgctccccggtaaaggtg
taagagcaatcgtcaacattttcagtttcttgttggtagggcgaatgggcaaaaactaac
ggcttttccggcgcacattccagatgcgcccggtaggtctttgccagttcagaaagttca
gtccagatatttttcgtcagcttcacgtagggtagggaaacagggatagtagcgcagtca
atatcagcggcctcaatacccgcccgcttcgcaattaaatgtaccagcgatttttcaggc
cgtgttttatcgcaaataaccgagtaggtgaataccgccggatgtaaccaatcccggcta
ttttctgttttccgtagcaatgccgagcggtcatgtaaaccaagccgcaaagtacgctgc
tgtcccggcccccgtatgtcctggaacccgttatcgtccacatacaaaacaaaccgctgg
aaccagggcaaaccatccccaagagaaaaactaatccgtacctcccggcccgcacctctc
ccgccgttccccccgcaagcgtaagttccgtaggtattatccagtaacacttccccccgt
gccgtagtccccccggacacttcctttagcccgtaaaacacgacttcaataatgtcatgc
tcaaataccgtttcaaaaaagccggtattagaccaatcaaggctaatccccaaccgtacc
gggctatctcccttttcaatcgcttcaagcaaggcgttatcaatatcataaaatttcatt
cgattacttcctcactggtagtaaatacgtcagcggaaaaatcccccgcgcagtagtacc
gcagggggccgataaccgtatctccggcgtttatcgccgtttcatcagccatcagcacca
gccgggaaaggttcagccgaaaagccccgtacaagcggtagtcataatggtcatgcagta
gttgtgcggttatttccaaagtctcaataattgggggaagttctgcgctattcatagtcc
ggtgtatccgtacttccgtttgtgttccgccatctttccgggtagcaatagtaagtccgt
aaatatttttatattccgttccgttgatccggtacttaaccccatcctctttgaagcgtt
ctccgctatacaccgccgccttttccgggtagggatagcaaaccggggaaaagtttccgg
ctatatccagcttcaacttgatagcctcaccccgcataatccgcagttcaaaatctttga
cccggcacccctcatagagcgtccgtaccgccccccggtcctgtatcaaatcaaagcgca
agccgctttccatagccgaaaggtttaccgtatggcggtataaaacccgtgtcccgctta
caaaagccggaagccccgaccgtcccagggccagcacaaaaagcaaaggggccgtctcga
tggaaaggggagtaaccacacagcctgtaaccccccggctccgccgtatcgctccgcagt
tcccgtccccctcaatagccgcttcttccttcaagattgataccgcttcccggatcgttt
cctcggaatagggcagccccatttcccggtactgtgttttcagggtgatacaacaatcac
ggccttgtacgctcataccgtcatcccttctgtcgtaagtcgcagggtaaagaccgcttc
ccagccttcgccgttaaaagccgttttcggggagatgtattttttcgccgtcaaaaccgc
ccggtctaccacgccccccagggtgggatcttccgcaagggccttgccaatcaccgcccc
ataagcgtaggcgttccgttcactgtccgggccttccgggatgaccagtcggatagtcag
ggagtaagcgtctaaacggacaatccgttccttctccgcccgttcacattccgaaagccg
cagaacaggcgcaaccgcccccacccccgcaggggcggcggaccagcggtccgaaaattc
caaaggcgcaatctgaaattccgattcccccaaaagttcattcacccgtccggtcaggag
gatttttacggcattggttatgccttcttctatatataaatcccggttatcgctcatatc
agccttctccgatatggctctaaaagcgtcttaacattctccggcatagacggttccaaa
tgttccccgtcagcctttagtccgttgccccgtaccgccccggtcatgccgatacgccgc
ccccggtatcggctcatgttccatgccgccagttccagacacgccgaggacaaatccggg
gggacttccccggtccggtatcccgccaaatagtagatttttagccccgaaatcccccgg
accagtttcacccccggcgaaaccgagaggcaaaaaggcatatcttcaatttccccgcaa
tccgggacggtatgataaaattccggctctacgatttccgattgcgttaaggggtgggta
cggtacaccgccagaatttcccgtaccgggtaatccttcagggggaattcatactcaccc
gtaaaggccgggaattcaaagcgccgttttttcagtaaccgcctatggcaatattgctca
atggtgtaagtcgccgtgataagacaaaaccgggaaagggcatcctccctatcgtcaata
gaaagcagggccttaaaatcagccaaaggcattaaggtatgtaggtaatcgggcatatcg
gcctcctaatgaagccaaagtaacccgcttaaactgagatgtaactaagggtttccccta
attcagtacgaattctgagctaaagcagcttgtttgcggacagcttttaacccccgtagg
atcaccctcaaggaggtttgcggtggggttactatgaattttaaccaagtgtataaaaaa
gtacactatttgggcataaattttcaatgtctttcagtcccccaatttttaacctgttga
cattgatatacagactgctcaaaatatagcagaagcataaaattagtataaactttgtaa
tatattatcaacttggcaaatggagatatatatgactattaacaatctgataatccacaa
tctggcaaaggaaattcaaggcatagcgtcactgacactctcaaaagatgtattgggatc
atctgacaaaaagactatttcactaaccgaagaattaaattcacgctatcggaacaatat
cacctatgggatatttagaaaaaatgaagatgatgctgaaacatttcaaaaggaatttga
taaataccttaaaaaacggacaaaggttaattttataaaattctcaactaaaacggtaaa
tatgctttatagcaaaataaatccaattaagcaagcaagaggtggctatttagtttatgc
ggattatacagataacagaaaaaatcagttcttctcagtttttttgatcagagataaaac
cgataagagattcaaaatcaaagacggggttattaatattgatgaggttatttgcgttga
aacagacaaactcgccatggcttgtaggataaatattaaaaattatcaaggtcacaagac
aggtgattctgaaacatatcttggctttgtaagtataaaacaatcagatacatctaatta
ttttttagattggataggatcagaaaaaaaggaaagggatactgaagataccagaaatct
tgtcaaaattttaaacaatattgatgttcctgatgaagatgggaaacccatgtcaaagga
aggcttttgtagaaaagcgtatgatattatacgctcctttgggaaatcgcctgtaaatat
aaacgctttaagtacgacactttttggcgatgaatcaaaactaagcaagtatgctgaaga
aaataatataatattaaactcagaatttattcaagactctaaaacagttcataaattaat
tagttttagcgtttttattgataatatcaaactcgaatttccatcagaatattatggtgg
aatagtatcaattgatgacactgaccctgatttggttctaattcgttctgcaaaacttgc
aagggaaatagagctagagggatcagaatggaaaatttaaacacggcccttgatatttta
tggactattaaatctgtatctttatcaataaacgataaactaacattcaaagttctacct
gataaggttgatgcaataaaaaaatatctaaaagaaagtaatataagtgttgatgactta
tctacaactgatgaaattaaattaaacaaatcgttttatgaacaatataatattcagcct
tatgatagctttaatactttttttaaccgattcaagacatcagatattggtggtagaatt
attgtcatcttgcaggaaaaagacaatgattttgtcgtgtttggaaaacatggaaatcca
gaagcatatttttatccttcgggagaacgtgatataaaaacaccaaattattattatcta
acaaaaataaaagaagattttatacccaagatagcagattacactgatacagcacataca
aaatatatttttctttccccggaatgtggtaaatttgaacttttttatggtgtatcacca
gataaaatggaaacaaccaaaccacttgaaaatatctatacaaatattaaagacatttta
acccgtccaaagggatgggaatatataatgaaaaatcggataatcagaagccttgaaatt
attgaacaatcaggacagcgtttttattggttgattgacaatcttgaccaactcattgaa
gcaacattaagagattatgagctgttcctgacctcacataaacatgaaacaattatagaa
aaatatgaactggaaaaagatttttttgcagataaaatcagagcaattcttgagagaatc
tctacaaatttattatctattcctattaccttttctgccgcactttttggatttagagaa
gtcactgaaaaatggttaattaatatttttcttatcgccttggctgtatttgtctgtttt
tcatgtgttatccaggggatatttatttcagaattatcagtaataaaaaaagaaatttat
tcaaaaatagattatttttcacggggattgtctttcttacgggaaagatttaatgttatt
tcgagacctctaattaataaaattatttttttacaaatattaacaattattgtaatagtt
gtttttatcggcttatatttactcttagcaaacaattatatagatttttcccttgttttt
tcctggttaaagcggggcaccccagttgattgatcgcaagtcatataaacagatctcgcg
caattttaagggcgaattatattatcaaaattatctacagaaaatgaccagaaaacacat
tgtataatagatacaggtagacaattgtaataataatgttagcgataattaacgtagtat
ctgtgtaaaaaaacatagaaaatacctttgctgaaaacaatgcctctgttcttttaggtt
gggcgattatgcctgaagtctcatcctgggatttttaatcgggcggcgaagttcctttat
aacctcctataccgctgcagccccaatcttcccccgtcccgtcctatcccgacaaagtga
aatcccccaggaagccaaagtaatctccgccttatgattaatttcatcaacagacaaccc
ctcgttttcgtcctggacctttaagcggatcgcatgaatttctttcgataattcaagaga
atccttcaaagccggatcattagtaatccggggatcgttcatataatcctgcaccgtctt
cataaatccaatacctccacaggacggtatatcccgataccgtcaaagccttcccggata
ttgaccttcctgaccttttccaccgtccagggccgggcaatatgttcaaagttcaaactc
acaataaagtctaatccattggccgccgttatcgcaatatgggcggcatccgttgtatag
gcagccggaaccgccttttctgcaatatataatcccgcaagccgcttagcatcctcattt
tcaggcagcacaatgaccccataatcaataaccagccgcttcatagtatccctcttctcg
gaattggtctctgcttcaatctcctggacggcatagatagacgtatacgcttcatatttt
ccagccttgatctggtcaaaaatctgccgtacctgggctttaagctccgaataccccggc
atatccggggcatagtaaaagctgaacattgtcgtttcaaggtaaatttttgccgtttcc
atctataaataatatatcatacagacagaattttgtaaaatgtccactttttcatacgct
aatgattagacgtttttcacaccgacatacccccgtacgccttaggggaattcataatct
cccgtaaaagccgggaattcaaaacgccgttttttcagtaaccgcctatggcaatattga
tctatggtgtaggttgcagttataagacaaaaccgggaaagggcatcctccctgtcgtca
acagaaagcagggccttaaagtcagccaagggcattaaggtatgtaggtaatcgggtata
acggtctcccaagaagaaccgtgggttcttcttgaagccaaagtaacccgcctaatcgga
ggtgtaagtaggggtttcccctaatttgtgaagatttttgagagattttttgggtaggat
caagtttccccgaagcgtacaaattatttaataaacagtttaccactggtttacatttag
tttaccttttccccttatgctgaaatataaggagattcaaacatggaaaagcaagaggac
aaccgaaaaggtaaaatcttctcaactttgaccaaatgtgtaattattacgcatgaggat
tgttaacaattggacaagaggcattaaaagccatctgttttattgtgttttttaagtaaa
ataacttggcatggtttttgttatatgtttatatggtggtcgttgaccattgctaatttt
tctttctaggagtttttatgaacaagacaacgcgagttttcatgtttgcctttatcagcc
tgctttgtgccggctcattatgggctcaagactggtcgcatggccgagggcgtatacctg
ccggacatggaaggctcgtaatgagtgatccggtaatcgttaatggcaatttacagctta
ttgaggggcgcattgctatagtttccgacggtaaaacttattatgcaaatggcccaatcc
aaagacttatcggatttgtagatggattacaggaaggcgccgcagtcagactggaaggtc
ccgcaacagcaataccctttaataccaatgcgcaatttttatgggtaaccaaacttacat
ttaatgggaaaacctacgattttccaactactgcggagggctattggctataatataaag
tgatgtttggtgttatcgtaatggtaacaccaaacatccacgacaaaataatctgattta
acggtattgataaaggagtctatcaaaaatgaaaaatactaatttaatcaaaatcatctt
tgatacaattatgcttattctattgataatggtttattgcgcttccgcaacagggttaat
ataccatgaaataaccggcttaataatttttttactattttttattcatcttttttataa
ccggaaatgggttatacaagtaggaaaacgaatttttgataaatcttttaatcgaaaaca
gaaatttatgtatgtacttaatacattattacttatactatttattacagcaggaataag
cgggattatgatgtcaaaaatagtgttcaaacttgaaggccgtataggaaatatgtttat
cctgcgatatgtacatgtcttttctgccgtattatcagtaatattgattggcatacatat
tggcatacattggaaaatgataattcatacaataaaaacacgtatcgatataccagctat
tatcagtaaaatatgtgttataataacgattcttgccatattcggaattagcacctatgg
gattataacatcaatgaccgttcaagaaaacagagaacatggccctactattcagagtat
ttccgttttaagtatctttgaagatgtttttaatattaaaaaaataaaggaggattggaa
tagacatgaattatttttaaaaaggatggcagaaagcgcattggaaggaaataataacga
ctctacaatccgtgattttgacggtgaaggccgaggcggtcctgaaacacacgaaggacc
aaaatttcaaccatattatgtaatgatcatgggaatggaatatttatccatcctactatt
ggtttctctggtagtatttttaattgaaagaaatattagtagaaggaataaacacttatc
aaaagaataagtatccaggataaaaatgcacatacatggaataataattggaataatagc
attcgtgatgataggaatatttcatcctattattatatatggcgaatatcattttgggac
aaagatatggccattatttttcataatgggagtttttttatgtatcatttcattatttgt
agatcaaataatgataagtgcaacaatggggataaccgctttctgttgtttttggagtat
tcacgaattattccaacaacgaaaacgagttgaacggggatggttccctagcaaagccgc
tcatcatgaaaagccgatacgatcagaccctttgctgcgtacagaacaaccggaggaaaa
agaatgacgattaaacggcgtttatttatatcgaatatcattttgttggtggtaatagca
gcggggtttatgctatttggaagtgttattcgatatatcgtaagagagacactgcgtaac
aacagccccaatttatttactgtactgaatactgaaaatgactttgaaaaaatgatgacg
attgattcatcctttctccggtctttcagcattgcatttcttgctttggcggcttttata
gttattactaatatcatcataacccgccgcatgatacggaacattattatgcccctgaat
attctttccatcggcgcagcccaaatcagggatagcaacctttctttccgtattgaatat
actaaagatgatgaattccgtctatgctgtactacttttaatgatatggccgctaggctt
gaaaccatgattcgagcccgggaaaaagatgaaaacgcccgccgagagctcatagccgga
atgtcacatgacctcagaactccactgacatccattaaggcgtatcttgaggggcttgaa
aaaggagttgccgatacccctgagaaacaaaaaaaatacatggatactattaggtcaaaa
accaatgatctggaaaaaataatcaatcagttgtttttattctcaaaactagacttgaaa
aaattccctatgaacatacagacaattactacagaaaatatcatccagggattatatgat
gattatgcggaagagtaccagcataagggtttagcgataattaccggcacagttaccaat
gaaatagttaccgctgatatatcatggattcgtactgtttttgttaacatcctagaaaac
agcgcaaaatataaaacaaaatctaccggaactattgtaatcagcagtaatcacattaac
aggccttcggggagaatggcggaaatacacctgcttgatgatgggccgggcgttccgcca
gaaacattggatcgcttatttgatgttttttatcaggtagattcatcaagaagcaagcgg
ggaaaacagggaagcggccttgggcttgccatatccgcacgattactcaggcatatggga
ggtacaatccgcgccgaactaggatcggcaggaggccttaatatagtaatttccttaccg
cttgctgcgggtaaataggagcgataaattatggaaatacttattattgaagatgatcca
gcaatcgccgaaattgagcgggattttcttgaaatgaacggattcaccgttacgattgca
gcgaatggcaataaaggtatggaccttgccttaaccggaaaattcgctctggtgctttta
gaccttatgctacctggaaaagacgggtatgaaatatgccgtaatatccgaacaaaaatt
gacataccaattttgatagtttccgctaaaggtgaagatctggataaagtccgtggttta
ggcctcggtgccgatgattacattaccaaacccttttcgccaactgaattggcggctagg
gttaagtcccacattgcccaatatgaacgactgaaaaacagaacagcagatacgaaaaat
gacgcagatatcatcatcagagaattccgaattataccaaaaacacgccgggtatttgct
gcagataaagaaatatatcttaaaaacaaagaatatgagctattctatttccttgcttcc
aaccctgaaataatattcagcaaggaccatttgtatgaaacgatatggggtgaagatact
tacggcgatataaaaacggtagcggttcatattaataggatacgtgaaaaaattgaaaaa
gatcccgcaatccctgagcatatacaaaccgtgtggggtgcaggatataggtttgtgcct
tgataaaaccataaatcaatctttaaggacgctgaaatacagaaccatattatcgaagtt
cgtaaagcattatggttttttcaaaaatattttagtgaaaggataaatataggccaggga
tattttagtaatatcgaactacgggaacacacaagtgacaggtactcatttttaacatat
attccggatttcaagacactcttgaattattttgcaaagtggtttcactaattattgaaa
taaatacataaggaaaatatgatgggtagtaagcctgtaggcaatacttcaataaataat
cggtttctcgaaattcgtaaggcaaaaggacttacccaagaagaatttgcggataggatt
gtattgcccaagccgaacttgccgttttttgaaggagcatataagctagttcagagtccg
gcattttgattttgccagtagctctgtctttgaatatatgcagaatgcagtttttgtctg
cgctctgcaagacgaatataagtcctcccctcaaaaacatcaaggggacttaaataataa
atcgagccgtggagccgcttttcgttgtaatattttatccagcggcccatcctggctttg
gcatcttcatagccgaaataagcagcctgcctcacatgctcggttttgaatgtccggtgg
aagcgttcgagtttgccgttgctctgcggatgcgccggggcggtaaatgtttgttccagc
tcaagaagcattatcaaatcacgaaagtctttcgaaacaaactggccgccgttgtcgctg
ataatgcgcggcctggcctccgggtgtctttcatgcgtccgggagatgagaatctccgca
ttaagcccgtccatgttccggcataagtcccagcccaggatcatccggctgtatccgtca
agaacgctgatgaaataataaaaggccccgtcaatcctgatgtatgaaaaatcaatatgc
caatgttcgtgtaccccttgaggctggtcaaacccttttttcttctcctcggccagttct
gcccacttcttcgtcaagccgctgcgtttcagcacgttgtagacgctggagggggatgcc
gccgccacatcctcgtctaccatctgccagcacaacacccggtatccaagcttcatccgg
ctctggcagtacgcaacgatggcctctgtttcggcaggggtcagccaatgctcccggggt
atatgcccgttatgcctcgtctcctggttgcgccgtgcctgccattccctccaggtgcgt
tccggcaccccggcgaagcctgccagggtcagcatggctatgccggtctttaggcaaagg
cgccgcacctcccgctctatcaactgccgtttctcgaggctcatcttgcttgtccctaac
tctggccaactctcttttttttttagctccaggacttcctgggccagctccgctatgacg
ttgtccttctccgctatcttggcttccaacgccttggacttcttcccctgcgccttctcg
gttatgtctgtgcgcttgatctcaaagagattgagcgccccctcgaagagctgtttcctc
caggccaggatcatgctcgggtggatctcgtacttggccgccgcctcgctcatcgtcttg
ccctcttccagaacctcccgcaggatgttcaccttctgctcaggactgtaccgctttctt
ctgcccatattcctctcctcgggcttgttgttactaccttatatgcttagcttcttttcg
gcaagttcaacgtgggcaggacaggataaagataagccgctctatgattagctccatcga
ggaagggcagcgggaagtaaaggaccgccttatttctttggtctgttttgtttttggggc
aaatgaacattggattaaaaccggcaaaggaaccatgttcgatactcctaaaaatgaacg
gctggaacggattatttaccatttcaataatttagacgaaaactcccaggattttgtttt
gcaacatctggatctgcttataaaataccgggaaaaagagggtataaagtaagggattct
acggtcccatgcccatcataatttaaaattaggcaatgccatttttgaactaatcctgta
taccagaaatttaccgcttgaccgtttgacacagtgcgtgatagactaataatacaatgt
gtcaaggcaaacctaatggacaataaaaacacgattacccaaaaccagtggattgtcgat
ctttccgccatgacttgtcgccacataatcacgaacctggccttgcattttataccggaa
ggcaaatccctcaagccagaaattcaggatatacccctggaattatcagcaaccattgcc
aaaaaacaaaacgatgtttcttatttacaaaagctcattgaggagggcaaagatgctttc
ctccgcgtctacgccgaaaccaatacagacaacggggaaggcccatccattatttaatat
attttcttaatttagcatttattgcaaaaaaataattttctaattctttaccccaattat
catctttatcgtcatatttgtatagtatttttgttatttctaaatatttgttttttaata
tttctctttcttcttttgtcatattttcattccgttctttttcttgatctgcatattctt
tttcaaatcttttgtgtctcatctctataatataattttttaaattttttccattcacaa
tatcaaaattgtaatcattaagtaatatcattaatcttattattttttcttcatatataa
aatattgattaacaatttctttccacctttcatactctgcatattggtctgcttctttac
gatcagttgttggattaaatttttttccgcctccattcttttcaaatgcttctattattt
cacttattgaataaagagggtttctatactcattgattttatataaaaccaattttagtt
ctcttaacacctctaatgataagttaaatatattttctccctttaattggattttcctaa
gtttttagtcccattgcaataaaaataatagttaatattgcaactattaattcaacactg
tcctttattaataaaaacatattcatattatacctcttgtcctgtttatttcattaatta
gattaaactaatccttttttactattggaaaatagaatgcctccacattgacttatcatt
tttgcattataattttttacgtttatttcttctagatctaaaatattccctgttccgaga
aaattctctttcaaacatattaagagtgctaggtttggagttattggataataaaattca
aattcatttatcgttaattttcttaaattgtttttgtcggcggcaatatttacaactggc
tggtcagatgttaaaaatggaatatccgtattattatttaataaaacacatttaaaatga
tttctttgcatagataatgttgccgccagatttattgccaaaatatgagaaacaagattc
cagcaattctcataatttacattttttatttcaatgtgtgttttcatcattatttctttc
attggttttgttctaaaatattgttcgcttaagaagatattaaaatcaatgtttccctgg
tcagtattataaaatgaaatatctttcttgtataagaaatttaaatactttatagaatta
ttttcaatatcagtatgtatatcttcattgaattctttaattagtttatctatttcctct
aaaatgttactgtcttcaattttatcctttatgcttattatctcatttgcccataaaaac
cttgctagccattgtttatcaacttctaatattattttattcatatcgttaaagaatatt
tttttaataaactggatatcatctatagttaacatttgtaatttataaaaataattctca
cttgcaaaaccctttgtaccggcaacaagtaatttccctttgtttttacaaacaattttt
ccattcttatctgtccacggctttaaataatgttgccatacataatggtttaatttcttc
acttactttttatccccgtttttcttttcatggtatttaaccgccaaatctatctgttgc
ataacatagtcctgtaaaagcccgtccagtttccgaaagtcccggacaatcttatcaatt
ttaaggtcaactccattgttgaacatctccccggccccgttctttaaccaatcttcattc
accccatataccgagcatatcaataagataatccggtcattgattttccgttcctgcaac
tcgatattactaaagtatccctggcttacgttgatccgcttcccgaattccttttgagac
agccccagggctttccgtacttcaataatgcgctcgtgtatttcccgtttctgttctttc
aagtggaactatctccccaaattataataccccaaatatgcccctttagcaataattccc
tttccttgacaatatatcattgcattattataattatatctatgtagaatattttgttat
ttcggcgtttatttcagtccatttccctatttttttgtaaaagggtgttatgatgacaga
gcaggaaaaagtagacttcatttcacaacagatgaggagtttggatgctgaaagtttgac
ccatattgcagaactcacctgcgccctcgtcagcctcccttcccctatccccccggatgc
cgccacttcaactgcccctattcctcacaccgataaaggagccgtcccgccatccctcct
atgcgataaaaaagtcaggccaaaaatgcccggtgatataaccatcatacaaggttcctg
gatagccgacctttccaccatgacctgccgccatgtagccaacaacatgatattacactt
cgcaaaggaaggaaactccctcatgccggaaattcaagatatgcccctggaactcttatc
aaccatagcgaaaaagccggacaatctttccagtttgcaagaactcattgaagaagggga
agaagtttttctccgtatctactttgaagccaaaatagaaaacggcgaacccccgaaatc
ataagcccgtagcagtacagctttttttacccaagaccaataaaagggggaagtctcccc
cacgcttcaaagccttcggcttttccgcttccccctctacgggggcaagcccccgtaacg
cccccaaagaaagaagaaattgctccgcaatttcaaaaacatttacctacgccaaccgcc
gcctttatccactccatacgtcccttcgggctatttaccgtatggtaacgattaacaagg
cgctaccgcgcccggcgttatcaggggaaatcattccgtaaacccctttgtcatactttt
tgcttatgcggcggtgagcgccgcgcaaaaagtacgccaaccctccgctaaggaacctac
ggttccacgctccgggccggggcaatctccattcgcatatcgggaaatttattccctccc
tcagccgcattttttaagactaacgttagcggtagccatcatccctatagagttagggtc
ggtgggtatgtgtttttcccctcggggggaaccaggggggcggggcttgtgagcccccct
ggctcccccctcaatagggaaaaaacaaaggggcgggtctgggctcaaggcggggttttc
cctgtcttattctatcccggttcggaggtttttatgtatggtcctaatcttacagagttc
ggcgccgttgcggttcgccgtttggcgtgggctatcggtacaaacatggcggaggccata
gattttatggccctgtacttgccgcaaaaaatggacatggcctttgtttgtaagtattgc
aaggacaagtcaaaatgcggggcttgctcttttaatccccaggtcaataacagccaaaaa
acggctttaccagccgtctaaactacatccccccggtttctgccgggggcatattcaggg
ggtttctatggtttgttatcaggtaacagcgcagtttgtttttttccagcataaaccgct
attggcttctaccagtacaaaaaaacaagaagcaaaggcttttcttgttctgtccggatt
gcctttcggtcatgccctcaaatacagccgcttttttcatactcaaaaagaagcggctaa
ctatgtttcctatctcaatagggtttacaaaaaccgtattatttccagccccgcccatca
ggacggtcaattatctttattctaggagtaaccagaatgaaaagcattactactattcag
gacttagtaacctatatcaaaaataattcctcatggtctaccgccaccgttcaaaacgtc
ataaactctttagggtacaatcctgcagatgatcgcccggaaagcctcaaagaactatcc
ggcaaccttgcggactgttccaaacatggagcggacggcggcttttccggcttctgttac
cattccgaaacaatcgcctttttcctccacaaccgcagggacatcataaaaaacctggaa
ctattggcggaggaactaggggaggacattataaaaatggttcaaggtttcggcgtgttc
cgctatgccacacccccaacagcgggggaagtaggaaaggccctctgggattcaggcaaa
ctacaggacaatttaaccaccttgtataatgttttctcttggttctgcttagaggaaatc
tcccatacttggttcaggtacttggaagataacccggattattacgcagaattaaccgca
taacatgacaaaaaaaggccgcccggttatccgccgaacggccttttgctttttagcaat
gatgctttatggttttgttttcagtatgaccatattccccgatggccgtgtaaccaaaaa
cccgtcccgcttgcggaaccgcaggaatagttccccgtattccatgctttcggttgtacc
gtcaaattttttgatctcgatccccttccggtttccgtgttgaattcttttagggttcat
aaagatcgcaaaagccgtatcgttttcaaccgccccgatctgcggcatgatggaaacctc
atgatacggatacagatcgagcttgcccggcatggcctccgtaggatgcctccaaattgg
ccgcccgtcagcgtcctcaatgttggcaatgtggttaaggaccgtttcatgcaggaacca
cgcacaatccttgcgttcctccgcaggaacccggtaaacagcgtcccggaagtccttcca
cgtcaagccgtttatatccgccccggcaatttcaacctcctccgccccatccaccgccat
tgccccggtaaagggatcatcatcggcaagcaaacattgacggtcaaattccaccgcata
ggcttcggtgaattcctccatgaacatagtccccagatcgataaaaacatcctcctcaaa
ttcatcgtaccaagggatatacccggccagcgtataggctttcagttcaacccgctgcgc
cccctggggcttgctccccgtgatctgctgcccgtaggcagtaagccagtgaagctgaac
cccgccccggtcccgtgtcggcaggaagatagaaggccccatcatcggcctatgacgcac
cagccccatcattaccgattttttggcagcgtcagtcatgatttccgtttcgtaaatcgg
attgatgaggtattgatcattggttgccatgttccccatcggcgagccgagggctgcctt
ttcattgacgttccagcccttttccccccaactaacatcacggggattagtccagttatc
cgccttgaagttcggcgaaaaagacaaatcggcaagggccttgtggttcctcgcccaggc
cgccgcaatccccctgccaatgttgtagcacaattcccgccgggtcagttctttggggta
ggccgccttcgttttaagctcatcccgcagactcttgaccgtggctttcagggcttcggt
ctccgcctcctgcccatcggaaaccgcctccaaggtcttgacgatttcttcaaggataaa
ctctttttcccggaagtattccgccgccttactctgatcggtaaaacccgaagcctcgac
ctttttcatagccgccagcttcgcctttatcgccgcaattagttctttacccatatttta
ccccttcatattctgtggagtttgcgtacgcaaactcctaaacaaaaatgcgttagcatt
tttgtataaatccaccccaaaaatcggagcttgatttcctgttactaatttccttatgcc
ttgctgttgccaaggcataaggattcgccggaacattgcacacactgaattccaaaagtt
cctgttttctgaaaatcaatgacgttccatcttcaccatccttttttgacggaatttcta
tctcgatagggcggaaccccaccgaccccgcccggattactccggccttgactcgttccc
cgataccccagccaaagggatcaaattccttgccgttaaaaatgataatcccccgcagcc
ccttttcatcggcaacaatgttttccgcccggccaatcgccggaatgtcaaagcaatgcg
cccactggataaccgggtttttcaaataacatgaaaagtcccaaccagagggatcaatcc
gttcccccatacgatccaagtcaaaacttgaaaagacccacggtacaccgccgccgcctt
ccccatcggaacatccaacgaagttccccccggaaagagcaaacggcacaggggcaatca
actcaatgtcagacggcacctttacggtctgcccctccggtgtaaccccaaggaattgta
aaatccctttaccgtccaattccttaaattccccgctcttataacgaattaacatacaac
ccccttgttacatacacaaatcatcccggcgtatctcatccagcaaaaaacactgcttaa
aaagccctaaactattcttcacacagtaggacgtaaaaagcgccttcttatgaatctcca
cggttttaacactaacccccagggtatccgcaatttccttactgcttttcccatccagaa
tcaggcgcttaacatcttcctgccggtccgtcaaatcaagtttcaaatccggtatatcat
cgggcaaggcttcgtaggcttcctcaacattgccggaaatatacgcttcattacggagca
ccttttttagtgcccggcgaaacgagcttaacccggagttaaaatcaataacgctcttta
caccgaaccgtagaaattctaccagcccttccgcttgatacgaattgacattgatcaccg
caatattcaggtcaggccgatcctttaataaaagaccaatccggcgaggcgtagcactca
aataaaacacagcgtcgaacaagataagttcagggcttaacatactaataagccggttaa
ggtctctgccccctttggtggttgccataacacgccgcaaatgcaactgtttcagcaggt
agatacccagaaggttcagactttccgagcggcttaccagcagaaccggactaagcattt
tcattgtcccctcccttgcccccggtagtgggtatcatatttttgggtcgataccacaca
tcaccccagggcttcttatccttccccctttcctgtaacacttcattgattgtctttaat
cccgcattgatttccgcaatatcccggttgctttgagcatcttcgctttcctgtagttca
ggtatatcacccaggttaaattttccggtttcgcgcaatccaaagcggataaaaaattga
gtctccagaatgttttcaaattgtcgtaatgttggaattaaggtatattgccagaaggcg
ctatgctgttcctgggtatccttcccggacagtgccgttgacttgtctgatatattggca
acccgtggcgggatgccgtactttgctaaaatagtgtagaggttccagcgtttaagctcg
aacagttttaccacttccggggtaaaggacagcggttcaaaactggttcccttgccgagt
accgcaattttccggttcgcctttaccgccccgtatttgctttcccaccgcttctctaat
gcgtcagcttcttccggcctgatagtctgatcagttttcagtatccccatcgggaccgca
ttattttttagtaattgggaatttgctttattggcgtagtagtcctgttccagttccagg
gaaagggcaataagcggattaaccccccgtaccggattccaggggttccagtcccggaac
tggatcaattcgtcagtcaaaataggtatcagatcggtatcagtctgaaaaaaccaccgc
ttgtttagttgatgaaatggatcatatacgccccccgccgtaacaccttcatgccgcacc
cgtctcggatcaagaatgtaaatttcatgcggcaacccgccatcgtaatccggcccaaac
caccagaacgcctcgccttccagataccaccaagccgccgtttccttccaaagatcatag
ccggacaccatgcggttcggccttcggaacagttcatacagcggcccgcttgttacctcg
ttaccccctcggatcaaaccaaattccgcacgggcaatattgcggatcaaaatacttacc
gcaatgttcacccatgccgaatataagtatgcactactttctgacaaaattggtaaatta
ttttgaaattcgtcatccatcggatagtccggcctgtccgctttcgattgaaacttaaac
tgttttattcccctgatgagcggcgtaaagatactcattgcgctattaccccctgctgca
catcggaaaacaccgcataccggagggcatccataaaatgatcattgaccttgattattt
ctcccgcctcatcccgacagtaatcccaaatctccgaaagaacgccagtacagccatcgg
cgacaaaaaattgtccccgttctatcttcgcattgataaaatcaattccgctttcaacgc
tgttatttgctttaacgcccccggtaatttcctgtatccgttccccgccagccggatcgc
agtacaccggaaaactgaaactatcaggccccagatcaaaccaatggcgggcggtaagtt
cttcgttaaaagatttagtggtcatgttgaaagcaccgtagtcggcaatcacataaacaa
cctcatgcacccagccgatttttacattcgtaatattcaggccgaagtcctgtcctgcac
aaatccggtcatagtccttgggcatatccgctgctttcaaaatcatggattcatcgaaaa
gctcatagatcacgccctcggccttaacccacgccccatcccggaaccgtgccttttgtt
tttccggcatggcccccagcacatcggaaatatagtcatcgggcaaatgctccgcattat
cagccggattaagtatcatcgaggcgtacagttccggctttaccagcggttccccgttta
ggaattgctgcttgcgaatgaaaatccggtaagcccaatgcaaagggcttccagggttgc
agtcgtacagaaacaaattccggcaccccggcacccgcatagccaaccgggaataggccg
tagtaaccgaaatataactaagctgcgaaatctcattgaagtagatcgtattatattcat
gccccaggattttatccgcttgttcccgatcccctaatccgccaatccaaatctccgacc
cgttgaaaagggtaatcatgctttcatgtgccagatagttatagcggttagtcccaacgg
tattggtaagggccggtaaaagcgtttcccgcagtacggaacttcgggcatccttggccc
ggtaacggcaaatcaaatgccgggaactcgcaaagcggatcgcccggtagatgatcacca
tcaccagcaccgtagtcttgcccgaccgggaaccgccaaacaacaagatatgttttgcgc
cgccctttaccagttttaacgcttgccgttgtaccgtagtgggcttaaacaccgtcatac
tcaaagcccctcaaaatccggcagaaacgtaatctgcccgttcttatcgacctgtccctc
cggcttatccttcccggtaacaagccccgcactttcccgctccgcccgtatcgccgtaga
aacccactccgttaccgtcccttggcccagctccgccgggtccatcaggtcaagtttctt
ttcaaccacccgcagcatttttcccgtaatggcccggtgaaccttcccctgttcttcaat
ggttttccgcagctccgcctgtttcagtttgtctacatagccgtcataatccgccgcccg
ttcccgccacttgaacgccgccgcccagccccgccaaacccggtacttcttcccccgctt
tttttcatcctcctctgctgcttcaactgccttgcggatattccgttccggcccaaaatc
ccggaaagcgcagaacgccgcaaacgcccccgcactttccccggccagccgttcccagct
ttcaaaaggcattatttccgcttgcaccgcttcaatcgttttgtctatttcagtaggttc
catcccgccccccttccggtagttcctcccccggtacgccatcttgctgtccatccccag
cagttaaataaagctcctcccccgcaagcggctttactgccaccttcccgcccgtgttaa
tccacacatctatttccgagggccggaaccggatcgccttaaaaatcttgtggaaaggta
tctggtgtaaaaacacatacttgcgaatagccgccacacttaacttggtcagcttcgcca
catcgttaatgtctaataattgttcaaccacgattcacccccaaaacagcaaagccagaa
gccgttcccttggccttgccgtatagtgaaaatcgcatggttagatcaggaagtaattag
gggttttccctaattgcatgcttttgttggttttttttagggtaaagaaagccccctgtc
cggaagtattagcggcttttcatcccgccattgattgcgctcataatcagtcaattagtt
ggtgaaggggtaagtaagcggcggcgcagttaggagaaggccgggccaaacaagagccgc
cgggtttgagggcagggcagcgagccttcccgacagcggagccgggtttgagggcagggg
cgatgaggcttcccgacagcggagccgagtttaagggcaagggcgatgaggcttcccgac
aacagagccgggtctgtgggcagaaaaaagcccctaccgccagtgatggagcgatagggg
cttacagtcttgaaatgttcgtttagccgtgccggtgttttttccggtgaaccgttacca
gcgcccgccttgcttcatgccgcccggtagtatatcgccggacccggcccggttgccttg
ccggttccccggtcccgctaaccgcaggggtttctgataataagatatggtcttgaacat
cagcaatttcggtgaaggtagtggtatcaaaatcagtataacgctcggtcatttgctcgg
taacatggccgataaccgcacgggttttagcgtcagcaacattattaacccgcagggtgg
tgttgaagaaatgccgccacgcatggggcgttaagttccgctgtttcttttcgtcctcgt
caatgccaatcttggaaagtcccgccgccagcgccttattaaacatataccgggagatgg
gggaagccccgccgtcatcggagaacaagaacccgtccccgttcaatgcttttagtttgt
ccagcggatcaagaacagtacgggaagtgggtatctgccgtacctttttagtcttagttt
gtcggtagttgtgtttggtatcatattgccccgccaccctgatatagttttcaaagatgc
aggaacctttaagccccagcacttccccgatccgcatacccgttaccgccgccgtcatgt
tggcaacttgcgctaattcatgggcaaaggcaaatttccgtaaatcctttttttccttcc
ctgcttgatccggcccttccagcaagggaacggcgcttttcattttcggggtaaacatat
cccgtgcttcggtgggtgtcaggatttcaactactttcccctcggcggtcaattcctcga
ctgtttcagcagggttaaacagtatcagcttttccgcaaccgcctgtttcagcataagcc
gcaaaatcccgtaaatcacattagccgatgatgttttaagttttttcaccgtacccggcg
ttaagaccccggcatccttgggtttctgccccttcttttcctgttccggtaagttcgtca
ggaacctgtcgcaatcttcacgggtaatccggtcaagccgcattttcccaaagtagggca
gtatccaattttttgtatgccgcttgcaggtatcgacataggcttgggtcagccccttgc
gatacttcttggctttcaggtattggcaggtatcccattcccaccatccttccgcaaact
ccgcaaaggtctttatcttcttgcgctccgccggaagcagcaacccgtccttcataagct
gttggcacttcttaaccgccagggtcttgaggctctcccccgtggaatgggggttaatcc
tgaacccgtcctcatcataggcttggtaataataaatcaccttgccagtagccatcttgc
gtggaaaaaccgtaaaattcgcctta
>AzoP2
ATGGGGTTAACGATGAAAGAGAAACAGGCGCTTGCCAGAGAAATCAGCATGCGGTATCGC
AAAGCCGGGAAAAAGGGCAAGACCGCTATCCTGGACGAGTTTGTCCAGAACACAGGGTAC
AACCGGAAATACGCCCTGCACCTTTTGGCGAATTGGGGGAGAACGGAACTGGTCAGACTG
GCCGGAAGGGTTGTTAAGCTCAAGGCCGATGCGTTTAAAAAACGAAAAGCAGGGGGAGGG
CGGAAGCCGGTCTACCAGGCGGCAACGATAAAAGCCCTCAAACTGATTTGGGAGTTCTTT
GATTACATGTGCGGGAAAAGGCTTTCCCCCTTCCTCCGGGAACAGATGCCTTTCCTCAAT
CCCTGCAAGGAGTTTGGCATCACCAAGGAGGTAAAGGCGCAGCTGCTTGCCATAAGCCCC
GCCACCATCGACCGGAAGCTCAAGCCTGAACGGAAGAAGCTGGAATTAAAAGGACGGAGC
GCCACACGGCCCGGCGGCCTCCTCAAGCACCAGATCCCCATCCGTGTCTTTTATGCCTGG
GATGAGAGGAAACCGGGCTTTTTTGAGCTGGATACGGTGGTTCATGACGGCGGAAACGCC
TCAGGCGAGTTCTGCTGTACCCTCAATGCCACCGATGTCTATTCAGGCTGGGTGGAGCTC
CGCGCCCTCCTCAACAAGGCCCATCGCTGGGTTAAAGAGGAGGTGTCTCTCTTCCCCTCC
CAGTTTCCCTTCCCCCTTTTGGGCATCGACAGCGATAACGGCGGGGAGTTCATTAATTAC
CAGCTCAAGGCATGGTGTGACGAACACCGCGTCCAGTTCACCCGCAGCCGTTCCTACCAC
AAGAACGACAACTGCTTCGTGGAGCAGAAAAACGACATGACCGTCCGCAGGACCGTGGGG
TACTATCGCTATGACACCCTCCAGGCCAGAGACGCCCTGGCCGAGGTCTACCGCCATCTC
TGTCCCCTGCTCAACTATTTTTACCCTTCAGAAAAAATAATCGCCAAGGAGCGGATAGGG
GCCAGGGTCAAGAAGGTGTACGACAAACCCAAGTCGCCCTACAGGCGCCTCTTGGAATCC
CCTGACCTTCCTGATATTTTTAAGAACGAGCTTCGACGCAGGGCTGCCCGTCTCAATCCG
GTCAAGCAGAAACGCCTGGTCAACCATGCACTGATGGCTCTCTTCGAGCTTCAGAGCCAG
AAGTCCCTTGCTGCTTCGGCTCTTGAAGATATTTAGCTACGGTTAGATTTTTATTGTGAG
GCAGCCGTTCTTTTCGGTTAGATTTTATTTTGAGGCATTACGTGCCTCGCCCGCCCGCGA
AGGGTTGACTTAACGTTAACTTTAAGCCCTATAGTAAATTCAATAATTTTTTCAGGAGAG
GTGAAGGAATGCAATACCGGAATTATGGGAAATTGGGCTATCAGGTTTCTGCTTTTGGCA
TGGGGTGCATGAGGCTTCCCAGGCTCATCAATGCCAAAAGCGAGGCAGAGGTAGATAAGG
AAAAAGCTTTTGAGATGATACGCTATGCGGCGGATCACGGGGTTAATTATTTTGATACAG
CTTACGGCTACCACAATAAAACATCCGAAGAGGTTCTTGGCGAAGCCCTTGAAGGGGGAC
GCCGCGAAAAGGTCAAGATTGCCACCAAGCAGCCCTTTGGGGTAATGGCGGATCTTAAGT
CCGGGGGCGGGAAAAGCATACTCGAGAATGCCCGGCGCAATCTGGAAAACACCCTCAAGA
AACTCAGGACCAGCTACCTTGATGTGTACCTCATCCACAACATCGGGAAGTCCACCTGGG
AAGATATCAAAAAAGAAAAGGTCATCGAAGAATATGAAAAGTTCCGTTCCGAGGGGCTTA
TCAAGGCAATAGGTTTTTCCTACCATGGTCAATTCCCCTGCTTTAAGGAAGTGCTGGAGT
TTTACGACTGGGGAATGTGCCAGATCCAGCAGAATTTCATCGACATAAAGAACGAGGCAA
CCGAGGAAGGCATACGCATAGCAGGCAAAAAAGGCTGCGCCCTGGTGATCATGGAACCCT
TGAGGGGAGGCCTCCTTGCTACCCCCCCTGATTCGGTAAAGGCCATTTACAATGAATACC
CTGTTAAGCGTAACCCTGTGGAATGGGCGTTCCGCCATGTGTTGAATTACCCCGAGGTAA
GCACGATTTTGAGCGGTGTTACAACCATGGAACAGCTCAAGGACAATATCGAAATATTCG
CCAAACCTGACGTGGTCCCCGGCTGCCTCACGAATGAAGAAAAAGAAATTCTCTCCAGGG
TAAAATCAAAGTACGAATCCCTTACGGCTATACCCTGCACTGGCTGCGAATACTGCCTTC
CCTGCCCCCAGGGCGTGCAAATCCCGCAGGTCTTTGCCCGTTACAACGACGGCAAAATGT
TCGGCAGCTTTGATCCGCCCAGGCGGAGCTATATGTTTCTGACCAAGGGGAATGGCGATG
CTTCCCATTGTGTTGCCTGCGGTGCTTGCGAAAAGAAATGCCCTCAGCATATCGCTATAA
TCGACGAGCTTAAAAAAGCCCATGAAGCTCTCAAGGGCTGGATTGAGTAAGGGGCAGGCC
ATGGATTTAATTGACCAATACAGGCATATTCATTAAACTTTACAACGAATGGAGGTTGTA
TGGAAAAGCGAATTTTAGGTAAAACAGGGCTGGAAATCAGCGCTTTTGCGTTCGGCGGCA
TTGTGGTGAGGGACACCCCCCAGGCTGAAGCGGATCGCATAGTTATCGAAGCTATCGAAC
ACGGGATTAATTATTTTGACGTTGCGCCCTCATACGGCAATGCCCAGAACATTCTTGGGC
CTGCCATTGCCCCCCACCGTTCCAGGATCTATCTGGCATGCAAAACCGAAAAGCGAACCA
GGGACGAGGCCCAGGCTGCGCTGGAAGAATCCTTCAAGCTTCTCCATACGGATTATTTTG
ATGTATACCAGCTTCACGGTGTTGAGCCAAATGATGTGGATACAATATTGGGGAAAAACG
GCGCTCTTGAAGTGCTAGTGGATGCCAAGAAAAAAGGCCTCGTGAGGAACATAGGGCTTA
CCACCCATCACGATTCAGTGGCCCTTAAGCTGATGGCTACCGGCGTTTTCGATACCCTCC
TTTTCCCCATCAATTGGGCCTGCTGGATAAAGAACGGCCTGGGCCAGGAAGCCCTTAAAG
AAGCAGCCAGGCAGAACATGGGCAGGGTTGCCATCAAGGGCCTTGCAAAATGGGCCAAGG
AGCCTAAAGAAGACGGCTTCCCCAAATGCTGGTACCGCCCCATCTTTGATGATCCCGAAC
TTGCGGAGCTTGCATTGCGCTTTACCATGACCCAAAATGTGCATACAGCAGTAAGCCCCG
GGGATGTTCGCATGCTGAGGCTTGGCATCTCCATAGTGGAGAAATACAACGGGACAGTCC
CTGCCTTGAGCAAGGCGGAACTTGATGAACTTACCCGCCGGGCTCGCCTGGTGGAGCATA
CCGTCTTTGCTCCAGCCGCTTAGGAAGCAATGGACAATTCAGACAGGTTCCTTAAGGAGC
TTGGGGAGTATCGCCTTCTCTGGGCGGGCTTCAAGGAACTCCACGCGAAATACGAAGAAC
GCAAAACCCGTCTGTGCCTCCTCCTCGAAGAGCTTGAAGGCTTAAGGCGCAGGACCCTTC
GGGAACTTGGAAAGGCAGCCCGCTTCACCAAGCACCTGACCCCCTTTCAGCGCAATGAGC
TTGGCCTATTGCCGGGAAAGGGGAATGTTTGGTTTGTTCCTCAAGGGCAGATGGCTTCTT
CCCAAAAAAAGCAAAGAGAACTCCCCAGCCTCGATCCTGCTTCCCTGCCTGTTCCCAGCG
ACGCGTATTCAAACCGCAGGGAGCTTAAGGCAGGTACCTTGGGGCTTCTTTCTCAGATTG
ACGCACTTAAAAAGAGCCTGCTTCAGCTGAATCTCCTCGAATTGCGGGTGAGAGAGCTCC
TCCTTTCGATTAATAAAGCCATGAAGGCCTATGCCCATGAATACCGGGTTGTTAGGAGGA
GAATCTACCCCATATTTGTTTTGAGCGCTCTTGGCAAGTCCTGGAGGCGCCTTAAGGGCA
TGACTTATTTTACCCCCCGCGATATAATAGAGCTTACGGTACTGGGAGATATTGCCGTTA
ATATTGCAGGGATGACTGAATCGCCCGTCCTGTCAATTTCCAAAGATGAAATTCCCCAAT
TTTTTTAACAGGGATCCATTATTTTCATATTCTTTCCGAGCAATAACCAGCATATTGGAA
AATATTTTTTTTAGACCAGGTTGTTTATCTGTCAGCATTTGTAAATTTTCGTTTAGTTTA
TTCGAAAACACTTTGGAATATGATATTGGCAGCTGCGCCCTTATTTTGGTTTGAAGAGAT
AGAAAATATGTTTCGCCAATAGCTGAACAAATCTGATTCATTAATTCATCATTATCCAAT
TGTGGATTATAAGCAAGTAATTGTAGAATGCTTATAAAATTTGCAGGGGATTTAGAAACA
ATGTCCGTTATTTTATCAAGGTATTTTTTTGCATATTCTTCAAAAGCATTTCCGGGGAAT
TTGAACACTGATAATAACATCGCATGCTGGGCATCAGTTTTTATTGCAGGGACAATTTTA
TCAATTAGTGTTTTGCAATAGATAGTTTCTGTAAAATCCAAATCAACGGATATTTTACTC
CCCATGTTTTCTTTAAGGATGGCAGTTAATTTATCCGGTTGTCCGCTATATTGTTGGAGG
TTTGCCAATAATACCCCGCAGGCAGAACGGGAATAGTTTGTTTCCCCGGAGGCCAGGCTC
ATAAGTTTCCGCTCAACTGCATCCTCGGGGGATCTTGGCTTGATTATTAATGGAAGTTTT
TTGTCAATTAGTTCATAAAGCTCAAGTTTGGCCTTTTCGTTCAGGTTTGATGTTTCCAGA
CGATCAAGTATTGTTGAATAGTGCGAAATATCTGACCTGTTAATATATTCTTTAAAGAAT
GCCCTTCCATGTGGGTAGGGCAGGGGGTTTTTGTAAAGAGCATGGAATATTGCATAGAGA
TCGTCTGTTTTTGTGCCCTGCTGCATTTTTACGATCAGAATATATTCAACCCGCCCGGTA
AACCCTTTTTCAAAAAGACTGTGGCAAAAAACGTCAATATCTTTGATGGAAAATTTGTCT
GTATATACATCGGTAACACAACCCCAGAAAAAACTGGATGTATTGGCATCAGTGCGGTAT
TTTTCCCCCAGGGGCAAAATAAGTTTTATTGCCTTTGCAATAGTATCGATATAAGTTTCG
ATAATATGTTTGGAAATTTTATTATTCTTTAATTTAATCCCTTGATTCAACGCACTTATA
AGAAGCTTATTCCAGTTTTCGTCTCCTGGCTGTTTAAGGGTTTGAAGGCACGAGGAATAT
ATGAATAATATCTGTTCTATGGTGTCTGGATTAGCGGTGTCAAGTATCTTTCCGTATTGC
ACTGCATATTGTTCGTTAACAAGTTTCTTTATGGCTATAGGCGCAAAGGGCTGCTTTTTT
AAATTTTCAAAGCTTTGCATTAATGACGGGGAGCCTTTGGCCAGTTTGCCTGTAAAAGCA
TTTAATGCGATACCGCACAATTCCTCTTCATTGGCCTCTCCCATTTTATACATGCAATCA
ATAAGGCGGTATCCACTTGCCTCGTCTCTTTGCATTAAACGCCCTATATTGGAAACAAGC
TTTTTGGATAGCATGTTATTTGCTGATAAATTGTGGTCTTTTTCCAGCAGCAATTCAAGA
TATTCAACAAGGTTTTCGCAAACCCATGCACTGTCATCGGTATAAAAGATATAATTATAG
GCAGAATACAGTTTATATATATCGGGGGATATTCCAATATCACTAATCCCGGATAGAAAA
CCGCAAAATGATTTATGAACCTGATCAAAGCGGGTAATGGCGGTATAGTATTCGTTGTCA
ATGTCGGCATCGGCCTCAAATGAGAAGGTGTTCTGGGTGCCATCAAGCAGGCAATAGGGA
GAAGCCGGCAGGACACGCATGGCATTGGCCGCGCTATCCCGTATATCAATGCCAATGATC
ATTGCCTTAAGCCGTTTTTGGGAATTTTGTTCTGTAAATGCGCAGGAAAGACCGTTGTTG
CCTATGCTGTACCGGTTCCCTTTGGTGCCGCCTGTTGCGGCTGCATCAGACATCCTTGTA
GCAAACGGGATTGTGCAGGCAATTTCAGGAGAAAAAGCATATTCAATAGCCGCAATCCAG
AGTTCTATATTTTTGGTGGTGTCTTTAATTATAAGGTATTTTCTTTCCCCAGGGGGAAGG
GCATACTGGCTGAAAAGAAACCATACGGCGGCTTTTAAAAGTTCAGTGCGTTCCTGGGAA
ATGAATTTTCCGGTTGTTTCAAAATTTATAGCCCCCGGCTGTAATGGTGTTTTTCTTTGG
GGTAAAAACGGAGGCAGGTTTTCCCTGTATCCGTAATAGTAATCTTCGCTTTTATCCTTG
GCATCCCAATCCCTGCTTCCGAAAGCTTCGCAGGGATAAGCGGCAAGATCCCCGGCGAAA
ATATGGGAAATGTAGTTACCGGATCTTCCTTTGGAATTGGGGATAGGGTGAAAATTCTGA
AACAGGGGCTTGCCCTTTTCCGGAACAAAGTATAAATAAGCATCGTCAATAAAATCGGGT
TCGGAAAATGGATGAGCTATACTGGCTGCATTCTTCAGGAATGGCAAATCAGGGATTGAT
CCGTCATGAAACATTTCTTCGCTGCATGAATGGAATTTATACCCCTCATTGGAAATAGGG
CCGCCTTTTTTAAGAATGTCCCTGCCTGTTCCGCATCTTGTATATATCAATTCATTCAAC
ATAGCTCGTTCCTCCCGGGATAATATTTTTATTTAGAATCTATAAACTTATTTTTGGCAA
AAAGCCATAATGCAGGATCCAAAACACGGTGTGGATGGATAGGACTTAATTGGTCAATTG
AAACGGGGACTGCGCCGAAACTGGACACCCCAAAGAATACAAATTCGTTGAAATTTGCCT
CCAAGCCATTGATAAACGCAGTTTCGCCTTTATCCTGCATCCAGCTTCGTATATCATTGT
CTACTGCCCTGGAATCGCTTTCATGAAAATAATCGATATGGGGGCTTGGCGAAGATACAG
GCCGATTTCTGAATTCATGCATAAGGGCATCCATTTTTGTAAAAACCACCGCTACAGGCA
CATTTATCTTCTGATTAAACCTGAGGCCCCGGGAGCTTTTGATATAAGAAGCTATATTAT
GAACAACATCGCTCGAATCCTTATACATTGAAGCTCCTACTCCGGATATGGATTTTTCAT
ATACTTCTTTATCGAGCGAATTTCTTACGCTCTGAAGTATCATAGGATCAATAACAACCA
TAATGGCCTTTGAAACTGAGATATAACGGCATTCAGGCGAATTTTCGTCAATATTTTCAT
GATCCTCGCCGGCTCCGTCAAAAATACTGAAAGTATAGGTCTTAATGGTATTGAACGCCT
GGCGGTTAAGATTTTGGATGCGCCAGATTTGCGGGGTAGGTTGGCCACTTCTGGTTGATC
CGGGTTTTTTGTGTTCTTCGTAGATCAACTGCCGATTTGCACTATGGGTTTCACGGGTGT
ATTTGTTTTGCGGCGCTATAGATAATTGCAAATTTGCGGTCTTTCGAAGCTCTTCCAGCA
TTACGGTTATATAATTTGTTTTCCCTGCCCCTGACACCCCGACTATGCTGAAAAGCAGAT
TTGGTGTATAAATCATATCGCGCGGTAGTTCGCCTTCGCATTTCGGGCATAAAATTTTGA
ACGCCAATTTACCGCATTCTTTGCATGTTACTTTTTTAGTTGCCCTTTCTATAAGAGTTG
GTTTTGAATTATGACCGCAAGATCCACATTGGTATAAGAGGTCATCCTTATCAATGCTGC
CAAAGCAGTAGGGGCAAATTATTTTCATATCCAGTCTCCTCCTGTACTATTATAGTTCCG
CAGATTTTAAATCTGGCCGGTAAACTTTTCGATAAAGCCTGTGCGGTATTCATCAACTGA
ATCCTCATTTCTTAAAAAAAGGCTTAAATAGGTTCCCTTTGGGATATTTTTATTCACTAT
ATAATTGAGGGAAACCTGCTGCATTGGCTTATATTCAAGTTCCCCGGTAGCATATAGCTC
AATAGCATGCGAATCCTTTGGCGAATGGAGCATGGAATTATTTGAGCTGTAGCAAAGGGC
CAGCGGGGGCAATGTGGTAATGGAATTAGTTGCCCTGAATTCAATGATGAGTTCAACCTC
CTGGGAAAAGAGCTTGCGCTTAACACCCCAATTGATGGCCGCTGGACGCTTGTTGCTGAA
GCGTTTTTTTACCGGTTCCGCATATTGTATTTTATTCCCTGTCTCATATGCGGTGATAAA
TGTTATATAATAATCCATATCTTCGGTAATTCCCGGAACCGCTATCTCGTTTGATTTCAT
GCAGGCTGCCACAGATATCCTTGTCATTTCGGGGATGTCCTTTATGCTGCCCCAGGGAAC
ATTATTATCAGTCTTTCTTCTGGCGAAATAATATATGCAGGACATATTATCGGGCAATGG
CGTATTAAGGGTAAAATACAGGATTGTATTCTCCAAGTGGGGCTTTCCGGCCAATTCACA
GGGTTTGCAACTGTTTATGAATACTGTATTGCTGGCAATCCCGCTGCTCCCGAAGGATGA
AAAACACACGACATTGAAAAAAGTCCCTTCTTTTACCTTAATGCTTGCAGAGCCATTTTC
TGCCCGGCCTGTAATAATTACTTTCCCGGCAGAACGGATATCGTTGTCACTGTATGTCTG
GCCTTCCTGGATAACAGCATTCTCATTTAACATAACAAATCTAAGATCAAATCCCGGTTC
TATAGGATCCCATGCCAGGCGGCTGTTTTCGCCATCTCTTTTAACGGAAAGCCTGATTGG
TTTGGGCTTATGCTCGGGAAGGACTGTAAAAGTTAAGCCCGCAGACGGAATTGTTCCCGA
ATTATCTGAATAAAGGGCCTGGAGCCGGTATCCGTAACGCTGTCCGCATATTAAATTTGC
ATCATTAAAACTGCGCTGGGCATTGTCGGATAATTTTTTAGCATTATCATTAAGCGAAGG
GACGCTGCCATCTTTCCGGGTAATGCGTACGCCGATGCAATTTTTGGGCAAATCCCAGGT
CATGGAACAGGCGCGTTCTCCGGTCTCAATTTTTAATGTTGCTATATCAATATCTTTGTA
TGATGCGGCTGTGGCACCGGTTCCTTTGGAGGTGATATCAAAACGTTTGGCAAATATTGA
ATAACCGTATAAGATTCCAGGCTCAATGTTTTTATCCTGAAAATCCAGGGAAAATTGATC
ATCTAAAAGGATGGCGCCGTCATGAATATTGGCCGGGATGCCGCCTGTCTTGCGGACCAA
GGAATATTTAACCGCCTCATCCGGGGATGGGGCCCATAAGATGGCGCAATTCCCGGTTGC
CGGATCGGGCTTTGCGGTGAGCATAGGAGGGGGCGCCGGCGGAGTTGCTGCCAAAAATGC
CCGGGCAGCTGCATAGTCGGCACAGTCATTTAGGATTTCAATGCAGATTTTGGCTTTTTG
AACCGGGGTCATTGATGCAGTGGATGCAAACAGCTTGTTTGCCTTCTCAATCCGGGTTTT
TACAGGCGCCTCAAAGGAAGATATATCCAATTTCGGCTGTTTTATGCGGAGGTCCGCAAT
TTTGAAAGCTGCAGCTTGCAGTTTTTTGCTGTCAATTAAGGCGCGAATTTCCTCCAGGGG
CTTTTCATATTTTGCCAGGGCCTCTTTCAGGCTTTTTTCCAGGGAACCCAATCGGGGTTC
CCTCGGATTGGCATTCCTGGCCTTTCCAAATTCCTTTTGCGCCTCAACAAGGTCAAAGCG
TTCCAGGGCGTCAATTGCCGCGTCATAATACATCCCAAAGTTTTTGACCCCGGCTATAAA
AAAGCTGCAATTTCCCTTTGGGCAATATTCAGTGCGGGTAGGAACAAATTCGCCGCATTT
GGGGCACGGAATGTAAAGAGCGGCTCCGCATGCGGGGCATTTGGCTTTTTTTGCGGTTTC
AAAGCTGGTAAATGTGGAATCCGTGCCGCAGGTGCATGAAACATTTATTATGATTTGTTC
CGGTTCATAGGGGTCTTCCAAAAGAAGGGCTTCTTTATTATAGATTGCAAGAGCCGCATC
ATAATTGGGGAAAACCTTTTGGATTTTCTTGATGCAGGATTCGGCGAATTCGGGTAGTCT
TCGTGTTGTTTCGATTGTTTTTTTCAGTGTGTTGAACAAGTCCCGCAAATTTTCGTAGAG
CAGGGAATTCTGATATTTTTTCCGGTTGTCATCGCTGTTAAAGACCTGAGTGATGCCTGT
CGAACAGAGGGTTGATAGAACATGGCCGATATCATCGCTGCGCCGGGTATATTCCGGCGC
CTTTACCTGTAGGGCGCTCTTTATATCTACCGTATTCATGGAAACATAGGATGAGCCTTT
TGCTAAATTATTTTCTATATAGGCAGTGAACCAAAACAAATCGCGGATTTGCGTTAAATC
AGCGCCCTGGGGGTCCTTATGGGATTGCAAGGAAATAATATTCCTGTTTATGGTATCCAG
TGTAACGGATTCAAGAAGCTGAGGGAGGGTGCCTTTAGTTTCAATAATGGTGAAACCTTC
ACCCTGAAATATTTCTTCTACCGATTCCTTGCTCAGGCGATGGGTTTTCCGGTATGAATT
AATCTTCCCCTTTGTAACGGTACGATTTCCAGTGCTTGCGGTTATCTCAATTATGCCTTT
TAAGGAACTGACAGCTTTTTCCTTCATTTCTGCCGCTTCAGCCTTGTATTCCTCCGTGGC
CGGGTTCATAACCTTGCACAGTGGACCGGGACTTTTCTCGTCCCCTATGAGTTTTTTTAT
TTCGTCAAGCTTTTTTCTTTCATTGGTATCCGTTTCCGCCTGAAGCCGGGCTTCTGTTTC
TTTTCTTAAATTATTGATTTCTATTTCTATCTTTTTTGCATTTTTTTCGGGAGGATCAAA
TATTATTCTAGGCAATAATTCAAAAAAGTTTTGCCTGGCCATTTTAAATAGATTCCTCCC
AGGTATCCGTATTCAGGGTATCTTTATCCCTCCCTTTAGCACCGGTACTATTTCCCATGC
TTTGGGCGATTTTGCCGAAGGTTCTTGTCAATTCGGACTGGGATACGAACAGGGCATTTG
CGTTAGACGAAGAAATATTCTGCAGGAAACATTCGTCTGCAGCGCCAAACCCAATGGCCG
CAACTTCAATATTTTCTGAGTGGCATTTTTTTGCCGCCGTGATCGCCTTATCCTGAGCAT
CCCATACACCGTCGGCCAGTATAATGGCAAAACGCCTGCCCCTCCGGCCGGACAGCTCAT
TCCTGATTTCCGTAAAAGGATGGGCAGAATTTCCATATCCTGTCTGGCCACAGCTAATGT
GCCTGATGGCGGCGCTGCATTTTTTGGCGTCGGATGTGAGGTGTTGGACAACTTCAGAAT
TATCCGATACGGCAACTACCCCAACCTGTGTTGCAGACATATCCATTTGACTGACAAAGG
AGCACATAGCGTCCTGAGCGTCCTTTAATGGCGCGCCGCTCATACTGCCAGAGACATCGA
CTGCCAGCATGACGAATGTTTCTTCTTTTGCCTTGAATTCCTCCGGGTCAAGGGGCCGCC
CATACTTTGACATATCATCGGGCACCGGTTCTTTGTGTATAGGCAAGTCAACGGTATCTT
TATCCTGGCGGGCCTGGACATGTATTACCCCGTTCTGATCGTAGCTGTACTGAACCCGCA
GAATCGTCTGCCCGCCATTGACGTGGCGAATTCCCGAAACCACAAATTTATAGGGTATCA
CGCAATCCAGGGGCTTTTTGTCGCCCTGCAAAACATAGATTTCCAGCTCGTTTTCTTCCC
TGGAACTTGTATAAAATTTGAAGGCCCGGGCAGATTTTACCGGTATGGAGTTATTGGCAG
GTATAATCGTTTCGTTAATATACTCTGTCCCTTCCTGATTAATCGCGATAATGCCCATTG
CATGGGTGGTAACATCGCTGACTTTAAGAAGGGTGATATTGGATATGCGCTTCTCCTGGC
CAATGGCGGTATTAATGCCCGAAGGTTTTTTTGCCCTGCTGTTTGCCCCTGACGGGATGG
CTGCAAGGGTTGTGTAAACAGGTTCTTTTAGGACAGTCTGAACTGCCGCGCCGAGAGCCA
CTGCCTCATCGGGGTTTACATGGGATATTGGTTTTTTCCCCGATAGGCCAAGAAGGTAAT
TTGATACCTGGGGCATCCTCGTTAAACCGCCGACCAGCAGGATGTCAGTTATATCCGGCC
AGCGTACGCCTGCATCCTTCAGGACTGTTGTGCAAAGGGTCCCGGTCCTATTCAATAAAG
CCACAGTAAGGTTTTCAAATTCTTCGCGTTTAATTTCGATTGTGCATTGCCCGAACCCGG
GGATACTCACGGGGATTTTAACGGATGCCTTTTGGGATAGCTGCTTTTTACAAGACTCAG
CCAGCCTTGTTACCAGGGTGAGGGTTTCCTGATCCTCCCGTGGATCAATGCCGGTTTCGT
CCAATACTTTTTCCGCCATAAGCTTGCCAAGCATGGCGTCCCAGTCCCTGCCGCCAAGGA
TATGATCCCCGGATGTCGCAATTGTGGAAAGATCGTTTTCGCGCTCCATTGCCACAAGGG
TAACATCGCAGGTGCCCCCGCCTAAATCGAAAACCAGTATTTTGGCATTGGTTCTCCAAT
GGTTAAGGCCATAGGCAATAGCGGCAGCAGTGGGCTCATTGATAATTTTGCGGACTTTTA
AACCCGCCAGGCGGGCGGCCTTCATGGTGGCTTCCCGTTCTTTGGAATAAAAATAAGCCG
GCACGGTTATTACCGCTTCCTCAATCGGCTCTTTCATAACAAACTCGGCATCTTCTTTTA
GATGGCGCAGAAGGATGGCAGAAAGATCCTCGGCAGTATAATCCTTGCCCCCTATGGTGC
AGTAGGTTTTATCCAGGCCCATATTCCGCTTGAAGCTTGCCGCGCAATCGGCGACCCCGG
CATCGAAAGCATCCTTCGCTTCCGAACCGAACACCAGGCCTTCATCAGTAAACTGAATAA
TAGACGGCGTAGTATTGCTGCCTTCCCTGTTGGGAATAATTTTTGGCAGCCCTGTATTGC
TGTCTATAAGCGCTACTGCGGAAAATGTCGTGCCTAAATCTATACCCACCACCATGATTT
ATGCTTCGCTCGTAGTTGTTATTGCAGCAAGGGCTGTGGTCGCTTTTTTCAGCTCTTCCT
CAGTAAGGGTGTTATCCGAAATCAGCGAAGTTTCGACTGTATCCCCTGTCTTGCTGTTGA
CAGCCTTTACAAAGAGGCCGCTTGGGTCCAGTTTGAAGGTAACTTCTATCGGGGAATTCT
TGGGTGTGTGAGTCGGCAGGCCGAGTGTCAATTCTCCAATCTTTTTCATTTTCAGCGCAG
GATCGGTGTATTGCTCATTGCCTTCGCTGTCTACGCATGGCACAAGCTGCCTGTTGTTTG
GATCATCAGAAGAGTTTTCGAATACCCGTATGAGTATCTCTTGCTGATTATCCGCCATAG
TAGCGTAGTTCCCTGTAGCCTCAACAGGGGAATCTTCGCCTATCAATATCAGGTTGTCGA
CTTTGTATTCGTTGTCAAACATAACGCCGGGGCCGAAAGAACGAGGGGCTTTATCATTTA
CTTTCATGGGTTTTCCGATTAGGGGAAGAACCCCGCTCTTGTCCCCCGCACTGCCGGCAT
TTGGGTTTTCAGCCAAAAGCTGTTCATTTACCTTCATGGCCGCGTACAATGCCGCGCCTT
TGGCAACTGCCAAATCCGGATCTTCCCTGCGGACCTTATTAGGGAACCGTTCACTGATGG
TGTTAAAAACCATGGGCATGAATGTAGAACCGCCCACGAGCAAAACGATATCAATATCCT
GTTCGCTAAGCTTTGACTTACCCAGTATGCTGTCTATAAAACCGGTTGTTTGAGCGACCA
GGTCTTTGGTCATATCATTAAACTGTTCCTGGGTAACCTCAAGCTTTGTAGTATCCCCGT
TATAACTTATAGTTGCTTTTGTGGAAGCCAATTGGGAGAGCTTTTTCTTGATTCCCTCGA
CATTGCTCCGTATGGCTTGCTTAAGCCCCACATCGGAATCTTCCGGCGTGGTCCCATTCT
CGTTGCAATAGGCAATCAATAGATGCTGAAAGAGCCTGTCGTCCCAGTCTTTGCCGCCCA
GCCTGTCGTTGCCATCGGTAGCAATTATATCAATATTCGCGGCATCATTGTTGTCAACAC
TCATTTTAAGAATTGAAACATCAAAGGTGCCGCCGCCCAGATCATATACCATTATGGTGC
GATTTTCCTTAAACTCCCGGGCGCAATAATTCAAGGCTGCGGCAGTGGGTTCGTTTATGA
TGCTTAAAACATTAAAACCAGCTACTTCGCCTGCCTGCCTTGTGGCATTGCGCTCTTCAA
TGCCGAAATACGCAGGGCAGGTGATAACCACATCATGGACATCATGGCCCTGCTCTTTTG
CATATTCGGAAAGGCGCTTGAGTATGAGGGAAGACAGGGTGATAGGGTTATACTTTATGC
CGCCGAAATTAAACGTACGGCCATCCGCCTTGCCTATGTCGCGCTTGATGAATTGAATAA
CCCTGTCTCCTTCGAGTTCGGATGAATTTTTCGCTATGTCTCCGATAACAGGGGTGTCGC
TCTCATCTGCAGGGAAATAAACCGCAGACGCAAGGGTTGGTTTTCCCTCAATCTGATTTT
CAATGATAACAGGCTTGCCATTATCATCCAATGTAGAGATGGCAGAATAGGTCGTGCCAA
GGTCTATGCCGTAAGTAGCCATATTATTCCTCCTTAGTTATGGTGCTGTCAAAAAAATAT
ACATCCACAGCCTCAGGGACAAGAACCCGGGGGCCGATATGGAAACCGGTATTGTAACTT
TTTACTACCGTGCCGTGCAGTTCCTTATCGGCTGTCGGAACTTTGCCGCGAATCCGGCTG
TAGCGTTTTGAAACCTGCCCGCCTATAACACTTAAATAGCTTTCTACGCCATTTTCAGTT
AATAGCTGTTCTATATCGCCGAACATATTGCCAAAATTCTTGCGCAGCTTTTGATCCTCA
AGCCTTTCGAGATTATTGGCATAATCTGCATAAATGCGGCTTATTGCCGACAAGACCGGA
TCAAGAAGCTGCCTGAACAGGCCGCTGCGGTGCTGTTCAAGTTCCGCCTGCATATTATCC
TGAATCCGCATAAATGCTGCAAAATCCCTGTGGATTTGGATCATGTCCTGATCATTTTTA
TCCTGGGCTGATGTGATCATAAGGATTTGGTTTTGTATTTCGTTCATCAGCCGGGCGCAT
TCTTCATAAGGGGCGCTATTCTGAGGGGCCTCCAATGCAGGTTCCGGGCTAAAATCCACA
GGTTCAGGTTGAATCTCATCCGCAGGAATATCGCCTTCTTTTTTTCCCGGTAACTCTTCT
TCCATAAAAGCGCTCCTCCTTATATTATTTCAAAATCTCCGTAAGCTTCGCATCATATTG
ATTTATAATCCACATAACAGGTTCCAAAACACCCCAGGGGTCATAGGAATCATTTTCGCT
TTTTTCATGCCCCATGGCGCTGATTGGGAAATAATGAACATTGGTGAATTGCGCCTTCAG
GTTGTTCAACACACCGGACATCCCTATACTGTTCAGATACTCGCGGCAGATGGAATCCCG
GGCTTCGTCCTTATTATTGTGATAGCGTTCAGCATTGTTTTTAAAATTTTCCAGGATTTT
TGGCAGCCCAATCTGTTTTTTGATGATATCCACATCGGCCTTTGTTATTACCACTGAGAC
AGGAATATCACTCATTTTTCCTGTCTTGGTATATTTTTTGGAAAACTCTTCTATGTAGCC
TGTAATTACGTCGCCGATGTTTGAAGTGGAAAAGTTCATAGGCAGTGTTCCGCCATGAAC
GCTTTCGTACTGGGTTCGGACACCTGCCACACTGAAGGGGTCCACCATGAAAATAATGCC
TTCGCAGTAGTGGTACTGGTGCTGCCCAACTGCCGATTGGTTTTCAAATACTTCGCCGGC
AATATCATATATTGAAAGTTGGTGGGATAAATCAGAATTCCTTCTTTTATAAACGATACT
GTACATGTTGGCATTCATGTCATTTGTGGATTCGCTTTTACCGGTAGCAAACCATTTCTC
CAATTCATTAAAACTATCCTGAGGGTATGCCTTGATCTCGATGCCATTATTTTTCCTGAG
GTTTTGAAGGTACAGATGCAAAAAGGATGTTAAAAAGGTTGTTTTCCCGGCGCTTACGCC
CCCGACAAGCTGTATGCCGAACTGGCTTGCGCTGCTTGAAGCAAGCTCATGCCCGCAGTC
CGGGCAAATGGCTTCCAGTTTGGATCGGCCATTCAGGAAAGTGCTGGGCAGCTTGCAGCC
GCAGGAACAGGTTGTGGAAAAAATTCCATAAGGGCCGGGAACTAGGTTTGTATGCTTCGT
ACCGCAGGATGGGCACAGAAATGCAGGTATAGTGCTGCGTTCTTTACAATCAGGGCAGCG
GGCAGATATAGAATTGACAAGCAGGACAAGGCGGTCGGATATCCAGAGCAGCGTAAAAAG
CGCGTATACGATGCACATAAAGGCAAAAATAAAAACAAAATGCACCGCCGAAAAAACGGC
AGTCCAAAGGCTGCCGAACACCCAAATGACAACTGAGAAAACAATAAAAAACAGCCAGGG
AAACATTTTTATGTACCAAGGGGACCCAAGGCCATTTACCCAGCTCCTTACCTTGCCCCA
GGTTTCAACGTTATTTGACCATGCGCCTTTAATGATGTTGCTGATCTGGTGATACCCAGG
CCCAAAAAAATAACTACGCCGGGCCTCCTTAAATGGTTTTTTGGAAGAGGCATCAACATA
GGTTGTATAGGGGTTTCTGTTTGCTACACATGATCTTACATAATTGATAAGGGAGACAAG
AAAAGCGCTGACAACCCCGATACCGGCAGAGGCCGAAGCAATAATGGACACCAAAGGTAT
GATAACGTATCTGATAAGGAGGTAGAGCAGATAAATAACGATGACAGCTAAAATAATATA
CCCCATAACATGCCCCCTTATTAACCGCTTGAATATATTATTGCCACTGCTTTTTTGTCT
AAATTATCAATTCATAATATTCTATGTATCTGGAAGCTGTCAAGATACCGCCAATAGCGA
TGAAATCACGTAATTCATTATATTATAAGTAGTGAAAAATGACCTTTGTGAAATATGCAA
ATGGTCATTTTTAGGTAAATCCTTGTCAGACAAAGAAATAAATCGGCTATGAATGGCGGT
TTAAATCTTAGTTTGGCGGGTGTATGCAGGTATGTCTGCAACACCCGCAAAGGGGTTTAA
CCATGCGAGTAAGGGAATCTTATTCACTGTACCAGCGGAAGACACCGGCGGGGGTGGTCT
TTTATTATCAGGTGTATGATGAGAACGGGAAACGGCTGTGCGGTCATTCCACGGGGAAAA
CGACCAAAACGGCGGCAAGGGAGTTTTGCAACCAGCTTTTGAAGGCCGGAAAGCTGATGC
CGGAAAAAGAGAAAAAACCGACCTTTGGGGAGTTTGCCCAAGGGTGGTGGGATTTTGAGA
CTTGCCGATATACCAAGAGCCGAAACGCCCGGAACGCACTTACCCAGCGATACCTTGATA
CTGCCAACTACACCCTGAAACAGTATATTTTGCCTTACTTTGAAAAGGCTCGTGTTGACC
TGATTACCGATACCATGATCGATAACTGGCTCATTTCCTTGCTGGACAAGGGCTTTAAAA
AAAATACTGCCAATACTGCTTTCAACATTTTTAGGACTATGTTTACTTACGCTCACCGGA
AGTTACGGCTTATTCCGTCCAACCCTTTTGATGTGGTACAAAAGCTCGGCTCGGCCAAAA
AAGAAGATGAGGATGAAGATGATACAGAGGAGCAGGAAGCAATGACCATCCTTACCCCGG
AAGAGGTGAAGCTGCTATTTCCTGAAAACTGGGAAGATGTGTGGACTAAAAAATTTTACT
ATGTGCTGAACAAGCTGGCGGCTTGTACGGGTATGCGGCTGGGGGAAATGCTGGGGCTGA
AAGCCAAGTATGTGTGTGACGGCTATGTGTATGTCAGAAAACAATTTGATAATTATGGCT
ACCGGAATGTTAAGACAAAAAAGCCCCGGTATATTCCTATCCCCAAGGGGGTCGAAGATG
ACCTGCGGGAGCTTATTGCGAAGAACGGGGACGGGTTTGTTTTTGTTTGGAGACCTAATG
CTCCTAAGCCGGTATCGCGGGCTTGTGTAACTATTGAGTACCACCGGGCACTTGAAAAGA
TAGGGATTGCCCGTGATGTACAAACAAAACGGGGGCTGCATATGCACAGTTGGCGGCATT
TCTTCAACACCTTCCTCCTGATGGCAAATATATCTGATGACAAGGTAATGGCACTGACGG
GGCATACTACTCAAGCTATGAGAAAGCATTACACCCATTTTGATGGCTCTAAGTTTACGG
ATGTGAAAGCCTTGCAGGAAAAGATGATGGACCAAAACCCGGCAACCCTTGAACCTGCTC
CTACTCCGGCGCAGATACCGGAACCGCTTTCAGCGCCGGGCGGGGCGGTAAATATCCAGA
TGCTTAATGTGGTGGTGCCTTCGTCTGAAACGGGCGATCCTATGGCCTGGCTTGAACGGG
TGGACTTCTCGATTATTGCGGATGTGGTAAACGGGAAAAGGCGGGAGCGTGATGTAACGG
AGAATAGCGCCGCCATCCATACCCCTGGCGCTGTCTAGGATTTATAAAAAAGAACTGTGA
GCCGTCCTTGGGAAACCGGGGGCGGCTTTTTTTTGCCTTGGCGTTAAAAAGTCGTCAAAA
TATTACCTTTGTGAAATATCCAGTTTTTTAATTCCGCGCGAAAGTAGGGACATGGAAACA
ACAAAAACAGTTTGGGCGGAAAAGATAATCGTCATCGAGGACTTGATGACGATTCAGGAC
GTGGCCCGGATTACCCAATTCAAGGTTTGCACGATCCGCAAGTTTGTGTTGAAGGACACG
ATCCCCTATATCAAGGTGGGGGGCGGCTTGCGGTTCCGGCCTTCGGAGATTGCGGCGTGG
ATTAACGGGTCTGCGAAAGGCGGCAATTCTGCGGGTTCCCCGTCCGGGCAGGCAGGTATG
GGGGCGGATGATGACGGACATAAATAAGGTCATCGAGGAAGTCTGGCATCAAGATGCCTT
GGCGGCGGCTATGCCTTTTGAGAGCTGGGAACGGCTGACCGGGGAAAGTGCGGCGGCGTT
TGCGGCGTTCTGCGCTTTCCGTGATTACGGGCCGGAACGGAATATCCGCAAGGCGGTTGA
GGGGCAATTCCGCAAGGCAGAATTGCCTACGGAGTTTTCGCCAGAAGCGAAAACTCCACC
CTGCAATTATAACGCGCTTATCGCAAAGAAATACCGGGTTTGGCGGGGCTGGGCGGCGGC
CTTCAAGTGGCGGGAACGGGCGGCGGATTATGACGGCTATGTAGACAAACTGAAACAGGC
GGAGCTGCGGAAAACCATTGAGGAACAGGGGAAGGTTCACCGGGCGATTACGGGAAAAAT
GCTGCGGGTGGTTGAAAAGAAACTTGACCTGATGGATCCGGCGGAGCTGGGACAGGGGGC
GGTAACGGAGTGGGTTTCTACGGCGATACGGGCGGAGCGGGAAGCGGCGGGACTAACTAC
CGGGAAAGAGAAGCCGGAGGGACAGGTCGATAAGAACGGGCAGATTACGTTTCTGCCGGA
TTTTGAGGGGCTTTGATTATGACGGTGTTTAAGCCCACTACGGTACAACGGCAAGCATTA
CGCCTAGTTAAAAGCGGCGCGAAACATATCTTGCTGTTTGGCGGTTCCCGGAGCGGCAAG
ACTACGGTGCTGGTGATGGTGATCATCTACCGGGCGATCCGTTTTGCGGGTTCCCGGCAT
TTGATTTGCCGTTACCGGGCCAAGGATGCCCGGAGTTCCGTTCTGCGGGAAACGCTTTTG
CCGGCGCTTACCAATACCATTGGGACTAACCGTTACAACTATCTGGCCCATGAAAGCATG
ATTACCCTTTTTAACGGGTCGGAGATTTGGATTGGCGGTCTGGGGGATCGGGAACAGGCT
GACAAGATTTTAGGGCATGAGTACAACACGATCTATTTTAACGAGATTTCGCAGCTTAGT
TATATTTCGGTTACTACGGCCTATTCCCGGCTGGCTATGCGGGTGCCGGGGTGCCGGAAT
TTGTTTCTGTACGACTGCAATCCGGGCAGCCCTTTACATTGGGCGTATAGGATTTTCATT
CGCAAGCAGCAGTTTCTAAACGGGGAACCGCTGGTAAAACCGGAACTGTACGCCTCGATG
ATACTTAACCCGGCTGATAATGCGGAGCATTTGCCGGAGGACTATATCTCCGATGTGCTG
GGGGCCATGCCGGAAAAACAGAAAGCACGGTTCCGGGATGGCTCCTGGGTTAAGGCGGAA
GGGGTTATCTACGAACTGTTCGATGAATCCATGATTTTGAAAGCGGCGGATATGCCCAAG
GACTATGACCGGATTTGTGCAGGGCAGGATTTCGGACTGAATATTACGAATGTAAAAATC
GGCTGGGTGCATGAGGTTATTTATGTGATTGCCGACTACGGCGCTTTCAACATGACCACT
AAATCATTTAACGAGGAATTGGCCGCCCGGCATTGGTTTGATCTGGGGCCTGATAATTTC
AGTTTTCCGGTGTACTGCGATCCGGCTGGCGGGGAGCGGATACAGGAAATTACCGGGGGC
GTTAAGGCAAATAATAGCGTTGAAAGCGGGATCGATTTTATCAATGCGAAGATAGAACGG
GGACAATTTTTTGTCGCCGATGGCTGTACTGGTGTCCTTTCGGAGGTATGGGATTACTGC
CGGGATGAGGCGGGGGAAATAATCAAGGTCAATGACCACTACTTAGACGCTCTGCGGTAT
GCGGTGTTCTCCGATGTGCAACAGGGGGTAATAGCGCAATGAAACTATTTACCCCGCTTA
TCAATGGAATAAAAACCTTAAAATTGCAAACGAAAGCAGACAGGCCGGATTATCCGATGG
ATGACGAATTTCAAAATAATTTACCAATTTTGTCTGAAAGTGGTGCATACTTATATTCAG
CCTGGGTAAACATTGCGGTGGGTATTTTGATCCGCAATATTGCCCGTGCGGAATTTGGTT
TGATCCGAGGGGGTAATGATGTAACAAGTGGGCCGCTCTTTGAATTGTTCCGAAGGCCGA
ACCGCCTGATGTCCGGTTATGACCTTTGGAAGGAAACGGCGGCTTGGTGGTATCTGGAAG
GTGAAGCGTTCTGGTGGTTTGGGCCGGATTACGATGGCGGGTTACCGCATGAAATTTACA
TTCTTGATCCGAGACGGGTACGGCATGAAAGTGTTACGGCGGGGGGCGTACATGATCCAT
TTAACCAACTAAAGAAGCGGTGGTTTTATCAGACTGATACCGATCTGATACCTATTCTGA
CCGATGAATTGATCCAGTTCCGGGATTGGAACCCCTGGAATCCGATACGGGGCGTTAATC
CGCTTGCGGCGTTAGCCCTGGAGCTGGAACAAGATTATTATGCAAATAAAGCAAACAGCC
AATTACTAAAAAATAACGCTATCCCGATGGGGATACTGAAAACTGACCAGACTATAAGGC
CGGAGGAAGCTGACGCTTTAGAGCGGCGCTGGGAAAGCAAATACGGGGCGGTAAAGGCTA
ACCGGAAAATTGCGGTGCTGGGCAAGGGAACCAGTTTTGAACCGCTATCCTTTACCCCGG
AAGTGGTCAAGTTATTTGAGCTTAAACGCTGGAATCTCTACACTATTTTAGCAAAGTACG
GCATCCCTCCACGGGTTGCCAATATAAACGATAAATCAAGCAATCTTTCCGGGAAGGATA
CGGCGGAACAGCATAGCGCCTTCTGGCAATATACGCTTATCCCTACCCTGCGACAATTTG
AAAACATTCTGGAAACTCAATTTTTTATTTGCTTTGGATTGCGTGAAACCGGAAAATTCA
ATCTGGGCGATATACCGGAATTGCAGGAGAGTGAGGACGCTCAAAGTAACCGGGATATTG
CGGAAATTAACGCCGGATTAAAAACGATTAACGATGTTCTGAAAGAGCGGGGAAAGGAAA
CTAAGCCCTGGGGAGATAAATGGTACCGGCCCAAGAATCTTGTTCCGGTAAACGTGCAGT
CCGGTGATACGTCCGGGGAAGGACATGGCGAATAATATTATTGTGGCGAGCACTTCGGTG
CCGTTTGCAGAATATGTACGCAAAAATGTTGAACAGCTTACCCGTATGGAACCGATAGTG
CTTGCTTCTGATTTGGAGGACTTGAAGGAAAAGATTAAACGGTATCAAGCCCGGCTGGTG
TTTCTTGAATCGAATTTTGTAGATATTGCTACGCCTTATATGATGGCGGTTTTGAAGGGG
AAAAATAAGAAGGTGCGCTTTGCAATCTTTAGTTTTGAAAAGGTGGTAAGTGAGGAAGTG
GAGCGTTTTTACAATCTGGGGGCGGCGGGATATTTGAATTACCGGGATGGTCTTGAATCC
TGTTTGAAAGGATACCGCAAACTGCTTGAGGGGAAGGATTACTTTCCTGATGAACTGGAA
GAAACCGGGGCTTCCTGCCATTTTGCGGATTACCGTCTGGGTGAGCTTAAACAGCAGGAA
TTGACCATGCAGGACCGGGAATTGATTTGTTTAATGAGCCGTGGAAAATCGGCTGAGGAG
ATTAGCGGGCTTTTACATTTGACCTATGAAACGGTGAAGAATTACAAGAGCCGTATTTAC
AAGAAGTGCGGGATAAAGAATTCTGTCCATCTTTTACTGTTTGCGTTGTATATGGGCCTT
ATAAGCTCGGAAGAAATTTTGAAGGCCGCCTTCGGAGAAGGCGGGGAACTTATGACAAAG
GGGGTCTATGGTGATTCTGAGGAATAAGAGCGGGGAATTTCAGGTGCAGAACCGGGCGGG
GCTGCTGGATTTCCTGCGGGGTGAAGCGGGAATGAGGAATGGGGAGGGAGGAGTTACGGA
GCTTGCGGGGCTGGAATGTATCTGCTCGGTTCCGTTTGCGGTAGCAACTGCGGCTTCCGT
GCAGGACGGGGAAAACAGTAATGCTATTGCCTGGACTTTTTCTACCTTTGACCTTGACCG
TTATGATGAGCGGATTGATCCCTCTGGCTGGGATTTCAAGCGGTACTTACAAAATCCGGT
TATCCAGTGGGCGCATTGTTTTGACATTCCGGCTATCGGGAAGGCTGACGGGGTGTTCGC
CGATGAAAAGGGTTTGCATGGTTCCATTGTCTTTAATGGCAAGGACTATGATCCTTTCGG
CTGGGGTATTGGGGAGCGGGTCAAGAATGGCGTGATCCGGGCCGGGTCGGTGGGGTTCCG
GGTTCTGGAAATTGAACTGCCCTCAAAAGAGGACAGTAAGGACGGTACTACGCTTATATT
CAGGAAACAGGAGCTTCTTGAATTTAGTGTGTGCAATGTTCCGGCTAATCCTTGGGCTCT
GGCAAAGGGAATGACGGAAAAGAAACAGGAAACCAGTTTCCCTGACTTTTGGGGAAACAT
CATTCAAAACCATAAGGAGTAAAACTATGGGCAATGAAGAATTGGAAGCGGTTAAAAAGG
CATTAGCCGCTATGAAGAAAATTGAGTTGACGGGGTTTACCAACACGGAAACCGCAACGG
CTTACTTCAAGGAAAAGGAAATGATCCTTGAGGGGATAGTCAAAACTATGGAGACTATCA
CGGTGCAGGAATCATCGGAAATGGAAGCCTTGAAAGCCACGGTCAAGAGTCTGCGGGATG
AACTGAAGGGACGGGCGGCTAATCCCCGTGAACTGACCCGGAAGGAATTACAATACCGCC
TTGGTAAGGCGTTGGCGGCGGCGTGGACGGGGAATCATGGGGCCTTGGCGGAACTGTCCT
TTACGCCGAACCTGAAAGCGGATAACTGGACTAATCCCCGTGATGTTAGTTGGGGGGAAA
AGGGTTGGAATGTCAATGAGAAGGCGGCTCTCGGCTCACCGATGGGGAACCTCTCTACCA
ATGATCAATACCTCATCAATCCGATTTACGAAACGGAAATCATGCAGGACGCTGCCAAAA
AATCGGTAATGATGCCTCTGGTGCGTCATCGTCCGATGATGGGGCCTTCTATCTTCCTGC
CTACGAGGGACCGGGGCGGGGTTCAGCTTCACTGGCTTACCGCTTACGGGCAGCAGATCA
CCGGGAGCAAGCCCCAGGGGGCGCAACGGGTAGAGCTTAAAGCGTACACCCTTGCCGGGT
ATATCCCCTGGTATGATGAATTCGAGGAGGATGTTTTTATCGACCTGGGGGCAATGTTCA
TAGACGAATTTACGGAGGTCTACGGACAGGAGTTCGACCGTCAATGTCTGTTGGCGGATG
ATGATCCCTTTACCGGGGCTATGGCGGTGGATGGGGCGGAGGAAGTTGAAATTGCCGGGG
CGGATATAAACGGCTTGACGTGGAAGGACTTCCGGGACGCTGTGTACCGGGTTCCTGCGG
AGGAGCGCAAGGACTGCGCCTGGTTCTTGCATGAAACGGTATTAAACCATATTGCCAACA
TTGAGGACGCTGACGGGCGGCCGATATGGAGGCGGCCCACGGAAGCTATGCCGGGCAAGC
TCGACCTGTATCCGTATCACGAGGTTTCCATCATGCCGCAGATCGGGGCGGTTGAAAATG
ATACCCCTTTTGCGATCTTTATGAACCCTAAAAGAATTCAACACGGGAACCGGAAGGGGA
TCGAGATCAAGAAATTTGACGGTACAACAGAAAGCATGGAATACGGGGAGTTGTTTCTCC
GGTTCCGCAAGCGGGACGGGTTTTTGGTAACAAGACCATCGGGGAATATGGTCATACTGA
AAACAAAACCATAAAACGAAGGAAAGCCGACCGGCGTTAGCCGGGCGGCTTTTTTTTTCT
GCTCATAAATAAATACTGATAGCGTTTTCCGTAAGTAACCCTGTTTTGTATTCCGGTTCC
GGGAGCGTGTCTATATGCTCAATTTCCTTTCTGAATATCCGGGCATCATCCCCCTGCAAA
TAAGCATAGAATTTGTAGTTGCTATCATAAAGCAAATAATGTCCGGTTTCCGGTTCGTAA
GAATAACTGTATTTCAACCCGCTGAAAACTGGTAGTAACATGATCAATTCCTTCAATGAT
GAGATTACCCCGGCGCAAGCCGGGGGAAATGTTTGTTATTCTTGCAATGATTTAGGCTTC
TTAAAATAGTTAGGATTGCGCTTGTAAAGGGCTTCCTCGATGGTCTGTTCTTCAAACCAA
TAATCAATATTTAGCGGCGCAATACGGCAGATTTCGGAAACGCTGGTATAACCCCATTCT
GAATTTTCAAGGTCATCATTCAAAATGGTATAGCCGAACATGGTATCTTCTTTGTCGTAT
TCGCAGATAAAAATATCGGTGCCGCCGTAGAAGTAATGGAAGATTGCGGGATGTTCGTCC
TTGCCGTCTGTCTTGTAAAGTTTGGGACATTTTTCAAGCTGTTTCATAAGCCGTTCTATT
GGCTCGGCGTAGGTTTCGGGATTGGCGGCGGTGATAAGTAACTGACTGCGGGGGATGATG
ATCGCCAATTCGTCGGCTATTTCAAATTCAATTTTCATGGGGTTCTCCTTGGGGGAAATA
TCCCCCGCACAGGCGGGGGCGGTTTACTTACATGGCTAACTTATAGGCTTGTTTCTCTTT
GTCCTTTTCCTCTTTTTCCCGGCTTACTTTCTGACTGCCCTTTTTAGCCCTGATTTCGTC
AAGGGTTTCATGGCTGGAAATATTGCGCTTGGGGCGGCCTGAATAAATCCATGCCTTACG
GTTGCCGGAGAACCAGAAGCCCAGGGCCTTTAGTTGTTCCCTGATTTCTTTTGAGTTAAA
GCAGTAAATCCAGTAGCCTATGATTTCGATTTCACAATCAAGGTTTATGATTTTCTGTAA
GATTTCCTGAAAGGGTGTAACCGCATCGGCGGCGGGTTTCCATTCCTTATCTGCATAGTA
CGAATTAAACGAATGGGACATAAAACCGTTTAGGAAACTATTAAACTGGTTTATTATTTC
TACGGTGGCGGCTTCGCCTTCCTGCCCTGCGTGATCCGGGTGGTACTGCTTTAATAATTC
CCGGTAGCGTTTTTTTGCTTCCTCTACGGATTGGCATTTTTCAAAGTAGTTCATTTTAAC
TGCTCCTTTTATGAAGTTTCCCCGCTCAAGCGGGGGATGGTTTGAGCTATAAGGCCGCCA
GTAATGCGGCTTTTTCTTCCGGGGTGATGGCACTGCGGAAGGTGCAGCCCTGACATTTGG
TATTGTCCCGGCAGGACAGGCAGACTTTTGACGGGTCCACTATGGAGGGCAAGAGCCTGA
CCATGAGATCCACGGCTACGGGCATGGGCTTACCCATAGCCCACGCAAGGCGGCGAACCG
ACACAGCAGCAAGGCCGGAAAACTGAGGCGAATAGTACCGCTTTTGATCTGCGTTGTTCA
TTCTGAAAACTCCTAGAAACGAAATAACCCCCGACAGCCAAGGCCGGGGGAAAAGTACCT
AAAACAAAGAAAGTTGACCATGTGAAAGAAAAGAAGCGGGGACGGTGCGGTTTGCATAAA
TGGTATGGAGATAAGAAACATAGCGGGCCGCTTCTTCTTCCGTTCTGAAAAAGCGGCGGC
ATTTGAGACCATGACCAAAGGGCAAGCCGGATAATACAAGATGAGCCGGGGCGGTTTGCT
TTTTAATGCTGGTAGAGACCAGGGCCGGCCTGTGCAGATAAAAAGCAAACTGCGCTAAAA
CCTGATAGCAGGGCATTTGGCTAGACATAACAACACCCCGAAGGGAAAGGGCAAACATAA
ACTGCCGTTGTTAGGCCCAGCCATACGGCCAGGTGGGGCAAGGGCAAAAATGCCCTTGCT
GATATACGTTATAATAAAGATTATATACTATTTAATAAACATAGTCAAGTAAATAATAAA
ATATTTTTACTTTTTATTGACGGGTAAGGGCCTACTATGGTATTTTGAAAGTATGGGAAT
GACGGAAAAAATACGGATTATGCTGGTAAAGCAAGGAAACATTTCAGAGGCCGAACTTGC
AAGGCGGCTGGGACAGACCCCGGCAAATCTACACCATAAGATGAAGCGGGACAATTTTTC
TGAAAAGGAACTGCGGGAGATTGCGGAGGCGCTAGACTGCGGACTAAAAATAAACCTTGT
TATGAATAAGACCGGGGAGGAAATTTGACTGTGCCGAATGAACTTCATAGCCGGACATAC
CGAATAAAGCCAATTTTTAGCAGAGAATTCCGGCGTAACCTCTTACCGGATACCGAAGCG
GACGGTCCAGGTATTACCGGAGAGCCGCCGAATTGCCCCCCGCTTACTCGACCTTTCACC
ACTAATGGACAGACTGACAAACGGGACTAATACGGCACGGCAGGGCGCAATGCCGACAAA
GCGGGTTCTTGCGGAGAAAGCGGCGCATGAATGGCCGGGCGCACTTACAAATAAAACCGC
TGCTGTAATACCCCTTCACTGCTAATGGACAGGCTATGTTAACGGGCTGAACACTGACGG
GAAAAAGTGTAATATACAATTATAAGAGAAATTCATACAATTTTGTAGGAAATATAGAAC
CATCGACAAAAACTGCCATTTTTCCATCCGTCTGTTCACCGCCTAGCCCGATCTACGAGT
TTCTGATATACTATTTGAACAAACTTTTCTCTCATATGGTAAGGACAATGAAAGGTCTAA
CGGAAAAAGAACGAGAATTTATTATAGAACGGCTCCAAGCGGGTGAGACCATACCCGATG
ATTTCAAGGAGAAGCTGTTCCCCGTAACCCAGAAAGAGTATGAACTCCGTTATGCCGGCA
AAATGCGGAAAGAGGACCTCTTGGCTGATAAGGATGGGACTTTTGCCGTGCCCCTGCAGG
TTGAGAAAATTTATAATGGTAAGCGTAAAAAGTATAAAGACGATTGGCGTAACATGATCG
TATTTGGGGATAACCTTCAATTCCTTAAGACTATCTACAAGAACGAAGATCCTCTGATTA
AAGACAAAGTAAAAAGCAAGGTCAAACTGATTTACATAGATCCGCCATTTGCAACTGATT
CTGATTTTGAAGGTATAGATGGTCAGAAAGCATATTCAGATAAAGCCAAGGATTCTGATT
TTATTGAATATCTCAGAAAAAGGCTCATCCTTGCAAAAGAAATACTGGCTAACGATGGAA
GTATTTATGTCCACCTTGATGCTAAAAAGAGTCACTATATAAAAGTGATACTGGATGAGA
TTTTCTCGGATTTTTTTTGCATAGAAATAATATGGGTATGTGGCTTAATGGGTTCCGGTA
AAATTTTTCCAAAGGCGCATGAGACGATTTTTTGTTATAAAAAAGTAAACTCCATATTTA
ATCCCCCGCCCCGGATCGGATATTCAAAACGTATTACTAATGCTCTGGTTAAGGATAAAA
ATGGATGGTATTATACAAGGGGTAAAGAAAGCAGTGGGGGGTCTACATATTTAAAGACTT
ATATTTGTACAGATCCAACTCTTTCAAAAGAGGAAGCAATAAAAAGTGCTAATTCAAACA
GGCCTCAAACCGCTTGGGATGTCTGGATGGGTAAAGAAGATTTAGCAAATGAATTTAATG
ATTTCCCCGTTGGGACATATGCTTATACTGAAATAGAGAATGTCGGTTATCCAACACAAA
AGCCTGAATTCTTGCTAAAAAGAATAATTGAAGCATCATCAAACGAAGATGATATTGTCC
TAGACTTCTTTGCCGGAAGTGGGACTACTGCTGCAGTAGCCGAAAAGCTTAATCGTCGCT
GGATAACCTGCGATATTGGCAAATTTAGCTTTTATACCGTCCAGAAGCGACTTTTAACAA
TACAGGACAGCAAAAACCTTGAAAATTCAAAAAAGAAATACAGTAAAGAGGCTAAAACTT
TTGTAACTGTTAATACCGGGATGTATGATCTTGCAAAGATGAAGGAGTTAGACCGGGGGA
AATACATTGAATTTGTCCTTGAATTATTTGAGGTTGCTCCTAAAAAATTAAAAAAGAAAG
GATTTGAATTTCAAGGTGAGCGGAAAGATGGTTACCCCGTTCTTGTCTGGGAATATTCGT
CTGAACATAATCTTGATGAAGAATTCCTGGAGAGCCTATATAAAGCTCTGGGAAAGAGTA
TCGGCAGCAGGGTTTATATCATTGCACCGATTAACGCGGTTGATTTTATTGGCGATTATC
ACCAGATAGAAAACACTAGGTTCTATTTCTTGAAAATACCCTACCAGGTAATACAAGAAT
TACACAATTCAAAATTTGAAAAGATACATCAGCCAAGAAGTAAGCGCAACCTTAATGATT
TAGAAAACGCGGTAGGTTTTCATTTTGGCCTGCCGCCTGAGGTTAAAAGTAGTTTTAAGA
AGGGTGTGTTTGCCATCAAAGAATTTAAGTCTAATTTCAAGGATGAGGCCAAGGGTAACG
ATTTTGAGAATCTTGAAACATTAAGCATGGTTGTTATTGACAGCAACTATGACGGTACGG
ATTTCAAGATGACCGATTGTTATTTTAGCGATGAATTTACCAATATAGATGGGGTATTGA
CCAAGAAGATTGAAAATTCAGGTAAATCAGTATTTGTTATTTATATTGACATTTTTGGTA
ATGAAGCAAAGGAAGTGTTCAATATAAAATGACTGGAAAAAAACAATTTAATACACAAGA
GCTTGTATTAAAAATAAGTTCTAAAAATTATGATCCCAGAAAATATCCTATCAACGATTG
GGATAGGTATTTAGATGTTCTTTGTCAAAATAGAAATTTCCAGAAAGAAGCAATAAAAAC
AATCCTTTATTATTTGGTTTCTGATAATTATAAATCCATAGAAGATTTAGTAAATGAAAA
TTATCGGGATAATTTATCTTTGCAGGAAAAATATAGAACTATCGAAGATTATCATGCAAG
ACTGCAACTTCCGAAAAAACTTTCCGGAAGTATTGATTTAGCTACTGGGACAGGGAAAAG
CTATGTAATGTATGGGATAGCGCAGATCGCATTAGGTATCGGATTAGTTGATAAAGTTCT
TGTTTTAGGGCCGCCCAGTCTAACCATTGAAAGAGAATTAACTAATAAATTCGTTGGACT
TTCATCAAACAAAATTTTATTAAATGCAATACCTCAAAGTTCAAAATGTTCTAACCCTTC
AATTATCCATGCCAATGAAACGATAAAAGATTATTCCATTTGTATTGAAAATGTAAACGC
TATTTACACGAATAACAGCTCATCAATAATGGATAGCCTTAGTTTTGGAAGGGGGGAACG
GTGCCTTGTATTAAATGATGAAGTGCATCATGCATATAATAAGACAAGTGGTAATGGTAC
TGATAATAGGAGCATCAAAAAATGGAAAGAATTCTTACTCGATAGTGCTTACTCTTTTAA
ATACATTATTGGATTTACAGGGACAGCATACATTGATAATGATTATTTTAATGATTGTCT
GTATCGGTATTCTTTAAGAAGCGGTATAGAAAATAAATTTATAAAAAAAATTGATTATAT
AGTTGAAAATATAGACCAAAATGAATATGAAAAATTTCAAAAAATATTGTTCAATCACAA
AAGGAATAAACAACTTTATCCTGAAATAAAACCTCTTACTATATTGATTACGAAGGACAT
AAAAGAAGCAAAGCAACTTCAAACAAGGCTGGTAGAATTTTTGGCTTCCCGAAAAGAGGG
GACGGAGGAAGAACTGTATAAAGGAAAAGTTCTTATTGTTACATCTCATAAGGATCATAG
ACAAAATATTCCGCTTTTATCATATGTTGACAGTAAAGATAACAATACTGAATGGATAAT
ATCTGTAGCAATGTTGACAGAAGGTTGGGATGTAAAAAATGTTTATCAAATTGTACCTAT
GGAAGAGAAAGCATTTAATTCAAAACTGCTTATCGCCCAGGTTTTAGGAAGAGGCTTACG
TATTCCAAAGGAATATCCTACTATTTCTGAAGTTATTGTATATAACCATGATAAGTGGAG
TAGTAGAATAAAAGAACTTGTGGCTGAAATACTTGAGATGGAAACGAAAATTTCTAATGG
TATATTAAAAAAAAGTGATCGTGCGAAATATCATTTTTCGGTCTATAACATAAAATATAT
AAAAAATACTAAAGAAACACCTAACAAGGATACAGAAAAATTTATTTACAAGGATTATGC
AAATTTAATTTCTCATGAGGATGTTTATTCTGATGATGCTAAATATACTGATATTGACGG
AAAAGAGTTGAAGATAAATTATCAAATTGAAAGAGAACAATTTTTAATAACAGATATTGT
AAATCAAGTTTATAATGATTTTCAAAAACGGAGACTTGAAGGTATAATTCTCGATTTGGG
CAAAAATGAATACACAAGTGATAATCTCCCTGAAAAATCTGACATTGAGAGTTATATCAG
ACGTTCTATGAAAGAAGTGGGATTAAAAGGGAATTCTTTAAGCAGTCAAAACAAGCAAAT
AATATTTTCCACATTCGGGACACTTTTAAGAAAAAAGCCAAAAAGCCTGAGAATTTCCAG
AGATTTTGAAAAGCTGGAAGAAATTAAGACGTTTTCCAAAGATGTTGAAAATGTTTCCGT
ATTGGGTTTGAAGGGTGGTTCTACCATTTTCTATACAAATAATTATCGTGATGAAATAAT
ATCAGAAGACAGCTTGATAGCGTTTAATGAGATAATTACCGACCTTTCTTTACCACGAAG
TGCATTTATTGAAGTGGATAATTCATATAATTTAAAAACGCCTGTTGATTTAGTATTTAC
CTTTAAAAAGCCTGAAAGGGAATTTGTTCAAGAACTTATAAAACAAGAAAATGCCGAAAA
GGTTAGCAATTGGATTAAATCTTCAAATATGGGTTTTTATTCTATAGAGTATTCTTTTAC
AAAGGGCACTCATACAAACTCCCATCCATTTAATCCTGATTTTTTTATTTTATTAAAAGA
AAATAAATCGGAATATATTTCTGTTGTTGAGATAAAATCTGATGGCGATGATACAGAAGA
AAATAAGCAAAAGTATAAATATGCGCTGGATCACTTTAAATTGCTTAACGAAACATTAAA
GAAAGATGGTATTAACCAAAAATACTTTTTTAACTTTTTATCACCGGAAAATTATCCTGA
TTATTTTTCATGGTTACGGGATGGAAAGTTGATTAAAGGTCTGTTCAAAAGCGCATTAGA
CAGAGAATTGGAGGAATAAAAGTGGTTGCCAATGCATCAAAAATATCAGATTTTCTTTCT
CAAAACAAAACGCAATTCATTATTCCTGTATATCAAAGAAATTATGATTGGAAAATTGAA
CAATGCAAACAATTATTAGATGATTTAATGACAATAGGTAATAATAATGATATTCATTTT
ATTGGGAGTATTGTATATCTTCACGATAGTATTTATACAGCTACAGACATAAAAGAACTT
GTTATTATTGACGGGCAACAGCGCTTAACGACAATAATGCTTATATATGTGGCATTATAT
AGACTTGCAAAATTCCTTAATAAGAATTCTCTTTTTGATGAAATAAATGAAACATACTTA
ATAAATAAATATTCTTCTTCATCAGAAAAATTAAAACTTAGAAATACTGAAAATAATGAT
AGGGCTTTTCGTTTTTTATTAGAAGATAATCAATCAACTGATTACAATGAATATTCAAAT
ATTATACGAAATTTTGATTATATCAAGGACCGAATAAATGAAAATAATTACGAAGTTGTT
CTTGCCGGATTATCAAAATTAAGTTATGTTGAAATATCTCTTGAGAGGGGAAAAGACGAT
CCGCAAAAAATATTTGAAAGTATTAATTCTACAGGATTAGAATTATCCCAAGCTGATTTA
ATACGAAATTATATATTAATGGGACTTAAATATGATGAACAGAAGTATATTTATAATACC
TATTGGCGATATATCGAAGATCATACTAAATATATAGCGAAAAACGAGAATAAACTCTCG
GATTTTATAAGGGATTTTCTTACACTCGAAAACAAAAGAATCCCTAATAAAGATACGGTA
TATATTGAATTTAAGAAAAAATATGATGTTTCTACATTTACCGAATTAGAAAAAAACTTG
CAAAATATAAAAAATATGTCTACCTTCTATAACAAGGTAATAAATCCGCAGTTTGAAAAA
GATAAAGATATTCAAGAAGAATTAAAATATATTAATCAGCTTGAAAGTGAAGTAACTTAT
CCATTCATTCTTTCCGTTTACAAAGATTATGATGCTGAAATAATTAATAAAGTAACATTC
ATTAATGTATTAGAGTTAATTCAGTCCTTCGTGTGGAGACGATTTATTACAGGATTACCG
CCTAATGCATTGAACAAGATTTTTATGAATTTGTATGAGAAAATAAATAAAAGTGAATAT
GTTAATTCACTTCAAATATCACTATTGCAAAAATCAGGGGATCAAAAATTTCCAACCAAC
GATGAAATAATCGAAGCCTTGCATGGCAAAGATATTTATAGCATTAAATCAAAAAAAATA
CATTATCTATTTGAAAAACTAGAAAACTTTGAGAACAAAGAAAAAGTATTAATCCAAGGT
AATGCCGATATTACTATAGAACATATTTTCCCACAAAACCCTGATATTAGTTGGAGAAAT
GATTTAAGTGGGGAAGAATATGATACAATTAAAGAAAAATATTTACATACAATCTCAAAT
CTAACACTATCTGGTAATAACGGGCAACTTGGAAATATGTCATTTTTAAAAAAGAAAAAT
TATCCGAAAAATGGATATAGTGATAGTCGATTGTGGCTTAATAAATTTCTTTCTTCAATC
AATGAGTGGAATATCAAACAGCTTGAATCAAGGTTTGAATTAACAATAAAACGGTTTCTA
AAAATATGGAAATATCCAGATGTTGATATTTCAAAAGTTCTGTCTATAGGGGAAGTAAAT
ATATTTCAGGCAGATGAGCCGACCAGTAAGAAACTTGATTACTATATACTTCTCGACGAA
AAAAAGACAATGAGTTCAATCCTTGAAATGTACGCTGACGTTGTTCGTCAATTACTGGAT
AAAAATATGAGTATGTTTTTCACTACTGTCTTAGCAGAGGATATTGATTTAACCAAAAAA
GAAAATAAAAATAACTTGCGAAGCCCATTGCAGGTAAATGAAAACTGGTACATTGAAGGT
AATTTAAGCCATATAGATAAATTCAAAAGAATAAAAGAAATTTTAACTACTTTTGATTTG
GAAGATGAACTAACTATTAAGTATGCAGAATAAATTGAGTATTACTGTGGGATTTTTTTA
TATATTGAAAAATATTTTTTATCAAACATATAATCATAAAAATATTAATTTTGTCATAGT
GTAATCCGCATTTCCCGCAGAAAGTCATTGAACTTGATACACCGAATGCCATATCTATCG
GGATTGCTGTCATCCTGGGCCTGGACGGTGCGGATTATTTTATAGGGTTTTATAGACTCG
TGGATATGGATAGAGGAAGTGGGTACTGTAAAAGGACGTTCCATCGGCTTTTCCGGCCCA
TTGTAAGGACGGGTCTATATGGGGATTATGGGCATAGGGTGTTTCCGAATAAGTGGCCAT
ATCATCGGCGGCATAGCCGACCGGGGGGATATTCTTGCGCTGGTATTCTTCTTCATTTTC
GTATGTGTATGCGTCTATTTGGCGCTGGTTGCTTTGGGAGTGGCGGATTTCTTTTTAGCC
ATTTGAGGGCTCCTTTCTTTGCCTTTTTTTATTGGCAAGATTAGTTGGATAAATAACCCA
CATGGGAATATGTAATTTTGTGGTAATTCCCACAAAAAAAATTTCCAGAATAGAAATTAT
TAATAGGAATATATGATAATTTGGAATATGAGTTAAAGCGAGGAAAACTACTAGTATAGG
ATAAACTGTAGGCGGCCAAGAATAAAAAGGCAATGGTGAGGATAGAGATTTCTTTATTCC
TTTCTTTACTCCAATTATTCTAGCACGTAAAATCCAATTTGGTTTTCTAATTTTACTTGT
GTAAATTATTCTTATTTTAAATCCATCATCCTTTTCAAATGCCTCATCATTATTTAGTGC
TATTTGAATTTTTTCATTTATAATATCCATCGAGAGGTCTAATTCTTGACGACTTTTTAA
TATTATATCCGCTTGCAATATTTGTAAGTCTTCTACTTCTTCTGAATATTCAGCGATAAT
ATAAGAATCTGATGAAATATCACTTTTTAATATGGGGATTTTACCCTTATTAAAAAATGA
AATTTCAATGCTTCTGGCATTAACAATTTCTTTTTCTTTCCAAAATATATGCAAGTCATT
GTAGGATTGACTGCGTGAGGCTAATATAACTTCTTCGGACAGATAGAACATTGGTTTTTT
TGCTTTATTAGTGATGAAAGGCATTATTAAAGCAATTACTATCCCTGCAATGGCCAGCCA
AGTGGCTAAATCAAGAGATTTTAAGAAATTCAATAAAGATGGCATCACCTACTTCTCCGG
TTTAGACCCAAAAAAGGAAAAGACAAGCCACATTAATACGGCTAAGATATCTTTTGGTTG
GGTCTAGTACGGGAACCTCCTTCATTAATGTTCATAATATATCATCAAACGATAAAAACG
GCTATGCACTCGCCTTATAGACATAGGGGGCTTGCGGGGCCTCATCCTCTACGGGTTCAC
CACCAAAATCCGGGGTTTCGTCATAAACCAGGGTGAACTTGCCCACGGATAGTTTCTCAT
TTTGGCAGAATTCAAGGGTATAGCCGGGGCCTACAAAACAACTTAACCCCTCATAGGGAT
GGCTGGAGGTTTCAATGGTTCCATTGTCTTCCTGACTGACAAGACGGTCGGGGTGCATTT
GGGCGTAAAGGTCAATTTTCCGGTATGTTTCGGTGGAAGCAAGTACGATATTGGGATATA
CACGATGTTTATTATAGAATGCGGTGGCTTTTTGGTGAAAAACATCGTCCCATAGGGAAA
AATCGGTAATAGTGCCGGATATTTTGAAAACCATATTTTATTGTCCTCTAAAATTTATGT
ACGCAAGTAACCACACGCCCCGCTATCCGCAAATTTTCCAGTTCTGACCCCGCGATTTGC
CGGGGAGGATAGGCGGGGTTGGCGCTGATGAGGGAAATGGACCGGGGCAGGTCGTCAAAG
GATACCCGCTTAACCAATAGGGCGGTATCCAGAGACAGGACATAGATACCGTTCCCCTCG
GTAAGGCCGGGGTGGAAAACAACCGCATCGCCATTGTAGATGTGTTCACCTATCATGGAA
TCCCCGGCGACATAGACGGCCTGTAGATTTTCCGGGCGGTAGGGGCTGATAAGGGATCGG
GGGAGCTTGAGGGTCTCCACCTCGGCGTAGTCCTCTATCTCCCGGCCCCGGCCGGCGGCG
GCTTCCTGATGAAGCAACCTTATAGCGGCTTTTTCGGTTTCAAAAAGGGAGCCTTCCCCC
AGAAGGAACCAGTTTAAATTGACGTTATATACGGAGGACAATTTGTCCAGGATTTCGCGG
GAGGCGTGGTAAATGCCTTTTGAGAGGGAGTACCCCCGCTCTTTTGATACCCCCAGGCTT
CGGGCAAACTCCAATTTTGATAAACCGGAGCGTTTTTGAAGAAAATTATAGCGTTCTTCC
TCGGTTTCCATTGACACCCTCTATTGCCCTGATCTACAGTTAAAATCGAGTGATTATTTT
AATCACCATGAGTGAATTTTATAGGCAATATGCCGATTTGTAAAGGGGTTTGTAGGGCTG
GGTATGGCAAAAATTATGGTAGGAACCTGCGGCTTTTATTATACCGACTGGCTGGGATCG
GTATACCCGGAGGGGACGGCGAAAAAGGACTATCTATCCCTCTATGCGGAGCGGTTTAGC
ACGGTGGAACTGGATTATACCTATTACTCCATGCCCAAGGCGGAAAATCTGGCAAAAATG
CTGGTTGATGGGGGGCCTAACCTGACCTTTTCCGCAAAGGCTCATCAAAGTCTGACCCAC
AAAATTGATCCGGGCCACTGGAAGGGGGAAGCGGAAACATACCGGGGGGCTATAGACCCG
CTTTTGAAGGCGGGGCGGCTGGAAGCGGTTTTGTTTCAATTTCCGTATTCGTTCCATTAT
ACCGCTGATAATCGGCGGTATTTGGGGGATGTGCTTTCATGCTTTCAGGGTGTGCCGCTG
GCGGTGGAGTTCCGGGTAGCGGAATGGTATCACGCCAAGGTGATTGAGGGTATGCGGAAA
CAGGGGGCGGCGCTGGTGTCGCTGGATATGCCGGATTTGGCGAAACTGCCCCCGGCTATG
GATGTGGTTACGGCTCCCTTTGCGTATATCAGGCTCCACGGGCGGAACGCCGGGGCATGG
TGGGGGTCTGACGAGGTGGCTCGGTATGACTACCTTTACAATGACCGGGAGCTTGAAGCC
TGGGTTGACCGGATTAAACGGATCGAAGTACAGGCGGATAAGATACTGGTGTACTTTAAT
AACCACGCACGGGGACAGGCGGCCAAGAATGGGCAATCGTTGATAGAGATTTTGAAACGG
GCGGGAGGAAAGGACATGGAACATGGGGAACATAAGCCGGGCGGTATGCCATCTTAATAT
CATCGGGTTCCGGGCGGCGGTGGCGGCTCAAAGGGATACCAGTCTACGGGGGCAGCCCTT
TGTGATTGCGGGGGCCACGGGCGGGAGGGCGTTAGTTCTTGACTTGTCCCCTGAAGCAAT
GAAAGAAGGGATTAGCCCCGGCATGGCATTAGGGGTTGCGGAACGGCGGGTACGGGATTT
GACGGTATTGGCTCCTGATCCTCCGGCATATTTGACTATGAACAGGGAATTGGAAAAAAT
CGCCGCTTTGTATGCCCCGGTGTATGAGAACGATCAATTTGGTAATTTGTATTTGGACTT
GACCGGGACGGCGGGGCTTTTTGGTCCAGCGGCGGATTGTGCAAGCCGCATACTGCGGGA
AATGCTGGAACAGGTCAGCATACGCCCTGCGGCGGCGGTGGCGGGTAATAAACTGATCTG
CAAGATTGCAACCCGGACTATTAGGCCCACGGGTCTTATACAGGTGCAAGCCGGGGCGGA
AGCGGATTTTTTGGTTCATCAGGATTTGCGCTTGCTCCCCGGCATGGGGCCGGGGCTCTT
GCGGACTGCGGCGGTTACGGGGCTACGGGAAATTGGGGAACTGGCGGCCTTGTCCGATGG
GGAGGCGGTTTCCCTTTTCGGGAAGCATGGGCGGCATCTCCGGGACACGGCACGGGGCAT
TGACGATAGTCCGGTGGAAACTGTTTCCCTGGGGGAAAAGCGGATCGAAAAACATTTGGA
CTTTGCCGAGGATACGCTGGATTTTGACGTTATTCGGGGCGGCCTTATGCTTCTGGCGGA
AACGGGCGGTATTGAAATGCGGGGGCAAAAATGGGGAACTGCGGCGGTGCTGCTGCATAT
CGTTTACGCCGATGGGGTCCGGGCTGAAGGACAGGAGAAGCAACGGCGGCTTTGTATTAC
CGACCGGGACATTGCGGCGGCGGCAGAGCGGGTTTACTTAAAAGCGGTAGTCCGGCGGCT
GAGGATACGGAGCATTACGCTGACCCTGGGGGATCTGCGGCCCTTGGGGTGGTCCCCTGA
TTTATTTGAGATAGCGGAAGATACGAAACAGCGGAAACTACAGGAAGCGGCGGACAAGGT
ACGGAATAAATACGGGCCTGGTATGCTGACCACGGCGGCGGTGTATGCGGCTTCACGCAA
GGAGCCTGTACTGTCATTGCCGAGTGTTTCAAATGCGTGAACGCCTGGGGCTTTGTTCGG
CTTACTCGCTACTCTATGGGGTGCGGCGGCCGGAGGATATGATACAAGCCGCCAAAATCT
GCGGAACCGATACCCTTAGTTTTACTGACCGGGATAATCTGTACGGTTTACCTGTCATTC
TGGAAAAATCTAAGGAAATGGGGATACGCCCTATTATCGGTGCTTGCCTGACGGTTCCGG
GAAAGGGGGCGGTCTACTGCTTTGTTAAAGACCGGCAAGGGTACTCCCGGCTCTGTGAAA
TTTTAACTATGAGAAATCGGGATAAGGAAAATTACAAGCCTGTATCATTACTGCGGCAGG
ATGCTGCCGGGCTTATTTTGGCTTCTTCGGATGAGGTTATTTTGGAAGCGTTGGCGGGCC
GCTCTCAATCTTTGTATGCGGCAATTAGCCCCGATTCCCTTGGGGCCATAGGCCCCAGCC
GTAGGCTTGGCGTTCCGCTGGCCTTTCTGGATACTGCCCTGTTTTTGGAAAAAGAAGATT
ATCCGATTCACCGGGTGCTGCGGGCTATTGATTTGGGTAAAACGGTCGGCAATTTGAGCG
AAGGGGATACGGTAAAAAAGGATAGTCATTTGCTCCTTTCTGATTCGGTATTGGCGGGGC
GGCTCTCATCGTGGCCGGAAGCGGTGAAGGGAACGAAGGAAATTAGCGCGGCTTGCGTTT
ACCATGAACTATTTGAGGACTGGATTTTTCCGGGGTACACAACGGAAACAACACCGGGGG
ATGAATTATACAAGCGGGTACTGGAAGGGGCGGCGGCCCGGTATGGGGAATTGGGGGATG
CTGAATTAGGGCGTATTGATTACGAATTGGGGATCATCAACAGCAAGGGGTTTGCGCCGT
ATTTCCTCGTGATGGATGATATTGTCCGTATGGCTTCCCGAACCTGTGGGCGGGGGTCGG
GAGCGGCTTCTATTGTGTCGTATTCATTAGGGATTACCAATGTTGACCCTTTGCGACACC
ATTTATATTTTGAGCGGTTCTTAAACCCTGCGAGACCTGACCCCCCGGATATTGATGTTG
ATTTTGCATGGGATGAACGGGATGATCTGATTAAACGGGTGATAGAGCGGTTTGGAAAAG
ATCGCTGCGCCCGTGTTGCCAATCATAATATGTTCAGGCCCCGGTCGGCTTTTCGAGAAG
CGGCAAAGGCGTATGGCTTTGGGGACGCTGAAATTTCGCAGATAGAAAAGCAATTGTTTC
ACTTTGGAGATAAGTCGGGTGTGAGTGATCCGCTCTGGTTGGAAATTCTTGATATTGCGA
AAAAAATTGAAGGGCTGCCCCGTGGCTTATCCATGCACTGCGGGGGGCTGGTGATTACCC
CGGAACGGATAGACAGGTATGTACCGATAGAAAATTCTTTGGACGGATACCCGCTGTTAA
GCTGGGAAAAAGACGGAACAGAAGCGTCCGGGTTTGTAAAAATTGATCTGCTGGGGAACC
GTTCTCTCGCGGTGATCCGGGATGCTCTTTCCAACCTTGAGGAACAGGGGATTTCCATTG
ACCGGGATACCTGGCGGCCTGTTGAGGATGGCCCTACGGTAGCGGCCCTGGCCCGTGGGG
ATAGCATGGGGGTGTTTTACATTGAGTCTCCGGCTATGCGGCAATTACAGAAAAAAACCG
GGGCGGGGGATTTTGAGCATATTGTTATTCATTCCAGTATTATACGCCCTGCGGCAAATA
CGTTTATCAATGAGTATGTGCGCAGATTAAAGGGCGGGGCATGGGAACCGCTTCATCCAC
GGCTGGCGTACATTCTGGATGAGACCTACGGGATTTTATGTTACCAAGAGGATGTGAGTA
AGACGGCGGTGGCGCTGGCAGGGTTTGACGAAGTTGAAGCGGATAAACTGCGGAAGGTGA
TTGCAAAAAAGGCAGAGATAAAACTTGCGGCGTATGAAAAACAGTTTTTTGAGGGGTGCA
GGAAAAACGGTGTTACTGAGGATGTAATACAAAAAATATGGGACATGATGTTGAGTTTTG
ACGGGTATAGTTTTTGTAAGCCCCACTCGGCTTCGTATGCAATGGTTTCTTTCCAATCGG
CTTATTTGCGGGTTCATTTTCCGGCTGAATTTATGGCGGCGGTGTTGTCCAATCAAGGCG
GGTATTATAGGCCCCATGCGTATGTTGCGGAATGCCGCCGTATGCGTTTGCGGGTTCAGG
GGCCGGACGTGAATACAAGCCGGTGGCGGTATTACGGAGAACAGGATACGGTAGTTGTGG
GTTTTATGGCGGTTAAGGGGCTGTCCGCTTCCGGTGGGGAATCGATTATTGCGGAGCGGG
AACGGGGTGGCTCTTATAAAAGCCTGGGGGATTTTGCACGGCGGGTTAAGTTGGGCCGGG
ATGATATTATTGCCCTTTGCCCTGCGGGGATTTTTGACAATATCGCAGAAGGGCGGGAAC
GGACATTACAAGCGCGAGAACTATTGAAGGCCCATACCGGGGCGGCCCGGAGGGGACAGG
ATGAATTGTTTGCCGCAGAGGTGGCCCCGGTGTATCGGTTTGGCGGGGGGGCAGCACTGG
CCCCGGCTCCGGTGAAAAAGAAAACGGTCAATGAGGAGTTATGGGAGGAATACCGGGCAT
TGGGATTCCTGCGGAACCTTCATCCGCTGGCTTTGTGGAAGGATAAGGTTTTAGCGGTCA
AGCGGGTTAAGGCGGTGCATATTGGGGAATACCTGGGGCGGTATGTCTGTTTGGTGGGGT
GGCCCATTACCCAAAAAGAGGTCTGGACAAAGGACGGTCTTACCATGTCATTTTTAACCT
TTGAAGATGAAACGGCTTTGTATGAAACGGTTATTTTCCCTAAGGTCTATGATAGGTATG
GCAGGTTGTTGTTTGATCAAGTCCCGCTGTTGGTGTATGGGCGGGTGTGTGAGGATAACG
GGGCGGTGTCGCTGGAGGTGGAGAAGGTGGAGGGGATGTGAGATGTGCTCCTTAAAGAAG
AAATTACTCCGATACTGGTAGTGTCCCTTACAAGAGGGACACTAGGCATTTTCGGTACCT
GACACCTATGCGTTGCCAGAAAAACAATCAGGTTCTTACAAATTTTCCAATTGAGAACGT
ATTCCACCATTCATTGTAAATATTAACCATTCGTGTAGAGATTGCTCTATATAAATTTTG
ATCATCCTTTTCATTTTTTATTCTATTAGTGATTTCCTTCCAATATTCCCAATCATTATC
TAAGACGAATGATATTTGTCGCAAATATTCTCCCTTCAGCCCATCATCTTGATCATCTAA
TCGTGCGGCTGGTGACAAAATGTTATTTTCGCTTCGATTTTGGGTTAAAGATAGTGCTCT
AAAATTACCAATTGATGTATTCCATTCTCGTATGCTATCTAAAATTCCTTGTTTATAGTA
TATCCAACTATCAGGATAGATATGATCCTGATCCCATGGCGAATCAGTATCTTCAAGATC
GTCTAATTGGTTGAAATCTGAAAATTCTTTATTTATATAATCCCTTTGAGCAAACAATAC
TAATTTTTTAAGATAGAATATTTTATTAATAAACATAGAAAAATAGTTTGAGATTTGTTC
ATCTGTAAATTTTTTTGAAATATTTTTATAATATTCGACAATTGCCATACCTACTTTAAT
AGTCCTTGGTAACTCCCAAATATCATTTTCTTTAGCATAATCAATATCTGTAAAATGTTT
CATAACAGTAGTGTTTGCATAATAATCATACAGCATTTCTGGTGCTATGACTGGCAATAA
TGTTTTTCCAAAATACTCATTTAACGGTTTAGTCCAGAAATCAGCAGTAGAATTATGTTC
CCAAAAACCTTGAACTGTTTCTTCTTCTCCTGAGAGCGAAAAATATGAGCAAACCATTAA
TTTTGCAACACATGGTTTTTTATTTTCATTAGCTATTATAAAATTATTCTTGTATATCCA
ATAAATCAAAAATAAAAATAAAGTCTGTGAAGATTTTATAAAATCTTTTACAAGTATAGG
AGGAACATTTACACTATCAGTCAACAGAAGTGTGTCAATTGCAACATCAAATGCCTGTTT
AATGGGGCTGGAAATATCGTTGCCAATTAAATCCGTTAGTTTATTTCGAAACCCTTTTCT
CTTTAAACGTTCTTGAAATGTTTTTACATTCAGTTTTGTATGATATTTTCGATCTGGCTC
AAGTTCACTCATAGCAATTCGTGATGCAATATTAATAATTTGAGTGGGAGGAATAAATGA
TCGACCTATTTTCTCAACTAAATCTTTTGTTTGCGGAAACAATGCCTTATATATTGAATA
GATTAAGTCATCGCCGCTTAATGATGTACCAGACGAGTTAATTCTTACGAAAAGCGTTGG
ATCAGCGCTGTCATCTTCGATATTATCCTCAGTTAATAAAACCTCATCGCCAACTAAGTC
GTAATTAATTTTAGTATCTTTAATTTCTATTAACTTTTTGCATATGTTTTCAAGTGTCTC
ATACAAGTTTTTTTCAAGTTTTTCAATAAATTTTTCTTTTGATGAAAAATAATTATATTT
TGTTACTAAATATTCTGGCAGGAAAGTTCTGCAGTCTTCAATTACAGCATCTGCTATATC
ACCTGAATTTGACATTTGTTTATAAAATATTTTATCTAAAAAAAATGAAAGTGGGATTGG
ATAATATGAATCATACGGAAAGACAGTTTTATTGCTAAAAGTTGTATACCCTTTGCCATT
ATTATCAGGAAATTGCTCAAATATTTTTAATGCACTTCGTTTATCAGCAACACTCAAAAT
GCCGCGATTTTGGTTAGAATTTTGACGATACCCCCATGGTTGTGAACGTGTGGTAACACG
AAAAAGATATTTGCGATCTCCTAGATCTGTTGTATCAGGTTTAATATCCAACCAGATAAC
CGGAAGTGAACCTTTTATAGACCAAGCAGTCATGTTTTCTATAAATGGATTATAAAATCC
TAATGCAATTGCTGTTGCACGTTGTTGTCCATCCATTAAATAATTTTTATTTTCACCAGC
CTTTGAGAACAAAAAAGAGCCAATAGGAAATTTGCGTAACAATGAGTCCCATAAATTCTC
TATTTGTGCATACTTCCACACGAAACCCCGTTGCATTGAGGGTAACATAACATTTGAATC
ATCGTTATTTAATTGCCAATTTGCAATTGTAGTTAATGATAATCTTTCTTCCATTTCAAC
TCCTTTTATCTTACAACCACATTTGGCTATAGCATAAACTCGTGTTTTTATTTTGCTAGA
TATTAGGCCTTTTGTAAATCCGTTCGGTGTTTTTCAAATTTCACTTAACGTATTTTATAC
AAAATTCGTTTAAGTCTACATCCCTGTTTGTTATATAAGCGAATGCGTATATCGTCCTTT
CTGTAACGCAAATAGCCTGGTATCTTTTTGAGCCTAACTCCTCATCAAAAGCCATAATTT
GGGCTTAGGGCGTTAAAGCTCTTGCCCTAAATTGTACCAGCTATAGAGGGCTTGAAACAA
GGGGGGAATCCTGCCTACTGAAGCCATAGCCCATGGCCGCCACACGCAATCTGCTTAAAA
TTCCTCTAAAATATTACCTTTGTGAAATATCCAGTTGTTGAAAGCCGTTTTATCCTGATT
TCATGGAAAACCAAACAATGGGAACCGCAGGTTCCTTTCATTCACTGATCTCCCTTGCGG
ACTTTAAGGAGATCCTCGGCATTGATGACCGGGACGATGCCCTTTCCCGGTACTGTCTTG
TAACCGCCACCTACAGCATAGAGCAATATTGCAGGCGGCGGCTTCTGATAAGCAAACTGA
CGGAAATACACGAATATTCGGACGACCCGTTTGTACCGCTGAAGCAGTACCCGGTAAGGA
AAATTTTAGAGGTCCAAAAACACAGGTCCTGGAAACCCGCTGTGGACATTGATCCTGAAC
TGTTCCACTGCATACCGCAGTGCGGGGTTGGGGAGGATATGCCGTTTTGTCTGGAAATTC
GGCCGGGAGTGGTTTCGTCACCGTTTTCGGTACGGGTGCGGTATGTGGCGGGGTATAAGC
CCACGGATGCCCCGGCGGACCTGGCTTCGGCTTGCCTTGAACTGGCGGTATGGAACATGG
CGCGGTTCCGGGGGAAGAAGATTGGGGTTGTAGGGGGCAGCGTTACGGTGGGCCAAAGAG
CGAACGGGGAGTTTTTGGAAGCGAAGATGCCGGAGCGGGCCAAGGAACTTTTGGAGCCGT
ACCAGCGGAGGTTGATATGACGGAGCAAAAGATACTTGCCGCCTTTGAAAACCTTTTGAC
CGGGCGGGTTAATGAAATTTTGCAGGGGTGTGAATTTAAGATTGCGCCCGTTGAGTTCGA
TGCCCCTGCGGGTGTGGGGGCGGTTGCGCCTGTTCTGCGGCTTACCGAATGTGAGCGGTC
GGAGAAAGAACGGATAGTTCGTTTAGACGCTTTTGCTTTGACCGTGAGCCTGAATGTGCC
GGAAACGGCTGACAGTGAGCGGGATGTTTACGCTTATGGGGCGGCGGTTGGGAAGGCGGT
AGCGGAAGATTCCACCCTGGGGGGTGTGGCGGACAGGGCGGTTATTACCGGGAAAAAGTA
TGTGCCGCCGAAAAAAGCGTATTGCGGGGATGGGTGGGAATTGGTTATTAGCCTACGAGT
AATTGTGGAGGGGATGACGGTATGAGCGTACAAGGCCGTGATTGTTGTATCACCTTGAAA
ACAGAGTACCGGGAAATGGGGGTGCCTTACTCGGAGGAAACGATTAGGGAAGCGGTATCG
GTTTTGAAGGAAGAAGCGGCTATTGAGGGGGGCGGAAACTGCGGGGGAATACGGCAGAGC
CGGGGGGTTACGGGGTGCGTGGTTACGCCGCTTACCATCGAGAGCGCCCCTTTGATTTTT
GTGCTGGCCCTGGGGCGGTCGGGGCTTCCGGCTTTTGTGAGCGGGACACGGGTTTTATAC
CGGCATAGGGTAAACCTTTTGGCTATGGAAAGCGGTCTACGGTTCGATTTGATACAAGAC
CGGGGGCCGGTGCGGACGCTTTATGAAGGGTGCCGGGTTCGGGATTTTGAACTGCGGATT
ATGCAAGGCGAAGCGGTAAAACTGAAATTGGATATAGCCGGAAGTATGCCGCCTGTTTCC
TACCCTTACCCAGATCGGGCCGCAGTTTATGGCGGAGAGCGATTCAAAGAGGACGGGGTT
AAGTACCGGATCAACGGAACGGAATATAAAAACATCTACGGGCTGACTATTGCTACCCGG
AAGGATGGCGGAACGCAAACGGAAGTACGGATACACCGGGCCATGAATACCACAACGGAG
ATCCCTCCGATTATTGAGACCTTGGAAATTACCGCACAACTACTGCATGACCATTACGTC
CACCGTTTATATGGGGCTTTCCGGCTGAACCTTTCCCGGCTGGTGCTGATGGCTGACGAA
ACGGCGATCAATGCCGGGGATACGGTTATTGGGCCATTGCGGTATTACTGCGCCGGGGAT
TTTTCCGTTGACGTGTATAACACGGAAGAAGGGATCATCGAATGAAATTTTATGACATTG
ATACTGCTTTAGTTGAAGCCATAGAAAAGGGGGACAGCCCGGTACGGGTGCGGATTAGCC
TTGATTGGTCTGGTACAGGTTTTTATGAAACGGTATTTGAGCATGACATTATTGAAGCCG
TGTTTTACGGGTTAAAGGAAGTGTCCGGGGGGACTACGGCACGGGGGGAAGTGTTACTGG
ATAACACCTACGGCGGGTATGCTTGCGGGGGGAATGGTGGGCGGGGTGCCGGGCGGGAGG
TACGGATTAGTTTTTCTCTTGGGGAGGGTTTACCCTGGTTCCAGCGATTTGTTTTGTATG
TGGACGATAACGGGTTCCAGGACATACGGGGGCCGGGACGGCGGCGTACTTTGCGGCTGG
GGCTGCGGGACCGCTCGGCCTTGCTGCGGAGAACGGAAAATAGCCGGGACTGGACGCATC
CGGCGGTATTCACCTACTCGGTTATTTGCGATAAAACACAAGCGGAAAAATCGCTGGTTC
ATCTTATCGCTCAACGGGCGGGGATAGAAAGCGGGGATATAGACTGCGCTACTATCCCTA
TTACTTTACCTTACGTGAAGCTGACTAAAAATATCTGGACTGAACTTTCTGAATTGGCAA
AAACCTACCGGGCGCATTTGGAGTGTGCGCCGGAAAAGCCGCTGGTCTTTGCCCATTCGC
CGTATCAACAAGAAACTGAAAATGTCGATGAATCTTCTTACACCTTTTCCGGGGAGCATA
TCTTTTACCTGCGGGAAACGGCACGGGCGGAACAGTACCGGAATACGATACGGCTCAAAA
TAAATATTCCGGTGGCTTTGGAAAAACAGGAGATATGGCGCTATGACGATCCCCCGGTTT
TGTATAATACGGACCTAACGCCGATGTATCCTTTCCGCTCTACGGTGTTGCGGGATATTC
AGAATCAAGGGTATGAAGCGCAGTACCGGATTAAGGATAGTAAAGGCGCAGAACGTCCGG
TAATCTACGCCGACCAGATAGACACGTTAGAGGAAGCAACGGAACGGCTTGACTATGAGG
GCGGCCCTTTTGCGTATTCCGCTTATGACGTTACTACCCACCATGATAAGGCGCTTATCA
CCTTGAATACGGAATTAGAAGCCGCTGGCGCGGCATTAAATGGGGACTTGCGGCAGGCTT
CTATTTATGGGCGGCCTATTGTACTTGACCTAAACCGCTCTTGTTTTTTGCGGGATACGG
AAGCTATCGCCCAATACGGGACGGCGGCTTTGAATGTATCGGGTTCCTATTTTTCGGAAA
TGGAGGTAAATGGACACCCACACTATGAAGACTGGACTATGCGGGAATTGGCGGAACGCT
TACAGGAACGGCGTGAGTTTACCGTAAAGACCCACCGGGGATTATTCCATGCCCGGATTG
GGGCAACGGTAAACATTGAGACTAAAACGGAAACATTGAAAGGGGCTATTAACGCCTTTT
CTTTGCGGTATAGGCGGGATGCCGCTTTTGTGGCGGCTTTTCGGATCGAAGAAATAGTTT
AGGGGGATGGCATGGCGGGTAAACGGAATAGCAATACAGGGGGTAACGGTATGACGGAAT
CGGACAGGCGGCTTTTGGTTGAGAACACGGCGGAAATGCGGGAACTCAAGGGGCAGTTGC
GGGAATTCAAGGAACACGTCATGGGACGGGTTGAAAAACTGGAAAAGAAGGAGGCGGAAC
GGAACAAGGAACAGCTTTCGGTGGTGAGCGTGTTTATTTCTTTGGCGGCGTTGGCGGTGA
GTATCATTGTCAATTTCTTTAAGCACAGGGGGTAAGTAATGGGTATTAAATGGGACGCTA
TCTTCAAAAATGAACAGCGACAGTTTGAAAAAATGTCGGATGCTGAAAAGTATATCTATG
CGCTTCTGCTCCAATATGGCAGTCCCTATAAATGGGGACAGGAAAACCCGGAAGGGGCTG
ATTGTTCCGGTACGGTATGTCTTGCCTTGTTTATGGCAACAGGGCTTTTGATACGGACTA
CTGCTGACGATTTATACAAGCGGTTTTTCACCGTGAAAGAACCGAAGGCGGGCAGTATAC
GGGCGGCATTTTTTATTGACGGTAAGACGGGGACAGCCACCCATGTTGCGGGACTGGCTG
GTGAGGGGATTGCGCTTAACGCACAGGAGCCGGGGGCACGGGTAAAGACCATAAAGGAAT
TATCTGACTGGTTCTGGCAGCGGGGCAGTTCTACGGCGGTACGGGGGCTTGATCGGCAAG
CCTTTGAACGGCTTGCGGAAAAGGGAAACCAGTACGGACTGGATGAACAGTTGTCTCTTT
ACTTTTGACGGAGGGGACTATGAGTGATTCGGACGGGATTCAAATATCTGATAAGGCAAG
CTGGGAACATACGAGGCGGGAACTGTGGGCGATTTTGGCGAAGCGGCTTATTGCCCTGCC
CTCTAAAATGCTCGGCTTCAAGCCGTTCTGTTTGTACCTTGCGACATGGCTTTTAGTGAA
GGGGCTTATCCGGGATTGGATTTGGTTTGCGGTAATGGTGATGGTGCTTTTTGGGATTGT
TGGTCTTAAAGTAATTTCCCGATGGAGGAATTTGGAATGAGGAATTTTTGGAAGGGGGTT
TTAACCGGGGCGGCGGGTATGCTGGTTCTGGTTTTGGTTATTACGGCATTCCGGTTCTTC
CATGAGCGGGACCGGAAACTACTTGAATACATGGAGGTTCAGAATGAGATACAGGCGATT
GAGGATGATTACCGCAACCGTGATCCTTATGAGTTTCTTGAAACTACCCCCGGTGTTCGG
GGAGCCGCCGACAGTGCAAGCGAAGAATTCAACCGGAAACGAAATGAGGCGGTACAGCGA
ATTAGAGATCGACACGCTGATTGAAGATTTAACAACTGCTGCGGAAGAAGCCATAGAACA
GGCGGCGGCGGAAGCGGCTAAGGCTGCAGCCCTGGCTTCCATTGAACGGGAAAGCAGGGC
TATAGCGGAAAGTCATCACTGGCGGGGGAAATACGAAACCGCAAGAAAACAGGGAATTAA
AAATGCGGTGATTACCGGGGTGATTTGTTTATTATCCGGCTTTGCTATCGGAGCCGGGAC
TATTGCGATTTATGGAGGGCGATAAATGAAAGACCGGATTTTGATTAAGGGAATGGTTAC
GGTTCAGGTTCTGGATAAGGACGGGAATGTGAAGCGGCGGTCGCCGACATGGTTCGGGCG
GCTCTTTCGGATACCGGGGCGGCCTATGCGTTATCATCACCACAACATCGTTACTCGTGA
AGGGGACGCTTTGATTGCCGATGCTTTGCTGGTAAGCCCCAATAAGGCGAAGGTAACGAG
TTCAACGGGGTTTATTCAGGTGGGGACTGGCTGGACCGGGAATAGTACCAAGACTAATAC
CCGGTGTAATACTGCTACCGGATCAATGAAAGCCCTTGATTCGGGGTATCCGGCATTAAA
GGCGGCCTGGGGCAGTGTTGGGGATACGACCCTGATTTACCGGGCAACCTTTGCGGCGGG
GACGCTCAACGTCAACGGGATAAATGAAGCCTGTTTACTGAATGGCAATGCGGGTTCTTC
TAACTGTCTGGCCTACGCACAAATTACCCCGGTGGTCAATGTAACATCCAGCGATACATT
ACAAATACAATGGGAAATAACGATACTCGGCCAATGACCTTCCGGCAGTCCCTGGGGGAC
TTTCCGCTTACGGTAGACCTGGGGCGGGAAGTTCCTGATTGGGGGCTTACCCGGTGGGGA
AAAGCGGGATCGGTTCCCCCGCTCCGCTTTAGGCCGCTTGATGATGGGGAGGGGTTCTCC
CTGCGGGGGGACAGGCGGCAACTCCTCTACCGGGGAGGGAAGCGAAGCCATAGGTTTACT
ATCCTGGGTGGGGATCGCTTTGAATACGATTGCATTCTGAATAGGGAGCCGGAGAGTAAT
ACTGTTTGCCTTACAATGGACGGGGCGGAAAACTATGACTTTTTCCGGCAGCCTGATTTT
GTCCGTGATCCGTTTTTGAAAGGCAGTTACGCCGTTTACAAAAGGGAAACGCTTATAGGG
GAAGGAACCGGGAAGCTCTGCCATATTCACCGCCCGAAAATTATTGATAGTCGGGGGCGG
TGGGTTTGGGGAGAATTGTCCATTGCCGGGAATAGGCTTTGTATTACCATACCGGAAACG
TGGCTTGCGGACGCAAAGTACCCAGTGATTGTTGATCCGATAATCGGGACTAATACTATC
GGGAGCCAAATAACCGGGCCTGATCCGAATAATGGTAGATATGATCGCCCTATACTTGAT
GGTGAAATGGCATTAAATCAATATCTGGTTAATCAAAGCGGGGGCGGTAATTGCAGGGCC
TATGTGTATGATTATTGGGATGAATCTGAAACGTGTATGCCTGGCCTCTATACGGATAAT
AATACAAAACCGTATCTACGGAAGTCGAGAAATGAACGAGATATAACACCACGGGGCGGA
TGGTGTTCAAATACTTTTAGTATTGACGGCTCTTTAGCGGTGGGTTCTTATGTCTGGTTT
GGGGTAAAGTCCTCATGGTTTACTACCCGATTCGATTACGGCGGCAAGTGTTGGAAGTTT
TGGCCTGATTATGATAGTTACCCGGAAGATTATGATGAAGAATTACCACCGCCGGTTATT
GAACTTAACCAATGGGCTACCTACTGCACTATTAAATGGAGTTGGTATTTTGAGTATACC
GCAATACAGGCGCAGAACTATACCCGGACGCTGACCCAAGGGGTAAAACTAACCGATGCC
CGGAAACTAACGGCGAACTATAAAAAGACTTTAACAATGAACGGGCAGAATGGTACGGCT
TTGGGACATGGGTCAAGTTATATCAGAAAGCATACGGCGCAAGTGAAGGGGACGGATACT
ACGCCCTGGCTGCGGGGAATGTACCGGAGTATTAGAGAAACATTACGGGTACTTACGCCG
TTGGGTTATTGCCGGGACGTGTACCGATCCCTGTTGGAGACGGCTCGTTCATCGGCGGCG
GCGAACCGGAGTATGGGGAACAACCGGAGCATTGGAACAACGGCGGGAAGCAATGACGGG
ATTAGCCGGAGCCGGGGGATTTTCCGGGCTTTGCCTGAAACTGCTAAAACTGTGGATGGG
GTGGTTTCTTTTATAGGATTGCTACGGCGGCTTATTGAACAGGCAGGGGCAACGGATAAC
GCCGGAAAATTGAGCATGTATATTCGGGGCTTGTATGAACAGGCGGGGAACTATGCGGGG
ACGGTTCATCAAGGGGAATACTACCGGGAAGCCTTTGACATAGCCGGGTCAACCGGGCTT
CCCCTGCGGAGCTTGGGGGTATTTATAAAACTGGTAACGGTGGGGCTGGTGCGGGATTAT
CTTTTGCGGCGGTTCCTGAAAAGCAATGAGGAAATTGTGTTGAAGTCTGCGGTATGCCGG
AACTTGGAAATTGAAAGCCGGATACATTAGGAATTTGGAGAGGGGAATTAGGATGAATAA
AATTTATCGGGGGCAAAGTGCATTACGGATTACGGTTAAGACCTTTACGGATTTGGAGGG
GATAGAGGGGGCGGTTATTAAGTACCGGAAACCTGACGGTTCTACGGGGGAGTTTGCGGC
GGGGGTTGGGGACATGGCGAAGGGGGTTATTTTCCATGAGGTTATTGAGGGGGAGATAGA
CCGGGCGGGATGGTGGACGTTCTGGGCTTTTATCACCTTTGGGGACGGGAGGACTGCCGC
CGGGGGAGCAGCGAAGGTCTTTATCTGGACGGAAGGTAAATAGTGTTGCTGTTTATTTTA
TTTTTGTTTATATGGTTCCTCTGTGATGTTCCCACGTTAAACGCACGGAGGGCGTTTGGG
GAACATATTGATTTGAGGGCGCGGGCGCCGCCCTTGCGGGGCGTGTGGTAGTTTTCATTG
TTGCTGTTTTAATTTTTCTCGTTTGGTTTTTTGTCGGGGGGAGAGGTGTATGCGCTGGAA
AGACCCGGTTGATCGGTATAAGTATCAAGTGCGGAAACAACAGAAGGCGTTAGAGGAATT
TGCCGCCCATGAAATTGAGTGGGCGGATGACCTTTTGATGTGGTATCGGCTTAAAAAAAT
TGATATGCCCGATGACGAATACCGGGCGGCGGCGTTCTTCAAGAACCATGAGTATTTACA
CAAGCCGGGGTCGCTGACGCTCCTTTTCTCGATGTACCAGCGGTGCATGGATGAATTGCC
GGAACCGACACCGGAGCTTGCGTTTGATCTGTTGGCGTTCAGGTACAAGATGTACGCGAA
GGCTTTATTGCAGGGAGGGTATGACGTATGGCAGAACCAGTAGGGGATGAATCGATTTAT
TATAGGCTGAAAGAGCTTAAAGAGGGGACAATCCAGTATACCGATACCAGTAACGCTTTG
CGTCTGGTGCGGGAGCATGGGAAGGACATCCGGTATAATGCGGCATGGAAAAAATGGGTG
GTGTGGACCGATAACCATTGGCAGATTGACGAGGGGTTCTTGATCCATGACAAGGGGCTG
GCGGTTATCCACAGTATTTATGACCAAATGCTTAAAACTGACGATTACCGGGATAGGATG
GAGATTGAAAAATACGCCTTGCAGAGTGAAGCCCTGCGGCGGCGTAAGGCGTTTATTGAA
TCGGCATCGCTGATGAAGGAGATGAACATTACCAGTACGGATGTTGATAAAGACCCGTGG
CTGTTCAACGTGGAGAACGGGACTATTGATCTGCGGAAGAATGAATTCCGGGAACACCGC
CGGGAGGATATGATTACCAAGATTGCCCAGGTGCATTATGACGAAAAAGCGGATTGCCCG
GTCTGGAAGCAGTTTATCCGGGAGGTTATGGACTACAAGGGCGAACTGATCGAATTTCTC
CAGCGGGCGGCGGGATGGGCTTTGACGGGGGATACCTCGGAACAGACCATGTTTATTTTG
TTCGGCTCCGGTGCGAATGGGAAAAGCACGTTTTTGAATGTGCTGATGAAACTCCTGGGG
GATTATGCGATTGCGGCTTCCACGGAAACGTTTATGAAAAGGAGCGGGGACCAGATTAGC
AATGATATTGCACGGCTGCGGGGAACCCGGTTTGTGGTAACTTCCGAAGCGGAACAGGGG
AAGCGGCTTTCGGAACCCTTGATTAAGCAGATTACCGGGACGGATGCTATGACCGCCCGC
TTTCTGTACGGGGAGTATTTTGAATTTATTCCGACCTTTAAAATTTTTATGGCAAGTAAC
CACAAGCCGATGATCAAGGGGACGGATAACGGGATTTGGCGGCGGATTAAGCTGATCCCC
TTTATTACGACCATTGCGCCGGAGAAACAGGACAAACATCTGGAACAGAAACTGATGGAG
GAGGGGCCGGGGATTTTGAACTGGCTTATTGCGGGGTGCCAATACTGGTTTAAGACGGGG
CTTGCGGCCCCGGCGGTTGTCACTTCCGCTACGGAGGAGTACCGCAGTGAAATGGATGTG
CTGGGGGCGTTTATAAAAGAGTGCTGTATCCAGTCGCCGGGGGTTTCTGTCCAGGCACGG
GAACTGTTCAAGGCGTACCAGGAATGGTGTGAGGAAAACAATGAACGAGCCTTTAGTGAG
CGGTTCATGGCTATGCGGCTGAAGGAAATGGGGCTTGAGAAGTGGCGGACGGCGGAGGCC
CGGTTCTGGCGGGGGATTATGCTTAAAGCGGAGTTGTCGTAGTTCCTGCGTTTCCCCCCT
GCCCCCTTTGCTGTGGGCCGTGAAGACATGGCGGTATAAAAATAGGCGTTTTTTGTGTGC
GCTCTGTTGCTATTGAGTAGGCAGCAGAGCCTTTTTTTTATACGAAAATAAGCGGTTTTT
GCTTCGTGTTTTTCGTTTTGACAGGATTTTGAATTTGACTTACACAAAAACGGGCAATTT
AAGCGGGCGCGCGCTCCCCCCTTGGCTAAAAAAAATATCCGGCTTTGGCATGAAAAAATG
TCGCTTGCGCCGACACATTGACGGGTTATTCATCGGCTATGCGTCATTGAAATTCGGCGG
TTTTGTAGTAATCGGGCGTGATTTATCTTTAGCGTTCCTTATATAATATTTTTCTTGACG
CTTCTGTCATTTAAAAAAGAATACATATTACCTTGTAATCCCTTGGAAAAATGTTCTAAA
TTGAAAACACCATGTCAATCTGACATTGGGGAAAATCGGGGGGGGGGGGGGGGGTGGTTT
TTCACCAGGCCCCCCGAAGGGGGGCGGGGACGGCGGCTTGGGTTCATCAGTCCGCCGCCC
CGAAGGGGGGCGGGCGGTTCACCCATCGGCGGCGGCGGCGTTGGGGGTATCGGCCCGCCC
TCCCCGCAGGGGTGGGCGGGTGTTACGGAGGGACCAGGCTTCATCACCCAACATCGGCCC
CGGTTCGGGGGAGAAGGCGGCGGTCAGGGAATTGGGGATGATGGTTTCCGCTGTAAACTT
TTGCCGCCTACCCGGAGGACCGCAGGGCCGGAGGGGGGGCGGTTATTGCCGATGAAGGTA
ACGGTCTGCCCTCTGGGGAACTTTTTACCAGCCGATAAATGCGCCGCACTATAGCCGACA
ACGTTGCCGCTGACAACCCGCCGCATTGCGGCGGGTGAGTATTTTTTTGGGGGGCGGGCG
TAGCCGGGCGGAGCCCCCCCCACATACGCTACCTTATTGCGGGGGGGGTGTGGGGGGGGC
AGAGCGAACCCCCCAAAAAAATACGAATATGAGTGATGAGTGGCGGGGGCCGAGAGGCCC
CTGCCCGAAGAACGAAAACCAGGGGCTTACAAAGTTCGCTGTGCTTTTTCTAACTACCTC
TTTGCTTTAGGACTTAAAGGGGACGGGCTTTGTCTTACGCTGATACTGGTGGGGTAGATA
AAGTTTGCTGACTGGGTGTTGGAGAAATGCTTTTATACGGGGTATTCGGGCGGCGTGTGC
GCCGCTGTTTATAGGCTTTAGCACGGATACGGCATGGAGGGGGGCCGTGAGGATAGGCCC
CCCGGAATGTCCCCGTTGGCATGGAAGCCAACGGGGAATTGGGTTTAATGCTTGTGGGGA
TGATTGCCGAATTGCGGCAGTTGGGGAATGAAGGCCCCGGTTTGCGAAGGGATCAGGCGG
AAAAGCCGGGGTGCCGGTGGTACCCGGAGAAGCGCAGCGCCGGAGGGGGCCATCGGCCAG
GATACGGCTTTAGGCGGCCCGGAGTTGCCCCATGCGGTCTAGTCCCCATGAGGGCTAGGC
GGTATGGGGCAATGGGAGGGCCGCTGTTTGTATGCCCCGGCTTTGGAGGACAGCGGGTAA
ATGCTTCAAAATGGGGGTTGTGGCTTCCGCTGGCAATCTTCGGATTTTGCTTCACTTGCC
GACTAATGCGCCGCTTGCCCCGAAGGGGATAGCGGCGGTTATTGGGGTTTAAGGCATCGG
GCGGCCCGGAACGGGACATGACCAACTGAACGGAGCGACCAAAGGGAGCGGAGAGAGGGC
GGGGATGAACCGTGGAGGGCTGCCCTTGGGACGGCGGCATACAATGATTTGAAAAAAACC
CGGAGGGTTTTTGACTATTTTTTTCTTCGGGTTGGGGATAGGATGAAAGCGGCGGAAGTG
GGCTTTATAAAATGACCTTTTTTATATTGGGAATGGGGCGGTTGTCGTTGAATATCGCAA
AATGTATGCAGTTGTGTATGCAACAAAGGGTCAATCTTTATCGTAAACCATCGCAAGATA
TTTCATGTAGGCTATTGACTAATTCTATATCCTGTAATAAGATAAGAGCATAAATCGTCA
TTTATAAAAGAATATCTTTGTTTGATACCTACTTATATTATAAGGAATTACTAATCAATA
ACCCTTAATGGGCGCTCCAGGTTCACTAGCCCGTCCGGTCCGCCCGGGGCATGACTTATT
TCTTGCTTCGCAGTATAATAGAACCTATTATAGCAAGGAGAATTATGCCCGGCAAAGAAA
TGTCCAAGATCCTCAAAAATGCTGCCCCCATCCCTGCCGAGGAGATACCGCGGCTTTTTG
AGCTGCTCCTCGAAACCCGCAAAGAATCGGAACATACCAAAAGGGAAATCAAGCGCTACG
ATTCCATGAAAGAGGCCATGATCCAGGAGATCACGGGGAAGTACAGTTTTTACGAATTCT
TTTTCAGCCGCCTCTTTGCCGAGCGCCAGGAAGCAATAAAGAAAGATTTTGAAATTATCG
ATAAAGGCATGAAGGAAAACAACTCGGAGCTCATCCAGGCAGGTGTTTCGGGCCTCTCTC
AGGTGGTGGCTTCAAGCCCCTTCTCCGACCTCGAAAAGCTCCGCCGCATGATTGGGAATA
TTGAAACGCAGATTAGTTAA
>AzoP3
atctgacactgcggcctttggaaagtctggggcttgcagcctcggcggcgacacgtgggg
cgcggactgtaggagtgtcggacgcagatacaaggcaatccttgtcaaactctttcattt
cggcagtgcttataatgccgtccttaaaaaagtctagggcttcttcgtggatatgtttta
aagcagggcttttgtactttttcatttgtctatctcctctatgcggctctcttgcataaa
ggcctttaaatcctcattttgtccggctattaaagaaccgcttcctttgttctggattga
acagtccggggtcgcagcttgccgccatcgggaaaacttacaaggagcggatctgctccg
atacttgacagaacatcacgcgccttgttgttgagatagtcgcatctttcctggactgtc
attcccgccgtttcatcttggagcttgagccgggcagcgtgaatttctcttataagtata
tcatcacatccgggatcattgagaatccggggatcagtcatataatcctgtatcgtcttc
actttcaattacctccactggtttgtatatgcctatacccttaagcccttccctggcatt
taccagccggacccgttcgatagtccagggccgggcaatatgcccaaaattaaggcttac
tataaagtctaagccattgaccgccgtaatggcaatatggaaagcgtcaactgtactgga
aaccgggaccgctttctcctggatatacagggccgccagccgttccacatccggggtaac
cgcaagatttttcactccataatcagtaataagccgcaacatattttcccgtttctctgg
atccgcattgtcgtctatttcagctgttgtataaatggacgtatagggttcaaatttccc
cgcctttatcatatcaaagacttgccgggtctgggctttcagttcctggtaatgcggatc
ttcccgcgtttcatagtagaagctgaacatggtagtttcaagataaatttttggctggct
catatctcctccccggtgtcggtcagcttgaacgtcccttcaaaggtacagcccagaacg
ttggcgatcttttgtagatccttgtctgtaaagttatcccgtttcatacggttatataaa
ttcgtagtactcatccccagtcgccgggcaagctcagcctctgaaatattccctcgcttt
accagcaagatacggattttttcaaccattcccatatttgattctcctctctttaatata
ccttattagttatatattggcaataaaagttacaaaaaaatacaaaaaagtgatattttc
tcttgacatactcacgtataagttatatattataactataagatggattaagggaggccg
aaaccatgacggcaaaacaggcgattaaggcccgatgcaaggattgttcaggaaatacct
gtgagttttctaactgcgtcctcaagggcttagcaaaatctaaggggaaggtcaaaggat
cagtaattctggcttattgcaggtggtgcctacatggccattcttttcagacctgcagtt
ctcccgattgcggtatttaccagtacctgacatcagccatagaagcctcactgttgaaaa
aaacagggggtacagaggggggtaaaacgatcttccccttaaaaccgtacttagacaccc
ctaagccggggaacccctccaaaaccgcattttttgaaggaggaagcaatggaactggac
aatgaggaagacatgccccgcatcgggaacaggagcgacgcactggatctgctggacgtg
atgattgaaaagatggaggccattgataccgaagggccccggagcataaagggcctgggt
tacttccggcctcggcttaaagccctcaaggacgccatagagcgggaaatcatttagcag
ggggcttgggtatggctagcggcgaagactgccggagataaataggggatccgggaagga
tcggcttcctcatgctgggaagcagcatgggccgtccttcccttttttcctggggccgta
tggctttcaggttattaactaacccagccggggggaagtccggcaaaggtggaaaggtat
ggatgcgtcagattatgaggctaatgtggacggtttgattttctggccggaggatgatct
ccgggcggccttcgatgcggtggcaacggaaacaatagagcatggggaattgttcgcact
gaaggcattcaatttaaggatgaagtattacctgaatacttcttccgatgtgtgccatga
cattacttatgaaggagtagcggcccattatgaaaaatctattcttgaaagcggccttgt
caaattacgctgcggtgcatgcccggttcccggatgcccttatgggggtgcaaaatgaca
gatcggttgataaagctatttaaagctcggggaaaaatggacgattacccaaaggaatat
acccttgactatgcggaggatctggcttggtgtgcctccggggttcgggctatcgctcgc
gctatgtggtggtacggtgaatataaaaacaaagatgatccagactatgaagaagatgtg
tcggcgttgctcgccgttatcgatttattaaccgaacctatagagcgccttcttttcagc
ggaatgcccgtgatagacccaaaggaaaaagaatgtacaggggggcaaaatgaaagatga
tattaatgcccttgccttctatccagcggaacaggttgaatcggctttcaaaaagatgaa
aaacgccattggtactgaaaaggaagcggcagccttcgcgcagtttgcccggcagatgat
gcggctctatgacgaaggttcccagtatacggtgttggaatcccctgaaaacacccggcg
gaaaattctggatgtttgctttgaacttggcagtattcacgcccgtttgataaaggacat
agatttcattcttggcataggccataggtatgatgataaattcgatgcccttggcggagc
ttgggatgaaagggaagcgtaccgtacaggggcaacgccggaagaagtaaggcgaaaaga
tagggaagaaaacaggctgtcctattttgctcacccggaggcgaaagaatgaaagtacct
aaacagaaaaggatccccgtcaatgtttctctgccggtggatttttacgaacatctggaa
agtctatggcgcgacaggtggaaccggggccataccatgttgaggttccgggaatttgtc
gcggagatgatcggcgtgggtttccaggtgtgggaagaaaggaacataccccggcaagag
gaagccgcagaagcggaggaagatcgcacaaatcctgcggatgattgggaatttgacggc
acggaaagtgaaagggtgttaagatatcgataacgtctgggcagacagctccggcgcaag
aatacaaggagacactcaaatgacagaaaaagtaacagctgtagttgatgaatggcttac
gccagaagaattttgcgaacgcatcaagatacctatggtaacactcaaatactggataaa
gcataaccagataaaataccgacgctgggggcagcgcatttatcgtatcccggcatgcga
attaatgctggcaaaggatgcggtcgaataaaacccggaataatcgggaaaggcttttta
ttgccctatagcggccctatagcgcgtcagtttagggttattggtaaaatgatatgcttt
acctgttaaacgcaatggcggccttctgtgcgtgtttttgtatttaaaaataccctgcca
caaaagaagttaagcggcaggggtgccggaataatgcccggcggcatcacggtataaaat
ggacaaaattagagagctgcaataaattcctgaatatccgccataaggctgtcggtcttt
tcaataattgctttctttttatcctccggcccctcggccacttttaaaaagttattgaac
tggcttaaagcttcaacgcccttttcaagaacaagcagggtattatatttcatacccttc
tcagattttttcaaaagcttcttaataattcttcccattcttctgtcctcccatataaat
tataatcatcataaattatctgccaatcgaagagtgtgtaattcccctctccgtgcaagg
cggtttattgcctgtgctaatatttgaccatcaaaaactagattaaaagtctgtgggcct
tcatttcctgtttgcccggcaggggttatgtcaactcgctcattacgatttacacgtaaa
agacctccatccacgcggggggaattgtagtctgccatgaagctgccgcctgtttcggct
gacatcttgggtataggcgttgctattatctttcccacattggcaatgcccatggcaata
gtggcggcaagatttaccgctccccatgggaaaccgcccccctgcgcgaaggccttgctt
gcggccaggtaagtttggacagttgcctcggccaccgataatgatttttgcgctatcgcg
gcagattgcgcccttctgtttgcttcgtcgataagcctttggcgcgcgctttgcagatcg
gcctcgatctcttttttccgctcggcggttgtactttcgctcccaagctctactgcatat
tttgcctcaagattcgctatttctttaacaaggttatttttctgcacctgtaaagatagc
tccgcaaaaccagaaatcgcgtttagagaatttattatgcctgcctgcataattgcggct
ttggcggcctcaaaacgctgcttttctgccaatatcgcgtcgtcggaagcctttatcagt
gcctgtttctcatcttcttcaagtttcatttgattcaataacagttcccgctgttcctga
acataggctatccgctcttcgccttttttgccttcagcgtctgtacgggctttcaagaat
tgctggaattgcgctatctgctcttcctggatctgtttttcagtttgcgggacagatgat
aggagggcagtcaaatggctttttaagtcattcgctatttttttctgttcttctgcggca
gccttagcatcggcaatttctttggcctttgcagcttttgcttttttggcctgttcctct
gcgaagtttatttcgcttagttttatctgctctgcgtagagttctttggcggcggcaatg
gcggaattttttgtttttatgtccgcatcactcgcattgatgctggctatctcccgggca
agctgtaattcaagaagctgtttttcgtcgttttctatttcatcattcttcaggtgaagc
tcttcaaggctttcagtatattttttagtctggatcatgagactgtcatttgcagctttc
tgggctgtttcaatccttcttatgcgggcctcttcggcggcggcggcatctgccgcatcc
ttttttattttcgcaaccagggcagcggaatctacataatccacaacctcattattattg
ccgagctgctttcctattgtcgccagaatagcatttgcctgatcccggtagttttcagca
tcttttaaagcacccttatatctccctaattgtgctgctctggaacctgtccatgtctca
ttgtttgcaactgcattttttacgctttcagatacaccatctatataggcttgttctttc
tttagtttttctaaccattgggaagaagcatccatagccttttgctcattaagtgcccta
atagccgccgcggcggcatccgtcgttgtcgcatttgcttcaaggtgtccatttaattca
ggataaagggatataaggtttcttgtagtttcttcgtccagggcttttccggggttcaag
gttgcatagctgtcaataaggccatcggcttttgattttgtatccgcaaggttaactgct
agggcctcgcctgcgtgggcctgcttctcggacatgacaacaatagccccaatgcctgca
gcaagggccgtcactgccagagctgctgccccggcggggcctgcaatggcggttgtcata
gcctttattgcaagggacatcttttgcactgcttcggcgccttttgatactgtaacaaaa
gtagcaagggcggcggcagcagctgccagtgcaaccccggcaatcttaagttttccttcc
cagtcatctatcccggctatgaactcggcaacaccagtcagcccatctgtcatggcaggc
attaatgccgatgaaagttcattgcgtacaccctcaagagaagctttaagccgggcctgt
gcgtccaggtattcttctgattgttttgcagcctgattgcttataattccataatgctct
gcttcttccctgagggcttttatcccatcggtaccagcgtctgccatgaggataagctgc
tgtcctgacttaccaaacgcttcttgtgcaagctgcgccctggggaactcgtcaggggct
ttatttattgcatcgaggagcagggtaaaggcatcctcggttccgtttgcggattgcaga
gaggctaaaagggctttgttgttctcagttaaatattttgaaaatgtccctgttccgttt
ttaatattacccatcgagctgttaagcttctgaaggcttgatttgagcgtatcgcttgat
acccctgtcattttagcggcgtatgccatggtttaccattgttcagcggtttggcctgtt
attttggcggttttcgcggcggcatccccggcagcggccatggcctgcgtaccggcaatc
atagcggtaccgaaagcggcggcaatggctgctgtggctttaagggcaacttctgcgcct
tttacagccttttccatggcttcctgtttagtttttgcagtttctatgctttggccgagt
tgggtatattcagcctttaaacgctttatcgcttcgctttcaggatcaacgccgttttta
atgagccgctgtatttccgtgccgtatgccttttgccctgcctctgcggcggcaagatcg
cccttgacggcaaggatagcggcaccgcatattttttgtttttctataaatttatcaact
tgttcagttttgaaaccttctgcgaatttctcgaatttcttttttgtggattccgagact
tcacccatgtcctcgaatgccttctttgcagcttcgaaatttgcatttattttaagcgtt
aagtcggccattatttcacctttgccccatgatacttattaagagacttttaaaactcca
gagcgataacggcggcggcatccattaaggccccatcggtgcgatgatatgcaaggaagc
ccacagccccggtttgggaatacagttcattaaggcgctgtataacctggctgtttgtcc
tgtctacgatggtataagaactgagattcccgaaggctaccggcttggctcccgttgcaa
catccggcagggcggaaagatagacagggcatccgaagatggacccggcaataaaggaag
catcaggagagagcgcccgccctccgggaataaacaccgggtttccggctgcatctgcca
aaggaatgacagcggacaaggttttagggttcatgagccatgcggcggacgaatggtaac
gcagggggagggcggcgaacatggccagtagatctgcgtatgcgatcgtggcgccgcccg
ctgcctggggtatcgcatccagcaggaggcccctcggctggcctgtccctgtgccattta
tgaaagcatcgtcttctttttccccgattgcttgcccgaatacatcggctatcactgtat
cgatattaaaggcggaatctccgatcatttcctcggttactattccgattcccccaactt
tattaagtccaaaatggcgggatccgaatgttgcgtccggtgtaggaaacgatccgtttt
caggaacccatgaaactgccggcaaggccgtattgataggaatgtccttccccccgctgc
tggcctggtggatggtggcaaggctgcggacagggaaccgggaagccctggcaataatgc
ggtcggcaatttcaacgggtacggttatatctccggttccgattgcccgaatttctgcgc
gataatctgcggcggtgatctgattgcgcaaatactttagaaataattctttttccttgt
tcataattggctccttctgcctcccggcagtagttgtaatttgccaggctcaagcccggc
acggttccttaattattccgggacatgatgttcttatagcgttttctccattctgcatta
tcctgctttacttgttcaggggtgcgaatttcgggaagtcccagaatatcaagacgagat
cttgaggacaaaacgaccttttcagggaaacccggcaattcaagcggtgtggtttcttta
aggcccttgagcacatccccaaaaaaatgaccgatcccatttattccagaaaacacatca
aggaatgtctcacatcccaagccatcagaatacaaattgaattcttcgcgggcgttttct
atcttctccatggctttaattattttgtccgcttcactctgggcaagtaaagaaagatcc
tcggctgctttgcgtacaagagaaaggcggcgatcaatctcaggttttttttcttcctga
gtaagtttgtcccgctgctttttaagaagttcaatccgggaagctgccagccgttcgagt
cttaattcttccctggtggattctgttttttccggcttcatcgacatatagccgatattg
tcttcacgatgcttttttatctctttttcgagagccttgatttccgccttgatttcctct
acagggttggcagccttaacctcttctttcataaatcctccacgtgtttaatataccagg
taattaaacccggcgtttatagttccaccataccagtttataaaaatctatgttgagaaa
gtaacagaaagtaacgcttttttcttgtcatagtgcctttttcttagggctccaccgctc
ctgttacctgcttttgttaatatgcgttgttttataaattgctcaatctctgcaattccc
atcatccagggaattttctcattttccagccatacaataatagcatcaaaaaaaacacct
tgagcgggtttataaaatggcgcttcttcagttgcttcaataagtccctttaactccatg
cgttcaagcagcctgttttttttctctgcaggtgtaaatatctgtttctctatcattttt
ggtatttctctccggctattttttctttgatgattttactatccagatcgaggacttcgc
aaaaggcaaaaaaataattactactaaaaaaatctgtatcattatcctttaaagctgatt
caacgattccataaattaaattatggaaagcttcctttaccgtatatccccgctgttcga
gttttggatttttcattttttatcaccggcagcagccctctgcctttccctacagcggta
taccctcatggccccgttgcatctatggccgatggcactgtaaacgcggcctttcataaa
cccatccatgtcttgcacttttaggaattgcggcttttcggtttttatttttaattcgta
aaactggatgatttttttaagcgaagaactctcgcttatttgatatcggtcgtattccca
tttttttatatagcccgctttttcaagggcagctataaacagggctatttcatctgcccg
gccttgtaccgggtgctttggggttcccatgctctgctcctctccgtcatcccgacggtg
ataaaagtatcatactgtaacgggtaacatttgtaaacccaaaatagccgaaacagccca
actgcggtttttttggccttcccattttaccctcttaatttttgcgtgaccctacagagg
ctttacatgggcggttttgggcactttgccccagagattcgacccgccccccgcctctcg
gatatcctttataagctgcctatgtggcggcctccttggcgcggtcaagcataacgtcta
ttgcgtactgcgcttcactgtttatcatttccggctctcctccttcccgtttctgcgccg
gggtctgggtaaagccccggattatcctggtcggtttaccagatttccggctcttctctt
tcagtttccttgcccccataaggactgttttccgtttctgttgccgtggtttcggacacc
aagacacaagaattgttaaaatccgtattagtttctataattttctcccgcgagagaatt
aactcgaaatttaggttttcttgtgtctctgtgttttctcgtacaaatacacgagttgac
ttgccatcaatttttctaaactttgtaaaaattccgcgcttttcaagctcatttgtaaag
gtttttgacttcatcggggttctaatgccctgttgcatcagacaatagcgttcaaatttt
gcgtaaaattctgattttggctcatagttagttacggtgaaggcatcgctatcctccagg
aactgctttataaggtcttgttcgtcaaaatactccaatgttgcggcatcgattgcctta
caatccggcattttgcgtccattggcatagtatttcactgcgtactgcataaacagattg
aggattttcccatattccggtataaatgaatcctctaacccctcgtttttggtttcaaat
tgagcattaaaaggtaccaggcgaaaacgctttttttcgcttttgccaaagctgtcaatg
ggaattttgtcatttgaggcgataaaaactttgcattttaatgagcaactatagccatcc
ctcccttttttctcgacccataccccgtcgccatccccggcaatagacttcaattcatca
aggtttaacttgccatgatcgggcttcaagtcatataaaatggccgccctttttcccgga
agccccgccttatcgaaccgcgactgactgccgggttccttgataaccaaactgcgggga
agtgttgtagcataatctcctataattttttgaagggttcgcagtaacgttccttttcca
ttgctaccttgcccatagaaattggtgatgcggtcggtgtaatgtccgaataatgaggtt
ccgcaagcggtaagcagccagcccattaattcctgatttccacaggctgcccatttcagg
aacttcataaattcttccggttcccctgtctcgggcttaaccgctgcgctcattgtgaaa
tgatcctcgggtgttgacggcctcatgcttccatcggtagacacggctaccccggcgcag
tttataagcgcattgtctgcatcaaaatccatcggcagggctgtaatttccggctcatgg
gtcatggcttcaataactgattttttacggggctggttgcgaaaaacacgatactcacga
taagctctgtcctgatctgccggggcaacacgggtaatctgttcaaatagcagtgtttca
tactccctcagcacctggtataaaaccgcttctgcataatcaatttggaaagcccccgtg
ctgccattgtgtaccagccacccatgtgctgttgtatgcctcaataatcctttggtgcca
gcggctatccaccggcttatgccaccatcggaatacagatcaaggctaatttgttctcca
atcacaaacacgttaggcactgcattcttccgtgccaggacaataaggggtttggcaagt
gctcttacagcgtccatgcttccctctgtataccgcttgccgcgagcctatcggccattg
tccgacgcggttttgcttcttttggcgcctctggctcaggcaacatgaatagggctagca
acatttccgcccgtaagcgcgcccggctcatgtctccgctatccagagcatcggcaaatt
cccgcaggagtgaatcgcggtagaccgtggattgcgaaagcctgattaccggacgtttcc
cttttgggggtttccaatcggtaacaatgcccagggtgttttcgatgtctttgactattt
gcggaaagtgatccttgtcgcagggtattttggctaatgcggctgatacagcgaaaatgt
cccctgattcatggcatgtgaagcaataagcatattcgggattgaccttgcatgaagggt
tatgctcatcatgccatagacaaataattaagccctgttcatttgggtgtatacctttgg
cgtccaggtattcggcaagtcggctcttgaggaattttatatcgctcttgccaagtgcag
tgttttgctgtaaattatctgtagcggatttttcaaggttcccgccttgcgcatttttcg
cctcagccccggcccccatgccggggtgttttattacctcggtattcataaatagacctt
ccacccaaaagatttatatgcgtcaagaaatttctccgagttaggccctgcgtacaaaac
cgcttgtccctggaggggggatcccatcttcccgtcggggccattgaacttaacccggct
cgcgggaaacacgatcgcgttcgagaacgaaacaagggcaccgaaccaggcggtttccgt
ggcgttgttcaccaggacgatggcttcggttacttcccccctacagacatgggttttaag
cttttcgatgaattttccgatcagctccctagcatacggggggttgagccatacccggcc
ttcccatggatgccccaggccgtcgtcgtcgatggtgtgtatttttttggccttgacggt
tctgttcgcggcctcgcagcttgcgggatcgagatcgattccccccatggcctttcgcgc
cgcctcgatgtactccgcaggggtataccattcgttgttgccgctgttatgggccacatg
gggcttggggctttcaattcgaacctgctcatttttgagcgggagggataggaggtaatt
aatcatgacccgcggccttgattttgcattccccaaaacgggggaatagcttttcccccc
tctcaaaactgtatttttcaatgcgatccttgatcccggcgagccgacatgctcctgttc
tgcaatgccgtcccgcccggcagcgtttttgtctgcactcatactacgccccttgtaagc
tgcgtatccatgccgttcctgatttcataatctgcggactggcgtccacggaatatgaat
gtttccagatctgcctgagtgaaaaataccttaccacccgtaggcttatagcatggtatt
ttccccaagtggatcagcttatagaggtatgactttttaagtcccgtaaattgtgccgca
ccatcaacatcgagtggcttttgaactgcttccatattctttcctttgccaagttttgct
tggcatggaaagaatgaactttatttttatttgttaatcataccgtagagtatgttttcg
gtatgttttcggtatgtttttaaaattaatcgaaaagttgctttcttaagttatcccatt
ttgaaatatcctttccctcattggcagttttcagggtatttgtttcggatatgcggccct
taatttttatatattgaactattgtctcccattcagtaaaaccaccctctttaaaaaaca
gccctacaagacccgcctttatcttaaaattaaaatacgagccatcaaattctatgattt
ttacacaaatcgctttttttagtgcattatatgtccgaaggctttccgtttttaaccgtg
ctattaaataatggttttccatatctgagtcttttggtacttcacccttgctcccttcac
cggtttcagtatcaaggtgggataggtcaaggttgtccagctcttcaattaagccattaa
aaaaatctatttgggttggataaaaaaatattccgaatccttttatttcaaatacaggag
ttttaggaatttcatcatcataccttttttgatacgcatctctttcgagaataaggactt
ttttgactgattctcttttctccctgcctaacattacatctttgtatacaagatttttga
attcttctctttcatcatggaattttttatcgactggattgctaagatcaaatgttattt
tgccttttccattattgggatatgatattttcattgtgccgtccccttatcctcattttt
tggaaacgccagttccttcttgccctctatgccgaccgccagcttgatttccggcatttt
atcaatgcctgtccgcttttccttatctgatacctgggtataaatcgccgtggttgctat
tttcccatgaccgagtattttctgtatcgtgtagatgtccacgcccaggctgtgaagaat
agtggcgcacgatctccgcgccgtatgccagccgatgtttttttggataccggcctttgc
ggcccattgcttcaaatacctgtttgtttcggtgctgcttcctgccagtaggggaaagag
aggttcccccttattgtgaagcttgccgtcatttatgataccccatgccgaagcgtgaag
gggtataaaaacacgcttttttgtctttacctgcttttttgccagccgggcgccgtcagt
gtcatgctcaatgtctccccatataagggttttgatgtcggatattctcaagccgcagta
acaagcgaaaatgaagcctttctgcacttcggcccccagttttccgcctatgggaacccc
tgccatttttttcagttccccaagggtcaatgtaaccatgtcaggctccggtatgctgat
tgcctttattccttcagcaggatcggcagtcaggatattctcgcggacggcttgccccag
cgccatacgaaccccaaggacataggaattcgccgattgttcgcccaggccgctttcctt
gagcatccagtcttgaaagttattgaaccattttgaattcacctgccccaattgtattaa
atcgccgccagggtattttttaagatagggcaggcacttgcaaaccctgtcttttctcgc
atccctgcctttggccatttcttcgatgtaccggtaaagggactttttcgcgctcagggt
gtcctgcaagttccagctgccgtcaaagagctgctgctcccttcttgccctggcgtattc
agcccggcgcatattctctttgttcatagccggatctttggatacggagaggtggagggc
ttcagcatggcgctgccccttatcgtaaatatcaaggtatagcttgcccctgatttcccg
aatttttactcccatagaacccccgaaaaatatactcgcatagtgcttacactatgctta
caaaatagggtaaagacaaaggaaaaagaaagtcaagcaagaaaaggcataattttgtaa
ttcgttgcattgtaatgaattagtaaaaagaagtaaaacaaaggaacataaaaaaagccc
cctaaggggcatgagagatacctgactcgaacaggccacctacagctccggaggctgtcg
ctctatccagatgagctaatctctcagaaataactgccgggtattaaccgattaattaga
ataccccggatgaagggtgggtgtcaaccttggcttttttaagggggtatgaaaattcag
gcccccgggttatagtgccttagagcagaaatcggtgcaggcaatcaagcggttcacaga
acaggcaattaataaactcagggaagaaatccaggatacaggggggaatgaggtctttgc
cctggggtacatggacgatgccaacaaaattgcaaaaatagaaatcgcggcccggggcaa
tgtcaattctgtgctggcgcttcaggacaggctggacgatatttttgatgaccctgaggc
tgaaagcgcttcccctgacgtactcatccacaaccacccctcggggtttttgacccccag
cgacccggatatgaacatagcctccagggctgcccagggcggggtgggctccttcatcgt
ggacaacatggttaccagtgtttatgttgtggcagagcctgcaaaacgcaggaaaagcca
gaagctcgatcctgaagcaattacagcagccctggaagaagggggcgccattgcccgaag
gcttccggtttttgagacccggaaatcccagcttgaccttatgcatctggcgattaaagc
cttcaatgatgattccattgcggcagcagaagcaggcacaggggtagggaagtcctttgc
ctacctgctccctgccttgagttatgccatggcgaatgacgagcgtattgtgatttccac
tgccaccataaccctccagcagcaactttacgaaaaggacatacccctggtggcagccgg
acttaacagcaagctcaaggtggtgctggtgaagggcagggggaactacctttgccttag
gcgtatggaggaggttctaaaagagccttcccttgatgaagaagaaaatgaaaacctccg
ctccatagtgctttgggcggagacaagcaaaacaggggatcgggcggatctttcatttat
gcccatggaagggctatggtcccgcatttgctcagaggcggattcctgcatgggcatgcg
atgccctttcagggaacgctgttttatgcttgccatgagaagggaggcagcggatgcccg
catactcgtggtgaaccatcatcttctttttgccgatttggcggcccgcatggaaggcgc
cggatatgacagcaccgtggtgcttccgccttataatagggttatcattgacgaagccca
taccatagaagaggcagccacttcctttttttcagacgaattttcccggtttggcatata
ccgtaatttaagccgcctctaccgcaaacgcagggctcaaaaaaccggcctcatcctaaa
gctcatgggcatgctgcctggcaatgcagcttttgcagaggatgataaaaataaaattga
ggatatcatcgaaaacatcaggcaggcagttgatgatcttgatgaaggggctgtcgagtt
gtgcggcagggaaggcgtcttcaggcttgcccctcaaaaagatgattatatacgcaccgg
gctttcgccccaatttatttctttgcgcaagcagataaatatactggggggcatcatcag
ggacatgctcgaaaaaattccggaagctgaaaataaaaaaatcgatactgcacaagaagg
cacagtgtgggaagtgaaagctatactgcgccgtctggatactattgggaatgtctgttc
atcctttctggaatacaaagaaaatcccggcaaggtcatgtggatagaaaaacgccaggg
ttcaagcgataagcattccaaagacccctgggctgaattcaccgtgagtcccctggatgt
tgcgcccgttttaaaagaagccctctttgctcccaacaaaactgtgatctgcgtttcagc
cacccttaccatagggggcaggggcgaagcgtcctttagttactggaaaaaccgttcggg
ccttgcgctggtacaggacagggaaatattgagcggcatattcccatcaccctttcccta
taaatcaaaagttttgctggcagtgccttctgacgcgcctctgcccaccgaaggcggctt
cagcgcctttgtggataatgcagcagctgatctggcggaaagcgccggcggctcagccct
catacttttcacctcatatacagccttgcgaagcgcctatgaattggcaaaacccaggct
tcagcaggcgggcatccgggtccttaaacagggagacgacgaccgttcccgcctgcttgc
aaatttcctctccgacgaaagctctgtcctttttgccaccgattccttctgggagggcgt
agacgccccgggcgataccctgcgcctcgtcatcctgtgcaggctccccttcagaacccc
cagcgaccctgtcttcgaagcccgctgcgaacaccttgaagcagagggcggcaacgcatt
catggatctctccctccccgaagcggtgatgaaattcaaacagggcttcggccgcctcat
gcgccgttccagcgatcatggagtcgtggcagtccttgacggcaggctcctcaaaaaacg
ctacgggcagacatttctcaattcattgcccgagaccaggacatgctttggtgattttaa
ggccatatcgagggccacagaagaattcctgtttccgtgatgaggagcaggctaatactt
gtttacgaactttacgcctttattcatgcgaatcaaacactatcttccccaagtccgaag
cttcagggttaacaccggcgcggtatttttccagtgcgattttttcccgctccaaatcgg
ggaaggagtagacttccccatcctgggcaatggttacttcggggatagcataggcgccca
tctctttgagggccttgtcctgggcttgctttaagttattggggcttgcttccctttggc
caggattaaggtcctggggttttactgctttggggaaagaccagatgcggctaaaagaga
atttccggaaattttcgaatttgattttttcattttcttttttgagcttccatttcctaa
gggcggggatgagccaaaagaggattgagaaggccagggggatgagccccaggcccactg
cgattatgggcaggggattggctgcaacagcagaaacaaaataataggtcatgccgtaaa
tcaagggggctgcctctccggtctgctgggataaaaggtggacattctccccaatttgcc
gggctatgattgtgccgctgtggacactctgatacaggaaataacttccaaagaggaggt
tcactccgttgataagactgaaccagaaattcatctttcctttgttggaagaaaaatcgc
gaaggtttttggggaggctggggatgccggaactgcccgcattattccgccctttgccct
cggtgcgtaataaaatttcatcaaagcggtaaaccactgtcccgtcttctgtggcttcag
ggctgccgccgaattcggcgcaaagggcagtgatttcagattcagccctgtcagagggga
tgcctgagatggccatgagctcgggcagggagactacgccgcgatgctcctggacatacg
caataaaggtctttttctcctccgttggccactgggcattggggtcgccgtcgccaaaga
caaaagaaaaaattgccttgtggaggggcctccccttggggcggctattattttcaaagc
ccccgtaacggccgtatcggggattcacggacttggtaagctcagaataaaaccaaagcc
ttataatgaggttgaagatgcttgagccaaggtacatgcccccgtggcctgaacggctgt
cattgttgttccgggaattggcggccatggacaaaaagaggcttgccagggctatggcca
aaaaaaccagaaaataccctatgagcatgaccattatccaaaccttgaagatccctgtgc
ccgcgaggccaagaaaatggatgagtttttcagacgtctttttaaggaaaggcgccaggc
ccttgaagcggctggcaaagcccctggggaaggaatagaggatttcacccgattcggtta
cttcgaggcgtcccgagaattcgtcggccgcaacagggaccagctctttgaccgtataaa
gggggagggcagtgactgcagctatatcggcgacggttgcgcccttccttttgcccttga
aggcttcaactatctttttatatgcctttccgtctgcgattttgcctctcatgcgttaaa
tatatcctgatgcttgtctataatggaggacagggtaatgcccgcgaaataatcgttgac
cattttggtcaaatcttcccatacatggtggctcaagcaatctccaatatgctcacaatc
tacagtatgtttatcgcaggcagtaatattgagatcttcaccggcagcgtccagaatttg
cttgatggtaagctcatccaaagattttgcgaagtaaaaaccacctccaggtcccctgat
ggagctgaccagcccagcttttctaagtttgaaaaaaatctgttcaaggaatactgagga
tatattctcctgctctgccaagtggcttatggagaccgggtttccatccttccccaattt
tgccaatgccagggatgcccgaagtgcataacgccctcttgttgtaatcctcatggaaat
ctcctctttaagcttgtaataactgaccactatgataatgtattttccaggaaataaata
gcccttttttatagggaaaaaagtaaaaaatacccctggattattccaggggtacgttaa
taaataaggttaaactattagaaccagaaacggatgccgaagtcgccagcccaaccgcca
tcggggaaatggatgtgatcatcatatgcatcaccaaggccaaaagctaaacctagggaa
ggaccgaaatcaaggaagacttccaggaaatccaggggctgccaggagaggccgatagga
agccgagcaccgagaccaatactggtccaactataatcagccggaagatcccaaatattt
acgtttacatacccaccaagacccaggtaccagccaagcccaatgtttttaaccaggagc
ttatcaataagataataatccccggtaatacctatcccaaaccaattgttgttgatgtca
agggtaatcccccagaaaatgggcaactgaggcgctttaagggacagcgcatacctggct
ccaggatcgccataataatccttatcccagcttccgcccaactggacatcaaggccgaca
ccccatccggaagggtgatccgcgaacacaccgacaatagccaaaactacacctaagact
gcaacaagcgctaactttttcattaagtagcctcctatgaagataccctaagtatacgcc
cctcaataaacttgatcaagttccttgcggaataagaccagggcaaaagcatttacatat
tgataaaagagggggcaatgaaaagccgataaatatacagagtaatcccccggctttgcc
ggggtggctatagaatggaattcccccggttcagtggacaggcagataagccgcttttgt
taatgccacaggtgtagcatatccgattgccgaatgtctacggcatttgttgtaataaat
ttcgatgtactcaacataagccggggcctgtaacatttatggggtaaatttccttcattt
ccccttttttataaatttaagggaatccagccttaatcaatatcggcgtaagtctatacc
tgataaggaattaaaaatcatgccttggagcagaagaaaagcagtaaaattcagggttgc
catttacacaaaacttctgacaggctcataagccgctctacccgcttcctccctatgtgc
cgctggtatttatcccgcaattcttcccatacccgcgggctcccatatcgtcggtagtgg
gcataaaatatatccgtaatgagttccagaagctccctgttctcgctttcatgccgacat
ggctttcgctcaagccatgcgtaatacccgctcctgcttacccctaattccctggccatc
ttcgtaatggtgtactgtccctgatgctgatacatgaactgatacgccattaccggggtg
tcttcgctgtgaagatgaccattgctttttttagaatctcattcgtttcccgaagatcct
cattctcccgtttaagccgggccacttcttcatcccgtgccttccctttcccggggaacg
ccttgagggttcctccttcggcttccctcgcttcccgtttccatcgggaaagtgtattcc
cgtcgatccctaatcccgctgctatctcggactgcttccgctccgctttcagagcaagct
ctaccgcacgctctttaaattccttggtaaatgttctcttttctcccatgatttccttcc
cttcggtttatcataggctcttctccctgtccatcacgccgggggaggtccagaagtttg
acttttacgggagtataaaggatgctctcctatcagtgaaccgctcaaagttcaagagat
aggaggcatgagtgaacgaccctaacaggttaacccataatgccatgccgattcagtcaa
gagctttctcagatggctgctccccattttggtgattggtcccaaatgccgtttttttcc
acttgaatactcgctgggaaccagcccaaggtacgacatgaatccttccgcggcaagggc
tgtcagataatcaatacccataaatactcgtaatttcctgaccctcgcggcatattgccc
gctttccgctaccgcttttatggactcatccacccgttttatccgttcctcggtactttc
aataacccaggcatcccgcctcataggccacctgaactttccccttgtcctggtatggcc
gctattgcctttaccactttgaggtagttattcgctatctccctcgactctattggttct
tcctgctcatcagtaagaaccgccatccaaatactgtccttgtggacgtcaagtccgatg
tagtatggtttctttgttctcatttcatgcctcctgtcttattttgtggatagcctactt
tgtagtgaacccacgtttcaatatcacaggaggcacttcatattgtctaaccgtggctaa
acatcttcaagatcggtggcattgagggtacagcagaactcgcctgaggcgtttccgccg
tcatgaaccaccgtatccagctcaaaaaagcccggtttcctctcatcccaggtgtaaaag
acacggatggggatctggtgcttgaggaggccgccgggacgtgtggcgctccgtcctttt
aattccagcttcttccgttcaggcttgagcttccggtcgatggtggcggggcttatggca
agcagctgcgcctttacctccttggtgatgccaaactccttgcagggattgaggaaaggc
atctgttcccggaggaagggggaaagccttttcccgcacatgtaatcaaagaactcccaa
atcagtttgagggcttttatcgttgccgcctggtagaccggcttccgccctccccctgct
tttcgttttttaaacgcatcggccttgagcttaacaacccttccggccagtttgaccagt
tccgttctcccccaattcgccaaaaggtgcagggcgtatttccggttgtatccggtgttc
tggacaaactcgtccaggattttacttttatctttttttccagacctttgataccgctta
ctgatttctctggcaagcgcctgtttctcttccatcgttaaccccattgagccctccggt
acccttgttaccggatataggctacataatttgggttagaattttattatgaggcattcc
ctgttttgggttagattatttatgaggcaacgcgctaacttgttttttccctgccaaaag
gtgtattatctcggattatgagtaaagtaatcctaaaagcagaagatctggacgggtatc
tcaatgctgaagacaaagaaagcattgctggcatggacaggatataccgtgaggtgctga
gcgggttttccatactttccacctccaggctcgaaaaagaaaaaaaacgcgaagaagaaa
acatcatcaggctcttcaacgagatgggggccatgatgcaggatatatgcaggaacgagc
cgggattgcaggtgtattcattcgtcaccccccaggaaagccatcctgaagcttcgcggc
tcattgccaaacttcgggatatgcgaaccgaaaacgaagaatttgtgtattacatacagc
gggcatacgagatgctgttcaagctcgcctatgggggaactacgggttccaataaaaatt
accttattgtaaaaaccccggtgacccttcctgtgcagaattatgctgcccacaagatca
ccaatattgatgacaaaatcgaaaacacggttatgtgcgtcatgctcaggggggcgctgc
tgccttccatgatcatgagcaaggagatacaggaatactcctcccatggctatgttacgc
cttttgcgcttttcaggattcggcgggacgataccaagcatgagaacgatatggagtaca
tactcgatctggatcggtccttctttaaccttgcccagcttgacggcaaggatcttatct
ttgcagaccccatgaacgccactggtggaagcctggtgacagttataaaatacctgcaga
gcgaagggataaagccaaaatccattcagttttttaacgttatatctgccctcaaggggg
cgctccgggctgtgcgtgctctcgaaaattgcacggtttataccctctggatggacccgg
tgctgaacgaaaccgcctatatcatgccgggccttggcgatgccggcgacaggatcaatg
gcaaggaccctgaagttcattcccgcaacattatccagctcattgcggattacggttcaa
gcattgccaggctttaccgcgcccagctccgcgaaattgaagacatggtacttaatacca
aaagatgaaaaaagcagcggcgattgtcatactgtgttccgttcttttcggttcatgcgc
atccagggatgccgcccgggctgacgaatacttttccatgggcatggcttattacgatct
gggaaaatacgaagacgccgaacgctggttcaacagggcaaaggcaatagacaagaccat
gacagcttcggagtacaacctggggcgcatcgcatttgaaaccggccgttacgaagacgc
agcaggacactttgaaaagatagtttcgagagatcctgaaaatgtaatggccttaaaaag
cgcagcctattcccggataaaaaacggcgatctcctggctgcagaaacccactacagcaa
agtccttgccctggtgcccgaaagcgccgatgacggttttaattatgccctggtgcttta
cgcgttaaaaaaataccccgagagcgagagcaccctgcaaaaatacagcacagccctgga
agaaaattctgatgccctcctgcttcttgccagggcagaaggtgcccaaaataaagtgga
ggctgccgacagttataataaatggctaaccgtcagcacccctaccgcccaggtccttta
tgaatatgcccaggttctcgaaaaactcgaactctatgccagagcgattgaacagtacaa
ggcaagcgtcgctgcccttagggaagacactaatacacttaaaaaatcttccatccgtta
tgaagccgcccgcctcatgctgactgcagatccggaaaatgatgaagccatcgtcgagct
tgacgctgccatcgaggcaggctttacagatacaaaaattctcgaagacttgatgcaaga
tccaaggatcacccaggcccacaaggacagcatacaaaaatccattgatgcaattaataa
cccccctgcgccgccagcgtcagaaggtgatggtcaaactggtgccgatgctcccaagga
atgagagaaggtctgtgccaaaatcctgggtaatattgagccgcgcaaaagctgaaaggt
taaggcggccgaagatcctcaccgctgattcatggccaagaatcaccgaataccgggtat
agccggaatcacctgtttcgcgttctataacaaattccagggtttctatccttaggcgtt
cataatcggcattggcaatatccatcaaggtaagccatgagctttgccttcttgccatgc
ccataaatgcgccgtaaatagtcccaaggaggcttttttctaccggggaagtccaggtgg
ccttgaggccgtctgtcagccttatcccgccggacgctgtgcttaatgagcttaatgtca
aagtattatccaaccccaattgggcccctgcaaagccataaaaattcatgctttggccag
cctgggtcctccacgaagttttttcaccctttgggaaggccagggctgcttcaatggaat
gagaaaattcgtcagtttcgtaaaaatcaaaaaccggagcggctccaaaagcgccgaaca
tatttatcgaggaaaaccttatctgcgcccctgtgttaagggtgtccagggatgtgtcca
atttctgttccagcaccctgcttatcctgaagtttgcccctgatggaataaaaaacgagc
gaagatcataaatttggggcagcagcaccgaagcttcaaatttatcgttaaactggctat
tgtagagggaagcgcctgaagccaaatttgaatttgcttctgtcaatgcagcggctgaat
cagaattgaataaggaatagaaggggatgctgaaccagagatgaaatgaatcccccaggc
tttcgccatagcggcctgcgtcatcacgccagtcagaacccaggtaagtcaaattgcgcc
tgaattccctttcgccccggaaattgaaacggaaaagctgatgattgaattccggtgtcc
agggcagatccacgcgccccagggtagatgcctgggtgctttgcgtggtttggttaaaag
cggtcgagccctcaaaggaaaacttgaaccccaggggtagagtgcccagattaacggcaa
atatgccccgtgactcgcggcgctttgcatcctgccccaaatcaggaagcaggggcgccc
agctttcgagccaggcaataccgtaattgggcagcccttcttccggagcttttgagtatt
ccacccatgcagcctgggcgcttgctgaaaggtccagaggcaagacaggaaacttatacc
ccatggctgcattccactgacgcgcaagcctttcgtcatcatacgaagtttctgccgtca
aggatgagcggaaagcagttgacagcgatactgtcaattcatgttccatggaattatcca
taggggaatccgagaatgattcatggacagaaaaaggcccccaggccctgccaaggctat
ggccggctctccaggcaaaatcccttccatcctgataattgcctgtgttcagggcatatg
cgaaattcccctcaagccgggctttgagaatggaaacttcagcctgggtgcggccattca
aacccaaatagccggatgctccttcctcaaagggatctccctgggcgcctgtttccacag
ctacggaaagtgaaagatctgttattacaggcctgtctccaatggaaaccaaagttccgg
gcaaagcccaattaaagcttgtccctccgtttatacggtatgaaggtgcaggatcttcaa
gtattacttcatccaaatccatggaaccatcagggagggtggaagaagtcccaggcatga
gaataaaagccatataggagctgccctgggaagaaatctctggcgactggcccatgccat
aaaaagcaggattataatcaagggacccgccggagattcttgtatcatcaatgtagatcc
cctgattatcgcccctgtatctcagggtgacttttgcccattcacctgggttgatgttca
aattcttaacagcctgcaaaggtattgccgcgttaatggcagtatctttggatcttcccg
gagagagcggtcccctgcccaggaaaaaacggacttcggccccttcaagatccgcctgtt
caggatcgctttgcgcttttggcattcgcataaaaaaacttaaagaacgataattataaa
gggggatagaacccagccgggtatcggccccggcgccagtgccggaatcaagggtttccc
aggcgatttcaaggacacgctggcttgtcccttccgaatggagatgttttataatatccc
ggtatttgtcctcgagccttgggcttctgtcgaaaccttcccggactgccgcagattgga
aggctgaaatatcctgggctgcttgtatcccgtttgaatccattattaccgggcggaaac
ccgatccccttactatgggcggggccaggagaacacttccgcttatggtctcgccggaag
ttaaaccggttccatccgaatgatttccataaatcagaatgcgcagatacgctgcgcccg
aaagtttacgccgatcttcgtcattaagttcaatgggaaaaatctggggattgatatcaa
aaggatacatacccgaataaatttctttttcaaaaacaagatcgctgttttccgggtatt
gtgaatctttgggcgccaatgatcctgcctgaaaaacaacggtgattttttgaagtgccc
ccggagggtcggccttaaaaccgtacagcctgaaaggcacttcgatggtcttggccatct
caaggacagcgccgtccatgcccagggaagtttcaaaacctgtccagaacttttgatcgt
tgagctcgaattccgccgccagtacctgggaagaaagcctgccatccatggcagggtaag
gtccgctctgtcctgaaattaccgatcctcccccgctaatgtcgcctagcgaggaagttc
cgattaccgatgtctcccggtaattcctgtacacaagctcagccctgttattcaagctat
atgttggagctgttggaaacaatggcgatgctgatggcagctctgaaataaaagaatccc
ccggtggcagtgaaaggataatttcattcccctccatgccggcagcgcggtaaagccctg
tggtgtcaggctgctcaaaaccaaggcccaggcttgcacgagcctttagcctggcataat
cccagcggccttctgcgccaagacctacagtacctgggctggaggcgccctcgctggtat
aggcgtcgtcggagatgttccaccttaacccgattcccaggcgcgagctaaaggcgccct
caggatcccacaagacgcctgcccctgcaacaaagcttcccagccgcttttgcccgctcc
gcttaaggtaggcaatgcgtataatttcgttgtagcccgcagggttccccaggctcacca
tccctgtagacgggctgtagctgaaattggaatcagcaatgccgcccctgttaacctgga
cagatcccggcactgcatcattcccgatgtagtatgaacctgcgctcccgtaatttgtaa
aacgcagcccgatatcgtttgtaaaaggatgcttgccggggaggtacagttcggggtagg
cttctccgccgaatgcttcagcaaggggccatctttcctttgcgtccctgcctccggctg
aattattgccccgcaccagttcatagacgcccctcctggagccggtttccgtttgggtga
acaggggctccgaggcattgctgcttacaggcacggcttcaaattgggcaagatgctcgc
ctgaagaaagccgcaccagggaggcgtcttcggcagcgcctgacgcagagcggtacctgc
cctgcttttcaaagggcgagaaagcgccgggctcgtaaatgacgagggcaggaagccctg
cgattgtgtatgcagtgccgagattattgttccccccgctttgaggataagcagccagtt
caatatccctgcccgatgaatcaaaatattcctgcgcttcccccaaaaaggctgaacccg
gcgttccgggagttccataatttcccaaagtatcggcccagggacgttcaggatcgctgg
cgcttagctttgtataggacaccgcgatcatcgttttaggctcgtcagccccccctgtgt
acgcccccaggttaagctccacaatgccgtagcgggcgctgacggaatattcgcttgcct
cggccagacgccagcgccggccgtcagagtccttcaggcttcccttggaatcctgaatat
acacaaccggaagggtgtcgagattttcatcggggagcacgaacgaagtgcccctcaagg
gcctggaaagatccccgtagctataggtacgttcacggctccccacaaagaccttctctt
ccctggcggcgtcatcgtaccgggcaaggccatggaaggtcagttccctgctgccaaaac
ggccatagatcccgaaagaggagggggaatcgccgccaagatcaagatacgggaagctgg
ggaagtcaagccctgtattgcccaccccaacatattgaaccgcttcgccttccaggccct
ggtagcctgccctgtaggtattaagatcataatcgtccacaaagctggcttccacaaacc
acctgtccctaatccacagagaaagggtaaggtcggcttcctgggcaaagaggatggggg
aatcccctgaaattgcctgcgcccccagcggggttagggccatgccccaattaacgccca
gggaacccttccaatagcctgccaaaaggagggagacagaagaatcgcccaggttcatgg
acaccagctccgagcttgcctcgttggatatttgctgccgcatggcttctacatcgattt
cttcctgtgccgcgagggaaaaatgtaaaaaaataagaaaaatagccaaaagaggccatt
gtgtacttcgcaaaccatgcatttatagtatatactatattaatatcatgattgtttcca
tgatccagctgattttcgaaatccccgatgtggacagcataaaagaaaaacggcgcatta
tacgttcggtaaaggacaagctccagcaccgttttcatatgagcgccgcagaagtggatc
ttcaggattccctttcctttgcccagattgggggcgcactggtttccaattccaaaactt
ttggggagactgtgatgcagaaagcctttgagatgatcgaaaaggaagtgcccgtaagga
tacaggatatgagcatacattcggaggaattttaaaacatgaaaaaagcccataaggcgc
tttctatcctgactttgatggtgcttataattcttggattcaactcctgcctcggggtta
atgccgatatcatcctcaaccccgataattccggaaccctgaatttggaataccgcatat
cccatgccctcgagtctttgggcaaacaggacggcaatgaacaatggctccccctgcctg
tgggaaaggccgatttcgagcgtaccatccctcggattccgggaatgaagatgctttctt
tttcctcgaaagatgatggaaaagacatcgtcatctcagtgaagctggaatttaaaaaca
tggatgccctgcttgaatttttggatgcctcgggcgaaaaggctgtctttgcgcgcgaag
gcgcctcctccagactcacccttgttttgagcgggggtgggggcaataaagatttggagg
atctttttgcaaaggtttcggatggatattttgtgaatataagcctggcccttccccatg
aaggcagcctcaaggccccatccatcgaagggggcgaaattcaggggcaaggcaaaaaac
ttgcctgccgcctgcctttgagcaggattctggcatcaaaagacgcgatgaaactggaat
ttacctggtaagatggtttacgagtaagctgcttacttcgtaagctcttactttgcaatc
ttggcattgcctgaaaaccgcaaaacatagtcttctgcccctggctccgcatcaggatct
attgttgggctgtattggccataaacagcctcgaccctgaatgtccctgccagttccctg
gggagcactatttctgcggtaaaggggtttggcggattttcgcccagggtaaaggcaatg
gtgttgtcattcaaactgttaaaggggcagggggctgaatacaccagaggcgccctgttg
ccagcctcaagaaaaagatcaaaacgcacaggatcgcccggagccctaatccgcacttcc
acaatgcggctttcctggaaaatggtttcttccaaagaaataaccacgccgtaattttca
ttcatgcgccttgtcttttccgggatcttggagggaatgaagagtatatgggttatcata
gagcccaaaataaccgcaaaaacgcagaacctgaaccaaaggggtatgatgatcttgttc
tgttccttgctgaaaaaaacagccccccgttttaataggagcatgaagggcagggacaag
gctgcaatttgggccgacactccccagctcccggggcttgcggattttaaaaagatatcg
gccaaggcgccgttcgaagattcgaatatgttgtataacgcgccaatagcctggaggggg
attaagagggccgaaatgaaaatcgccacaggattgcgcagacatgagcctataaaagtg
aaaacaaaagcccagagaaaaaccgggatataggtaaaattaagcattgccgcaatgaaa
aggccaatccctgcaaacatcattgcagaagcaccgtaaaaattctgcttttttggaata
tggaagatatccaaaagatgggaaggtatatacaaaaaccacaccgccaatagcactgtc
agcgcagcgccggggaaatcagaaggcggggcaggccgctttaaaagcctgaggaggagg
gagtaaaaaaaatccgatccctggagtatcaaaaccaatagagggaagaatatgagaaag
agccagacatgcttaaaaaaaagccgcatgttataaaagaaaaccgccctataggttgcg
gtatagataagggctgaaaaaataaaaagagcagccatggcaagcaggcttaatgccgcg
gtagtttcggaaaagaacaccgtgctccctgagccggggggcgaaaaaaaaccataatgc
ctgtcagggttctgcacagggaaattgaggctttcgctgtattcaaggagaagccctgca
agggttccaggatcagggccctcagccgggcttcctttgccgtgcccttccgcaagatag
atgctgtttatttccccctcccaggccagggcaagttcctcgtggctggaagcaaggccg
agtgtgtataattcattgtagcgtatttcgaattccgcgctgatgctatgggatttaaaa
agacggagcagaggtcttaccatatcaaggggcgcaatataatccccatccccgtgccgt
ataagaaccttgccggggttcctttcaaaatccatgtagcagagtatccaggtttcgggc
atgtcaggcagggagaggagatcccgcaggcccttgtgcgaaaggccgccctgatcggcc
gggagcgtgttttcttcatcccccaaaaaggcaatgaggagatccgcctgcccggatatt
gatccctgatccacggctgcttttgcgaaactcaaagcggtttctaccgcatagggctta
tcccggggcactgccaatacaaaagcatagccttcttcattgcctggcgccttcagcctt
gcatgcagggaagatccaaagccgccgtaatcctggagcaggaagcgttcttcaaaaggc
acattcatttcccgcaagacgagggcaatgccgtca
>AzoP4
gcgtccattaaggccccgccgttctttttccctttataaaaaagaaacaaaatccggcct
tgtttggtatgcccgcttctgggatgaattcagcaagcgctatggaacctcccggtctac
aggaatacccgtcgaggggaagcgagaacggcgctacgaggcagaacaggcagccaaggc
tatattgccgagtatccattttgcccctcgtatatcggccgtggagatgacagtcggaat
gtggctgggaaaattcaccgcttttgaggataacccgagggcggccaggcttatcggtga
aggcgccccctattcacctgcgactattgaaatataccgaggccattacaaccgttatct
taaagacgatccctttatggcgcttaagatggcagatgttggggagggcgatgtccttgt
ctttcagggacggcttggatacaaagaaaagcttgagcatcgcggaggcggaaagttggc
cggcacccggacctatgagatcatattgaggtttatccgtatggccttccatgaatactg
gcttgaacaccctggctggtcggatccattttcccggcttaaggccccaaggtcaaagaa
agctcatcagcgtgatgttattgctgaggttgaattcaacaaactatttgccccgggtat
catcacggaccccctggatcgagcggtatgtgcggcgatgtattgggcagggctgcgccg
ctcggagatatggggccttaagccagaagacctggattggaatatccccaaaataaatct
gatccacgcatggaagaattatggcagaaagatcaaggtgcttggggatcccaaatggca
taaaacccgcgaggttcccttcccggcacaattgcaaaaggcgatcaaggatctttggac
ggcttatggcacgcacgaatttgttttcacccgcgccgatggtacgcagccttcagcaaa
ttatatatcccggcatctccccaaatggcttgaggctgcggggataaaactggaaggccg
gaaaattgtccctcactcggccaggcatagtctggcttcggcgctggaaaacgatggcgt
acctatccggtatattcaggatcttcttggacattcggactatgccacaacaaaaggtta
cctccacacggtggacggggcgattaagaagatatctcaaacccttggggaagaggaaaa
agaagatggcctgaagcaggggtaggtgtgaaaatagaaaagtttttgagatattttcat
ttattttagacaaaaaggtacgctatagacaataaagacaataaagacataaaaatgttt
tgacaagtattgacaaatattttttattcttgataaatggtaatgggttgtgtggcaatc
atctctttaagggatgatctgctgcatttcgatggatactccctcgatatgcagaaaata
ttttgcaatggaggtttatccatgtcacagtttattactatcgacgaagctataaaattg
cttcacatcagccggccgacaatcagtcggagaataaaaaccggcgaaattcccgcaaca
aaaataggcactagagtgttaattccttcggcattcattcagcagcttgagaataaggct
atgaagcctcagatcgaggcacagtaatggacatccgggaccaattgaatgaggaccggg
ctgagacattactggaacaaataaagcccgaattattatcactacttagaaattcaccgg
aatatgggtcagttggaattgatctattttttcatcaaatgcaaataatacgtatatcta
caaaagcggagatcgccctgaaggttatgcctcggactggtggcgcgagatgaaactacc
gagaaaaaaatcagcaatgaaaacggtatatcaaattttggatgatatgccctctgggta
tcaattcccgggaatctacctacagcagagggtttttgatattacgggtgaaatgcacta
tcctgatactcttctgcgatatgcacgtatgtatcgacgtaaatttgggcgtcaggtaat
taatattaaccgggccaaaagcctttacaagattatgtagaaggcccatagccattgata
atcaaagacaaacatacaaaagaatttttccagatgaacaatgaatcaattcaagaccct
ggcttgtcatggggggctaaagggctgctggcctatttcctatcgttaccagaaacgtgg
gaagtacatttacgggatctgttcgtcagaagttcaagcggaagaaaaccaacagaagcg
gccatgagagaactcattaaagccggttatgtagaaaaaattcaaggagagaataaacgc
cgtgatacaaaatatgttgtttatgagaacccggcattgtgtccgaaacggactcagtag
attaaatctttgtgtccaaaacggacacaatagtttatggcattgtgtccgaaatgaaca
caatctttgtgtccaaaacggacacgtattaatacacaagagtaagaagacagagaattt
ttataaagacatatttaaagagggagagggaaaaataatatgtgctacgcacatagtaaa
acacaatccgcctgtgcttttcagcacgtgcgggtttttggcaccttttttatgaatttt
ttctttttggtacgggtttgttttaagtaatgagcagacgtctgttagacgttcgaatat
ttttaggattcaggagagagctatgacagaagacaaagcgcaagaagccttagacaggat
tgagcagattgcctttcactatgaggaattggcaaacaagaaatcagacgccacacgatt
agaagtgcaggaaatcataactaaagcggtgcacgatcagcttgccgtctattacgagaa
actgaaaatgcaggaagaggctgcagctgaggcggaaaaaacacggccaagagaattgag
cttgaaaaacgtgtataaaaataccagggaaataaaaaacacatggtattccaaagatgt
gataaaggatgcacttaaaggtgctattgattatcttgatggttacacccctgaggcgcc
aaacctcaacgaaaccttaagccggttcttaaacaaggttgaccaggaaatccaacgtcc
tactacctttgaaaaagcaacggaacggagaagccaaaaaaatgcggagcttgagctcaa
cgcaaacccatgggaagcgcgaggggaagcaaaccccttcgcgaatgtgtaaggagcaaa
tcatgcaatactataaccgcatacgtgacaaaattgataatcttgatagtgccgccgccg
ccctgcctaagctgccggaaaccctggctgccgcgcattcagtccagaggcttttgaaga
acgcgctcgaaaagattgattcaggggatctaagccgccagatggaaaatttacttttca
atctcgatatggagattcgtaatccatccccaacatttaacggcaaagatgaacctgcat
taatgtcggagtaccgcaaccgctccgatggagaggtgtggtgaaatggctgacgtaact
tttgacgccgacttcaaggtgaacctttcggatcttaaggcaggcgtggtggatgcggaa
aaatcctttggagaggtcgcacgtaaagcccaagaggcggacaaaaaaatcaagacggca
ttttcaggcggaaccaacgagctgaaaaagttcagcgtcgctgggatctctgtaggcaag
atattcagcgccggaggggctttagggatagggatacagcttgtgaatgcggcggtgcaa
aagggcataaaagcctggcaggaataccgccaatcattgaaagatgcggcggacgcgtca
gaaagcttcgcaagcataaacgagacgcttggattgtcctttgaatcaaacgaaaagaca
ttgcggaatcttacggaggctgaaaagcagaggatgcaggccttgggcggcgcggctgaa
gcgcagaaagacctggaccgggaattaaaagagggctttataactcaagaagaatacgac
aaatccaggttgcagaatcttcagaaaataataatggaaaccggaaagctttttgatgaa
gaagcaaaattgaaacctgatattgagttatttaataccaaagcggtagatagatacaat
aataaggtagcgggtattgcgacgagtttatctcaagcacgggaagaatatacgaagtta
tccgagaccatgggtaaggctgaccctttaactaatgtttctacagataaagaacgcctt
gccatcgagaagcagatcaccgacgagcgccagaagcaattggctgcccacagggccatg
cttggccaagcgcagcagctgcgggacagttataacggtttgctggtagaagaagcaaag
ttaaacgaacgttattttgaaaccgaggaaaacaagcaaaaagcgttattgggcgcgttg
gaattggagagggagctgttcgacataaacagggcaaggagggaggccgagctaaaagcg
agccaggcttacaaagacgccgattcctatttcaaaaacagcatgcttggcgacttgaac
gccgccatggatatccaagaccgcataatgaaaatggaaatagatgcgcaaaaactgcaa
gtcgaattgggcaaagccgatgacgcttatgacaggggcatagaacgcctcaaatccgcc
aagggcatatatgaaataaaaaaggagataaacgagctttacaatataaacggagccaag
gtaaaagatatacttgaagacgaaaaatacatatacgaattctccaagaatcaattgacc
ctggaaagggagaaggaaaaagaaagatccaaattgctcgatttaatggatgccgagcag
gaagagtattatgacatggagacccagtttttgcagggcaaattagaggcagagtatttc
cgcaaaatatacgatgccaaaatagaaggggtaaaggaattggcgtcggcgatatccgaa
ggggtcggttacttcagcgaattcggccaaagcatattggagatgacaaatgccattgcg
caagagcagatacagatcattcaggataatttggccaaactcatggaatcccttgatgaa
cagcgcaacagggccttggaagctgccgggtttatcgccacgacaagcgcggaggggctt
gaggaatcgatgcaagccgccatggacagcggggacgaacggctgatttaccttgagaag
cgtcgccaggaagaactcaagataaacaaggattttgacgcaaaggaaagggccgagcag
gagaaggccaaaagggaaatcgccgagatagagtacaaacaggccatggcccaatggacg
atgcaggtcgccatggttcccgcgcagatagcggccgcgataatgcaggggttcgcccag
gcaggtccctttgccggcgcggtcggtgcggcggtaatggccacggtaggcgccgcgcag
ctcgccgcgctcttgtcatccatgcccaggaagcagttcgcgaagggcggggcattcgtg
gacggcaagcaggtgttcgcccagggaggagcattcagccaaggggtagtgagtaccccc
accgatttcagcatcgggcagatgggggaagctgggcctgaggccatcatgccattagcc
caaacagcggatggatccttggggattagggcagcaggcggggggcccgatacaataatt
gtgcaatcaatattggacgggcaggtaatcggtgaaactgtcgtggatcttatgaaccgg
ggacagcttccccctttgaatggcagttaccaatgacgcccgcgcaacaaccctattcca
taaaaagagaagccgagctccttgtagggcaagcattggccacagccaaggatgaatatg
ccggatatggaaatccaaacaaaccagcaaccgagattaaaggaaatgtcctttctatct
ccccggggatttcctacaagctgatccataagcccgggtattcttatttgtttgtccttc
ctgccaaggaaggtacgtacttggttgcctattatctaaaattggacgaattctactcca
tgcaggatccaaatgaaacggcgcgaatcgcaatcgatgcagaccatcgtatttatgtat
tttcatacaggagaaatacaataactggaaaaatccgttatcatgggaaattacggctaa
gcgaaaagggctcgcttaaagcctggcgtatgcttcaaaaactaaaggcggcaaatccga
accggcaaggcaagggagaacaatcatgacaaaagcagagtgggcagacttacaagaaaa
gttgcagcggtattccgaacaggttacccgagccggagaagtagagcttagaaagcttct
cgaaaaacacgcagagatggcagtcagatcatacaattttgacgtaaaaaattacgcctt
ggaactggagaaaattataaaccagtgcgcgtccctgccggcgcaaaaagcccaggcgat
cgctgaccgcgcaatcgaggaagccatgacccgcgcaggaatccggggagaagtcgacaa
ggaaacgcttacgcgcaaactgtacgctactgctgagaaagaatatgagattccaaaagg
ccagtacaggagccgcccagatggtaccgtggtttatgtccctgccgagaaaaccctgga
gtttttaagcaaataccatttaagcggagacaccaggccgcagcacgtttggaaaatagg
cgatatttgccaggcaaacgcgtacgaaaaagaaaaagaaattatgggtattgttaggac
cggtatagccgatggggtagacgctgcggatattctgaaagaccttgatgcccatattaa
cggaaaacccgtcaaaggacgatggggaaaattacgtccagattctgaatttgatgcact
ggtagacaaactaattgcagaggaagggtattcccctcagggcgcccgatctatggccgg
aaagatttataagcagaacggatgggaacgcttgccggggtcaaaggaatattacgcccg
tttcggagcggaaggccgggactggaggagtattcgcctgctccgtaccgaacaggcggt
taccctttcaaacaggcagaaagaaatagccctgaataacccggcggtagataataaaaa
agttgttctgaaacttgaaggtgggcgtgacgcctgggcttgtgcgtgctcggcgttttg
cagagccagcgggaaagggaaaatactgggcgatgacggtttcctgcacaacgaggacgg
aagcatagtcacagttagtgcagatgatgacgaagacggaaaatacgtaggcgagtctgt
ttcaatcccaccctggcatcctaactgctcgtgctccgtttcccctgtgttgctgagcga
ggaagaattccaggacaagatactgaaaaaatatggccttctataattttttaaggagtt
tatgaaatgaaaataactgtaaaagaccaaatgcccacggaatggtacgccgtacgagag
gaagcccttgcggattatctaaaaggcgaagctgctaaaatggaaaaatgggcaaaagaa
aacgcatcatcacctcaaggaacaaaagaacatattcaagagggagggcgtacaaagtgg
attgatcaaacacgcattgcaagggattctttaaccggtggatttgaaaaaaccgataag
gggttcttgatttacatagggcaaggagttaaatacggaaaagcccttgaggaggccaat
gacggggcatacgcaatttgcggccccacgctgaagcatcacataccggaaataaaggcc
atgataaaaaggattttccaatgacaagacaagggtctggaaggcaggaaatccgagccg
gtaaggcaaggcataataaattacaggagaaactaatgacaaaggccaggaaaaatttca
tcaccgcttacattgagcaggattttacgaacgctacggccgcatatatgaaggcgtacc
caagggcgtccgaggaatcggcacgatgcaatgcgtccagaatgctaacaaatgataaca
ttcagagctacatttcggaaatattggctggagctattaggcaaaataaggtgcctctag
agaagcgcatattcgattactggatgaagcgggccttttaccgtatcaccgacataatag
acctggacggcactatgcttatgaacaaggagcaacttcaggaaagcgggcttcatgtct
gcatagattcgattaacgaaaaaatcgacgcccagggccatagcacggtaacgtacaaat
ttgccgatagggacgaggcggtcaagatgctgcagcagtatatccagatgattaagcccc
aggaaataaaggtcggtatacagcttatgaaaatcgacgcagatgatgaactggcattac
aatagggaggtggagaaaagaaaaacaggtacaaggcggtatcgaacagggttatcagaa
atctgacaaggctgttgataccaatagagagattgcgaaaaccgctggagtttcccacga
cactattgcaagggaggagttgtaaacatggcagatgaaccaaaccttcaagacgcatac
cgcctgctcatggcggctattatttccagggcaatggaggatctgcagggaaactatgaa
gtcagcaagagccaaaaggcaaggggccggattaaggatgggttcatgtcctggttttat
tcccctgactttgaagcctattgtctggttctggaaattgacccggagccgatacgggaa
aaagccgcagagtattaccgatgtgaaatagcaaaagaagatccaaagccaagccggaaa
aggacaacagacacaacacggaaaaaacaaagcgaagcagcacaggcatattttgccaac
cctgaaaataggaaaaaacaatctgcaacattaaaggcattctgggcaaataaaaaaagc
ccccggaacgtccaggggcaggtaaaccagagacgcgaatagcgggccgctgaggactgt
ctaaccccgtctcgtgtcattttgcctttttgcaccgagacccctctcagtggtaccggt
aggtaggcctatgggcaaatccaagaggggtcagggctgctgaactgcaccctttcttcc
tgcccgaagataacgtcgtaaacctgtttgtcctctgggcgggggagtatggtaatcaca
agtttgccgtggtctacctctttggctttctcctttatcttttcaatgcactcgtcggtt
agttccataagcccccctgtccgcattgtcgtatatccgttccttgttggtaaccagaac
atccacatagggactgtccgaattgattatcacttcgatgctgccgaaccgtatatccct
ggcggcctctttaatcttctcgataactgttttatcaagttccatgatcgtctacctcct
tggagttcatggccgttttcagttctcgtcctgccttgaatactacatactgccgtggcg
ggacaatcaccggctctcctgtccgggggttacgcgccctgcgttccgggtgggtcttta
cttcaaggccgcctaagccccggagttccacgctatcgcctgaggccagggcggcagcca
tgccggccacgatccgcgccgccagttctcgcgcatggtgggtgtccagaggcgcaattc
ccggcagatcggaccgcagaatcgctatcagtttttcccttgtgaatttagccatcgttt
tcaatctccctaagaatattgtccacgtccttgatgatgtggcagataatgattgaaagg
ccgcggcctgtctgtctgcccggtgggtcaagccccgcgaggcaatcggaaagggcggtc
agctgggcctttacttcgccaaggtccgcatgaatggcgccgttaatcatggtcttcctt
ccttgcatgttccaatgccttaatatccggtaaacattctatgcggtcgaatagttccag
gattttttcaatgttatcccggattattccaaaaacgcttacacatatttccgaagaatc
ctcgtctgacatgagatttatggcatagtcggtcattacttttgataaagctctaatatc
ataggctgcaccatgacaatcattgaacgtcatacaatccgcctttcccggttattccgg
gggaattcccacacttcatcatccgcaggatcggggtcggtttctgctggcccctcttgc
cgggaaacgttcctttcttcccacacctgaaaacccacgccgatcatctccgcgataaac
tcccggagccgtagcattgtatggccccggttccacctgtcccgccatagactttccaga
tgttcgtaaaaatccaccggcagagaaacgttgacggggatacgcttctgtttaggaact
ttcattctttcgcctccggtattttatccggctctcttacggtttgtccgctgaaaagaa
aactttccacgggtctagttaacgcttctataacgttacataagttgcttacggtatagg
caaattctttatcatcattatttttgtactcggcataaaaccaaagggcgcgagctatag
cctcaacaccggcggcgcaatggcccaagttttccgcatcttcggttgtatagtctgtat
ataacagacttactttatctcggggcaaaacaacttttattactccgttcatttcgtacc
cccataagggcatccgggaaccgggcatgcaccgcagcgcagcttggcaatagcttgttc
aagcataggccgttcataatgctctatcatgcggaattcaatatctgggttatcttctgc
gggttcggctgttttaagatgatgcttcatccgcaggtaaaatacccgcagggccaaagc
ttcatccttagttcccattgcctggtctgcttcatggaatgccgaacggacatccacttc
aggccagaaaccaagggacgggataaattcatcttcgtatatcatactttccacctttgc
cgggcttccccccggctgggttgcttaatacctgaaagccatacggccccaggaaaccct
ttaaaatgctgatattttaaggggtgatcactttgccgggggtgaattacatggcggtaa
gccccccggacacatgacaggtttacttcatgggcgcctcctttgcttcaagaagaaact
tggctgtccttttgcctttgcgggcttttttatgctctgcagccttcacaaggcctacgg
cctcattgcaaagaaagcggccaaccggttccagtaataccctgataagttcgaaggcag
ccattacttcaaaataggagtccgggtcttgggcgtttctctccgccatggttgtaatat
cccgggccctcaaaacacagcccgcaagatcggctatatcgtcctcggtttctgttctgt
attccaaattcatatgttccccctgccgggtgtttccccggcattgtgacattccagccc
catacagggccggttaattaaaggcggagcggagaagccgggggcttcactgcctggatt
agttctccaccctcccccaaaatcactgatcgcaccgaagcccaagcttcgccaaacact
tttcagcgtcctcgaactggctcctaacgttgttgaactgctctgccagctccgtttctg
taaggcgtgttttcctcaagagggaaggatctgccgcagtctgtaataggccttcaagca
gctccttggcctcgatgtagcgttccatggcttcccttatggtcatacctgcctcctgaa
gctctgctttcttgcctcgatgacggccgcctcggcttctgccttgctggcataccaagt
accgtacacatcaagtttgggaaggcccttgaaggtgtccttcggcttctcggctgcttc
cacttcccggacaatggcggccttgaccacgccgctgtcataaaactcgctgaacaccaa
ataaaacttctgcatcgctaagcctccgatgggagacggggcaatagggctatatcccta
ctggcctctgataatcgtcctaggtacagcctgttgcccagggtcattgccttggaaagc
ctggtttttggttcggctgtcatagtttcggtctcctttcatattcaatacatgaatata
ttatactcctataatgaatataatatcaagtgattttgcgataaaaagataaaaaaaatt
gattttttattcatgtatgttgactatttcacgatatatgagtatatacttgtagtgagg
tacaaaatgactacagttgagaaaatcagggtcttgcttgctcggcggaatattccagag
gcggaacttgcccggaggcttggaaaaaccccgcaaaactttaatcgcaaaatgaaagtc
gaaaggtttacagaggaggatcttgaagcgattgcaaaggctctgaattgtacggtcatt
caggcggtccctgtttttcg
>VinP1
CCCCTTAAAATAATTACACACTATGAAACAAGATTTTCATAGTGTGTAATGTAAACAACC
CTATTCCTCTTTCGGATATCGTTTTTTTATCTCTGCGATCTTTTCAAGCCATTCGGATTT
ATCTATGTCTCCGCGCATTACCTGCATACCGAGCGGATCCGCTTCTTGCCGGTACGCCGC
CTCTCGCTGCCGGTCAATGTATGTGTTATATTCTTCCTTGCTGATAAGCCCTTCTTGGTA
CAACTCTTTTTTAGTCTTTTTGACGATGTAATCACCTTCGATTTTTTCATCGGCTTTGAG
CTGAATAAGACCGGCTGCGACCTTTTCGCCTTCACTCATATCTTCAAAGCCTGAACCGTC
TTCATTCAACTTTTTGCCTTTCGGCACTGCCATAAATCCTTCTTTAACCAGCTGTGTAAG
CGGCTTTTTAGTACCTGCCTGTAAGTCCGTGTACATACGGATGTCATCACCGATATTGGC
TTGAAAGTTTGAGCCGTAAATATAAGTTATTCCTTCTTTTTCCTTCTTAGGCTTTTTGCC
GATAACACGGTTTATAATAATATTGTTTTTAACTTCTAAACGCTCTACATATTCCATATT
CTTCCCCCTATTAGTCTTTTACCAATACCCAGATGGTAAAGGTCAAGTTGCGAGATCGAT
TTTCTTCGGCGGTTGGAACAACACGACTAGCATTGAAAATTAAATTGCCAGTAAGACCTT
GTCCGTTTCCATGAGACCTTCCACCATACTCATTCCAAGTAGATAGACTAAATAAGGGAG
AAGAAGATGCAGAAAGCATATCTGTATAAAAAAAAGTTTGAAACCCTTCAATATTTCTAA
TCGCATCTCCCTGCTCATCATCTTGAAAGATATACGCGCCATTCCTGATTTGCTCTTTCG
TTAATCTCTTGGCGCTAAACGCCTTAGCATTCCGCCCTTTGGATCTAAAGAAGTTACCTT
CATAGCTGACTTCATGCCAGCTATAGCCTTCAAAATGAAGGGAGGTATCTTCCAGCGGGC
TCGGCATTCCCGGCCATTGGACATAGCCGGTTTGGAAGATTTGAATAAAGCGTCTATCAA
TCGCATCGGCGAGTTGGGAGGTTGATGTATTATTTGGAGTTCCGCCGCTTCTTTTAATCA
ATCCTGTGAGGTTATCTAAAATCAGATTGATAGTCTCTGCCGGAATAAAACTCGGCGGAA
CCAGCGGATCGTTAAAATCGCCGTTGGTAAACTTTCCGGAAGCATCGACTCCCGGCCACA
TTACTTTCTCTCCATTGAGCGTAAGTTCCTGATTGTCAGGATACATATCCATAGAACAAC
TCCTTATCATATAAAAAATAGCATACGGTAGAGGCTGGAACGACCATCTTTATGGCTGTT
TCAATATCTTTTCTTCGATTTGTCGGACTATAACCGGGTATTGCTATAAAAGCGACTTGT
TTAGAACGAATAGAACCGATACGTTTTTGACCAAATACAGCGGCACCGAATGGGGCAGGT
GTAAAGGGATAGAAAATAGTTATTTCAACTTTTACCGTATGTTTTAGCTCCTCAAGTGAA
TGAAAGAGCTTATCTGCCGGAAAGGTATAGGTAAAAAAAACAATCTGATTGGCAAGGACG
GATTCTTCTAGAGCCGCTTCAAATTCTTTTGTTGTAGCGAGCTTTTCTCCTCCGAGCACA
GATACTGAAAGTGCTGAAAACACTTTATAGTCGCCGAGTCTTGCACATCCGAAAGACGCA
TAACCGAAACAGGCAGGGGTGAACGGATATGAAACGGTTATGTTGACACCATAAAGAACG
GCAATCTCTTGTAATACCGGCTTACTAATAAACCCTCTTCTCTTGCTTAAAAGCAGTGAG
CGCCGCATCTGTAGCGGTAGGTGCGGATAGACTGAACCAAGCAAGACACGCTCCCAGTCG
TCTATGGTGGTATCTGCTGTCTTGGGTGTGGCTTCCTGCATCAGACGCGGGAAGCGGCTT
TTGAAGCGGTAGAGTTCTTCTGCTTGAGCCTCGACCCATTGAGAGAGGTCGCTTTCCGGA
TCATCAAACTGTGCATCCCAGTACACACCGAGCGGAAAAAGCTTTTTAATGGCAGCCGCA
TAATCGGCTTGAGTACGAAGGAGATTACTTAACGGCAAAGCGCACCGTCCCCCATACCGG
ATATTCCAGTATGGTCGTGGTAAATTCTCCGGCGACCCCATTGGCGAGTTCAACCTTTGC
AAAGCTGATTTTTACCCCATCTACGATCGCATCGCGGAAGCTACCTTCCGTATAGCGGAC
ACCGGGACGAGCTGAGGCGTTTAGATAGGTTTTAAGGCGGTTTTCGACGATGCCGTGATT
TTCGCTGCTGCTTTCGGTAGCAAGTAAGGTAATTGTCATGTCGATAGGACGCAGGGATGG
TGTGCGTACCGTATACAGAACCGGCGGAGCGACGGAATCAATGTATGCGGTAACAACTGA
AAGGTTCCCTACCTGTGAGATACCGTGAAAGTGATCGCCTGAGATAACCTGTATCAAAAG
AGCGCCGAATACGCCGAAATTTTTAAACTCAAAGGCTTTCGATACATCAGCTGAGGAGTC
AACCGCCCACGCGGCAAAGTCTCCGATTTTGCCGTACCGGGTAGTGTTGCGGAGGGCAAG
CAGTACCCGTGAAAGGTATTCTTCATCGCTTTCAGCATCAACGCCGCCTTTGATGCCGCC
TAGTACCACCGCTTCACTGGAAAGACCAACGGGAAGCGCTGAGGAAAGTTTGAGCTTTTC
TCCGGCGGCAAGATTAGAAGCGACGCCCGCCTGTTCGGCATGAAGCCAGATAACAGCTTT
CCCAGTGCTGTCTATTTTGAAAGCAGTATCGGTAAAATAGCGCTTACCGGAAGCGGAGGT
ATAGACAAGTCCCGCCGGTACTGCCGTTCCTGTAACGCCTTTAATTTCCGCTTGTCCGAT
AGCAGCGACGGCATACAAAGGCGGTACCCGGTCAGACCAGTGCATGCGCAGATAGTCACC
GGTTGCCGTATCCGGAAAGAGCTGATCGGCTAAAAATGACAGGTCGCCAAGGAGCTGATG
ATACATCCCCGCCTGTACTTCCGATAGAACCCGAATCAAATTATGCCGGGCGGTTTTATC
GAGCGGCTTAAAGCGACTCATATATGCGCTGTACATACGGTCGAGTAAGACCGGTAAGGA
TTCTCTAACCAATGCCATACCATACATCCTTTATAAATACCGAGCTTCCGTCAGGCTGGA
CAACAGTTACCACATAGCGGATTTCATTCTTGCCGGTGCGCTCGGCGGTACATTCAATCG
AGCGGACTAAGCCGTCCGTTTTAAGCCACGCAAGGCTTTCTAAGATATATGAGCGCACCT
TTCCGGCGCTGGTGCCGTCAAGTTTTCCTTCTTCCTTGAGTATCCATAATTCGGAGCCGA
AAGTAGGATCCGCCCACCAACGCCCTTTATCCGTGCCGATACTCATTGCCACGAGTTCCT
GTATATCCGTCCAATTTTCAAGCCGTACCGTTTTGCTATTATCCATAAAAAACCGCCTCT
TTAGCTGCCGCCGTGCTGCACTTTTGTATTTTCAATCTGCGAGAAGTCGGCAAGCTGCAA
AGGACTTAATGCCCCATTTAATGCCGTTTGAAATGCTGACGGAGCGCCGTTTCCTGCTTC
GGGAACCGGAACTTGTAACACCTGTACGAAGGCTTTTAAAAAGGCATTGGTCTTTTCAAG
TTCTTTTTTCAGTTCTGCTATTTTGATAAGACCGCCGTGTTCCGTGCCATTCAGCTCAAC
CGTTTTATCAGAGCGGGTAATGACAAAGCCGCCGTCTTTGCTCCAAAGGGATGAATCCCC
ATCTTGTAACTCAGGAGCACCTTCCGCAGAGCATATTGGCAAAAGCAGAAAGGAGCCGGC
ATTTCCCCCTTGAGTGAATATGAGCGCTGTTCCTGCTTTGGCTTTTGCGATAAACCCATA
CGGAAAGACTTCTGCCGCTTCGAGTGTACGGCCGAACTCGGTTTGCACCGTAACCGTTTC
CTTATCGCGCTTTTTGAAAACACCGACATTAAAGAGATTTCTCAACCGTGCATAAAGATC
GGATATTTTCATTTTATCGAACCTTTACAGGAGTGATATTGTGCCGTTTTGCAACTTGCT
CAAGGAGCGATGATTTCTTCCCTTTTAAGCCGCTTTTTTTATCCTTAAACACAGTCCCCT
CTTTTCCCATATATACTTCAGGATTAACAAGGCTGATGGTGCAGTCAAAGACGGAAGGCT
CCGCACGGTATTCAACCTCGCTTATCATCATAGTACAGTCAAGACCGGCGGAAGGTATGT
AAACGGGGATTAAAAAATTCGGATTAAAGAAGAGTTCTTTTTCGTACGTTGTATCAAAGC
TCTTGATTTGCGCATCGGTTAAACCCCAGCCGGAAACCGTTACCGTTGTTGTCCGTCTTC
TGCGCCGGTATAATTCAATCTGTGCTCGCCGGTTTACCTTTTCTTGGTCGAGCTTAAAAT
CCGAAAGGTTGAGCGTCAAAATACGGTTATTGTTACAAAGCGGATCGATGGCGCGTCCTT
CAAGTTTGCTGGAAACGACAACATATTCATGGAACTGCTCCGCCCCCGATTCGGTGGTCT
CTACCGATTTGATATTCATCCCTTCCGCTAAAATAAAATGCCATTGACTCGCATCTCGTC
CACTTTTCGTCAGATATAATTCACCTGCTTCATTTGAGGTAAACACATAGCCTTGATTCT
CCGCTGCATTTACCAGCTGCGTCCAAGGCGATTCACAGTCCCATGCAAAGACGGGAATTG
TTTCGGTGTAATCAACTCCACGAGGCAAATGCTGTACTTCAATACCGAATGAACCCTTTG
CAATTGTTTCGGCCACTTGAAGTAGTGTTGCACTTTCCGTCTTTCCCGTCCATGTTGAAT
CGATAATATCGCGGGCAGGCGAGCGGCCGAGAACGGTGATATACTTGCGCCCTGAATCGG
TGGTGTCGGTAATTTCGTCGATGCGTACCGTCGTAACACGTAAGTTACCGCTATTATGCG
TAATGAGCTTATTGTAAAAACGGACTTCTATCGTATCGTGTTTATGGAGAAGGTCTTTTT
GACTAATCGGGAGTTCAAGCGTAAGGCTATGGCATATTTCATCGAGCGACTTTTTAATAT
GCACTCGGTTCCATTGAAGCGGCTTAAAGACCTTACCCCCTGCCGGAGCAACGTTAATAA
CAATGCTAGACATAGCGGATAGCTCCTTGTATGACAAATGAGTCTTCAATGATGTTTAAT
GCGCGTAAGATTCGCTCTTCTGCGCCGAGATACTGCGCTAAGGCTAAAAGCGGCATGCCG
CGTCCTAATGTGATAGAAAGTTCTTGCGCAAGCTGTTTTGCCGCCAGTTCTTGAGAAAGC
GCTTGCCTTAGTTCCTGTACGGCGCTGTATACGGCCGGATCATTAAGGTCAATACTTTTT
TCGAGCCGGTCATAGAGTGCAAAGAGGTTTGCCGTGCGGTTATACGATTGCTCAGGCATT
TCCGGTAAGAGCTGTGCCGCTGTGTAGAGCGCCACCGTTTTATACAAATTTTCCGCCGCT
TGCTTGGTCGCAATCTGCTTAACCGTTACCGCTTCGACCGGCAACTGATACTTATCGGCG
GGGAGCAGGCAGAAAAGCAAATTCTTTTCATTGTTTTTAATCCTGAAAAATGCGGCCGTT
TCTTCCGATGCATTCTTTATCTCTAACACGCTTGCTACCATCTTTCCGGCAACACCAAAT
AACGCAAGGGCGAGTGTTTTAGGACTGCGGATTCCCTGTGCGATAAGATTAGTGATTTGA
GCGGCCGCATTCGTTATCTCGTTGAGTTTTTGAAAGCCGCCTTGAATCCGTCCAACTGCT
TGCAGCACGGAAACACGCATCAGGTTAAACGATTTAAGGAGCGTTTGCTCATCGAGGTTG
TTTTTCAAAGATTGTACAAAAGAAGTTTCTGCAGCATTCTTCACCGCCTCCGCTGCTTCC
GGAATCGTTTTACTCAGAGAACCGGAAAATTCCCAGCGGTTTTGTACCGGATAGCCTGCA
CGGGTAAAGGTGAGAGAGACCTTGCATTGCCCAAGCTCTTTTGCAGACTCATCAATATCC
CAGTTGATAACGATAACCGGAAAGCGTCCCCAAAGCGGTAATGTCAAATATCCCGGTTCA
TCGTCTGTCGTCGGAATGCGCACGGCTTCTACAAGCACATTGCGATTTTTAATGTACTCA
TCGCCGCGGATGAAGCCTGAAACGGTAATCGCTTGCGGCTTTTCGTTTAACTGCATTGAA
GACCAAAGCCCATAAAACGGATATTCGGCAGTATCAACGCTTGCGCCGCCTGAAACCTTG
AGGCTTTCATAAATAAACGGTACTGCTTCTTTATTCGGCGCTTGATAGCTCGTCTGTGCC
GGAGTGTCGCTTGTAAGATAGGAGAAACGATTGTCCCCGTCTCCTTTTACCGCTCCATAC
GCCATCCGCCAGTTTTCGCTTAAAGGCGCCGGCAATGAGGCATCCCAGTTATTGATCATT
TAAAACGCTTCCCTTGCTTCTTGAATGCGGCCGGTATTATACTGAAACGGCGTGGAGTTC
CGCTGCACTTTTGCAGAAACGGTCGGCCGCTCACCGGAAAGATTGATATTAAGATCCATA
ACGGCATTGCCGGTAAGCTCTGCCGTTACTGGTGCTGCAGGGAGTTGCTGAACCGATTCA
AGTTCTTCTCGTACCGCAGCGCTTTCAGGAATGACTTCATCCTTGCCGACTGCTTCGCCA
ATCTTCTCCCCGACCGTGCGGCCGAGCTTTCCACCAAGCCAACCGACGAGACCTCCTCCA
GCCATACCGATCGCTCCCCCTATTGCCGTACCGATGCCGGGAGCAATAAATGTTCCGATT
GCGGCTCCAATTTTACCGGCAGCAAAAGCACCGGCGGCAACACCGAGACCTGTGCCGACT
GTTGTACCGATTGCATCACCTATCGCGCCGCCTTTTTTCTGCGCTTTTTCTTTACCGCTT
AAAGAGTCATCGGCATTAATACTGCGAACCTCATCGATAGCAGCGAGTGTCTTCACCATC
CCTGTTGTAACGGTTTGCAGCACACCCATTTGAATAGCGCCGTTTCTAAAGTTCTGCGCA
TTGGCATCCATAATTCCTCCAAGCGTCGGTGTTCCTGCTGCGCCGCCTGAAGCAGCTTGA
GAAAGACCGTTTGAAGCCCCCATACCGCCTTGTTCCATATTTGTAACAAATACCGGAAGA
CCGCTTGCAGCCCCTGCTCCATTTCCGGGAAGAGCTCCGCCGAGTGCCGCTTGCATACTG
CCGCCCGTGAGTGTTCTAATACCGCTTGAAATAGAGCCGATAAAACCCGATACTTTTGCG
AGTCCTTTCACGGCAACGATTGCGCTAAGTCCGTATTTTATCGTGTTAAATACTTTCTCC
AGCCGTTCAGGTTTTTCTGAAAGATACGAAAGTAAATCATTTAACCGCTCTAATGGTTTT
GCTAAATTTGTATCTGCAAATTTTAAAAACGTTGTTTGAAGGTTTTGGAGATTTGCCTTC
ATTGTCCCTGCCATGCGCGCAGATTTTGCTTCAAGGGCACCAGTCGTATCTCCTAAGCCC
TCTGTGAGTTTTTTATAATTTTTGCCGTAGTTTTGAAAAGCACGTACCGCCTTCATACTC
GTAACGCCGAACACTTCCGATAAAAAATCGATATTGCCTTCTTTTTGTGCGACAGCCAAT
ACATCGTCCATAATCTCGGCAAGGTCTCTAAATTCTCCGGCACTATCACGGACGCGGACA
CCAATAATCCCCAGCTTTTCTTGTTTATTAGGATCGGAAAGTTCTGCAATAACGGCATCC
AAAGCGGTTGCCGCAAGTTCTTCATTTTTTGTATCTGCGACAAGTATCTGCATAACGGCG
TTTAATTTTTTTACATCTTCAACGGTACTTCCTATCGTAGAATACGAAGATAAAACAGCC
TTTCCCGTTTTTGCAAATTTTTGAAACGTATATTCTCCCTGATCTCCTTGTTTTACCAAA
TCGTCCATCAGTTGGGAGATTTCAGCAGCTGCAAAACCTTTTTTTTGAAATTCAGAGAAT
ACATCCCCCATTTCTTCACCGGCTGCACCGGATGCCTGCAATGCAACTGCGATATTTTTA
ATATTCGCCTCGACGTATTCTAAGCTGCCCGTTTTTGTCATAACGACATCAAGGGCATCG
ACAATTTTTGACGGGTCTATTTTGATATTCGGGTCTTGCGCTGCTTCAAAGATTTTCTGC
TTTAGTGCATTGATTTGTTCTGCAGAAGCATCGGCAGTCATACCCATACGGGTAAGGCGG
GCATCAAGGTCAATAATTTGGTTTGAAGCAGCTCCAAGAGAAAGGGATACGCCGATGGCT
CCGAGCTTTGTTTTCATCCCGGAAAATACGCTATCGATTTTATTGACTGCAGCAAGCGTA
TCGGAAGAAAACTTTTTTGTTGCCGTTCCCATTTTACCGAGTTCTTTTGAGTATAAGTCT
TTTAATGTCAGTAAAACGCGGGCTTTAACGTCCGCCATTTAGGTAATCCCCCGTAATAGT
TTCGTATTCCGCACCGCCGCCGTATGCCATCTTTTTAATTGAAGCCATGAAAAATCAAGG
ATAATTTCATACGGCAGCGACGGCATCATGCACATCAATTCCGTTACAATTTCAAAAATG
AATTGCTGAACTTCTGCAGCGGTTAATCCGCTGCCTTGGTAGGGTTTTGCTCATCTGCGT
TGTTTTCCATTTCGGCTTTCACTCCGAAAAAGACTGCATATATTTTTTGCAGTTCAACAC
GGATAAGCGCCCAATCTTCAATGTGTAGATTTGCCAATAGCGCTTCCGATTCCCCGGAAA
GCGCAGAACAAAGGGCGACATCTGCTGCAATGGTATTAACTCCGTAGGCATCGGTGCGCA
TAAGATGACGAACATGGGGGTCTTGTAAGGTTAATTCTGTAATGGTTCTTTCACCGAGTG
AAACCGGATGCTTTAAATAAAAGGTCTTCATCTCTCTCCTCCCTTATGTCAACTTCTGGC
TTTTTGCCGAGTTGTATACTACTTTGAGTTCTCCCTTAGAAAGCTCAACCGCTTCCGTTA
CCCACGCGGCAGGCATATAGTGCTGACTGCCGCCTGATAATATGATGGTAAGTGTATCGT
TGGAGACATTTGCAAATGCTTGCGGATCGATGGCGGCGTTCAGTGTCAATGACAGTTCTG
CCGCGGTCGGGGTTTCCACGTAGCCGGTATTTTCGTGTACTTCGCCGACTTGCGTTTCCC
GCTTAAAGCTTGACGGCTTAAAAGTCGCACCTCCTTCTTTGAGCGGCAATTCTCCTAAGC
TCGTTGATATGACTCGCGATACTTTTAATAGCTGCATACTTCCTCCTATCTTCTATTCCT
ATTTGAATTGATTTAAACCGGCGCCGATTAAGAACTGTCCGATCAATACCGGCTGATGGA
TATACTCAAGCCGTGTTTTACTGCCTTTCTTTACTTCAACATGAAGAGATGCCTTATAGC
TTTCAAAGTCTTGGCACCAATTCTTCTGCCCGATAAAGATGGTTTGATACAAATCCGCAA
GGAAGCTCCGCCAAATCCCCGGAGTCATTACCTTGGCTCCAGCCCCGAAGTTTTCCTCCG
TGCTTGCCAGCTTCCAACTCTTAAAGCGTTTTTTTGCTTCCGCATTGATGTAGGTTCTAA
CTGCATCAACGGTTTCAACCACTTGGATATCCAAATAGCTCGTGTCCCTTCCGCCGTCTG
AGTTTTCCGTGTAGCTGGTTACCAGCCGCTCAATTAAGACAGTTCCCATCGGATCAAGCC
GCCATGTGGCAACGCCTGTTTCAAGGAGTTTTTGCCGCTCATTAAAAGAGTACTCCCCAT
CGGCTGCTAAGCCTTTGACTTTGGTGTCGTAGGTATTCGCGCTCGGATCATCTGCTAAAA
TGCGGCAGGCAGCAGCGGTAAAACGGCTAGCCCAGATACACGGAAGCGTCGCATCATCTT
TCTTGCGCGGGATAAGGCAGATATGCGGAGAGTTGACCTTTGCCGCTTGTGCGAGGATAG
AACCTGCTTCCGTTGCGCTTCCTAATGCACCGGAAAGCGTAATAAAGGCGCGCCCGCCGA
TTTGCCGCGTTGCAGCGTACCGGCTTTCCAGTTCTTCCGCTAACAGCTTGATGCTTGCCT
CATCGTCAAAATCAAAGACGATATAGTTCCACCGTTTTGCACCAAGCCATTCGGGTAACT
TTGAAAGGTCTGCAACCCCGGCACCTTCTGTGACCGTGCCTTCCGTTACGCTTACCCCCG
CTGCATGACTTTGCACTGTTACCGTGTTGACATTTCCGCACGCACCTTTATAAAGGGAAG
AAAAAATAATCTTGGTGTTATCTCCGCTGTCGATTGCCGCTTCAACGGAATTATTTTCAA
GCCCGTTACAGGCAGCCACGAGCGCTGCGGCAATTTTATCGGCGCTCTGTCCTTCACTCA
CTGCCGCCCACACACCGCGTCCGTTTATCAGAAGGCGGACACTTCCGGCTCCGGCGCTGA
CTGCTTGTACGGTGCACTCTTTTTTCCACACCGTTCCGGCTATAGGCTCTGCAACCGGCA
ACAGGTACAGCTTTTCAACTTTGTTGACCGATAAAAACGCTTCTGCCATAAGAGCTGCCG
GGCTTCCGTATCCGCATGCATCCGCTGCAGCAGAAGCAGTCAAGACATTCACCGGAACCC
CTTCCGCCGCTTTGCCGGTTTTGGTTTTGAGCGCGACAATGAGCGCGGTTTTAATATCGC
CGGTTTCCCCGGCAAGGCTGTTATCAATTTCCTGATACTGTCCCGGCACTAACAGATTTG
CCGGAATTTGTGTAAAGGCGATTGCCATATTCTCCTCCTTCATTTCAGATTGACAGCATC
ATCAGCCGTTTGTTTTCCAACGGTAAGATGTGCGTCATATCCTTTGAACCAATCCAAATC
ATCAGGCAGCACGATTACGCCGTCGTCGTTAACCGCCCGCGCACGAAGTTTCCAGCGCAC
CGCCCAAAGCGTCGCATTGATTTTATCGAGCGAACCGGTGTACAAACATTCGGCGTTGAT
ACTTCGCCCGCCGCCGAAAGAAACGGAAATATTCAGTCCTTTAATTGCACCGACTACCGC
AGAAACGAGCGATAAGGCACCGTTGTACAAGCGGTCGTGATTATCCGCGCGGTATAACAC
CCAACTGACAAACTCGATAAAGCAGTCATCTTCAACATCTTCATCGCGGATATGTGCAAG
AGAGGTGATTACCGCCGGAGTCTTTTGCATGAGGCGGCGGATTTCCGCTTCATCAAAATT
GCCCGGATGGGAGCTTACGGTTATCCGCTTATCGTGTGTGAATGCTGCTTGCAGCTGCTT
AACTACTGCATCGCGTATATCCAAATACGTTACCGTCATCCGATCTTTCCTTTAAGAAAC
AGTGCCGCAAGTTCAGTTAAATCGGCAATATCGTCAGTGCTTAATCCGAGGTACGGACGA
GCAGGGATATTCCGCGGTTTATAGCCCCATTGATGGACGGCGGCATACTCCATAACAGAG
CCGACCAGTACATCCCAGCTGCTTTTGCGCTGCACGTCGATTGAAGATTGCAGCATCCCC
GAACGGTGTAAAAGAGAAACGACCGATTCAAGCCCTTTCGCTTTTAGTCCGCGCAGCGTG
GACGCGGCATAATCCTGCCATTGGACACCTTCAGGATCGAGTTGCGTTTCAAGGATTCTT
GAACGCGATTGCTCGACAATTTCTCCTCCAAGTCCTTTCATCAGCGCTTGCCGGTCAGCG
GCTGAAAGCGCGGAATGATTGAGCACCTCTGCCAGTTTTTGGATTTCGCCGAGATCGACG
GTAACCATCGCGCCGCTCAAATTATCGCTCCTTTTTTCCAGTAGCGCGGATCATCTGCAT
CTTCGGCACCGCCCCCGATAACAAGGGATGCTTCCTGTAAGTCAGGCCCGGATAGTCCGC
CTTTAAATTCCCGGTCTATCTTTTCTAACAGCTTTATGCTGTCTTTATACCAGTCCCGCG
TATCTTCGCTTGAGGTTACCGTATCGGTTAAACGGTGCACGGCGATGTCAGCGCACATTC
CCTTTAAGGCAGCATCAAACTGCGCAGGGATGGGATTGATAAGTTCCGCATCTTTTAAGA
GCCACGGAAGCTGTGCAACGATTATTCCCGTTGCGTCAGATAGCGCAAGATCGATACGCG
CCGTATCGAGTTCGCCGTTTTCATTCAGCGGTAAACTATTACGCGGGGTGCGCTGTTCCA
GTTCCATGGCGGTTAAAAAAGACTTCATCCGATCGTCTTCCCGTCAAGCCACGGATCGTT
TTGTAAGATTTCTGCAACCTCTTCCGTAACTTCGTATTCAGCATCAACCGGCGTGAAGCG
TAAGCCCGCACGAAAGTATGAAGGCTTGCCCGTTTTACTCCGGCACCGAATGCGGACTTT
TTTCGTGACGGAATCGCCGCTATTGCTGCCGGAATTTTCAGTTCCTGCGTTGTTCTCAGG
ATTGCTGTCGCCTTGATTTTTCGGCGTTTTTTCTCCTGAAGGTTCAGCGGGAGTATCTCC
GCCAGTGTTTTTTTCTTGCGCAGTCTTTTTCGCATCTTCTACAGCTTTCGCCGTTGCAAA
AAGTTTATCCTGTGCTGTCTGCACAGCTTTTTCAATCCCTTCGAGTTTTTTCTTGAGCTT
TTCATCATCAGGCTTGCTTTCAAGTTCTTTTTTTGCGTCATTCCGTTTCTGAGCGAGTGC
CTCTAAGTTTTCTGCGGCTTTCTTTGCTTCCGCTTCCAGCTGTTCGAGAATCTTTTCAGT
CTTTTCCATCCTTCACTCCTTACATCCAATGGCAGACGATGAGCTTCACGCGGTTATAGT
TGATGTTCGATTCCCCGCCGGACAAATTCTGTTTTAAAAGAATTGATTCCGCCGCTGCAC
GGTTTGAAGCATCGACAATCAGATGCGTCGGGCGAAGCCCAAGCGGATCACCGCCGTCGC
GTTTGAACGTTTCCATCATGCCGTAAGCCTTTTGGAAGTTGTCTGCGGTGAGCGCTTCTT
TCGAAGCGACCGCCTGCTGCCAAAGACCATAGCCCCAGTTCCCGCGGAAACGGATACCGT
AAAGGTATTTGTCTTTCATAAAGACGGTTTCATTTTGCGTGTCTTTGATTTCATCAAATT
CAGGGGCGAACCGTTCCTGCATGATAAACGGCTTTAACGGGCGGTTAAGGTCGAGCAAGA
ACCACGGCTTGCCGCTTCCGGCACCGAGGATGTTTGACGTTTGGGTGTTGCTGCCGGTGC
CGTCCGGTTTTTCATAGACCGGATGATCGGTATCGAAGAAGTTTTGCCCGTCATAACACA
AGGCGGTAAAGCCGTCGGTAATGAGCTTTGCAATTTGCCGCCAAAAGAAGTCAACCGTCT
CTTGCCCTTGCGTTTGTGCAAGAACGCGGTACTGACCGAGGTTATCATCTTCGATATCGG
TACGGTCAATGCCGAGTGTCGCTTCATACTTTTTGTTTTCGATGGCGTAGGAAAACTCCT
TCATGTCATTGATAACCCGGTCGCCGACCCATTCGCGCATGTGCGGAAAACTACCGAGCC
ATGCATACGAGTTTGATTTCGTGTTGCTCGTTACAATCGTAACCAGCTCCTTATAATCTT
CACGGTTGAGCGCCGCGTCAAACGCTTGCCGGAACTCGGCACGCACCATTGTGCGTAAGC
CTTGCAGCGTACTGTCTTTGATCATCATAAATTATTTCCCCTCCTTAATTTTGAGCCATT
CCTCTTTCGTATAGCCCATCGCTTTACACATATCCAGCTCCTCCGCATTCAGTTCCGTGT
GCGTTTCGCTTGCAGGCGGTAAACCTGCGGCAGCTGAAACACCGGCCGGTATAATTGCAG
GGGTGCTTTCCATAATCTTTGCAAAGTTTGCCAAGCCTTCTTCACTTGCACACATGGCAA
GATAGGCATCCTTACTTGCAGGAGCGATCTTGCGCTCGCTCACCGCTTTTTCAACAGCGA
TAACAGCTTTCTCTTTCAGCTGTGCGGCATTCTGTTCTACAAGCAGCGTTTCTGCTCGCA
CTGCCCGCTCTTCCATTTGCACCAAGTCCGCACGCGGAGCATACGCGGTAAGGTCAACCG
GCCTTGCGCTGTTGAGCTGCGTTTTTAACGCAGTGATTGCCGTAAGCACGTCGTTTTCCG
TTGCGTCTTCACGAAGTCCCAACGCCGCGCAGATTTCTTTATTCATTCCTTTCTCCTTTG
CCGGATTATCCGCCGGCGCGGTCTGTGTACTGTTTAATATGGGAAGGTTTATATTCGGTG
TATTGGTAAGACCTGCCCGTAAGATGCACTCTATCGCTCCGTTTGCACTCACCGTAAAAA
CGGGAGAGATGTAGCGATATTCTTGATTCTCTAAGGCAGCTTTTCCCCGCGCCGTCCAAG
AAACAGCTGCCCAAATGGAGCCGTCTTCTTTTGCAGTAATAGCGCTGAACCAGCCCATTG
CCGGAGATTCTTCTCCTTTCGGAGCGCGTAAATCCGTGGCATGGTTTTCGTCGATGATGT
GCTGAGGCAAATACTCGTTTGATTTTTGCGCAATCAGCTCCGGATTGTTTTTAATCCAGC
GCCGCCCGTCGCGCCCTGCAACATATTCGCCTGCCGGTAACAGCTGTATTGTTTCGGGAA
TTTTCCCGCTTTCAGCATTCAGGCATAAAAAAAGGCTGTCGGTGTTCATACCCGACAGCC
TATCTTGTTTTTTTCCTTATCATCAGATAATCAGTATTAAAATTTACTCTTGCTTTTTTT
CATACGAGCCGTCAAAATTAAACTCATTTTGACGCAATGCATCTTGCCCTTCGTGATAGA
GCCGGTACATTTGATTAAACGACATGCCGTATTCCCGGCAAAGGTCGCGCATTGAATCAA
CCGAACCGTTATATCTTTGCGCAATCTCTTGGGCAATCTGTTTTCTAAATGCCGTTTTTT
CTACCGGGATATACCACTGCACGCCCCCGTAAAACCGCGCAATAATTTCGTATATCCGCT
CCGCATCGGCGTCTCCTACCGCGTCAGCTAACACGCCGTAGATTTCTTGCCCAATGCGGG
ATTGGGTTCTTTTCTGTTGCGGTATGTATACCAGCTGCCCGCCGAACCAACTACTTAACG
CTCTCAGTGCTCGCAGTGCCCGCTCTCTTTCTACCCCTCGTCCGGCAAGCACCCGCAGCA
TTTCCTGCATTAAGTTTTCCACCCATCTCCTCCTTATTCGAAAAGTTCAAATTTCAATTG
CATATCAGGAACATAATCACAGCAGCCGCTTGACATCTCAAGCACATATCGTATACGTGG
TTCATTTCTGTCAAATATTCCGCAAGGACACTTAAGCGTTCTGTAATTCAAACAATCATC
GCAGTCCGCTTTTTTCCGCTTCGGTTGTAGAATCGTTTCCGCTTCGTTCATATACAAAAG
CCCCCTTATAATGATTTTAATTCCGGCATTCCATCAGGATCATAACCAGCCTGTACCGCA
ATATCGCGGACGGCTAGAATGACTTTTTGTGCAGTCTTTACATCAAGCCACCGCAGGTAG
GGAACACCGGTAATACGCTTGATAAAACGGTTGAGAGCCGCTTCCGTTTTTACCCGTGCG
GAAAGCTCCCATAAACCTTTGATGTATTGTATCTGCTCCGCCGTCGCCCGCCCGACTTCT
TCCGCACTTGCAGCCATCTTTTTTACCTGAAAGCCTAAACGCTTAAACGCCTTGAGCACT
GCTTCAAGTTCGGCAATAGTCAGTTCCGTACTGCTCGTTTTACCGGTTATCCCTTCAAGC
AATGCGCGGTATTCTTCTTCGGTCAATCCGATCTTTTGCTTACCCACATGAATAAGCCGG
ATGAGCTGTCCTTTCTTGGTTTTATATGTTCCACTATTCATACTGTTCATGCTCCTTAAA
GTGCCGTTAAACGAGCTTCTGCACCAAAGCCGATACTTTTCTCGACATACGCGCTCCTAA
GCCCTGTAAGCCCCTTGCGCTGTACAGCGCAAGGCGTTCATCTTTACCCTTCGATACTGC
GTTCTGCCCGTGCCTTTTGTGCAGCCGACAGCTGATTTTTATTCATGTAATACTCCATCG
CATAGGCGGCAAAATATTCAGGTTTGCCGAATTTTTTCTCCCGTACATACGCAGCAATCT
CCTGATAATTTTCAATCTTGACCCGCAATGTTTTTACCCTGTCAGTTTGCTCCGTCATAT
CATTGAGTCCGTTTATGATAAGGTAGCGAGCTAATGCAGCAGGTTTTTCAAACCCATCTA
CTTTTGCCTTTTCGCTTAAACACGCCAGAAGCTGATCATCTAATGTCAGCGACATCTTTC
TTTTTCCACCCATAGTTACTCCACTCCTTACAAAGAATTGACGATATCGGCATCGACAAT
TTGACCGCCGAGTTCTGCCGCAAGGTTCATTGCCCGCCGCATCCAGTTGTTGACTAAAAG
CGGATAAGCAATACTGTAGACAAGCTGCTGACTGCGTGTTTGCCGCCTAAGCTTTAAGGC
AAGCGCTTCACAGCCTTCATCGGTGATGATACTCTTGCGCTCTCTTTTAAGACGAGCAAA
CTTTACATCAAGATAAGCGGCAATATCTTTTCCGCTTCCAAGAGGAGCTAATTCCAGCAC
TTCCATACGCCGGATAACTTCGCGCGCTTCCCAGTTTTTTGCTTCATCGAGTTTGCCCTT
CATTTCTGGCTGCCCAATCAAAATAATTGCCAATAACTTTTTAAAGCCGTCTTCCAATTC
CCAAAAGCGTTTTAAATATTTGAGCGTTTGAATATGCAGGTCGTGTGCTTCTTCAATCAT
GAGTACATGGCTCCAGCCTGCACGGCTTGAATTGGTCAGTATCCGCTCAATTTGCCGCGC
CTTCCCTTCAAGCGTCCGCTTCGGCTTTTCTTCCGAGCAGTCCAGAATAATGGCATCGCA
GATACTGGCAGCGGTAAGACGCGACTTGTCGATAATGCGCGGGGTAATGACCCGCACCTT
TTGCCCTTCCGTTTGCATTCGGTCTATGGCATACCGCCGTAAGGTTGTCTTACCGGAGCC
GGACTCTCCAATGAGCGCAAGCATTCCGCCCGCCCGCGCAGTCTGATACAGATACTCCGC
AATAAATCGGGTATCTTCGCTCATGTACACATCCGCCGCTTTTGTTACGTCTCCCGTAAA
CGGATCGGATACCACTTTAAATGCTTTCCTCGCCTGTAGTGTCAGCATACCTCATCCTCC
[truncated: 1,517,993 more chars]
